# Supplementary material for: Pharmacological rescue of mutant p53 triggers spontaneous tumor regression via immune responses
Source: Cell Rep Med. 2025 Feb 21;6(3):101976. doi: 10.1016/j.xcrm.2025.101976 (PMC11970324; doi:10.1016/j.xcrm.2025.101976)
Supplement: Table S1. RNA sequencing of mouse spontaneous tumors, related to Figure 3 [file mmc2.xlsx]

## Sheet: table1
Ensemble_ID	Gene_ Symbol	Counts									FPKM									Non-Reg vs. Ctl		Reg vs. Ctl		Reg vs. Non-Reg		p53 targets?a	IFN pathway genes?b	Genes in the term of "Activation of immune response"?c
		Ctl #1	Ctl #2	Ctl #3	Non-Reg #1	Non-Reg #2	Non-Reg #3	Reg #1	Reg #2	Reg #3	Ctl #1	Ctl #2	Ctl #3	Non-Reg #1	Non-Reg #2	Non-Reg #3	Reg #1	Reg #2	Reg #3	LOG2FC	P Value	LOG2FC	P Value	LOG2FC	P Value
ENSMUSG00000014599	Csf1	306	414	350	90	128	113	310	213	492	3.87	4.36	4.44	1.12	1.62	1.62	4.18	3.15	6.41	-1.48988	0.0496884	0.00326585	0.995279	1.50326	0.0340613	yes	yes	no		a Fischer, M. (2017). Census and evaluation of p53 target genes. Oncogene 36, 3943-3956.
ENSMUSG00000023067	Cdkn1a	131	305	259	437	1607	667	80	78	393	2.46	4.78	4.89	8.05	30.23	14.21	1.61	1.71	7.61	2.11886	0.00169305	-0.256692	0.692388	-2.34181	0.000489301	yes	yes	no		b Genes involved in “IFN-α response” and “IFN-γ response” in MSigDB hallmark gene sets.
ENSMUSG00000024778	Fas	342	730	225	1155	4313	27	1109	964	659	11.09	19.71	7.32	36.65	139.8	0.99	38.34	36.48	21.99	2.27087	0.0230338	1.16681	0.0151561	-1.07473	0.21677	yes	yes	no		c Genes involved in the “activation of immune response” term (GO: 0002253) .
ENSMUSG00000003873	Bax	958	3239	1018	1823	2121	2476	448	349	432	40.63	114.43	43.31	75.69	89.95	118.9	20.27	17.28	18.86	0.400208	0.511016	-2.01778	0.000470415	-2.40821	2.68e-08	yes	no	yes
ENSMUSG00000028581	Laptm5	7647	6775	6351	3501	8525	6630	6392	5343	5302	134.94	99.58	112.42	60.48	150.42	132.46	120.3	110.06	96.29	0.0108326	0.984739	-0.20575	0.662319	-0.186402	0.700647	yes	no	yes
ENSMUSG00000031639	Tlr3	126	105	195	27	27	23	166	100	204	1.62	1.12	2.51	0.34	0.35	0.33	2.27	1.5	2.7	-2.03432	0.0737672	0.176685	0.824084	2.2304	0.0421261	yes	no	yes
ENSMUSG00000037966	Ninj1	370	945	300	623	491	227	239	145	272	15.75	33.51	12.81	25.97	20.9	10.94	10.85	7.21	11.92	-0.187495	0.741734	-1.21737	0.0188526	-1.02167	0.0228898	yes	no	yes
ENSMUSG00000038910	Plcl2	1226	1315	977	489	331	216	740	770	581	12.37	11.05	9.89	4.83	3.34	2.47	7.96	9.07	6.03	-1.64672	0.00291603	-0.640639	0.136794	1.01361	0.0528472	yes	no	yes
ENSMUSG00000002083	Bbc3	159	1045	162	167	1275	228	137	111	126	5	27.39	5.11	5.15	40.12	8.12	4.6	4.08	4.08	0.484524	0.566532	-1.75671	0.0142241	-2.20345	0.00296696	yes	no	no
ENSMUSG00000002109	Ddb2	952	236	658	444	470	340	848	710	569	23.26	4.8	16.13	10.62	11.48	9.4	22.1	20.25	14.31	-0.453441	0.398446	0.272719	0.548648	0.755093	0.0575983	yes	no	no
ENSMUSG00000004071	Cdip1	614	553	908	828	324	564	1060	1022	1189	4.07	3.05	6.03	5.37	2.15	4.23	7.49	7.9	8.1	-0.187324	0.770942	0.708379	0.138451	0.903482	0.075848	yes	no	no
ENSMUSG00000006445	Epha2	17	26	94	26	71	16	25	9	112	0.24	0.31	1.35	0.36	1.02	0.26	0.38	0.15	1.65	-0.19732	0.876279	0.0717183	0.952677	0.27847	0.822147	yes	no	no
ENSMUSG00000006800	Sulf2	169	76	226	100	148	69	149	95	340	1.92	0.72	2.58	1.11	1.68	0.89	1.81	1.26	3.98	-0.487127	0.591435	0.301741	0.699747	0.801316	0.341875	yes	no	no
ENSMUSG00000008384	Sertad1	226	204	188	100	186	81	262	197	236	11.24	8.45	9.38	4.87	9.25	4.56	13.9	11.44	12.08	-0.632128	0.236688	0.246681	0.548785	0.901298	0.0530279	yes	no	no
ENSMUSG00000016526	Dyrk3	7	274	7	131	63	56	22	23	25	0.15	4.8	0.15	2.7	1.32	1.33	0.49	0.56	0.54	-0.0453787	0.967574	-1.58444	0.138442	-1.60975	0.125107	yes	no	no
ENSMUSG00000017386	Traf4	638	723	697	356	513	259	1696	1640	952	12.95	12.23	14.2	7.08	10.42	5.95	36.73	38.87	19.89	-0.748676	0.138487	1.1458	0.00760172	1.91288	1.25e-05	yes	no	no
ENSMUSG00000017765	Slc12a4	294	337	316	692	486	527	700	683	553	4.59	4.39	4.95	10.58	7.59	9.32	11.66	12.45	8.89	0.931749	0.0780989	1.10972	0.0154206	0.184446	0.667679	yes	no	no
ENSMUSG00000018648	Dusp14	21	347	66	26	399	223	24	31	49	0.72	9.93	2.28	0.87	13.71	8.68	0.88	1.24	1.73	0.773851	0.391938	-1.84036	0.0428037	-2.60086	0.00229269	yes	no	no
ENSMUSG00000018861	Fdxr	799	912	757	343	364	321	481	404	403	19.03	18.1	18.09	8	8.67	8.66	12.22	11.23	9.88	-1.14245	0.0172062	-0.842774	0.0338385	0.311914	0.467323	yes	no	no
ENSMUSG00000019975	Ikbip	171	157	155	461	72	246	132	103	150	2.32	1.77	2.11	6.12	0.98	3.77	1.91	1.63	2.09	0.730996	0.336343	-0.237462	0.763501	-0.974943	0.170525	yes	no	no
ENSMUSG00000020057	Dram1	635	276	668	97	95	77	261	197	701	13.94	5.05	14.71	2.08	2.09	1.91	6.11	5.05	15.84	-2.3982	0.000238672	-0.393954	0.444087	2.01913	0.00261658	yes	no	no
ENSMUSG00000020184	Mdm2	1578	1221	1326	1945	6371	1997	2542	2295	1623	20.75	13.37	17.49	25.04	83.77	29.73	35.65	35.23	21.97	1.50207	0.0134012	0.728729	0.0746325	-0.727572	0.157238	yes	no	no
ENSMUSG00000020326	Ccng1	2183	3673	1920	4321	4785	5753	1416	1306	1646	41.55	58.23	36.66	80.51	91.06	123.97	28.74	29.02	32.24	1.04531	0.0501911	-0.753857	0.0986717	-1.78859	1.98e-05	yes	no	no
ENSMUSG00000020340	Cyfip2	3377	4730	3433	2984	1796	2301	4379	4176	2942	31.78	37.08	32.41	27.49	16.9	24.52	43.95	45.88	28.49	-0.616752	0.180638	0.0817094	0.849693	0.702863	0.0556572	yes	no	no
ENSMUSG00000020423	Btg2	2284	1431	1800	5494	553	925	10657	8909	5915	55.66	29.05	44	131.07	13.47	25.52	276.98	253.43	148.35	0.31171	0.64398	2.28993	1.84e-05	1.96443	0.00420596	yes	no	no
ENSMUSG00000020525	Ppm1d	560	783	629	440	747	481	609	647	466	11.8	13.74	13.29	9.07	15.73	11.47	13.68	15.91	10.1	-0.109642	0.82643	-0.092109	0.822792	0.0367719	0.930906	yes	no	no
ENSMUSG00000021133	Susd6	965	664	958	2845	4688	2534	2061	1611	1346	8.47	4.86	8.44	24.45	41.15	25.18	19.3	16.51	12.16	2.07399	0.000115613	1.01645	0.0183419	-1.02238	0.011783	yes	no	no
ENSMUSG00000021661	Ankra2	368	402	308	830	423	839	531	419	419	5.32	4.84	4.47	11.75	6.11	13.73	8.19	7.07	6.23	1.04697	0.0475023	0.432104	0.363857	-0.617017	0.175987	yes	no	no
ENSMUSG00000021701	Plk2	103	700	218	178	525	365	64	34	156	1.53	8.68	3.25	2.59	7.81	6.15	1.02	0.59	2.39	0.236826	0.750223	-1.80889	0.0277669	-2.0332	0.00563668	yes	no	no
ENSMUSG00000021895	Arhgef3	1202	1600	1490	766	267	680	611	482	542	17.75	19.68	22.07	11.07	3.94	11.37	9.62	8.31	8.24	-1.22327	0.0134773	-1.29388	0.00169924	-0.0774372	0.866388	yes	no	no
ENSMUSG00000022074	Tnfrsf10b	199	98	242	67	104	68	97	87	193	2.44	1	2.98	0.8	1.28	0.94	1.27	1.25	2.44	-1.02425	0.256907	-0.455235	0.571693	0.582149	0.538554	yes	no	no
ENSMUSG00000022235	Cmbl	4	41	43	27	37	5	33	35	165	0.19	1.6	2.02	1.24	1.74	0.27	1.65	1.92	7.97	-0.230975	0.817113	1.40702	0.0903563	1.64866	0.0566142	yes	no	no
ENSMUSG00000022292	Rrm2b	436	290	329	617	298	1012	417	326	415	3.19	1.77	2.42	4.42	2.18	8.39	3.25	2.78	3.13	0.946974	0.187166	0.189675	0.780681	-0.757108	0.219786	yes	no	no
ENSMUSG00000023021	Cers5	1403	1292	1150	991	937	1031	940	912	798	26.48	20.31	21.77	18.31	17.68	22.03	18.92	20.09	15.5	-0.266176	0.550593	-0.446877	0.254392	-0.168264	0.646699	yes	no	no
ENSMUSG00000023953	Polh	676	593	558	672	453	401	629	560	505	7.59	5.55	6.29	7.39	5.09	5.1	7.54	7.34	5.84	-0.169165	0.757357	-0.0205319	0.964115	0.156943	0.745658	yes	no	no
ENSMUSG00000024521	Pmaip1	252	809	547	208	272	41	200	141	219	6.17	16.49	13.42	4.98	6.65	1.14	5.22	4.03	5.51	-1.50757	0.0195366	-1.40532	0.00717514	0.120419	0.838001	yes	no	no
ENSMUSG00000024790	Sac3d1	181	566	180	263	307	317	145	157	126	8.39	21.85	8.37	11.94	14.23	16.64	7.17	8.5	6.01	0.0622362	0.911287	-0.99421	0.0671073	-1.04956	0.0161795	yes	no	no
ENSMUSG00000025330	Padi4	11	152	14	239	74	383	101	119	109	0.15	1.75	0.19	3.23	1.02	5.99	1.49	1.92	1.55	2.04568	0.035787	1.01293	0.320647	-1.06294	0.14986	yes	no	no
ENSMUSG00000025429	Pstpip2	20	386	120	56	23	21	154	123	154	0.57	9.18	3.44	1.57	0.66	0.68	4.69	4.1	4.53	-2.1637	0.0334669	-0.142277	0.832125	1.98826	0.0097124	yes	no	no
ENSMUSG00000025757	Hspa4l	257	191	523	1096	342	294	2588	2232	1513	1.49	0.92	3.05	6.24	1.99	1.93	16.04	15.14	9.05	0.824453	0.30557	2.68953	1.43e-06	1.87166	0.000362831	yes	no	no
ENSMUSG00000025825	Iscu	522	1700	663	1392	802	1263	564	554	1376	16.04	43.5	20.43	41.86	24.63	43.93	18.48	19.87	43.5	0.33542	0.537625	-0.141519	0.793857	-0.478401	0.257596	yes	no	no
ENSMUSG00000026628	Atf3	55	65	166	61	314	30	33	24	132	1.71	1.68	5.17	1.85	9.74	1.05	1.09	0.87	4.22	0.633969	0.480586	-0.55065	0.457373	-1.11294	0.202464	yes	no	no
ENSMUSG00000027215	Cd82	2146	1636	3458	1189	1674	2541	1110	716	990	47.74	30.31	77.16	25.89	37.23	63.99	26.33	18.59	22.66	-0.275252	0.605481	-1.2783	0.00514434	-0.984209	0.0177335	yes	no	no
ENSMUSG00000027495	Fam210b	191	70	175	511	85	141	84	55	197	3.53	1.08	3.24	9.24	1.57	2.95	1.66	1.19	3.75	0.742335	0.3342	-0.345289	0.633443	-1.07478	0.140465	yes	no	no
ENSMUSG00000027663	Zmat3	194	1878	334	2258	2738	5024	295	241	194	1.13	9.14	1.96	12.92	16	33.25	1.84	1.64	1.17	2.20222	0.00118815	-1.50031	0.0768693	-3.70659	4.93e-09	yes	no	no
ENSMUSG00000028086	Fbxw7	538	490	409	1066	538	620	930	929	625	5.1	3.87	3.89	9.9	5.1	6.66	9.41	10.29	6.1	0.700646	0.222118	0.872259	0.0687353	0.174129	0.707301	yes	no	no
ENSMUSG00000028232	Tmem68	669	296	793	503	1380	910	476	474	450	12.92	4.76	15.36	9.51	26.64	19.89	9.8	10.68	8.94	0.815777	0.148119	-0.261007	0.554047	-1.02622	0.0296597	yes	no	no
ENSMUSG00000028673	Fuca1	1033	1351	1001	721	1024	935	568	479	722	21.08	22.96	20.49	14.4	20.89	21.6	12.36	11.41	15.16	-0.206684	0.658852	-0.848785	0.0359812	-0.625941	0.116226	yes	no	no
ENSMUSG00000028680	Plk3	347	91	402	45	87	30	220	134	255	9.16	2	10.65	1.16	2.3	0.9	6.2	4.13	6.93	-2.20345	0.00484602	-0.428728	0.392159	1.82331	0.00724709	yes	no	no
ENSMUSG00000028793	Rnf19b	1049	1010	950	222	679	311	577	378	1031	24.42	19.58	22.18	5.06	15.8	8.2	14.32	10.27	24.7	-1.15616	0.0298615	-0.531015	0.222257	0.655601	0.20507	yes	no	no
ENSMUSG00000028860	Sytl1	93	90	249	541	1471	1637	462	453	260	2.47	1.99	6.63	14.06	39.04	49.2	13.08	14.04	7.1	3.18868	1.43e-06	1.48483	0.00357015	-1.66972	0.000627921	yes	no	no
ENSMUSG00000028893	Sesn2	210	339	271	129	421	245	156	115	146	4.04	5.43	5.23	2.43	8.1	5.34	3.2	2.58	2.89	0.101507	0.875978	-0.846644	0.149035	-0.930253	0.140537	yes	no	no
ENSMUSG00000029513	Prkab1	661	787	699	727	1142	1353	664	618	630	14.41	14.29	15.29	15.52	24.89	33.4	15.44	15.73	14.14	0.720862	0.139419	-0.0761529	0.844617	-0.78301	0.0504557	yes	no	no
ENSMUSG00000029535	Triap1	204	1227	316	981	1216	1104	270	203	295	12.53	62.79	19.47	59	74.7	76.79	17.69	14.56	18.65	1.01928	0.119607	-1.11947	0.0645425	-2.12767	2.35e-07	yes	no	no
ENSMUSG00000029994	Anxa4	906	583	1339	641	581	211	540	385	799	13.04	6.99	19.33	9.03	8.36	3.44	8.29	6.47	11.83	-0.891195	0.104012	-0.651094	0.152469	0.267386	0.59153	yes	no	no
ENSMUSG00000030094	Xpc	555	455	800	453	486	519	850	720	499	6.75	4.61	9.76	5.4	5.91	7.15	11.03	10.23	6.25	-0.204932	0.706703	0.265952	0.553335	0.487918	0.293375	yes	no	no
ENSMUSG00000030609	Aen	796	689	705	807	736	1013	400	372	478	9.17	6.61	8.15	9.1	8.48	13.22	4.92	5	5.67	0.331883	0.500947	-0.71745	0.119246	-1.03952	0.02668	yes	no	no
ENSMUSG00000030613	Ccdc90b	126	252	216	233	57	38	172	159	266	4.68	7.79	8.04	8.47	2.12	1.6	6.81	6.89	10.16	-0.792929	0.234129	0.100124	0.829277	0.88227	0.119665	yes	no	no
ENSMUSG00000031090	Nadsyn1	225	168	188	189	56	99	212	199	203	4.55	2.83	3.81	3.74	1.13	2.27	4.57	4.7	4.22	-0.65252	0.360854	0.151653	0.788579	0.810126	0.20115	yes	no	no
ENSMUSG00000031851	Ntpcr	149	724	232	309	223	346	180	125	165	3.73	15.08	5.82	7.56	5.58	9.8	4.8	3.65	4.25	-0.203318	0.742197	-1.10051	0.0723237	-0.908268	0.0712276	yes	no	no
ENSMUSG00000031880	Rrad	218	165	252	20	74	30	167	130	168	9.24	5.83	10.71	0.83	3.14	1.44	7.55	6.43	7.33	-2.18098	0.00123646	-0.379709	0.385528	1.83135	0.00289788	yes	no	no
ENSMUSG00000032309	Fbxo22	1035	865	1234	763	1728	944	486	463	636	28.9	20.12	34.56	20.86	48.24	29.84	14.47	15.09	18.28	0.291778	0.572278	-0.899817	0.0248157	-1.15238	0.00783519	yes	no	no
ENSMUSG00000033039	Micall1	1072	490	963	416	427	409	951	829	1299	8.59	3.27	7.74	3.26	3.42	3.71	8.13	7.76	10.71	-0.901688	0.144168	0.327622	0.47085	1.25083	0.0158581	yes	no	no
ENSMUSG00000033610	Pank1	201	87	135	105	55	6	210	331	1720	1.63	0.59	1.09	0.83	0.44	0.05	1.81	3.12	14.31	-1.14297	0.339052	2.33162	0.00861231	3.48756	0.000914835	yes	no	no
ENSMUSG00000036390	Gadd45a	106	140	194	354	927	364	263	225	155	4.02	4.42	7.37	13.13	35.12	15.62	10.63	9.95	6.04	2.04003	0.00103032	0.626112	0.180681	-1.37674	0.00686385	yes	no	no
ENSMUSG00000036781	Rps27l	1987	5542	2778	4606	7485	3983	795	712	1191	162.77	378.15	228.26	369.37	613.07	369.41	69.46	68.08	100.41	0.769706	0.21972	-1.86975	0.00145233	-2.61269	6.85e-07	yes	no	no
ENSMUSG00000036894	Rap2b	263	266	369	406	327	202	511	404	441	2.59	2.18	3.64	3.91	3.22	2.25	5.36	4.64	4.47	0.129061	0.856348	0.647312	0.276855	0.530947	0.368821	yes	no	no
ENSMUSG00000037188	Grhl3	8	61	55	0	101	55	12	10	8	0.19	1.22	1.32	0	2.42	1.49	0.31	0.28	0.2	0.444683	0.668382	-1.50268	0.256202	-1.94017	0.119166	yes	no	no
ENSMUSG00000037434	Slc30a1	394	470	438	336	500	338	379	230	438	5.02	4.99	5.6	4.19	6.37	4.88	5.15	3.42	5.75	-0.0334212	0.95502	-0.23204	0.652397	-0.18273	0.733427	yes	no	no
ENSMUSG00000037852	Cpe	314	51	269	155	107	938	420	52	243	8.05	1.09	6.91	3.89	2.74	27.21	11.48	1.56	6.41	1.02917	0.186808	0.184022	0.763358	-0.824515	0.27842	yes	no	no
ENSMUSG00000038007	Acer2	51	92	92	127	114	257	76	106	564	0.48	0.72	0.86	1.16	1.06	2.72	0.76	1.16	5.42	1.10149	0.281945	1.56382	0.104435	0.470227	0.565464	yes	no	no
ENSMUSG00000038028	Tigar	353	302	283	73	121	137	98	87	198	6.45	4.6	5.19	1.31	2.21	2.83	1.91	1.86	3.72	-1.32884	0.0542614	-1.18839	0.0448382	0.153024	0.835691	yes	no	no
ENSMUSG00000038151	Prdm1	201	219	180	46	48	47	131	65	101	2.41	2.19	2.16	0.54	0.58	0.64	1.67	0.91	1.25	-1.7651	0.0730914	-0.868198	0.301513	0.911174	0.410427	yes	no	no
ENSMUSG00000038332	Sesn1	885	2602	670	1282	1527	816	2233	1680	1143	14.86	36.38	11.28	21.07	25.63	15.51	39.98	32.92	19.75	-0.0896317	0.877426	0.360048	0.496676	0.470406	0.238117	yes	no	no
ENSMUSG00000038774	Ascc3	912	481	883	1336	414	605	667	626	650	3.65	1.61	3.55	5.24	1.66	2.74	2.85	2.93	2.68	0.0966886	0.892758	-0.164728	0.804523	-0.253929	0.699995	yes	no	no
ENSMUSG00000040234	Tm7sf3	283	486	473	528	783	448	240	235	291	5.5	7.87	9.22	10.05	15.22	9.86	4.98	5.33	5.82	0.621021	0.241649	-0.588834	0.211384	-1.19226	0.0141391	yes	no	no
ENSMUSG00000041477	Dcp1b	336	239	256	457	336	468	613	525	355	3.54	2.1	2.71	4.72	3.54	5.59	6.89	6.46	3.85	0.678021	0.311539	0.900531	0.115965	0.229999	0.661213	yes	no	no
ENSMUSG00000041773	Enc1	809	159	1030	340	1476	410	362	262	786	11.42	1.87	14.58	4.7	20.83	6.55	5.45	4.32	11.42	0.329027	0.639168	-0.456036	0.409495	-0.713715	0.260452	yes	no	no
ENSMUSG00000041801	Phlda3	49	180	245	368	240	435	184	254	1017	2.1	6.43	10.54	15.45	10.29	21.12	8.41	12.71	44.88	1.23431	0.0256202	1.67775	0.0117452	0.454095	0.415382	yes	no	no
ENSMUSG00000043789	Vwce	18	3	14	288	114	238	77	86	31	0.23	0.03	0.18	3.56	1.44	3.4	1.04	1.27	0.4	3.40687	0.00360362	1.84018	0.199557	-1.57868	0.066499	yes	no	no
ENSMUSG00000043964	Orai3	300	391	312	171	44	74	222	208	300	9.37	10.17	9.77	5.23	1.37	2.62	7.39	7.58	9.64	-1.67668	0.00497016	-0.363866	0.396663	1.30903	0.0155385	yes	no	no
ENSMUSG00000051431	Gpr87	13	19	215	34	11	34	37	13	35	0.56	0.68	9.21	1.42	0.47	1.64	1.69	0.65	1.54	-1.45891	0.159521	-1.41444	0.12696	0.0541252	0.955241	yes	no	no
ENSMUSG00000056204	Pgpep1	172	330	390	375	75	92	349	315	349	2.16	3.45	4.92	4.61	0.94	1.31	4.68	4.62	4.51	-0.632228	0.408633	0.26941	0.63685	0.898811	0.164074	yes	no	no
ENSMUSG00000056708	Ier5	1157	1464	806	1024	2926	727	575	413	521	23.61	24.88	16.5	20.45	59.7	16.79	12.51	9.84	10.94	0.617529	0.307203	-1.09254	0.0103668	-1.67459	0.00176325	yes	no	no
ENSMUSG00000057506	Bloc1s2	749	2091	487	628	587	1012	681	621	544	28	65.11	18.26	22.98	21.94	42.83	27.15	27.1	20.93	-0.482157	0.41848	-0.77575	0.15394	-0.293615	0.440287	yes	no	no
ENSMUSG00000067006	Serpinb5	8	55	74	21	5	6	93	60	36	0.19	1.11	1.8	0.5	0.12	0.17	2.41	1.7	0.9	-1.59843	0.219822	0.528533	0.57421	2.14681	0.0738306	yes	no	no
ENSMUSG00000117310	Ptp4a1	8	13	2	5	27	18	5	10	40	0.13	0.17	0.03	0.08	0.44	0.33	0.09	0.19	0.66	0.781171	0.633483	0.832498	0.610494	0.0481381	0.974749	yes	no	no
ENSMUSG00000002699	Lcp2	3525	1206	3092	1017	648	1072	4068	3550	2654	52.84	15.06	46.49	14.93	9.71	18.19	65.04	62.12	40.95	-1.40175	0.00689612	0.48088	0.324143	1.88998	1.9e-06	no	yes	yes
ENSMUSG00000004266	Ptpn6	4920	7774	2610	1424	804	919	3961	3469	2834	117.37	154.48	62.46	33.26	19.18	24.82	100.78	96.6	69.58	-2.21685	0.000175396	-0.507661	0.348873	1.71127	3.38e-05	no	yes	yes
ENSMUSG00000010358	Ifi35	957	1374	1330	353	125	68	785	467	698	37.04	44.3	51.64	13.38	4.84	2.98	32.41	21.1	27.81	-2.68412	1.76e-06	-0.834063	0.0531772	1.85188	6.62e-05	no	yes	yes
ENSMUSG00000017652	Cd40	672	319	407	14	19	52	148	95	223	13.19	5.21	8.01	0.27	0.37	1.16	3.1	2.18	4.5	-3.63583	1.58e-05	-1.50519	0.00417751	2.1543	0.0176709	no	yes	yes
ENSMUSG00000017830	Dhx58	655	472	725	124	114	41	300	110	324	13.38	8.03	14.86	2.48	2.33	0.95	6.54	2.62	6.81	-2.59069	2.66e-05	-1.26975	0.00572434	1.33965	0.0445872	no	yes	yes
ENSMUSG00000018899	Irf1	2304	1625	2259	723	4729	1959	1842	1325	1644	38.74	22.76	38.1	11.9	79.49	37.29	33.03	26	28.45	0.471727	0.464117	-0.286004	0.480104	-0.705135	0.208554	no	yes	yes
ENSMUSG00000019850	Tnfaip3	1555	406	1265	1648	2817	614	2475	2275	1513	14.38	3.13	11.74	14.92	26.06	6.43	24.42	24.57	14.4	0.777192	0.216565	1.01404	0.0245203	0.292867	0.545513	no	yes	yes
ENSMUSG00000020134	Peli1	2460	687	1389	1186	863	733	2119	1861	1716	25.09	5.84	14.21	11.84	8.8	8.47	23.05	22.16	18.02	-0.616226	0.249127	0.39633	0.375932	1.0312	0.00826828	no	yes	yes
ENSMUSG00000020641	Rsad2	256	81	354	44	151	32	204	86	354	3.95	1.04	5.48	0.66	2.33	0.56	3.35	1.55	5.62	-1.45866	0.0916577	-0.0975706	0.876653	1.39992	0.0794841	no	yes	yes
ENSMUSG00000021025	Nfkbia	1806	722	1953	906	1966	514	2622	2258	1980	74.98	24.97	81.33	36.82	81.61	24.16	116.11	109.43	84.61	-0.223575	0.718279	0.705415	0.162933	0.975592	0.0599412	no	yes	yes
ENSMUSG00000021356	Irf4	812	1086	482	140	114	67	268	244	532	11.07	12.33	6.59	1.87	1.55	1.03	3.9	3.88	7.46	-2.70405	0.000136888	-1.08336	0.0305363	1.62247	0.0207741	no	yes	yes
ENSMUSG00000022901	Cd86	454	712	373	50	162	39	374	225	331	8.29	10.83	6.83	0.89	2.96	0.81	7.28	4.8	6.22	-2.42056	0.00083203	-0.615639	0.188876	1.81529	0.00656762	no	yes	yes
ENSMUSG00000023224	Serping1	2444	1035	2956	706	604	1252	343	212	848	70.27	24.79	85.25	19.87	17.36	40.75	10.52	7.11	25.09	-1.19554	0.030247	-2.11566	0.000180321	-0.910855	0.0619682	no	yes	yes
ENSMUSG00000024539	Ptpn2	1034	1848	1471	639	1184	654	690	698	730	22.12	32.93	31.56	13.38	25.32	15.84	15.74	17.43	16.07	-0.672325	0.189088	-0.945447	0.0237189	-0.24548	0.550836	no	yes	yes
ENSMUSG00000025498	Irf7	1657	712	2348	89	343	54	1279	399	1418	29.33	10.5	41.69	1.54	6.07	1.08	24.15	8.25	25.83	-3.10207	4.53e-06	-0.544528	0.286754	2.59562	4.17e-05	no	yes	yes
ENSMUSG00000025888	Casp1	516	496	387	105	114	25	271	172	259	11	8.81	8.27	2.19	2.43	0.6	6.16	4.28	5.68	-2.37211	0.000351016	-0.89952	0.0484541	1.48572	0.0242841	no	yes	yes
ENSMUSG00000026365	Cfh	430	501	2166	535	287	271	228	143	554	3.43	3.33	17.32	4.18	2.29	2.45	1.94	1.33	4.55	-1.38658	0.0643276	-1.6482	0.019522	-0.254041	0.712276	no	yes	yes
ENSMUSG00000026896	Ifih1	479	200	512	255	69	111	334	198	475	3.92	1.36	4.2	2.04	0.56	1.03	2.92	1.89	4	-1.32035	0.113545	-0.210467	0.745521	1.12579	0.161941	no	yes	yes
ENSMUSG00000026946	Nmi	856	1092	995	450	360	422	655	495	580	28.6	30.39	33.34	14.72	12.02	15.96	23.34	19.3	19.94	-1.14674	0.0124608	-0.683247	0.0869882	0.472133	0.202337	no	yes	yes
ENSMUSG00000027466	Rbck1	2759	2817	2512	2071	1481	1599	2359	1989	1996	40.08	34.09	36.61	29.46	21.51	26.3	36.55	33.73	29.84	-0.555587	0.218831	-0.268048	0.511105	0.296851	0.393638	no	yes	yes
ENSMUSG00000027514	Zbp1	878	716	1177	255	230	218	759	430	870	16.63	11.3	22.36	4.73	4.36	4.68	15.33	9.51	16.96	-1.85135	0.000440375	-0.36402	0.376856	1.50218	0.00201653	no	yes	yes
ENSMUSG00000028163	Nfkb1	2242	2441	1933	1178	838	890	2423	2061	2046	12.43	11.27	10.75	6.39	4.64	5.58	14.32	13.33	11.67	-1.07114	0.0345266	0.0704653	0.862368	1.149	0.0100144	no	yes	yes
ENSMUSG00000028525	Pde4b	2169	653	873	207	736	223	1026	676	666	13.73	3.44	5.54	1.28	4.66	1.6	6.93	5	4.34	-1.51182	0.0412712	-0.573958	0.275937	0.991813	0.113901	no	yes	yes
ENSMUSG00000029084	Cd38	1256	3056	500	326	288	200	644	341	424	21.58	43.74	8.62	5.48	4.95	3.89	11.8	6.84	7.5	-2.45671	0.000366084	-1.69588	0.00488941	0.773682	0.120881	no	yes	yes
ENSMUSG00000032369	Plscr1	227	788	351	208	160	52	139	97	177	6.16	17.82	9.56	5.53	4.34	1.6	4.03	3.07	4.95	-1.59213	0.0146637	-1.60137	0.00514168	-0.00665007	0.991318	no	yes	yes
ENSMUSG00000032508	Myd88	1125	974	1032	350	307	227	488	436	459	29.19	21.05	26.86	8.89	7.97	6.67	13.51	13.21	12.26	-1.71459	0.000359519	-1.08868	0.00611528	0.640957	0.133762	no	yes	yes
ENSMUSG00000032661	Oas3	647	230	806	12	41	41	439	133	594	6.12	1.81	7.64	0.11	0.39	0.44	4.43	1.47	5.78	-3.60075	0.00033675	-0.505007	0.379931	3.13235	0.00156034	no	yes	yes
ENSMUSG00000036461	Elf1	4485	3133	5086	2271	3730	2408	4640	4563	3456	44.5	25.89	50.62	22.06	37	27.05	49.1	52.85	35.29	-0.449957	0.363585	0.0849444	0.846876	0.564959	0.153345	no	yes	yes
ENSMUSG00000037921	Ddx60	301	75	609	112	42	23	331	112	298	2.32	0.48	4.7	0.84	0.32	0.2	2.72	1.01	2.36	-2.19344	0.038119	-0.391288	0.600024	1.83143	0.083596	no	yes	yes
ENSMUSG00000038058	Nod1	455	504	212	126	65	78	271	200	323	5.99	5.53	2.8	1.62	0.86	1.16	3.8	3.07	4.38	-1.91264	0.0173121	-0.44951	0.426139	1.46173	0.0549961	no	yes	yes
ENSMUSG00000039501	Znfx1	780	287	743	359	405	180	1083	794	954	6.37	1.95	6.08	2.87	3.31	1.66	9.43	7.57	8.01	-0.847568	0.227761	0.671408	0.154719	1.55216	0.00453443	no	yes	yes
ENSMUSG00000041135	Ripk2	217	417	131	272	84	63	295	208	194	5.15	8.25	3.12	6.32	1.99	1.69	7.47	5.76	4.74	-0.780161	0.275908	-0.00117131	0.998438	0.74897	0.195022	no	yes	yes
ENSMUSG00000042190	Cmklr1	101	100	121	73	45	20	110	51	118	1.98	1.63	2.38	1.4	0.88	0.44	2.3	1.17	2.38	-1.06509	0.252681	-0.138738	0.860379	0.938244	0.315263	no	yes	yes
ENSMUSG00000045551	Fpr1	7	12	8	11	5	5	30	13	1	0.35	0.5	0.41	0.54	0.25	0.29	1.62	0.77	0.05	-0.189044	0.894769	0.691025	0.586444	0.890292	0.493261	no	yes	yes
ENSMUSG00000047098	Rnf31	664	368	647	554	309	500	1003	700	612	7.74	3.57	7.57	6.32	3.6	6.6	12.47	9.53	7.34	-0.211815	0.705929	0.516913	0.250889	0.740085	0.115892	no	yes	yes
ENSMUSG00000055447	Cd47	3132	3583	3036	1574	4307	2137	5038	4624	4016	33.36	31.79	32.44	16.41	45.87	25.77	57.23	57.49	44.02	-0.117156	0.826758	0.570948	0.186403	0.72298	0.106167	no	yes	yes
ENSMUSG00000060441	Trim5	515	423	412	136	30	136	581	420	366	9.33	6.38	7.49	2.41	0.54	2.79	11.23	8.88	6.82	-1.98111	0.00295695	0.0990607	0.82189	2.08544	0.000362457	no	yes	yes
ENSMUSG00000090231	Cfb	280	147	134	34	61	18	63	23	103	6.63	2.9	3.18	0.79	1.44	0.48	1.59	0.64	2.51	-2.1012	0.0140061	-1.46245	0.0363415	0.660029	0.499506	no	yes	yes
ENSMUSG00000000253	Gmpr	35	95	180	229	144	93	348	271	452	1.01	2.28	5.2	6.45	4.14	3.03	10.68	9.1	13.39	0.637332	0.375863	1.81146	0.000487678	1.18758	0.0152468	no	yes	no
ENSMUSG00000000275	Trim25	2790	1986	2924	1067	818	1002	2988	2029	2631	32.41	19.22	34.07	12.13	9.5	13.18	37.02	27.52	31.46	-1.3038	0.00480338	0.0641853	0.873683	1.37927	0.000237605	no	yes	no
ENSMUSG00000000386	Mx1	490	85	621	296	80	31	230	77	252	8.65	1.25	11	5.12	1.41	0.62	4.33	1.59	4.58	-1.48814	0.0580883	-1.0542	0.0747657	0.46132	0.514945	no	yes	no
ENSMUSG00000001281	Itgb7	1444	7129	1140	26	343	209	984	434	553	34.85	143.3	27.59	0.61	8.28	5.71	25.33	12.23	13.73	-3.89198	7.74e-06	-2.25594	0.00119442	1.68231	0.00264005	no	yes	no
ENSMUSG00000002227	Mov10	720	521	951	464	153	279	830	622	661	8.58	5.17	11.37	5.42	1.82	3.77	10.55	8.66	8.11	-1.18779	0.0438181	0.0116765	0.978518	1.20936	0.0179666	no	yes	no
ENSMUSG00000002325	Irf9	1336	482	1250	301	233	171	1712	1021	1389	16.58	4.98	15.56	3.66	2.89	2.4	22.66	14.79	17.74	-2.00269	0.000881049	0.476784	0.264387	2.49867	8.14e-07	no	yes	no
ENSMUSG00000003161	Sri	1731	2750	1879	3548	1016	2066	1217	1078	1317	23.85	31.56	25.97	47.85	14	32.23	17.88	17.34	18.67	0.105838	0.834051	-0.728353	0.0767004	-0.84718	0.0411714	no	yes	no
ENSMUSG00000004040	Stat3	2670	2021	3392	1598	1546	1216	2808	2352	2637	18.73	11.81	23.87	10.98	10.85	9.66	21.01	19.26	19.04	-0.782713	0.0994545	0.0235388	0.952608	0.82576	0.0317811	no	yes	no
ENSMUSG00000005667	Mthfd2	1125	1383	1587	311	243	399	383	429	509	21.57	22.08	30.52	5.84	4.66	8.66	7.83	9.6	10.04	-1.96704	8.48e-05	-1.53356	0.000223408	0.438484	0.34158	no	yes	no
ENSMUSG00000006782	Cnp	1800	3848	1769	5011	1017	972	2502	2131	1697	33.06	58.88	32.59	90.11	18.68	20.21	49.02	45.69	32.08	-0.0974237	0.877533	-0.151484	0.75445	-0.0705205	0.894226	no	yes	no
ENSMUSG00000006818	Sod2	1655	1818	1617	1026	1624	866	735	932	3573	11.05	10.11	10.83	6.71	10.85	6.55	5.24	7.27	24.56	-0.41181	0.42457	0.108717	0.843808	0.535649	0.371551	no	yes	no
ENSMUSG00000015671	Psma2	1845	6712	1564	3892	4143	3066	1704	1625	1977	33.58	101.75	28.55	69.34	75.39	63.17	33.07	34.52	37.03	0.222537	0.72247	-0.867997	0.137106	-1.07714	0.00614081	no	yes	no
ENSMUSG00000016496	Cd274	1788	368	1152	272	384	153	687	486	976	33	5.66	21.33	4.91	7.09	3.2	13.52	10.47	18.54	-1.89928	0.00248977	-0.554315	0.270884	1.38106	0.00528615	no	yes	no
ENSMUSG00000019947	Arid5b	616	337	513	189	212	110	379	328	576	4.09	1.87	3.42	1.23	1.41	0.83	2.69	2.54	3.94	-1.36376	0.101451	-0.140386	0.827457	1.24015	0.123682	no	yes	no
ENSMUSG00000020407	Upp1	45	14	37	24	27	77	23	8	20	1.53	0.4	1.27	0.8	0.92	2.97	0.84	0.32	0.7	0.478148	0.618863	-0.775544	0.49231	-1.24779	0.234155	no	yes	no
ENSMUSG00000020464	Pnpt1	2315	1429	1910	1852	2230	1807	985	864	965	44.01	22.63	36.42	34.47	42.39	38.9	19.97	19.17	18.88	0.183978	0.700632	-0.922272	0.0235085	-1.08076	0.00316562	no	yes	no
ENSMUSG00000020572	Nampt	1506	1626	1940	1027	1984	1296	1353	1194	3643	19.92	17.91	25.74	13.3	26.24	19.41	19.09	18.43	49.59	-0.0923447	0.849694	0.356433	0.462742	0.474161	0.321128	no	yes	no
ENSMUSG00000020638	Cmpk2	289	157	313	56	39	28	197	82	316	4.64	2.1	5.04	0.88	0.63	0.51	3.37	1.54	5.22	-2.36188	0.00804606	-0.319008	0.596924	2.06365	0.0194545	no	yes	no
ENSMUSG00000021109	Hif1a	2840	1337	4208	2576	2278	1956	2666	2433	2627	32.2	12.63	47.85	28.59	25.82	25.11	32.24	32.2	30.65	-0.18733	0.706863	-0.0321495	0.943244	0.176266	0.612908	no	yes	no
ENSMUSG00000021196	Pfkp	1481	2526	1789	1186	1502	1385	1335	1347	1653	7.39	10.5	8.95	5.79	7.49	7.82	7.1	7.84	8.49	-0.375469	0.46738	-0.311409	0.484471	0.0715558	0.876489	no	yes	no
ENSMUSG00000021281	Tnfaip2	465	217	567	505	211	190	206	115	143	6.24	2.42	7.63	6.63	2.83	2.89	2.95	1.8	1.97	-0.405253	0.524883	-1.34034	0.0279849	-0.915626	0.167192	no	yes	no
ENSMUSG00000021408	Ripk1	681	714	476	678	472	354	587	537	571	5.46	4.76	3.82	5.32	3.78	3.21	5.02	5.02	4.71	-0.215675	0.731261	-0.0411982	0.937426	0.178949	0.745959	no	yes	no
ENSMUSG00000021959	Lats2	416	420	844	338	165	160	305	224	348	3.99	3.35	8.12	3.17	1.58	1.74	3.12	2.51	3.43	-1.22569	0.0877572	-0.856025	0.139988	0.385525	0.583443	no	yes	no
ENSMUSG00000022014	Epsti1	1480	1110	2186	158	251	198	2262	1447	1612	42.62	26.63	63.15	4.45	7.23	6.46	69.48	48.65	47.78	-2.82272	2.08e-07	0.234985	0.607743	3.08026	2.18e-12	no	yes	no
ENSMUSG00000022216	Psme1	3897	8052	5147	1876	3093	1754	2090	1746	2024	117.93	202.96	156.23	55.57	93.58	60.09	67.45	61.67	63.03	-1.2114	0.0368308	-1.47275	0.0045025	-0.233646	0.584451	no	yes	no
ENSMUSG00000022504	Ciita	1759	895	646	188	12	147	631	435	566	12.33	5.23	4.54	1.29	0.08	1.17	4.72	3.56	4.08	-2.97689	0.000451443	-0.928859	0.0814935	2.05646	0.0105957	no	yes	no
ENSMUSG00000022587	Ly6e	16744	36928	20633	16661	19827	10479	18883	16593	17869	295.79	543.37	365.6	288.13	350.2	209.58	355.77	342.16	324.87	-0.551658	0.354139	-0.409825	0.462514	0.164016	0.726526	no	yes	no
ENSMUSG00000022906	Parp9	1091	967	1709	929	263	267	1019	584	1084	14.97	11.05	23.52	12.48	3.61	4.15	14.91	9.35	15.31	-1.30505	0.0163281	-0.42059	0.315497	0.891402	0.0757407	no	yes	no
ENSMUSG00000022971	Ifnar2	676	1171	663	703	532	792	919	790	1072	13.57	19.59	13.35	13.82	10.68	18.01	19.68	18.52	22.15	-0.194913	0.689048	0.236918	0.569475	0.431595	0.252997	no	yes	no
ENSMUSG00000023132	Gzma	152	7970	133	271	1668	407	803	776	817	10.1	441.12	8.86	17.63	110.82	30.62	56.91	60.19	55.87	-1.65546	0.155429	-1.75182	0.103051	-0.0496949	0.934184	no	yes	no
ENSMUSG00000023206	Il15ra	242	180	353	175	65	29	367	260	729	3.64	2.25	5.32	2.58	0.98	0.49	5.88	4.56	11.28	-1.40978	0.0784818	0.826951	0.130688	2.25344	0.00149141	no	yes	no
ENSMUSG00000023341	Mx2	134	28	179	425	106	113	139	62	174	2.48	0.43	3.32	7.7	1.96	2.37	2.74	1.34	3.31	0.884067	0.269513	0.126101	0.865306	-0.742919	0.280032	no	yes	no
ENSMUSG00000024014	Pim1	669	619	1069	244	422	177	1658	1416	1380	13.3	10.25	21.32	4.75	8.39	3.98	35.16	32.86	28.24	-1.35689	0.0128756	0.991826	0.0153893	2.37675	4.5e-08	no	yes	no
ENSMUSG00000024019	Cmtr1	550	201	437	319	207	218	420	345	386	3.78	1.15	3.01	2.15	1.42	1.7	3.08	2.77	2.73	-0.580062	0.465751	-0.00146892	0.998274	0.593013	0.426595	no	yes	no
ENSMUSG00000024079	Eif2ak2	1423	372	1099	805	380	699	642	404	758	18.6	4.05	14.41	10.3	4.97	10.35	8.95	6.17	10.2	-0.532171	0.329738	-0.624883	0.198711	-0.0844532	0.854713	no	yes	no
ENSMUSG00000024308	Tapbp	5515	4062	5975	752	1124	436	3017	2037	3672	101.61	62.34	110.42	13.56	20.71	9.1	59.29	43.81	69.63	-2.60838	4.72e-06	-0.755769	0.108292	1.8874	1.45e-05	no	yes	no
ENSMUSG00000024338	Psmb8	6700	8290	6830	3628	3367	2790	3613	3189	3255	132.47	136.52	135.45	70.22	66.56	62.45	76.18	73.6	66.23	-1.05176	0.0416431	-1.0377	0.0292741	0.0301995	0.938	no	yes	no
ENSMUSG00000024457	Trim26	2567	1121	2162	357	332	295	1005	656	1109	24.98	9.09	21.11	3.4	3.23	3.25	10.43	7.45	11.11	-2.43325	2.68e-05	-1.00899	0.0220256	1.44311	0.00540739	no	yes	no
ENSMUSG00000024601	Isoc1	1476	1611	1871	1211	1084	855	1435	1356	1510	29.22	26.56	37.15	23.47	21.45	19.16	30.29	31.33	30.76	-0.548888	0.224522	-0.120678	0.762366	0.44441	0.208827	no	yes	no
ENSMUSG00000024610	Cd74	23527	53886	22460	684	3186	956	20870	11584	16597	936.68	1786.97	896.92	26.66	126.82	43.09	886.17	538.35	680.05	-4.18386	5.35e-07	-0.974859	0.118072	3.256	1.49e-06	no	yes	no
ENSMUSG00000024789	Jak2	1482	739	1586	1291	1030	1001	1896	1556	1378	19.69	8.18	21.14	16.8	13.69	15.06	26.87	24.14	18.85	-0.101925	0.828185	0.414766	0.316997	0.533646	0.148956	no	yes	no
ENSMUSG00000025076	Casp7	311	313	403	140	97	484	333	295	303	4.72	3.96	6.14	2.08	1.47	8.32	5.39	5.23	4.73	-0.352648	0.610157	-0.0611828	0.905107	0.293243	0.628689	no	yes	no
ENSMUSG00000025491	Ifitm1	274	648	613	33	213	37	80	56	175	16.74	32.98	37.57	1.97	13.01	2.56	5.21	3.99	11	-2.25406	0.000818305	-2.2191	1.99e-05	0.0747635	0.914129	no	yes	no
ENSMUSG00000025492	Ifitm3	1362	1831	3720	369	1278	420	2100	1276	3128	134.28	150.37	367.88	35.61	125.98	46.88	220.82	146.85	317.39	-1.53495	0.0245994	-0.00834231	0.988521	1.57548	0.00860103	no	yes	no
ENSMUSG00000026029	Casp8	1262	1077	1162	878	502	1047	1094	840	954	29.16	20.73	26.93	19.86	11.6	27.39	26.96	22.66	22.69	-0.427338	0.353535	-0.198373	0.615331	0.231155	0.536344	no	yes	no
ENSMUSG00000026104	Stat1	3325	1767	3299	851	205	679	3288	2032	3160	31.28	13.85	31.13	7.84	1.93	7.23	32.99	22.32	30.6	-2.16389	6.16e-05	0.0838363	0.841394	2.24885	5.07e-07	no	yes	no
ENSMUSG00000026573	Xcl1	54	27	36	0	3	0	20	19	38	6.9	2.87	4.62	0	0.38	0	2.73	2.83	5	-4.30128	0.000102118	-0.542699	0.338893	3.8	0.000764407	no	yes	no
ENSMUSG00000026581	Sell	3060	2914	525	59	125	30	3218	2739	1773	34.6	27.45	5.96	0.65	1.41	0.38	38.81	36.16	20.64	-4.65884	1.14e-07	0.327091	0.549234	5.01011	2.76e-15	no	yes	no
ENSMUSG00000026848	Tor1b	1173	549	931	899	723	693	1212	978	968	14.72	5.74	11.72	11.04	9.07	9.85	16.22	14.33	12.5	-0.109151	0.825021	0.313557	0.454512	0.440103	0.271218	no	yes	no
ENSMUSG00000027078	Ube2l6	435	347	575	76	93	48	338	184	524	14.57	9.68	19.32	2.49	3.11	1.82	12.07	7.19	18.06	-2.50271	1.75e-05	-0.31684	0.476506	2.20092	0.000188071	no	yes	no
ENSMUSG00000027366	Sppl2a	2040	1887	2547	2514	1999	1651	2655	2139	2285	15.74	12.13	19.71	18.99	15.42	14.42	21.84	19.26	18.14	0.0226226	0.960268	0.205377	0.596252	0.197876	0.59063	no	yes	no
ENSMUSG00000027540	Ptpn1	1795	5128	1469	1535	1877	1033	1376	1135	1183	21.69	51.6	17.8	18.15	22.67	14.13	17.73	16.01	14.71	-0.809687	0.162156	-1.10379	0.0349986	-0.271853	0.486852	no	yes	no
ENSMUSG00000027580	Helz2	3667	623	1746	662	493	583	2798	1962	2243	21.26	3.01	10.15	3.76	2.86	3.83	17.3	13.28	13.38	-1.66989	0.0116454	0.269087	0.58682	1.95871	6.05e-05	no	yes	no
ENSMUSG00000027611	Procr	118	49	118	14	32	41	73	28	76	3.88	1.34	3.9	0.45	1.05	1.53	2.56	1.08	2.57	-1.49734	0.0840575	-0.635826	0.36916	0.881082	0.328827	no	yes	no
ENSMUSG00000027639	Samhd1	5475	2859	2280	142	247	160	1893	1016	2420	40	17.4	16.71	1.02	1.8	1.32	14.75	8.66	18.2	-4.05356	7.53e-09	-0.927554	0.0503864	3.14527	6.15e-07	no	yes	no
ENSMUSG00000027678	Ncoa3	1652	604	1057	987	1872	862	2110	1874	1817	13.99	4.26	8.98	8.18	15.85	8.26	19.05	18.52	15.83	0.282315	0.615755	0.861756	0.0444484	0.623141	0.141248	no	yes	no
ENSMUSG00000027951	Adar	1650	677	1501	585	344	567	1492	1083	1220	13.59	4.64	12.4	4.72	2.83	5.29	13.1	10.41	10.34	-1.24173	0.0269194	0.0436388	0.920222	1.29876	0.00636873	no	yes	no
ENSMUSG00000027962	Vcam1	2149	8911	2829	1590	2118	591	5642	3383	3742	16.2	55.94	21.38	11.73	15.96	5.04	45.35	29.76	29.02	-1.58445	0.0157029	-0.0588908	0.914389	1.55677	0.000292813	no	yes	no
ENSMUSG00000028037	Ifi44	259	109	439	14	30	6	429	211	410	2.82	0.99	4.8	0.15	0.33	0.07	4.99	2.69	4.6	-3.29208	0.00442289	0.385304	0.532914	3.71404	0.000380605	no	yes	no
ENSMUSG00000028270	Gbp2	925	1514	846	233	62	149	694	444	927	24.58	33.5	22.55	6.06	1.65	4.48	19.67	13.77	25.35	-2.77315	1.29e-06	-0.59633	0.177435	2.17332	1.63e-05	no	yes	no
ENSMUSG00000028837	Psmb2	2236	4055	2777	1755	3076	2488	1090	1017	1327	124.14	187.52	154.65	95.39	170.75	156.39	64.54	65.91	75.82	-0.169371	0.764129	-1.32622	0.00904337	-1.13301	0.013415	no	yes	no
ENSMUSG00000028954	Nub1	1371	2327	1419	1807	2126	2211	1524	1224	1328	21.22	30	22.03	27.38	32.9	38.74	25.16	22.11	21.15	0.384111	0.424565	-0.24226	0.559467	-0.614467	0.0874576	no	yes	no
ENSMUSG00000029417	Cxcl9	525	1579	551	12	46	9	384	122	405	11.64	29.15	12.25	0.26	1.02	0.23	9.08	3.16	9.24	-4.91595	3.44e-08	-1.46685	0.00955914	3.46614	5.14e-05	no	yes	no
ENSMUSG00000029771	Irf5	952	1313	624	146	120	101	430	275	453	21.91	25.17	14.4	3.29	2.76	2.63	10.55	7.39	10.73	-2.8323	2.51e-06	-1.23041	0.00585144	1.60709	0.00269821	no	yes	no
ENSMUSG00000029798	Herc6	876	322	1075	409	130	331	1159	772	947	6.3	1.93	7.76	2.88	0.94	2.7	8.89	6.48	7.01	-1.26083	0.0814622	0.367259	0.440431	1.64919	0.00473726	no	yes	no
ENSMUSG00000030107	Usp18	596	171	1131	2256	297	134	835	410	930	14.28	3.41	27.18	52.91	7.11	3.63	21.34	11.47	22.93	0.481332	0.542328	0.254815	0.625341	-0.217879	0.747438	no	yes	no
ENSMUSG00000030156	Cd69	755	260	872	83	8	1	1168	913	631	7.75	2.22	8.98	0.83	0.08	0.01	12.79	10.94	6.67	-3.89828	0.000102468	0.567989	0.225074	4.50385	4.12e-08	no	yes	no
ENSMUSG00000030255	Sspn	102	101	118	20	16	20	73	80	245	1.36	1.13	1.58	0.26	0.21	0.3	1.04	1.25	3.37	-1.97863	0.113272	0.336113	0.697731	2.3363	0.047288	no	yes	no
ENSMUSG00000030681	Mvp	753	725	1173	296	348	377	697	504	753	6.6	5.29	10.31	2.54	3.05	3.74	6.52	5.16	6.79	-1.23495	0.0447234	-0.370372	0.421894	0.882725	0.11485	no	yes	no
ENSMUSG00000030966	Trim21	577	280	596	551	254	271	928	670	603	10.39	4.2	10.76	9.71	4.57	5.52	17.81	14.08	11.17	-0.368088	0.488038	0.652256	0.131611	1.03199	0.0231755	no	yes	no
ENSMUSG00000031627	Irf2	782	886	707	316	97	167	961	803	802	7.07	6.67	6.41	2.8	0.88	1.71	9.26	8.47	7.46	-1.86981	0.00671155	0.203734	0.644533	2.07538	0.000452286	no	yes	no
ENSMUSG00000031628	Casp3	758	942	1380	1019	910	500	901	950	687	15.09	15.62	27.56	19.86	18.12	11.27	19.13	22.08	14.08	-0.243582	0.614841	-0.185371	0.655798	0.078155	0.843787	no	yes	no
ENSMUSG00000031712	Il15	61	73	97	25	19	14	77	46	105	1.8	1.8	2.88	0.72	0.56	0.47	2.43	1.59	3.19	-1.7139	0.0852598	0.0384948	0.958533	1.76752	0.0699105	no	yes	no
ENSMUSG00000031813	Mvb12a	794	1239	998	518	591	562	495	433	562	17.25	22.42	21.75	11.02	12.84	13.82	11.47	10.98	12.57	-0.735311	0.118927	-0.930428	0.0229408	-0.183217	0.648664	no	yes	no
ENSMUSG00000031838	Ifi30	3280	5226	2905	371	1896	646	950	520	1214	223.5	296.92	198.75	24.75	129.17	49.84	69.04	41.36	85.14	-1.7744	0.0117655	-2.03095	0.000306004	-0.208496	0.724764	no	yes	no
ENSMUSG00000031897	Psmb10	1272	3383	1577	602	712	691	1031	869	1023	49.87	110.48	62.02	23.1	27.91	30.67	43.11	39.77	41.28	-1.5255	0.00731167	-1.02256	0.0488654	0.518408	0.147842	no	yes	no
ENSMUSG00000032089	Il10ra	919	1221	575	169	689	310	731	428	530	17.56	19.44	11.02	3.16	13.16	6.71	14.9	9.55	10.42	-1.05328	0.0751755	-0.595799	0.175839	0.484366	0.350147	no	yes	no
ENSMUSG00000032184	Lysmd2	1301	588	1311	20	14	32	111	67	184	56.36	21.22	56.97	0.85	0.61	1.57	5.13	3.39	8.2	-5.29656	2.28e-13	-3.04989	7.25e-09	2.25877	0.00277025	no	yes	no
ENSMUSG00000032265	Tent5a	1282	271	4018	160	170	162	476	206	965	15.03	2.65	47.24	1.84	1.99	2.15	5.95	2.82	11.64	-3.29212	8.17e-05	-1.66747	0.0198957	1.64188	0.0169999	no	yes	no
ENSMUSG00000032487	Ptgs2	123	9	450	71	25	33	52	22	95	1.8	0.11	6.59	1.01	0.36	0.55	0.81	0.37	1.43	-1.93842	0.0706378	-1.65946	0.0683765	0.313482	0.788513	no	yes	no
ENSMUSG00000032596	Uba7	2144	473	1800	413	541	234	1539	1077	1274	21.42	3.94	18.03	4.04	5.4	2.65	16.4	12.56	13.1	-1.77006	0.00484938	-0.121159	0.794478	1.68666	0.000502318	no	yes	no
ENSMUSG00000032690	Oas2	850	38	592	18	65	163	576	144	720	12.77	0.48	8.92	0.26	0.98	2.77	9.23	2.52	11.13	-2.32648	0.0103427	-0.014936	0.980343	2.34044	0.00173802	no	yes	no
ENSMUSG00000032939	Nup93	1290	2036	1428	1228	1281	1527	524	567	574	20.26	26.63	22.49	18.88	20.11	27.15	8.78	10.39	9.28	-0.11744	0.801352	-1.40803	0.00094729	-1.28343	0.00120421	no	yes	no
ENSMUSG00000033355	Rtp4	714	231	1085	90	81	32	650	263	748	22.4	6.04	34.14	2.76	2.54	1.14	21.75	9.63	24.15	-3.16746	5.43e-06	-0.226577	0.662402	2.96308	9.86e-07	no	yes	no
ENSMUSG00000033446	Lpar6	608	333	883	1225	1056	902	3289	2284	1711	7.53	3.43	10.96	14.84	13.07	12.64	43.42	33	21.8	0.875176	0.0837216	2.04339	1.5e-05	1.18288	0.0022953	no	yes	no
ENSMUSG00000033538	Casp4	508	700	345	48	115	54	137	77	170	9.15	10.51	6.24	0.85	2.07	1.1	2.63	1.62	3.15	-2.61935	0.00035865	-1.87271	0.00076083	0.751236	0.358457	no	yes	no
ENSMUSG00000033880	Lgals3bp	5806	5018	7544	881	1878	1912	2161	946	2549	136.32	98.14	177.67	20.25	44.09	50.83	54.11	25.93	61.59	-1.81053	0.00149994	-1.62897	0.00187142	0.208704	0.657355	no	yes	no
ENSMUSG00000034422	Parp14	2228	731	2112	653	223	235	1753	1064	1654	16	4.37	15.22	4.59	1.6	1.91	13.43	8.92	12.23	-2.08665	0.00102807	-0.129463	0.773514	1.97201	0.000241702	no	yes	no
ENSMUSG00000034459	Ifit1	422	141	853	27	44	8	591	283	635	10.62	2.96	21.53	0.67	1.11	0.23	15.86	8.31	16.45	-3.85429	1.76e-05	0.142712	0.784726	4.03322	2.09e-08	no	yes	no
ENSMUSG00000034855	Cxcl10	486	253	1049	11	147	16	412	184	819	14.43	6.26	31.23	0.32	4.36	0.54	13.04	6.38	25.02	-3.14898	3.89e-05	-0.275481	0.619772	2.9129	6.42e-05	no	yes	no
ENSMUSG00000035042	Ccl5	376	864	322	14	61	25	253	137	278	26.18	50.11	22.49	0.95	4.25	1.97	18.79	11.14	19.92	-3.78462	4.88e-08	-1.15799	0.0210151	2.65324	2.68e-06	no	yes	no
ENSMUSG00000035373	Ccl7	110	47	96	51	134	20	94	25	203	9.18	3.27	8.04	4.17	11.18	1.89	8.37	2.44	17.44	-0.180199	0.790821	0.375168	0.52103	0.591941	0.397752	no	yes	no
ENSMUSG00000035385	Ccl2	140	60	71	143	117	22	28	4	127	8.22	2.94	4.18	8.22	6.87	1.46	1.75	0.27	7.68	0.111865	0.869434	-0.732357	0.285587	-0.822092	0.283722	no	yes	no
ENSMUSG00000035517	Tdrd7	392	119	332	205	64	48	210	151	388	6.62	1.67	5.62	3.39	1.08	0.92	3.78	2.98	6.74	-1.32158	0.0865477	-0.146916	0.792858	1.19644	0.0851842	no	yes	no
ENSMUSG00000035692	Isg15	370	232	752	92	110	25	350	169	548	35.18	18.37	71.72	8.56	10.46	2.69	35.49	18.76	53.63	-2.44484	7.38e-05	-0.268716	0.616073	2.20778	2.15e-05	no	yes	no
ENSMUSG00000036469	Marchf1	667	938	160	118	129	66	206	122	167	6.24	7.31	1.5	1.08	1.21	0.7	2.06	1.33	1.61	-2.2553	0.0123633	-1.64633	0.0218388	0.605734	0.522339	no	yes	no
ENSMUSG00000036478	Btg1	7979	7583	7245	4629	5079	2596	9246	6869	7119	101.09	80.03	92.07	57.41	64.34	37.24	124.94	101.59	92.83	-0.773127	0.135911	0.103765	0.823938	0.900989	0.0373842	no	yes	no
ENSMUSG00000036986	Pml	2640	1557	2263	575	598	478	1041	768	1031	31.68	15.56	27.24	6.75	7.17	6.49	13.32	10.76	12.73	-1.84815	0.000213031	-1.10623	0.00757532	0.761403	0.0830508	no	yes	no
ENSMUSG00000037321	Tap1	3680	2276	3351	1339	906	735	2674	2087	2429	44.92	23.14	41.03	16	11.06	10.16	34.81	29.74	30.52	-1.54673	0.00132905	-0.292407	0.480921	1.26765	0.000662644	no	yes	no
ENSMUSG00000037405	Icam1	1881	999	1872	140	465	250	1034	570	752	28.84	12.76	28.79	2.1	7.13	4.34	16.91	10.2	11.87	-2.31127	5.07e-05	-0.938478	0.0273323	1.40852	0.00544897	no	yes	no
ENSMUSG00000037533	Rapgef6	4729	1421	3280	858	1026	1167	1928	1485	1252	23.78	5.95	16.54	4.22	5.16	6.64	10.34	8.72	6.48	-1.4939	0.00895363	-0.934939	0.0492354	0.5832	0.225685	no	yes	no
ENSMUSG00000037580	Gch1	222	364	282	155	199	377	290	230	225	2.37	3.24	3.02	1.62	2.13	4.56	3.31	2.87	2.48	-0.0845697	0.908433	-0.103905	0.875887	-0.0165383	0.980499	no	yes	no
ENSMUSG00000037922	Bank1	1531	1719	69	32	19	23	153	124	147	13.67	12.79	0.62	0.28	0.17	0.23	1.46	1.29	1.35	-4.78739	6.43e-05	-2.77569	0.00090024	2.02471	0.111213	no	yes	no
ENSMUSG00000038037	Socs1	176	110	299	548	128	339	1049	935	578	4.05	2.11	6.89	12.33	2.94	8.82	25.72	25.09	13.67	0.826738	0.181272	2.16547	1.06e-05	1.34042	0.00313274	no	yes	no
ENSMUSG00000038179	Slamf7	434	436	292	69	70	46	231	163	280	6.34	5.3	4.28	0.99	1.02	0.76	3.6	2.78	4.21	-2.40316	0.00302626	-0.681881	0.216855	1.73081	0.034398	no	yes	no
ENSMUSG00000038393	Txnip	2480	5738	2454	11221	6140	2332	9324	7470	8821	53.08	102.3	52.69	235.12	131.4	56.51	212.85	186.64	194.32	0.92383	0.150923	1.32717	0.0153088	0.409944	0.441034	no	yes	no
ENSMUSG00000038507	Parp12	446	240	609	786	89	86	534	284	647	7.46	3.34	10.22	12.87	1.49	1.63	9.53	5.55	11.14	-0.425492	0.556193	0.212592	0.650847	0.653832	0.307758	no	yes	no
ENSMUSG00000038871	Bpgm	281	676	331	1378	1254	587	437	405	403	5.24	10.49	6.19	25.13	23.36	12.38	8.68	8.81	7.73	1.4198	0.0105416	0.074353	0.872661	-1.3474	0.00235238	no	yes	no
ENSMUSG00000039236	Isg20	151	142	295	95	128	37	879	741	596	5.43	4.25	10.63	3.34	4.6	1.51	33.69	31.09	22.04	-1.07024	0.104245	1.9689	1.05e-05	3.06416	2.74e-10	no	yes	no
ENSMUSG00000039304	Tnfsf10	353	202	570	227	119	176	393	270	377	4.48	2.14	7.26	2.82	1.51	2.53	5.32	4	4.93	-0.994286	0.164403	-0.072413	0.892547	0.941801	0.136681	no	yes	no
ENSMUSG00000039682	Lap3	1358	3383	1209	1054	814	936	589	416	1072	29.3	60.8	26.17	22.26	17.56	22.87	13.55	10.48	23.81	-0.995722	0.0649437	-1.45266	0.00655745	-0.453582	0.266489	no	yes	no
ENSMUSG00000039697	Ncoa7	618	493	413	695	255	286	484	423	651	3.91	2.6	2.62	4.3	1.61	2.05	3.27	3.12	4.24	-0.220817	0.760885	0.102163	0.870515	0.327549	0.615559	no	yes	no
ENSMUSG00000039853	Trim14	283	101	187	99	25	42	180	118	147	4.36	1.3	2.89	1.49	0.39	0.73	2.96	2.12	2.33	-1.60255	0.0738945	-0.305411	0.658365	1.31279	0.142817	no	yes	no
ENSMUSG00000039899	Fgl2	1786	1204	1564	152	143	99	968	220	836	31.52	17.7	27.68	2.63	2.52	1.98	18.22	4.53	15.18	-3.37412	7.63e-09	-1.11204	0.0171837	2.27648	0.000341927	no	yes	no
ENSMUSG00000040033	Stat2	1501	417	1100	1021	708	466	1986	1443	1513	16.93	3.92	12.45	11.27	7.99	5.95	23.89	19	17.56	-0.385851	0.481263	0.761991	0.0788224	1.17052	0.00427363	no	yes	no
ENSMUSG00000040296	Ddx58	1753	602	1808	265	327	362	1204	754	1122	16.62	4.75	17.2	2.46	3.1	3.89	12.18	8.35	10.95	-1.97614	0.00104778	-0.376752	0.405558	1.6217	0.00177192	no	yes	no
ENSMUSG00000040329	Il7	65	126	366	12	5	4	290	244	252	0.77	1.24	4.33	0.14	0.06	0.05	3.65	3.36	3.06	-3.43888	0.00963514	0.529401	0.445166	4.01056	0.000720904	no	yes	no
ENSMUSG00000040414	Slc25a28	942	519	671	826	1055	594	716	601	540	16.8	7.71	12	14.42	18.81	11.99	13.62	12.51	9.91	0.320964	0.519331	-0.124579	0.76487	-0.415004	0.314168	no	yes	no
ENSMUSG00000040483	Xaf1	719	294	950	88	70	34	655	285	662	10.25	3.49	13.58	1.23	1	0.55	9.96	4.74	9.71	-3.12641	8.95e-05	-0.252557	0.599012	2.90268	5.25e-05	no	yes	no
ENSMUSG00000040710	St8sia4	1921	718	1617	528	243	683	996	906	764	6.39	1.99	5.4	1.72	0.81	2.57	3.53	3.52	2.62	-1.38847	0.0650546	-0.604504	0.298632	0.802754	0.272564	no	yes	no
ENSMUSG00000041515	Irf8	2138	3327	1468	527	653	379	1296	801	1102	20.26	26.26	13.95	4.89	6.19	4.07	13.1	8.86	10.75	-2.02412	0.000376527	-1.02655	0.0223223	1.01227	0.0326315	no	yes	no
ENSMUSG00000042726	Trafd1	1178	1021	1336	764	644	483	1454	1145	1457	17.55	12.67	19.97	11.14	9.59	8.15	23.11	19.92	22.34	-0.802957	0.0892907	0.272116	0.487444	1.09031	0.00528862	no	yes	no
ENSMUSG00000043953	Ccrl2	74	70	112	51	68	50	40	22	46	1.9	1.5	2.89	1.28	1.75	1.46	1.1	0.66	1.22	-0.478095	0.569254	-1.09416	0.22357	-0.605781	0.530982	no	yes	no
ENSMUSG00000045932	Ifit2	954	404	790	330	336	26	702	505	697	16.24	5.73	13.49	5.5	5.72	0.5	12.74	10.03	12.21	-1.54699	0.0115106	-0.116453	0.785675	1.4655	0.00485145	no	yes	no
ENSMUSG00000046718	Bst2	1361	1744	1660	872	1088	521	1504	745	1957	100.75	107.54	123.26	63.19	80.53	43.67	118.74	64.38	149.1	-0.815967	0.129443	-0.11666	0.820616	0.726699	0.136869	no	yes	no
ENSMUSG00000047446	Arl4a	334	235	267	579	401	409	421	497	915	2.9	1.7	2.32	4.92	3.48	4.02	3.9	5.04	8.17	0.785203	0.262378	1.15287	0.0591426	0.377508	0.490642	no	yes	no
ENSMUSG00000047735	Samd9l	3675	523	2097	520	72	101	2495	1410	1817	45.27	5.37	25.91	6.27	0.89	1.41	32.78	20.27	23.03	-3.09297	4.03e-05	-0.0658972	0.902259	3.02632	7.5e-09	no	yes	no
ENSMUSG00000049401	Ogfr	1458	1787	1440	1570	2773	1330	1573	1334	1432	37.78	38.57	37.42	39.82	71.84	39.01	43.47	40.35	38.18	0.420413	0.42479	-0.0300887	0.942885	-0.420049	0.322892	no	yes	no
ENSMUSG00000050350	Gpr18	342	488	171	0	65	19	67	73	90	15.26	18.14	7.65	0	2.9	0.96	3.19	3.8	4.13	-3.33373	7.52e-06	-1.98917	0.000233856	1.36773	0.0713023	no	yes	no
ENSMUSG00000050732	Vamp8	1193	2380	1327	1161	784	559	1284	887	1475	34.51	57.34	38.5	32.87	22.67	18.31	39.61	29.95	43.91	-0.891449	0.0826255	-0.357429	0.44635	0.542973	0.152821	no	yes	no
ENSMUSG00000053113	Socs3	435	361	247	871	654	305	400	337	256	10.06	6.95	5.73	19.72	15.12	7.98	9.86	9.1	6.09	0.882614	0.100755	0.0227473	0.959534	-0.849843	0.0695975	no	yes	no
ENSMUSG00000053475	Tnfaip6	27	15	12	18	105	9	9	0	69	1.06	0.49	0.47	0.69	4.1	0.4	0.38	0	2.78	1.23198	0.267234	0.463323	0.679214	-0.737824	0.454925	no	yes	no
ENSMUSG00000056091	St3gal5	119	74	158	56	42	64	59	50	261	3.04	1.57	4.05	1.4	1.07	1.85	1.61	1.49	6.86	-0.966736	0.232827	0.0933022	0.892701	1.07249	0.183808	no	yes	no
ENSMUSG00000056220	Pla2g4a	154	132	336	50	38	21	142	77	166	1.61	1.15	3.53	0.51	0.4	0.25	1.58	0.94	1.79	-2.14046	0.0478283	-0.614203	0.460956	1.54544	0.184206	no	yes	no
ENSMUSG00000057137	Tmem140	141	75	138	166	30	96	322	238	305	1.61	0.71	1.58	1.86	0.34	1.24	3.92	3.17	3.58	-0.189257	0.845203	1.2629	0.0967031	1.46187	0.0610092	no	yes	no
ENSMUSG00000060073	Psma3	1187	1175	912	1460	1681	1316	796	767	1080	20.38	16.8	15.7	24.54	28.85	25.58	14.57	15.37	19.08	0.559874	0.226043	-0.22562	0.570555	-0.767414	0.0382585	no	yes	no
ENSMUSG00000060183	Cxcl11	25	14	60	0	3	2	19	10	40	0.44	0.21	1.06	0	0.05	0.04	0.36	0.21	0.73	-2.17869	0.178316	-0.406431	0.760524	1.81189	0.273983	no	yes	no
ENSMUSG00000060591	Ifitm2	419	956	772	276	717	424	448	297	777	42.76	81.27	79.03	27.57	73.16	48.99	48.76	35.38	81.61	-0.436255	0.456738	-0.430844	0.413523	0.0386673	0.938324	no	yes	no
ENSMUSG00000060802	B2m	25785	20147	33435	9330	12056	5315	19924	12300	20248	2004.21	1304.38	2606.75	709.93	936.94	467.72	1651.67	1116	1619.74	-1.42861	0.0219019	-0.517876	0.381037	0.942028	0.0772702	no	yes	no
ENSMUSG00000062939	Stat4	347	417	372	30	154	78	395	318	254	5.99	6	6.44	0.51	2.66	1.52	7.27	6.41	4.51	-1.91303	0.00837311	-0.129981	0.782521	1.79843	0.00667227	no	yes	no
ENSMUSG00000064215	Ifi27	1870	969	2715	363	957	170	2422	1721	7460	85.21	36.78	124.09	16.19	43.6	8.77	117.7	91.54	349.84	-1.70427	0.0109804	1.14319	0.0735433	2.89564	5.15e-05	no	yes	no
ENSMUSG00000068227	Il2rb	967	5689	2107	13	149	180	603	379	692	15.08	73.89	32.95	0.2	2.32	3.18	10.03	6.9	11.1	-4.45179	5.79e-08	-2.31675	0.000195036	2.1509	0.00030665	no	yes	no
ENSMUSG00000070034	Sp110	3366	2389	2182	1192	1103	1160	2796	2322	2106	33.18	19.62	21.58	11.5	10.87	12.95	29.4	26.72	21.37	-1.08647	0.0204214	-0.0547277	0.893476	1.04556	0.00604522	no	yes	no
ENSMUSG00000070327	Rnf213	5418	1312	5575	649	357	1279	3314	1893	3147	21.45	4.33	22.13	2.51	1.41	5.73	13.99	8.75	12.82	-2.25755	0.000591938	-0.496381	0.304666	1.77168	0.000787167	no	yes	no
ENSMUSG00000070427	Il18bp	454	928	500	509	314	184	660	447	379	10.03	17.08	11.08	11.01	6.94	4.6	15.55	11.53	8.62	-0.812069	0.137942	-0.239104	0.596657	0.574527	0.218612	no	yes	no
ENSMUSG00000071713	Csf2rb	1490	1066	1047	153	153	123	344	172	610	13.69	8.16	9.65	1.38	1.41	1.28	3.37	1.84	5.77	-2.86433	2.49e-05	-1.59784	0.00132272	1.28126	0.0912656	no	yes	no
ENSMUSG00000073002	Vamp5	142	114	199	54	45	52	128	96	154	3.51	2.34	4.93	1.31	1.11	1.45	3.37	2.77	3.91	-1.41587	0.0759536	-0.20709	0.734455	1.22412	0.112282	no	yes	no
ENSMUSG00000074151	Nlrc5	2214	458	1680	55	230	268	1401	787	1320	17.43	3	13.26	0.42	1.81	2.39	11.76	7.23	10.69	-2.74253	0.000307037	-0.261377	0.593003	2.51509	3.49e-05	no	yes	no
ENSMUSG00000074896	Ifit3	470	346	1179	44	140	22	489	228	817	18	11.04	45.3	1.65	5.36	0.95	19.98	10.2	32.21	-3.09792	9.91e-06	-0.309403	0.562073	2.82562	7.75e-06	no	yes	no
ENSMUSG00000079197	Psme2	1592	2464	2064	537	665	386	897	629	968	60.33	77.77	78.45	19.92	25.2	16.56	36.25	27.82	37.75	-1.82509	0.000544941	-1.22098	0.00863958	0.629628	0.0956422	no	yes	no
ENSMUSG00000079363	Gbp4	1689	366	1615	973	1659	3312	4048	3580	2350	15.07	2.72	14.45	8.5	14.8	33.45	38.51	37.28	21.57	0.829225	0.172284	1.50098	0.0016405	0.696339	0.125225	no	yes	no
ENSMUSG00000093661	Eif4e3	408	135	425	813	516	876	1761	1480	1289	10.84	2.99	11.33	21.15	13.71	26.36	49.92	45.92	35.26	1.2579	0.0134771	2.27299	1.09e-06	1.02395	0.00566714	no	yes	no
ENSMUSG00000096727	Psmb9	2148	2396	1693	905	906	449	1475	1146	1468	39.23	36.45	31.02	16.18	16.54	9.28	28.73	24.43	27.59	-1.36096	0.00568921	-0.530428	0.198053	0.851021	0.0270025	no	yes	no
ENSMUSG00000104713	Gbp6	404	76	483	30	308	95	550	338	557	4.54	0.71	5.44	0.33	3.46	1.21	6.59	4.43	6.44	-1.00889	0.235142	0.580898	0.290573	1.65355	0.0134037	no	yes	no
ENSMUSG00000115338	Pnp	515	1309	758	485	233	510	414	313	455	8.65	18.32	12.77	7.98	3.91	9.7	7.42	6.14	7.87	-0.952713	0.0847336	-1.0193	0.0344627	-0.080863	0.864252	no	yes	no
ENSMUSG00000000409	Lck	4661	6753	5259	15254	11487	10217	26813	25131	15216	106.37	128.37	120.39	340.8	262.12	263.99	652.64	669.5	357.39	1.23592	0.0218149	2.0909	0.000216253	0.866105	0.0704164	no	no	yes
ENSMUSG00000000732	Icosl	1286	95	600	26	82	20	270	150	273	18.61	1.14	8.71	0.37	1.19	0.33	4.17	2.53	4.07	-3.61669	0.000273357	-1.43634	0.0279626	2.2296	0.0113324	no	no	yes
ENSMUSG00000000787	Ddx3x	7510	6573	7412	679	10203	8140	9480	9332	7311	95.13	69.35	94.18	8.42	129.23	116.74	128.08	137.99	95.31	0.0369206	0.960435	0.36895	0.434102	0.370669	0.593607	no	no	yes
ENSMUSG00000001128	Cfp	1788	2892	1321	561	1400	254	1116	643	782	68.85	92.76	51.02	21.15	53.9	11.07	45.83	28.9	30.99	-1.2776	0.0525233	-1.17546	0.0187713	0.146001	0.780019	no	no	yes
ENSMUSG00000001166	Oas1c	247	222	249	199	28	178	111	53	75	6.87	5.14	6.94	5.41	0.78	5.6	3.29	1.72	2.15	-0.71248	0.249803	-1.46828	0.0109052	-0.759753	0.258203	no	no	yes
ENSMUSG00000001829	Clpb	469	818	410	455	603	735	233	311	688	3.15	4.57	2.76	2.99	4.05	5.58	1.67	2.44	4.75	0.224114	0.738419	-0.343474	0.592477	-0.566358	0.367358	no	no	yes
ENSMUSG00000002108	Nr1h3	427	610	266	91	124	74	265	189	530	11.35	13.5	7.09	2.37	3.3	2.23	7.51	5.86	14.5	-2.01131	0.00144957	-0.323469	0.511074	1.69865	0.00458513	no	no	yes
ENSMUSG00000002413	Braf	744	290	571	844	629	735	1165	1169	796	3.59	1.16	2.76	3.98	3.03	4.01	5.99	6.58	3.95	0.509811	0.469904	0.989978	0.0949264	0.493285	0.371513	no	no	yes
ENSMUSG00000002944	Cd36	314	2990	345	642	1386	818	632	1237	9776	5.85	46.37	6.44	11.7	25.8	17.24	12.55	26.89	187.34	-0.231317	0.760412	1.70906	0.0704447	1.97112	0.0115672	no	no	yes
ENSMUSG00000003068	Stk11	3133	1870	1775	3608	2158	1690	2856	2618	2312	45.73	22.73	25.99	51.55	31.49	27.93	44.46	44.6	34.73	0.211932	0.665578	0.281527	0.515685	0.0807532	0.833466	no	no	yes
ENSMUSG00000003184	Irf3	1402	1266	1254	1202	440	622	2284	1828	1508	27.23	20.48	24.43	22.85	8.54	13.68	47.31	41.44	30.14	-0.725188	0.122346	0.59883	0.145435	1.32495	0.000848947	no	no	yes
ENSMUSG00000003235	Eif2b5	1169	2268	1345	1657	714	981	900	811	778	30.11	48.66	34.75	41.78	18.39	28.61	24.73	24.39	20.63	-0.452616	0.368374	-0.85599	0.0526488	-0.409084	0.275543	no	no	yes
ENSMUSG00000003352	Cacnb3	326	71	381	482	470	75	591	446	318	5.43	0.99	6.37	7.87	7.83	1.42	10.51	8.68	5.46	0.447039	0.535961	0.819853	0.102846	0.426218	0.430833	no	no	yes
ENSMUSG00000003379	Cd79a	4938	14857	187	20	115	49	446	386	746	226.55	567.76	8.61	0.9	5.28	2.55	21.82	20.67	35.22	-6.57664	1.97e-07	-3.61919	0.00037085	3.01903	1.95e-08	no	no	yes
ENSMUSG00000003518	Dusp3	260	425	269	184	117	106	103	112	703	3.71	5.05	3.85	2.57	1.67	1.71	1.57	1.87	10.33	-1.07382	0.140143	0.011867	0.985979	1.10492	0.168402	no	no	yes
ENSMUSG00000004221	Ikbkg	1144	597	1069	1178	1083	1018	846	716	792	9.43	4.1	8.84	9.51	8.93	9.5	7.44	6.89	6.72	0.305301	0.54221	-0.194916	0.665022	-0.479067	0.282191	no	no	yes
ENSMUSG00000004264	Phb2	2773	7219	2881	2349	2671	1845	1269	1139	1548	49.86	108.11	51.96	41.34	48.01	37.56	24.33	23.9	28.64	-0.804055	0.157767	-1.63198	0.0022299	-0.809744	0.0289753	no	no	yes
ENSMUSG00000004788	Eif2b2	723	1271	638	992	1625	1417	740	678	549	25.64	37.54	22.69	34.44	57.62	56.89	27.99	28.07	20.04	0.749981	0.158329	-0.331701	0.447799	-1.0648	0.00815751	no	no	yes
ENSMUSG00000005262	Ufd1	877	925	945	1372	1004	959	1192	1079	1141	13.52	11.88	14.61	20.71	15.48	16.74	19.6	19.42	18.1	0.371803	0.41023	0.395086	0.304779	0.0331642	0.927887	no	no	yes
ENSMUSG00000005312	Ubqln1	1433	2548	1251	2203	1864	1347	2621	2577	2765	21.74	32.2	19.04	32.72	28.28	23.14	42.41	45.64	43.17	0.143902	0.770103	0.68876	0.122121	0.556633	0.123777	no	no	yes
ENSMUSG00000005583	Mef2c	1314	2097	111	94	69	52	145	155	309	5.59	7.43	0.47	0.39	0.29	0.25	0.66	0.77	1.35	-3.49276	0.00277577	-2.27512	0.0092333	1.21236	0.351181	no	no	yes
ENSMUSG00000005696	Sh2d1a	1723	732	1604	1023	871	772	2209	2091	1337	20.92	7.4	19.54	12.16	10.57	10.61	28.61	29.64	16.71	-0.50886	0.30133	0.550911	0.204436	1.07692	0.00681119	no	no	yes
ENSMUSG00000005763	Cd247	1076	823	1041	3239	1451	2876	6192	5731	2782	13.5	8.6	13.1	39.77	18.2	40.84	82.84	83.92	35.91	1.43122	0.00297134	2.39746	2.45e-06	0.968598	0.031284	no	no	yes
ENSMUSG00000005823	Gpr108	1117	773	850	608	420	392	1006	746	849	26.09	15.04	19.91	13.9	9.81	10.37	25.06	20.34	20.41	-0.853951	0.0654488	-6.7e-05	0.999837	0.865592	0.0239464	no	no	yes
ENSMUSG00000006134	Crkl	1287	902	1376	1362	1754	1154	1829	1784	1448	17.06	9.96	18.3	17.68	23.25	17.32	25.86	27.61	19.76	0.374338	0.42725	0.583686	0.145264	0.236271	0.522132	no	no	yes
ENSMUSG00000006519	Cyba	1768	5979	1765	898	1954	1069	1201	959	1157	113.75	320.41	113.9	56.56	125.69	77.87	82.41	72.02	76.61	-1.14312	0.0893425	-1.46381	0.0162417	-0.291564	0.529585	no	no	yes
ENSMUSG00000007655	Cav1	306	233	213	406	555	293	292	529	3890	5.94	3.77	4.15	7.71	10.77	6.44	6.04	11.99	77.71	0.824633	0.154588	2.68136	0.000800392	1.86511	0.0116538	no	no	yes
ENSMUSG00000010609	Psen2	1088	855	1067	296	100	172	205	152	358	16.79	10.99	16.51	4.47	1.54	3	3.37	2.74	5.69	-2.27876	3.94e-05	-1.9818	2.22e-05	0.303899	0.631057	no	no	yes
ENSMUSG00000013236	Ptprs	2937	1249	2162	2190	1731	1336	2220	1880	1311	13.1	4.64	9.67	9.56	7.72	6.75	10.56	9.79	6.02	-0.193413	0.707001	-0.1598	0.721056	0.053192	0.906691	no	no	yes
ENSMUSG00000014453	Blk	1657	1572	3290	0	74	1	1800	198	293	41.05	32.44	81.76	0	1.83	0.03	47.56	5.73	7.47	-6.0972	1.28e-14	-1.4542	0.0275257	4.6559	3.12e-06	no	no	yes
ENSMUSG00000015083	C8g	65	49	53	81	55	78	74	76	68	2.91	1.83	2.38	3.55	2.46	3.95	3.53	3.97	3.13	0.436501	0.538814	0.445522	0.502309	0.0165179	0.978607	no	no	yes
ENSMUSG00000015619	Gata3	750	198	1057	578	2008	973	914	804	623	12.6	2.77	17.82	9.51	33.74	18.51	16.38	15.77	10.77	0.995871	0.115509	0.286896	0.545773	-0.646467	0.186699	no	no	yes
ENSMUSG00000015854	Cd5l	38	2554	10	599	303	20	72	70	32	1.25	69.85	0.33	19.25	9.95	0.74	2.52	2.68	1.08	-1.50209	0.214939	-3.77474	0.002336	-2.27104	0.004626	no	no	yes
ENSMUSG00000016024	Lbp	36	62	198	34	44	36	105	38	93	0.5	0.71	2.75	0.46	0.61	0.56	1.55	0.61	1.32	-1.13559	0.308078	-0.272181	0.777341	0.87718	0.442737	no	no	yes
ENSMUSG00000016481	Cr1l	950	1094	896	678	607	658	1426	1233	1106	6.14	5.89	5.81	4.29	3.92	4.81	9.82	9.3	7.35	-0.473833	0.419062	0.446628	0.319712	0.927078	0.0586362	no	no	yes
ENSMUSG00000016493	Cd46	103	23	52	104	40	253	261	208	147	0.91	0.17	0.46	0.9	0.35	2.52	2.45	2.13	1.33	1.09017	0.338028	1.61569	0.121353	0.529463	0.543222	no	no	yes
ENSMUSG00000016528	Mapkapk2	1434	2450	1353	1555	2379	2496	855	749	1280	31.52	44.86	29.83	33.46	52.29	62.12	20.04	19.22	28.96	0.426907	0.415767	-0.783336	0.0797769	-1.19482	0.00363257	no	no	yes
ENSMUSG00000016933	Plcg1	2269	1015	1554	3420	3452	2661	5075	4648	2916	19.3	7.19	13.26	28.48	29.36	25.63	46.05	46.16	25.53	1.07528	0.0248721	1.45674	0.00135101	0.401509	0.28946	no	no	yes
ENSMUSG00000017697	Ada	191	415	213	460	1531	1044	768	810	537	6.38	11.54	7.13	15.04	51.11	39.47	27.35	31.57	18.45	2.05708	0.000823324	1.4725	0.00110867	-0.568394	0.220623	no	no	yes
ENSMUSG00000018446	C1qbp	2984	10206	3109	2024	2809	2241	656	595	1112	70.58	201.08	73.76	46.87	66.43	60.01	16.55	16.43	27.07	-1.09561	0.0816269	-2.72437	1.81e-05	-1.61137	0.000107755	no	no	yes
ENSMUSG00000019843	Fyn	2964	2480	2153	2139	1661	2028	2124	1640	1540	45.41	31.65	33.09	32.08	25.44	35.18	34.71	29.33	24.28	-0.281365	0.53937	-0.437228	0.291719	-0.145565	0.677617	no	no	yes
ENSMUSG00000019969	Psen1	1600	1218	1360	1082	1122	1635	1114	1131	1113	23.47	14.88	20.01	15.54	16.46	27.15	17.43	19.37	16.8	-0.00199246	0.996515	-0.230317	0.555899	-0.215753	0.573214	no	no	yes
ENSMUSG00000020115	Tbk1	1347	750	1100	1556	1515	1390	1336	1103	1042	23.03	10.68	18.86	26.04	25.9	26.9	24.36	22.01	18.33	0.584158	0.201474	0.196793	0.624986	-0.366517	0.294459	no	no	yes
ENSMUSG00000020124	Usp15	2004	1523	2070	2580	3583	1585	2469	2111	1748	8.07	5.11	8.36	10.17	14.43	7.23	10.6	9.92	7.24	0.565046	0.291658	0.249819	0.568118	-0.287813	0.536728	no	no	yes
ENSMUSG00000020227	Irak3	725	105	889	32	36	39	49	42	137	13.18	1.59	16.22	0.57	0.65	0.8	0.95	0.89	2.56	-3.67371	6.67e-05	-2.7755	0.000113061	0.927712	0.37721	no	no	yes
ENSMUSG00000020263	Appl2	1786	369	1774	667	504	168	666	370	488	20.07	3.45	19.99	7.34	5.66	2.14	7.98	4.85	5.64	-1.45956	0.0216681	-1.29028	0.0156778	0.2022	0.704294	no	no	yes
ENSMUSG00000020395	Itk	6289	906	4065	1602	2235	5284	5195	4745	3136	78.52	9.42	50.91	19.58	27.9	74.69	69.18	69.15	40.3	-0.150342	0.820121	0.311503	0.592953	0.476142	0.333398	no	no	yes
ENSMUSG00000020399	Havcr2	108	94	132	42	42	58	175	92	169	2.65	1.92	3.25	1.01	1.03	1.61	4.59	2.64	4.27	-1.05041	0.212361	0.426095	0.504411	1.4888	0.0494229	no	no	yes
ENSMUSG00000020400	Tnip1	1073	786	1642	421	1685	625	948	737	828	20.27	12.37	31.11	7.78	31.82	13.37	19.1	16.25	16.1	-0.173518	0.767983	-0.399782	0.337328	-0.172314	0.731782	no	no	yes
ENSMUSG00000020437	Myo1g	4808	3567	3934	584	1451	1736	2883	2335	2058	46.2	28.55	37.91	5.49	13.94	18.88	29.54	26.19	20.35	-1.54542	0.00295681	-0.673864	0.100275	0.894095	0.0374804	no	no	yes
ENSMUSG00000020458	Rtn4	1584	3372	1932	2168	1955	1252	1856	1765	3871	15.15	26.86	18.53	20.29	18.69	13.55	18.93	19.7	38.09	-0.257194	0.605132	0.197936	0.674339	0.46887	0.258644	no	no	yes
ENSMUSG00000020594	Pum2	5035	3311	4017	6976	3067	6882	6584	6581	4885	46.36	25.39	37.1	62.88	28.23	71.74	64.65	70.73	46.29	0.530249	0.288859	0.632499	0.156325	0.103097	0.808056	no	no	yes
ENSMUSG00000020707	Rnf135	192	121	203	16	16	10	120	63	118	6	3.15	6.36	0.49	0.5	0.35	4	2.3	3.79	-3.22881	0.000386759	-0.712093	0.203113	2.54222	0.00760313	no	no	yes
ENSMUSG00000020823	Sec14l1	935	853	929	1788	812	1294	1816	1486	1484	8.71	6.62	8.68	16.3	7.56	13.65	18.04	16.16	14.23	0.594572	0.22762	0.888336	0.0311546	0.296307	0.449966	no	no	yes
ENSMUSG00000020889	Nr1d1	166	113	485	98	333	160	205	97	256	3.61	2.04	10.57	2.08	7.23	3.94	4.75	2.46	5.72	-0.235289	0.743782	-0.413085	0.484875	-0.119233	0.845162	no	no	yes
ENSMUSG00000021108	Prkch	839	3618	1899	1344	327	1271	1049	1026	728	7.45	26.75	16.91	11.68	2.9	12.77	9.93	10.63	6.65	-1.02843	0.0954524	-1.07158	0.0436939	-0.0679068	0.8889	no	no	yes
ENSMUSG00000021270	Hsp90aa1	11554	15358	8502	9975	18840	10538	14057	16597	11761	196.47	217.53	145.02	166.05	320.32	202.88	254.94	329.45	205.83	0.297664	0.611073	0.342364	0.518335	0.0734394	0.881573	no	no	yes
ENSMUSG00000021277	Traf3	1617	667	1259	847	458	1000	898	715	789	14.71	5.05	11.49	7.54	4.16	10.3	8.71	7.59	7.39	-0.518607	0.321516	-0.49575	0.264098	0.0337064	0.942184	no	no	yes
ENSMUSG00000021457	Syk	3284	5446	563	604	396	292	1432	1148	1097	23.45	32.39	4.03	4.22	2.83	2.36	10.9	9.57	8.06	-2.73472	0.00031745	-1.25245	0.0397068	1.48718	0.00427755	no	no	yes
ENSMUSG00000021624	Cd180	589	1125	68	87	33	39	102	57	92	8.73	13.89	1.01	1.26	0.49	0.65	1.61	0.99	1.4	-3.23042	0.00124181	-2.63348	0.00158536	0.588452	0.56981	no	no	yes
ENSMUSG00000021678	F2rl1	481	350	1020	45	14	3	159	129	262	11.73	7.11	24.95	1.07	0.34	0.08	4.14	3.67	6.58	-4.55939	6.45e-08	-1.66364	0.00154406	2.91715	0.000771263	no	no	yes
ENSMUSG00000021686	Ap3b1	1090	1265	999	1672	1405	1040	1305	1213	1096	16.02	15.49	14.73	24.06	20.65	17.31	20.46	20.81	16.58	0.392035	0.391632	0.19811	0.612735	-0.181964	0.617611	no	no	yes
ENSMUSG00000021699	Pde4d	172	291	227	503	1427	1119	784	617	576	0.96	1.35	1.27	2.74	7.94	7.05	4.66	4.01	3.3	2.19209	0.00798927	1.53587	0.041886	-0.634744	0.261837	no	no	yes
ENSMUSG00000021709	Erbin	1732	1694	1954	3576	2821	2179	5064	4586	3669	14.58	11.88	16.5	29.48	23.75	20.77	45.48	45.07	31.79	0.762163	0.0938121	1.38646	0.000841096	0.63831	0.080098	no	no	yes
ENSMUSG00000021938	Pspc1	688	2025	1278	1239	1429	1567	477	430	471	8.02	19.66	14.94	14.14	16.66	20.68	5.93	5.85	5.65	0.212341	0.679068	-1.41515	0.00533449	-1.62108	0.000269044	no	no	yes
ENSMUSG00000022018	Rgcc	1133	233	1243	902	3722	1931	2042	2070	1886	82.5	14.13	90.79	64.3	270.98	159.19	158.58	175.95	141.34	1.54597	0.0326739	1.30111	0.0286348	-0.196925	0.724584	no	no	yes
ENSMUSG00000022148	Fyb	3611	963	2181	1124	2058	1657	4804	4575	2902	44.83	9.96	27.16	13.66	25.55	23.29	63.61	66.3	37.08	-0.331399	0.543985	0.947677	0.062851	1.30935	0.00178775	no	no	yes
ENSMUSG00000022181	C6	5	403	40	2	22	2	185	100	84	0.09	6.31	0.75	0.04	0.41	0.04	3.71	2.19	1.63	-3.24603	0.0246791	-0.0909153	0.914755	3.13365	0.00792268	no	no	yes
ENSMUSG00000022471	Xrcc6	1599	3476	1036	14216	10305	21440	5799	5630	4873	23.88	43.24	15.52	207.84	153.87	362.51	92.37	98.15	74.9	2.99268	4.77e-06	1.48974	0.00549396	-1.50605	0.00145328	no	no	yes
ENSMUSG00000022488	Nckap1l	5773	3679	4450	1984	5828	3996	4339	3827	2917	65.02	34.51	50.27	21.88	65.63	50.96	52.12	50.31	33.81	-0.0595673	0.914934	-0.24046	0.589424	-0.145473	0.754819	no	no	yes
ENSMUSG00000022637	Cblb	2779	1416	5323	1092	1472	642	612	635	726	17.73	7.53	34.07	6.82	9.39	4.64	4.17	4.73	4.77	-1.44064	0.0137283	-2.15772	8.03e-05	-0.67698	0.197175	no	no	yes
ENSMUSG00000022672	Prkdc	817	363	887	852	481	1112	829	718	560	4.14	1.53	4.51	4.23	2.44	6.38	4.48	4.25	2.92	0.322623	0.630362	0.0785077	0.895591	-0.231979	0.69149	no	no	yes
ENSMUSG00000022752	Tomm70a	2667	4875	2806	5121	2065	4354	1301	1429	1556	18.23	27.76	19.24	34.28	14.12	33.7	9.49	11.4	10.95	0.229581	0.64293	-1.16848	0.00766281	-1.41096	0.00078197	no	no	yes
ENSMUSG00000022892	App	3677	2333	7951	930	1235	902	1465	774	2124	18.91	10	41.02	4.68	6.35	5.25	8.04	4.65	11.24	-2.04219	0.000533811	-1.5988	0.00212765	0.468473	0.361213	no	no	yes
ENSMUSG00000022899	Slc15a2	119	141	950	331	11	357	1982	3314	1513	1.08	1.07	8.65	2.94	0.1	3.67	19.2	35.13	14.14	-0.678808	0.454599	2.5316	2.12e-05	3.21218	5.79e-08	no	no	yes
ENSMUSG00000023170	Gps2	1186	1016	957	852	2353	975	1409	1235	823	49.43	35.27	40	34.76	98.05	46	62.63	60.08	35.3	0.578915	0.313866	0.218714	0.624491	-0.321061	0.519998	no	no	yes
ENSMUSG00000023349	Clec4n	513	1169	498	161	166	28	294	201	311	24.15	45.84	23.51	7.42	7.81	1.49	14.76	11.04	15.07	-2.52171	5.47e-05	-1.35633	0.0048264	1.18563	0.0173089	no	no	yes
ENSMUSG00000023915	Tnfrsf21	303	263	611	192	202	165	275	226	322	4.93	3.56	9.97	3.06	3.29	3.04	4.77	4.29	5.39	-0.955746	0.14224	-0.453369	0.374486	0.527734	0.370946	no	no	yes
ENSMUSG00000023992	Trem2	32	37	205	532	172	83	53	18	59	0.43	0.42	2.78	7.04	2.32	1.27	0.76	0.28	0.82	1.43439	0.118811	-0.93993	0.39395	-2.36556	0.0100023	no	no	yes
ENSMUSG00000024083	Pja2	1114	414	1369	1364	483	519	918	753	957	11.19	3.46	13.79	13.41	4.85	5.9	9.83	8.83	9.89	-0.243023	0.663951	-0.0895014	0.841494	0.169589	0.720201	no	no	yes
ENSMUSG00000024122	Pdpk1	1735	877	1625	1526	947	1429	2571	2413	1963	10.61	4.47	9.96	9.13	5.79	9.89	16.76	17.22	12.35	-0.0330266	0.947603	0.773222	0.0680477	0.817026	0.0506371	no	no	yes
ENSMUSG00000024164	C3	19894	5248	18021	1660	2705	3877	3692	1812	10855	258.57	56.82	234.94	21.12	35.15	57.05	51.18	27.49	145.2	-2.22246	0.000643877	-1.32003	0.0561546	0.925745	0.119418	no	no	yes
ENSMUSG00000024241	Sos1	903	359	767	737	637	635	1042	948	833	5.7	1.89	4.85	4.55	4.02	4.54	7.01	6.98	5.41	0.0594034	0.926023	0.515234	0.30926	0.476992	0.349467	no	no	yes
ENSMUSG00000024349	Sting1	1354	1172	1660	263	251	221	358	321	550	33.02	23.81	40.61	6.28	6.12	6.1	9.31	9.14	13.8	-2.38319	1.97e-06	-1.68254	7.24e-05	0.714949	0.124481	no	no	yes
ENSMUSG00000024371	C2	228	188	404	73	38	69	54	55	207	3.94	2.7	7	1.23	0.66	1.35	0.99	1.11	3.68	-1.97435	0.0145888	-1.29329	0.0523531	0.697353	0.440557	no	no	yes
ENSMUSG00000024392	Bag6	3190	2880	2594	2446	2685	2129	2919	2557	2327	34.31	25.8	27.98	25.75	28.87	25.93	33.48	32.1	25.76	-0.139902	0.758497	-0.0672471	0.866168	0.0922327	0.795276	no	no	yes
ENSMUSG00000024401	Tnf	330	4	309	65	29	7	75	30	46	13.46	0.14	12.64	2.6	1.18	0.32	3.26	1.43	1.93	-2.52392	0.00609434	-1.98244	0.00655557	0.572845	0.492591	no	no	yes
ENSMUSG00000024404	Riok3	1665	1546	1565	1896	2330	1667	2592	2405	2158	10.15	7.85	9.57	11.32	14.2	11.51	16.86	17.12	13.54	0.410563	0.400368	0.663584	0.104325	0.272046	0.486076	no	no	yes
ENSMUSG00000024673	Ms4a1	3346	11228	159	0	7	2	184	184	251	36.15	101.05	1.72	0	0.08	0.02	2.12	2.32	2.79	-8.37379	1.42e-08	-4.45611	8.36e-06	3.95665	0.00315125	no	no	yes
ENSMUSG00000024696	Lpxn	1368	777	901	280	310	170	591	465	480	51.09	24.17	33.75	10.24	11.57	7.19	23.54	20.27	18.45	-1.88623	0.000216738	-0.904871	0.0316189	1.00743	0.0116237	no	no	yes
ENSMUSG00000024737	Slc15a3	368	485	767	324	199	38	138	88	170	4.48	4.92	9.37	3.86	2.42	0.52	1.79	1.25	2.13	-1.43379	0.0430191	-1.8954	0.0027453	-0.444076	0.573235	no	no	yes
ENSMUSG00000024927	Rela	967	1260	865	559	483	559	1008	847	909	21.04	22.84	18.88	11.91	10.51	13.77	23.39	21.51	20.36	-0.83483	0.0718395	-0.0750827	0.850453	0.767683	0.0402409	no	no	yes
ENSMUSG00000025017	Pik3ap1	1022	1430	493	146	181	129	438	180	379	12.26	14.29	5.93	1.71	2.17	1.75	5.6	2.52	4.68	-2.50862	0.000337819	-1.45377	0.00659238	1.05992	0.1186	no	no	yes
ENSMUSG00000025314	Ptprj	584	757	261	177	226	149	350	242	313	4.67	5.05	2.1	1.39	1.81	1.35	2.99	2.26	2.58	-1.34399	0.0885484	-0.681725	0.284335	0.66419	0.398324	no	no	yes
ENSMUSG00000025340	Rabgef1	403	449	392	504	405	385	468	381	431	6.46	6	6.31	7.91	6.49	6.99	8.01	7.13	7.11	0.156238	0.766224	0.129243	0.773789	-0.019895	0.965174	no	no	yes
ENSMUSG00000025499	Hras	233	1114	357	525	397	279	272	282	373	4.17	16.62	6.41	9.2	7.11	5.66	5.19	5.89	6.87	-0.396788	0.526408	-0.756993	0.193113	-0.361772	0.454148	no	no	yes
ENSMUSG00000025779	Ly96	58	127	78	28	39	24	64	56	62	3.8	6.93	5.12	1.79	2.55	1.78	4.47	4.28	4.18	-1.35859	0.0606122	-0.398778	0.456068	0.960984	0.143685	no	no	yes
ENSMUSG00000025980	Hspd1	9211	12909	7050	4563	5838	7013	4596	4883	7212	233.05	272.05	178.92	113.02	147.69	200.89	124.02	144.22	187.8	-0.624894	0.265721	-0.732836	0.16764	-0.0925902	0.839774	no	no	yes
ENSMUSG00000025986	Slc39a10	822	1069	1071	477	147	235	608	523	544	9.02	9.77	11.78	5.12	1.61	2.92	7.11	6.7	6.14	-1.66623	0.00390794	-0.720253	0.0995734	0.945964	0.0843418	no	no	yes
ENSMUSG00000026011	Ctla4	109	474	60	49	48	3	122	103	116	3.13	11.33	1.73	1.38	1.38	0.1	3.73	3.45	3.43	-2.46681	0.0141674	-0.765954	0.271208	1.69259	0.0372137	no	no	yes
ENSMUSG00000026012	Cd28	5295	542	2321	785	267	447	4961	4260	3164	57.82	4.93	25.42	8.39	2.91	5.53	57.77	54.3	35.56	-2.34326	0.000877468	0.688309	0.245393	3.03174	1.12e-11	no	no	yes
ENSMUSG00000026117	Zap70	2709	2459	3121	1983	1324	2289	2472	2160	1711	60.52	45.76	69.94	43.37	29.58	57.9	58.9	56.33	39.34	-0.464942	0.338481	-0.298972	0.502009	0.172138	0.660847	no	no	yes
ENSMUSG00000026187	Xrcc5	1025	1262	1229	670	308	850	361	364	397	26.88	27.57	32.33	17.2	8.08	25.24	10.1	11.14	10.71	-0.842406	0.0806654	-1.55041	0.000158623	-0.712685	0.10371	no	no	yes
ENSMUSG00000026395	Ptprc	22880	15840	17164	12878	13396	22091	27856	23709	14142	83.52	48.16	62.84	46.02	48.89	91.29	108.44	101.02	53.13	-0.0848665	0.868725	0.318909	0.509693	0.415362	0.359908	no	no	yes
ENSMUSG00000026399	Cd55	1084	1333	194	1100	128	1529	115	73	169	14.93	15.29	2.68	14.83	1.76	23.84	1.69	1.17	2.4	0.140532	0.843657	-2.71317	0.000170924	-2.88176	0.000142766	no	no	yes
ENSMUSG00000026433	Rab29	381	564	344	373	101	213	307	269	305	17.35	21.39	15.71	16.63	4.6	10.98	14.91	14.3	14.29	-0.836735	0.103596	-0.4545	0.264308	0.368058	0.394769	no	no	yes
ENSMUSG00000026536	Ifi211	277	128	408	221	69	350	179	80	340	10.37	3.99	15.33	8.1	2.58	14.84	7.15	3.5	13.1	-0.24251	0.679946	-0.397027	0.447374	-0.142685	0.807007	no	no	yes
ENSMUSG00000026616	Cr2	1676	1	148	14	5	29	83	120	121	13.75	0.01	1.22	0.11	0.04	0.27	0.73	1.15	1.02	-4.22926	0.00361646	-2.27841	0.0303244	1.98823	0.162419	no	no	yes
ENSMUSG00000026842	Abl1	1318	887	942	2008	1479	1337	1727	1722	1410	7.6	4.26	5.45	11.33	8.52	8.73	10.62	11.59	8.37	0.688312	0.176742	0.696458	0.117656	0.0194123	0.96389	no	no	yes
ENSMUSG00000026883	Dab2ip	104	219	220	462	384	566	396	387	451	0.83	1.46	1.76	3.61	3.07	5.12	3.37	3.61	3.71	1.43198	0.0655062	1.21557	0.106792	-0.211993	0.722695	no	no	yes
ENSMUSG00000026938	Fcna	131	891	460	106	523	8	197	143	181	6.37	36.11	22.45	5.05	25.44	0.44	10.22	8.12	9.06	-1.02198	0.246816	-1.41936	0.0146621	-0.349854	0.649337	no	no	yes
ENSMUSG00000027164	Traf6	937	569	881	1913	3621	1776	1463	1441	1200	7.95	4.02	7.49	15.88	30.7	17.05	13.23	14.26	10.47	1.7292	0.00203033	0.841761	0.0520905	-0.846759	0.0514254	no	no	yes
ENSMUSG00000027298	Tyro3	335	200	286	439	209	213	45	33	28	3.61	1.8	3.09	4.63	2.25	2.6	0.52	0.42	0.31	0.125241	0.860369	-2.54726	0.0100392	-2.66697	0.00585335	no	no	yes
ENSMUSG00000027398	Il1b	81	133	110	24	45	16	57	29	37	2.84	3.88	3.87	0.82	1.58	0.63	2.13	1.19	1.33	-1.71322	0.04244	-1.23298	0.0904531	0.491616	0.608137	no	no	yes
ENSMUSG00000027544	Nfatc2	725	443	750	132	194	344	475	296	318	4.58	2.33	4.75	0.82	1.23	2.46	3.2	2.18	2.07	-1.32176	0.0848491	-0.729988	0.255124	0.607654	0.445599	no	no	yes
ENSMUSG00000027636	Sla2	215	761	205	1024	379	1354	1557	1375	804	4.64	13.67	4.44	21.62	8.17	33.07	35.82	34.62	17.85	1.30977	0.0347314	1.76521	0.000739053	0.431305	0.323547	no	no	yes
ENSMUSG00000027843	Ptpn22	796	4092	1314	1342	2848	1996	1866	1641	1291	7.85	33.63	13	12.96	28.1	22.3	19.64	18.9	13.11	0.138152	0.824592	-0.281036	0.60897	-0.395681	0.34202	no	no	yes
ENSMUSG00000027852	Nras	1501	1765	1715	2789	896	1454	2615	2395	2088	18.82	18.43	21.57	34.24	11.23	20.64	34.97	35.06	26.95	0.100483	0.834119	0.596212	0.135777	0.491419	0.212026	no	no	yes
ENSMUSG00000027995	Tlr2	199	193	287	171	101	63	122	94	110	4.41	3.57	6.38	3.71	2.24	1.58	2.89	2.43	2.51	-0.92083	0.182545	-0.954035	0.114124	-0.0195537	0.977792	no	no	yes
ENSMUSG00000027997	Casp6	271	378	245	1071	686	420	843	820	561	3.24	3.77	2.94	12.55	8.21	5.69	10.76	11.46	6.91	1.34543	0.0276378	1.40265	0.00492134	0.0584673	0.89881	no	no	yes
ENSMUSG00000028028	Alpk1	112	26	240	30	21	33	170	122	118	1.09	0.21	2.34	0.29	0.2	0.36	1.76	1.39	1.18	-1.73366	0.167392	0.125331	0.893623	1.87941	0.123625	no	no	yes
ENSMUSG00000028191	Bcl10	673	1172	742	656	1997	817	941	835	927	9.86	14.3	10.9	9.41	29.24	13.55	14.7	14.28	13.97	0.585871	0.31341	0.161913	0.696754	-0.398362	0.405014	no	no	yes
ENSMUSG00000028341	Nr4a3	137	26	279	26	81	11	201	170	208	1.53	0.24	3.12	0.28	0.9	0.14	2.39	2.22	2.39	-1.6546	0.138147	0.379752	0.63236	2.05495	0.0467132	no	no	yes
ENSMUSG00000028386	Slc46a2	17	154	183	0	2	5	641	496	388	0.4	3.03	4.33	0	0.05	0.13	16.13	13.66	9.42	-3.89839	0.00369956	2.16824	4.26e-05	6.10378	3.63e-11	no	no	yes
ENSMUSG00000028455	Stoml2	1082	1875	1092	1259	1074	1235	432	383	755	23.93	34.55	24.23	27.26	23.75	30.93	10.19	9.89	17.19	-0.0789303	0.867741	-1.28383	0.00479826	-1.19929	0.00189937	no	no	yes
ENSMUSG00000028580	Pum1	1448	912	1121	1204	2322	1582	1998	1788	1446	16.11	8.45	12.51	13.11	25.83	19.93	23.71	23.22	16.56	0.68611	0.176686	0.661809	0.100075	0.00814362	0.983567	no	no	yes
ENSMUSG00000028683	Eif2b3	385	903	512	385	358	610	132	151	211	3.95	7.71	5.27	3.86	3.67	7.08	1.44	1.81	2.23	-0.259838	0.676254	-1.67579	0.00920803	-1.42842	0.0319343	no	no	yes
ENSMUSG00000028790	Khdrbs1	3753	5763	3955	4361	3580	4146	4351	4295	3355	39.08	49.99	41.31	44.46	37.28	48.88	48.32	52.21	35.96	-0.0575012	0.905355	-0.0816355	0.855066	-0.0151664	0.967473	no	no	yes
ENSMUSG00000028820	Sfpq	7943	8070	5501	9421	12540	9252	8443	8170	6907	111.95	94.74	77.77	129.98	176.71	147.63	126.91	134.41	100.18	0.664114	0.215341	0.209144	0.665447	-0.432657	0.326246	no	no	yes
ENSMUSG00000028850	Gpatch3	182	179	149	202	381	224	108	95	140	5.83	4.78	4.79	6.34	12.21	8.13	3.69	3.55	4.62	0.775087	0.170343	-0.47696	0.377043	-1.23067	0.0213805	no	no	yes
ENSMUSG00000028885	Smpdl3b	41	227	48	34	22	26	9	4	27	1.37	6.3	1.6	1.11	0.73	0.98	0.32	0.16	0.93	-1.67725	0.0891157	-2.55704	0.010806	-0.904193	0.455387	no	no	yes
ENSMUSG00000029145	Eif2b4	730	1379	856	916	845	826	642	625	722	18.78	29.54	22.08	23.06	21.73	24.05	17.61	18.76	19.11	-0.0889322	0.851235	-0.484698	0.250701	-0.387256	0.274641	no	no	yes
ENSMUSG00000029217	Tec	533	655	759	235	455	389	677	532	446	9.52	9.74	13.59	4.11	8.12	7.86	12.89	11.09	8.2	-0.712107	0.1707	-0.144143	0.73201	0.585978	0.208765	no	no	yes
ENSMUSG00000029254	Stap1	1475	500	1168	2066	211	643	1474	1405	915	15.86	4.48	12.6	21.75	2.27	7.83	16.91	17.64	10.13	-0.0945215	0.881286	0.340135	0.445258	0.436329	0.420981	no	no	yes
ENSMUSG00000029275	Gfi1	568	319	394	1760	1253	1088	1812	1747	1052	11.91	5.57	8.29	36.14	26.28	25.84	40.53	42.77	22.71	1.74716	0.00032363	1.91446	2.92e-05	0.180081	0.63239	no	no	yes
ENSMUSG00000029388	Eif2b1	1152	2150	1149	1518	667	1342	583	520	590	29.84	46.38	29.85	38.49	17.27	39.35	16.1	15.72	15.73	-0.265841	0.599458	-1.30731	0.00356677	-1.0512	0.00638074	no	no	yes
ENSMUSG00000029416	Slc15a4	559	976	464	417	246	356	407	335	336	7.03	10.23	5.86	5.14	3.1	5.07	5.46	4.92	4.35	-0.836109	0.15609	-0.755974	0.124771	0.0679588	0.899877	no	no	yes
ENSMUSG00000029550	Sppl3	595	925	797	1227	987	1395	990	887	719	5.98	7.75	8.04	12.08	9.92	15.88	10.62	10.41	7.44	0.749313	0.132637	0.265197	0.548518	-0.482056	0.253047	no	no	yes
ENSMUSG00000029640	Usp12	874	892	981	1151	440	1013	703	631	782	12.59	10.71	14.18	16.24	6.34	16.53	10.8	10.61	11.6	0.0094856	0.984127	-0.293065	0.467025	-0.303699	0.479236	no	no	yes
ENSMUSG00000029826	Zc3hav1	3624	2443	3570	1818	2449	1323	3593	3098	2544	37.17	20.87	36.72	18.25	25.11	15.36	39.3	37.09	26.85	-0.6592	0.169688	0.0225589	0.956558	0.711035	0.0631179	no	no	yes
ENSMUSG00000030017	Reg3g	241	43	3528	6	114	1	482	205	212	7.62	1.13	111.9	0.19	3.6	0.04	16.26	7.57	6.9	-4.6448	0.000216756	-1.96823	0.0362321	2.79338	7.59e-05	no	no	yes
ENSMUSG00000030067	Foxp1	1521	2338	685	2658	2486	1988	2100	1879	1444	7.39	9.47	3.34	12.65	12.08	10.94	10.89	10.66	7.22	0.76264	0.158563	0.37292	0.436196	-0.387408	0.358824	no	no	yes
ENSMUSG00000030165	Klrd1	578	845	76	5	5	9	86	64	137	30.16	36.73	3.98	0.26	0.26	0.53	4.79	3.9	7.36	-5.7536	4.28e-08	-2.30015	0.00077275	3.4618	0.000132623	no	no	yes
ENSMUSG00000030167	Klrc1	75	911	57	1	0	0	32	25	96	2.53	25.57	1.93	0.03	0	0	1.15	0.98	3.33	-6.42279	2.09e-05	-2.64082	0.00600523	3.81054	0.00844839	no	no	yes
ENSMUSG00000030365	Clec2i	861	458	1326	13	1798	1756	1831	1683	1107	18.51	8.2	28.59	0.27	38.64	42.73	41.97	42.23	24.49	0.64952	0.427139	0.885123	0.0510423	0.284564	0.687411	no	no	yes
ENSMUSG00000030577	Cd22	3514	3545	150	49	86	4	209	260	215	46.59	39.15	1.99	0.64	1.14	0.06	2.96	4.02	2.93	-5.38495	4.92e-07	-3.27175	5.54e-05	2.14621	0.0172764	no	no	yes
ENSMUSG00000030579	Tyrobp	717	1740	828	743	751	224	609	313	489	71.86	145.25	83.23	72.89	75.25	25.42	65.09	36.62	50.44	-0.842444	0.175356	-1.163	0.0298181	-0.297733	0.541152	no	no	yes
ENSMUSG00000030615	Tmem126a	300	734	356	296	122	133	153	161	299	7.8	15.9	9.29	7.54	3.17	3.92	4.24	4.89	8	-1.23051	0.0353948	-1.06822	0.0371749	0.151964	0.778991	no	no	yes
ENSMUSG00000030724	Cd19	4701	4146	114	6	22	23	334	308	500	102.19	75.07	2.49	0.13	0.48	0.57	7.74	7.82	11.19	-6.93399	1.32e-08	-2.89453	0.000582584	4.05873	4.03e-07	no	no	yes
ENSMUSG00000030744	Rps3	20806	52885	22515	27840	30332	17665	10712	9870	10888	310.24	656.84	336.74	406.38	452.21	298.22	170.35	171.79	167.09	-0.245626	0.688451	-1.54747	0.00867757	-1.28312	0.00587005	no	no	yes
ENSMUSG00000030775	Trat1	349	519	129	203	434	166	4109	3828	2062	5	6.19	1.85	2.85	6.22	2.69	62.8	64.03	30.41	-0.16947	0.814511	3.40953	6.18e-10	3.59965	1.32e-12	no	no	yes
ENSMUSG00000030793	Pycard	577	1053	800	1352	465	750	1501	1390	815	10.15	15.43	14.12	23.28	8.18	14.94	28.16	28.54	14.75	0.146439	0.771023	0.70452	0.106714	0.552382	0.185353	no	no	yes
ENSMUSG00000030921	Trim30a	2462	930	2444	380	115	69	1740	934	1628	40.03	12.6	39.86	6.05	1.87	1.27	30.17	17.73	27.24	-3.27127	2.31e-07	-0.36952	0.41745	2.91138	2.01e-08	no	no	yes
ENSMUSG00000031010	Usp9x	2003	578	1585	633	1304	1220	1320	1437	1272	8.9	2.14	7.06	2.75	5.79	6.13	6.25	7.45	5.81	-0.285017	0.649756	-0.00122935	0.997842	0.325038	0.523717	no	no	yes
ENSMUSG00000031157	Pqbp1	1297	1345	1042	740	1012	520	1143	1000	773	52.99	45.78	42.71	29.6	41.34	24.06	49.81	47.7	32.51	-0.570408	0.259852	-0.253864	0.563466	0.343574	0.388729	no	no	yes
ENSMUSG00000031264	Btk	702	1040	83	60	30	26	119	113	164	14.9	18.39	1.77	1.25	0.64	0.62	2.69	2.8	3.58	-3.72293	9.29e-05	-2.0801	0.00330962	1.64064	0.057631	no	no	yes
ENSMUSG00000031309	Rps6ka3	5465	1136	4829	2712	1038	2018	2492	2484	2283	43.9	7.6	38.91	21.33	8.34	18.35	21.35	23.29	18.87	-0.901171	0.110939	-0.563161	0.260895	0.338005	0.386533	no	no	yes
ENSMUSG00000031311	Nono	9956	6719	8106	9185	8710	5691	8593	8285	6812	152.12	85.51	124.23	137.38	133.06	98.45	140.03	147.77	107.12	0.041968	0.936124	0.0235468	0.961199	0.00207112	0.996199	no	no	yes
ENSMUSG00000031392	Irak1	2525	1493	1682	1199	867	706	1064	815	1265	35.79	17.63	23.91	16.64	12.29	11.33	16.08	13.48	18.45	-0.946413	0.0446862	-0.783142	0.0595622	0.177054	0.64993	no	no	yes
ENSMUSG00000031875	Cmtm3	343	348	431	258	143	146	292	185	258	7.68	6.49	9.68	5.65	3.2	3.7	6.97	4.83	5.94	-0.934146	0.0973503	-0.530466	0.239601	0.412595	0.437562	no	no	yes
ENSMUSG00000031955	Bcar1	54	70	123	33	74	80	61	70	128	0.79	0.86	1.81	0.47	1.09	1.33	0.96	1.2	1.94	-0.256517	0.80276	0.119597	0.90061	0.385569	0.697815	no	no	yes
ENSMUSG00000032011	Thy1	1237	6528	3205	19110	17876	6804	22368	21021	13907	27.61	121.36	71.75	417.54	398.92	171.93	532.45	547.66	319.45	2.08031	0.00325324	2.45344	0.000259739	0.390115	0.458728	no	no	yes
ENSMUSG00000032041	Tirap	200	287	137	82	107	75	80	67	88	2.71	3.24	1.86	1.09	1.45	1.15	1.16	1.06	1.23	-1.03857	0.224447	-1.20283	0.148081	-0.15739	0.872164	no	no	yes
ENSMUSG00000032093	Cd3e	3014	1420	3675	2712	2745	3050	5300	4562	3069	49.38	19.38	60.39	43.5	44.97	56.58	92.61	87.25	51.75	0.195515	0.700328	0.76357	0.125992	0.585833	0.155014	no	no	yes
ENSMUSG00000032109	Nlrx1	294	145	310	191	100	21	120	101	109	3.42	1.4	3.61	2.17	1.16	0.28	1.49	1.37	1.3	-1.16359	0.172434	-1.0635	0.176003	0.116438	0.902054	no	no	yes
ENSMUSG00000032312	Csk	5791	7667	4899	2069	1579	1336	3190	2905	2391	103.59	114.23	87.9	36.23	28.24	27.06	60.86	60.66	44.02	-1.79127	0.000673309	-1.03325	0.0307079	0.769639	0.0415641	no	no	yes
ENSMUSG00000032344	Cgas	767	130	598	222	203	48	89	98	178	12.43	1.75	9.72	3.52	3.29	0.88	1.54	1.85	2.97	-1.55918	0.0327712	-1.93418	0.00246135	-0.333226	0.651075	no	no	yes
ENSMUSG00000032372	Plscr2	45	64	101	43	11	27	66	35	83	0.95	1.12	2.13	0.88	0.23	0.64	1.48	0.86	1.8	-1.13024	0.297539	-0.123073	0.893293	1.02045	0.349963	no	no	yes
ENSMUSG00000032496	Ltf	9	31	413	7	23	0	93	76	32	0.17	0.5	8.03	0.13	0.45	0	1.92	1.72	0.64	-3.19949	0.0214307	-1.0428	0.243795	2.22659	0.0838032	no	no	yes
ENSMUSG00000032497	Lrrfip2	495	562	598	790	5978	2637	396	426	531	4.97	4.7	6.02	7.77	60.03	29.98	4.24	4.99	5.49	2.68969	0.000219025	-0.200526	0.694875	-2.84494	1.73e-05	no	no	yes
ENSMUSG00000032577	Mapkapk3	1197	541	1675	150	173	89	480	338	705	14.44	5.44	20.26	1.77	2.09	1.22	6.17	4.76	8.75	-2.87911	1.99e-05	-1.09818	0.0241712	1.80513	0.00547157	no	no	yes
ENSMUSG00000032679	Cd59a	15	162	27	27	76	14	26	85	507	0.55	4.98	1	0.98	2.8	0.59	1.02	3.66	19.26	-0.596435	0.552402	1.66383	0.0698417	2.28822	0.0153492	no	no	yes
ENSMUSG00000032688	Malt1	1500	1775	750	470	670	471	897	621	648	5.56	5.48	2.79	1.7	2.48	1.98	3.54	2.69	2.47	-1.15374	0.11658	-0.756833	0.206479	0.400625	0.576827	no	no	yes
ENSMUSG00000033107	Rnf125	282	182	675	121	253	196	140	156	182	11.24	6.04	26.99	4.72	10.08	8.85	5.95	7.26	7.47	-0.849179	0.146467	-1.16012	0.0259949	-0.273004	0.574648	no	no	yes
ENSMUSG00000033721	Vav3	391	77	422	93	248	129	276	228	195	4.35	0.71	4.71	1.01	2.76	1.63	3.28	2.96	2.23	-0.807977	0.315201	-0.306551	0.63736	0.542265	0.466172	no	no	yes
ENSMUSG00000033728	Lrrc14	313	408	237	337	86	176	228	238	251	3.71	4.02	2.81	3.91	1.02	2.36	2.88	3.29	3.06	-0.551855	0.449273	-0.293719	0.638814	0.252182	0.712063	no	no	yes
ENSMUSG00000033777	Tlr13	96	223	108	221	57	50	140	64	85	1.49	2.88	1.68	3.36	0.89	0.88	2.32	1.16	1.36	-0.261709	0.761681	-0.407112	0.619523	-0.149535	0.860426	no	no	yes
ENSMUSG00000034028	Cd226	2288	164	3456	7	5	39	610	213	235	31.27	1.87	47.38	0.09	0.07	0.6	8.89	3.4	3.31	-6.08799	5e-08	-2.37265	0.00105347	3.75009	0.000143265	no	no	yes
ENSMUSG00000034075	Zdhhc5	1315	936	1106	1159	755	754	1361	1456	1403	17.42	10.33	14.69	15.03	10	11.31	19.23	22.51	19.12	-0.244208	0.600777	0.408912	0.296326	0.663582	0.0810975	no	no	yes
ENSMUSG00000034330	Plcg2	976	3370	391	64	97	30	258	208	315	15.18	43.66	6.1	0.97	1.51	0.53	4.28	3.78	5.04	-4.40874	1.87e-06	-2.50386	0.000396991	1.92151	0.0121626	no	no	yes
ENSMUSG00000034359	Skint2	36	4	408	2	18	0	13	3	24	1.01	0.09	11.47	0.05	0.5	0	0.39	0.1	0.69	-3.72753	0.00799416	-3.1057	0.00355271	0.697418	0.652759	no	no	yes
ENSMUSG00000034371	Tkfc	416	260	229	264	201	453	258	226	258	6.02	3.14	3.33	3.74	2.91	7.43	3.98	3.82	3.84	0.136099	0.833342	-0.208595	0.714423	-0.339513	0.55666	no	no	yes
ENSMUSG00000034652	Cd300a	185	554	134	184	148	32	246	134	158	2.61	6.51	1.9	2.54	2.09	0.51	3.7	2.21	2.29	-1.10811	0.190882	-0.531683	0.427758	0.564182	0.456601	no	no	yes
ENSMUSG00000034833	Tespa1	1241	220	931	914	663	773	2330	2157	1150	13.18	1.95	9.92	9.5	7.04	9.29	26.39	26.74	12.57	0.0486286	0.929918	1.28918	0.00870287	1.25369	0.00361989	no	no	yes
ENSMUSG00000034889	Cactin	1403	862	1000	1478	771	748	1276	1300	993	33.02	16.9	23.61	34.06	18.14	19.93	32.03	35.72	24.05	-0.0525064	0.911137	0.213595	0.602859	0.273865	0.46526	no	no	yes
ENSMUSG00000035356	Nfkbiz	749	187	668	230	438	129	970	800	636	9.98	2.07	8.93	3	5.83	1.95	13.78	12.44	8.72	-0.899446	0.186494	0.626093	0.171978	1.57818	0.00209549	no	no	yes
ENSMUSG00000035873	Pawr	58	65	175	20	16	46	111	72	100	2.22	2.07	6.72	0.75	0.61	2	4.53	3.22	3.94	-1.62486	0.0618313	-0.0244766	0.967357	1.61984	0.0350221	no	no	yes
ENSMUSG00000035900	Gramd4	934	1056	1573	902	459	436	549	459	530	11.21	10.56	18.95	10.6	5.51	5.93	7.03	6.43	6.55	-0.901027	0.0781667	-1.11934	0.011655	-0.210404	0.659437	no	no	yes
ENSMUSG00000035914	Cd276	39	48	77	93	141	218	18	17	34	0.71	0.73	1.41	1.66	2.58	4.51	0.35	0.36	0.64	1.47719	0.0973302	-0.997236	0.412318	-2.47019	0.0110723	no	no	yes
ENSMUSG00000036103	Colec12	431	315	330	224	138	112	158	83	290	3.3	2.01	2.54	1.68	1.06	0.97	1.29	0.74	2.29	-1.03486	0.218875	-0.915177	0.2481	0.130543	0.888766	no	no	yes
ENSMUSG00000036504	Phpt1	342	912	311	464	783	528	259	248	337	21.29	47.28	19.42	28.27	48.73	37.21	17.19	18.02	21.59	0.311243	0.583282	-0.810923	0.105957	-1.10121	0.00573452	no	no	yes
ENSMUSG00000036526	Card11	1091	1761	646	157	398	953	867	781	575	14.99	20.15	8.9	2.11	5.47	14.82	12.7	12.52	8.13	-1.04616	0.0957617	-0.547674	0.239702	0.491722	0.364287	no	no	yes
ENSMUSG00000036655	Colec11	29	146	145	18	57	24	8	6	13	1.2	5.01	6	0.73	2.35	1.12	0.35	0.29	0.55	-1.48447	0.0805133	-3.10872	0.000936356	-1.61238	0.16348	no	no	yes
ENSMUSG00000036712	Cyld	1929	1291	1804	2410	3498	2287	2092	1628	1629	10.25	5.72	9.62	12.54	18.59	13.76	11.86	10.1	8.91	0.811865	0.107001	0.157757	0.708326	-0.624473	0.136897	no	no	yes
ENSMUSG00000036887	C1qa	2580	6375	3367	1724	1410	461	2661	1231	1809	165.83	341.3	217.07	108.48	90.61	33.55	182.41	92.36	119.67	-1.70081	0.00874545	-1.06031	0.0637191	0.658957	0.208346	no	no	yes
ENSMUSG00000036896	C1qc	2026	5677	2665	2375	2511	607	2344	1252	1700	70.13	163.69	92.54	80.48	86.91	23.79	86.54	50.59	60.57	-0.821848	0.207797	-0.913724	0.0963432	-0.0675818	0.895733	no	no	yes
ENSMUSG00000036905	C1qb	1804	6457	2300	2629	3415	813	1989	1123	1482	110.84	330.44	141.74	158.12	209.78	56.55	130.33	80.54	93.71	-0.517907	0.457614	-1.15178	0.0581045	-0.605913	0.266785	no	no	yes
ENSMUSG00000036908	Unc93b1	2687	4065	993	625	646	235	1006	614	980	59.26	74.67	21.97	13.49	14.24	5.87	23.66	15.81	22.24	-2.26816	0.000335668	-1.51173	0.00564686	0.781697	0.0670278	no	no	yes
ENSMUSG00000036931	Nfkbid	1035	900	545	103	77	88	658	561	363	29.49	21.36	15.58	2.87	2.19	2.84	20	18.66	10.64	-3.05459	3.59e-07	-0.557368	0.200534	2.50713	2.65e-06	no	no	yes
ENSMUSG00000036990	Otud4	2881	1304	2982	2992	2217	2120	2284	2215	1923	23.79	8.97	24.7	24.18	18.3	19.82	20.11	21.35	16.34	0.122962	0.792966	-0.0792658	0.850162	-0.184938	0.60632	no	no	yes
ENSMUSG00000037236	Matr3	2832	4689	3082	6212	4489	4461	4023	3756	2769	18.64	25.7	20.34	40.02	29.54	33.24	28.23	28.85	18.75	0.607185	0.193538	0.085103	0.838564	-0.51589	0.147336	no	no	yes
ENSMUSG00000037523	Mavs	646	523	504	427	84	225	507	443	761	12.91	8.71	10.1	8.35	1.68	5.09	10.81	10.33	15.65	-1.09479	0.0422697	0.102493	0.808953	1.2007	0.0168162	no	no	yes
ENSMUSG00000037706	Cd81	1306	3017	1241	1704	1624	1492	1709	1376	1699	30.32	58.35	28.9	38.73	37.7	39.22	42.32	37.29	40.6	-0.10911	0.836921	-0.146305	0.763482	-0.0257203	0.943071	no	no	yes
ENSMUSG00000037731	Themis2	591	645	258	37	66	24	290	159	235	12.83	11.66	5.62	0.79	1.43	0.59	6.71	4.03	5.25	-3.30156	2.85e-05	-1.02253	0.0396246	2.28954	0.00218321	no	no	yes
ENSMUSG00000037849	Ifi206	1417	200	622	35	74	210	347	110	318	31.02	3.65	13.66	0.75	1.62	5.2	8.1	2.81	7.16	-2.59213	0.000655567	-1.46269	0.0169418	1.14462	0.0801576	no	no	yes
ENSMUSG00000037860	Aim2	1126	434	1186	80	744	376	361	267	369	21.5	6.9	22.71	1.5	14.2	8.13	7.35	5.95	7.25	-0.999779	0.121175	-1.38242	0.00340647	-0.323932	0.591149	no	no	yes
ENSMUSG00000037944	Ccr7	1200	867	436	23	63	41	268	189	320	40.55	24.41	14.78	0.76	2.13	1.57	9.66	7.46	11.13	-4.07754	7.32e-09	-1.6059	0.00091325	2.49198	4.6e-05	no	no	yes
ENSMUSG00000038304	Cd160	324	907	224	80	14	61	86	65	100	8.2	19.11	5.68	1.98	0.35	1.75	2.32	1.92	2.6	-3.02377	0.000195459	-2.37905	0.000358102	0.62395	0.451951	no	no	yes
ENSMUSG00000038521	C1s1	1295	750	1942	352	382	419	360	211	868	27.67	13.35	41.61	7.36	8.16	10.13	8.2	5.26	19.08	-1.65602	0.00139815	-1.39847	0.00693433	0.272047	0.604274	no	no	yes
ENSMUSG00000038576	Susd4	271	30	196	264	15	316	72	54	76	4.7	0.43	3.41	4.48	0.26	6.2	1.33	1.09	1.36	0.309468	0.700489	-1.20655	0.132567	-1.50919	0.0559867	no	no	yes
ENSMUSG00000038845	Phb	1638	5414	1708	999	702	915	363	427	1160	39.04	107.47	40.83	23.31	16.73	24.69	9.23	11.88	28.45	-1.66552	0.00548539	-2.10383	0.000843551	-0.438811	0.326985	no	no	yes
ENSMUSG00000039005	Tlr4	122	135	109	59	33	41	122	68	136	1.47	1.35	1.32	0.69	0.4	0.56	1.57	0.96	1.68	-1.18059	0.282688	-0.0818838	0.928855	1.11243	0.311844	no	no	yes
ENSMUSG00000039316	Rftn1	1725	1977	1502	330	240	632	726	603	567	25.6	24.44	22.36	4.79	3.56	10.62	11.49	10.45	8.66	-1.96714	0.000156401	-1.35811	0.000899474	0.608057	0.204749	no	no	yes
ENSMUSG00000039703	Nploc4	1582	1891	1697	1270	1907	2177	1148	990	1308	22.14	22.05	23.82	17.4	26.69	34.5	17.14	16.17	18.84	0.185903	0.695895	-0.500439	0.20211	-0.670141	0.0839141	no	no	yes
ENSMUSG00000039840	Epg5	549	400	500	2264	556	1295	1330	1229	886	3.66	2.22	3.34	14.76	3.7	9.76	9.45	9.55	6.07	1.52407	0.0162144	1.29666	0.0115647	-0.230991	0.635699	no	no	yes
ENSMUSG00000039844	Rapgef1	2347	2858	1604	2602	3083	2545	2374	2059	1736	20.96	21.26	14.37	22.75	27.53	25.73	22.61	21.46	15.96	0.39149	0.409754	-0.0516896	0.900817	-0.42694	0.23479	no	no	yes
ENSMUSG00000039997	Ifi203	4251	1430	2367	1913	553	442	2505	1208	2068	42.37	11.87	23.67	18.67	5.51	4.99	26.63	14.06	21.22	-1.42103	0.0149311	-0.412069	0.376946	1.01389	0.0368256	no	no	yes
ENSMUSG00000040022	Rab11fip2	207	146	172	434	310	292	242	195	265	2.28	1.34	1.9	4.67	3.41	3.63	2.84	2.5	3	1.01077	0.166843	0.456653	0.538992	-0.54562	0.385246	no	no	yes
ENSMUSG00000040268	Plekha1	1475	849	1708	303	335	225	996	661	877	11.56	5.54	13.43	2.33	2.63	2	8.33	6.05	7.08	-2.07988	0.000886716	-0.60517	0.172061	1.4991	0.00955799	no	no	yes
ENSMUSG00000040423	Rc3h1	1766	641	1534	1857	1862	1275	2474	2234	1911	10.33	3.12	9	10.64	10.89	8.45	15.44	15.26	11.51	0.415926	0.421831	0.798105	0.070368	0.406327	0.320419	no	no	yes
ENSMUSG00000040479	Dgkz	3571	2938	2969	3502	2939	2406	10207	8562	4742	38.07	26.09	31.75	36.55	31.33	29.04	116.06	106.55	52.03	0.000251709	0.999579	1.39217	0.0047579	1.40601	0.00147635	no	no	yes
ENSMUSG00000040522	Tlr8	73	70	65	137	18	33	68	28	51	1.36	1.09	1.22	2.5	0.34	0.7	1.35	0.61	0.98	-0.0732068	0.940626	-0.38889	0.700279	-0.308707	0.761791	no	no	yes
ENSMUSG00000040552	C3ar1	114	59	266	592	79	76	120	42	115	1.77	0.76	4.14	9	1.23	1.34	1.99	0.76	1.84	0.725136	0.409106	-0.610797	0.451759	-1.32188	0.111469	no	no	yes
ENSMUSG00000040592	Cd79b	2748	8622	481	25	176	44	380	366	391	128.37	335.48	22.54	1.14	8.22	2.33	18.93	19.96	18.8	-5.41687	2.8e-07	-3.32516	6.21e-05	2.17042	2.44e-05	no	no	yes
ENSMUSG00000040751	Lat2	539	807	119	96	172	92	147	93	132	13.75	17.14	3.04	2.4	4.39	2.66	4	2.77	3.46	-1.86884	0.00902416	-1.85608	0.00371886	0.0350319	0.956038	no	no	yes
ENSMUSG00000040760	Appl1	1587	1196	1720	1812	993	1713	2143	2080	1396	12.17	7.64	13.23	13.6	7.61	14.87	17.52	18.61	11.01	0.0950038	0.840791	0.398923	0.334679	0.310678	0.446723	no	no	yes
ENSMUSG00000041187	Prkd2	1336	2250	903	1703	2359	3026	3695	3465	2206	17.68	24.8	11.99	22.06	31.21	45.34	52.15	53.53	30.05	0.786933	0.132141	1.14749	0.0152907	0.371128	0.364768	no	no	yes
ENSMUSG00000041560	Nop53	2567	6394	2852	2791	3453	2360	2100	1944	1930	44.6	92.54	49.71	47.48	59.99	46.43	38.92	39.43	34.51	-0.346395	0.534809	-0.909195	0.0736851	-0.543269	0.157583	no	no	yes
ENSMUSG00000041605	Inava	13	8	75	122	62	57	75	29	45	0.17	0.09	1.01	1.6	0.83	0.87	1.07	0.45	0.62	1.13697	0.345646	0.520468	0.687948	-0.614393	0.575048	no	no	yes
ENSMUSG00000041827	Oasl1	326	70	400	19	144	15	343	143	263	8.36	1.49	10.28	0.48	3.69	0.44	9.38	4.28	6.94	-1.97479	0.0198217	-0.0613249	0.904408	1.99064	0.00371906	no	no	yes
ENSMUSG00000042228	Lyn	1310	3701	717	222	278	180	630	408	613	21.5	50.59	11.8	3.57	4.56	3.34	11.03	7.82	10.35	-2.94595	3.08e-05	-1.71959	0.00346379	1.24318	0.0136681	no	no	yes
ENSMUSG00000042306	S100a14	176	55	1321	17	50	10	242	110	255	6.81	1.77	51.29	0.64	1.94	0.44	9.99	4.97	10.16	-4.03693	0.000114592	-1.25598	0.102688	2.83498	5.57e-05	no	no	yes
ENSMUSG00000042345	Ubash3a	204	827	255	868	186	377	1029	1000	612	1.21	4.1	1.52	5.05	1.11	2.54	6.53	6.94	3.75	0.265831	0.74086	1.17577	0.0549611	0.882499	0.138561	no	no	yes
ENSMUSG00000042419	Nfkbil1	363	415	291	201	93	97	229	222	225	13.9	13.23	11.17	7.53	3.56	4.2	9.35	9.92	8.87	-1.34954	0.0105134	-0.559521	0.181376	0.790369	0.0957646	no	no	yes
ENSMUSG00000042436	Mfap4	59	4	22	34	78	52	7	3	19	2.05	0.12	0.77	1.16	2.71	2.05	0.26	0.12	0.68	0.907079	0.335031	-1.3002	0.300192	-2.19786	0.0458655	no	no	yes
ENSMUSG00000042557	Sin3a	2250	1217	1940	1709	911	925	1806	1704	1411	27.93	12.58	24.16	20.77	11.31	13	23.91	24.69	18.03	-0.530793	0.258111	-0.0541079	0.893684	0.486447	0.20666	no	no	yes
ENSMUSG00000042626	Shc1	1332	937	815	1295	439	649	1142	977	1105	15.77	9.24	9.68	15.01	5.2	8.7	14.42	13.5	13.47	-0.305165	0.552162	0.140531	0.731872	0.445985	0.303854	no	no	yes
ENSMUSG00000042677	Zc3h12a	373	158	292	163	130	152	296	241	212	8.65	3.05	6.79	3.7	3.01	3.99	7.32	6.53	5.06	-0.782265	0.208098	-0.0779191	0.869372	0.725226	0.176325	no	no	yes
ENSMUSG00000043008	Klhl6	1258	1986	1098	1174	1441	642	1799	1609	1234	32.23	42.38	28.22	29.45	36.91	18.62	49.16	48.12	32.54	-0.300567	0.561929	0.178668	0.691614	0.502768	0.210464	no	no	yes
ENSMUSG00000043263	Ifi209	3157	449	821	66	106	104	1421	894	1000	59.5	7.05	15.52	1.22	2	2.22	28.56	19.67	19.4	-3.78431	3.67e-06	-0.341938	0.559443	3.47	2.05e-10	no	no	yes
ENSMUSG00000044147	Arf6	1575	3442	1293	1379	1620	1124	1333	1080	1636	68.63	124.93	56.52	58.83	70.58	55.45	61.95	54.94	73.37	-0.508886	0.369447	-0.577139	0.273757	-0.0494787	0.902969	no	no	yes
ENSMUSG00000044350	Lacc1	219	812	302	183	82	248	234	158	200	4.02	12.41	5.56	3.29	1.5	5.15	4.58	3.38	3.78	-1.21643	0.0851534	-1.02824	0.0785279	0.15915	0.795527	no	no	yes
ENSMUSG00000044583	Tlr7	426	799	148	193	109	57	215	137	177	6.98	10.9	2.43	3.09	1.78	1.06	3.76	2.62	2.98	-1.79607	0.0229252	-1.22966	0.0487494	0.553579	0.437264	no	no	yes
ENSMUSG00000044813	Shb	87	55	176	169	140	28	89	78	168	1.82	0.96	3.69	3.46	2.92	0.66	1.98	1.9	3.61	0.105963	0.898062	0.0928687	0.899411	0.011684	0.987161	no	no	yes
ENSMUSG00000044827	Tlr1	1531	564	1063	45	35	17	144	132	230	30.59	9.39	21.3	0.88	0.7	0.38	3.07	3.08	4.73	-4.71375	1.68e-09	-2.53646	1.75e-06	2.19967	0.0116754	no	no	yes
ENSMUSG00000045038	Prkce	240	317	86	24	65	87	108	108	445	2.21	2.43	0.79	0.22	0.6	0.91	1.06	1.16	4.22	-1.48912	0.152504	0.124541	0.875233	1.62738	0.105321	no	no	yes
ENSMUSG00000045322	Tlr9	269	186	79	13	1	6	71	26	82	5.17	2.98	1.52	0.24	0.02	0.13	1.46	0.58	1.62	-3.73958	0.00170629	-1.42202	0.0700909	2.34469	0.089887	no	no	yes
ENSMUSG00000045962	Wnk1	4266	2870	3327	3252	2426	2688	6402	5678	4589	12.49	7	9.77	9.32	7.1	8.91	20	19.41	13.83	-0.22759	0.641084	0.744705	0.0712055	0.983291	0.0162171	no	no	yes
ENSMUSG00000046034	Otulin	952	2539	1051	636	991	817	436	386	483	37.59	83.5	41.62	24.58	39.12	36.52	18.36	17.79	19.63	-0.769837	0.174828	-1.72329	0.000936844	-0.932821	0.0149972	no	no	yes
ENSMUSG00000046688	Tifa	222	261	274	78	188	76	197	140	138	4.64	4.54	5.74	1.6	3.93	1.8	4.39	3.41	2.97	-1.00295	0.149277	-0.566787	0.308265	0.457684	0.490818	no	no	yes
ENSMUSG00000046834	Krt1	0	0	35	5	14	22	0	2	2	0	0	0.53	0.07	0.21	0.38	0	0.04	0.03	0.176893	0.913266	-1.06686	0.508776	-1.24861	0.44528	no	no	yes
ENSMUSG00000046879	Irgm1	1841	1157	2150	546	260	238	1422	710	1437	21.18	11.09	24.81	6.15	2.99	3.1	17.45	9.54	17.02	-2.19755	5.51e-05	-0.465353	0.269907	1.74397	0.000588506	no	no	yes
ENSMUSG00000047123	Ticam1	266	155	228	139	84	62	168	113	177	5.94	2.88	5.11	3.04	1.88	1.57	4	2.95	4.07	-1.07946	0.12635	-0.438145	0.436014	0.657567	0.328224	no	no	yes
ENSMUSG00000047638	Nr1h4	10	1	22	5	6	3	5	3	3	0.29	0.02	0.64	0.14	0.17	0.1	0.15	0.1	0.09	-0.77221	0.630957	-0.957831	0.55398	-0.173133	0.917212	no	no	yes
ENSMUSG00000047798	Cd300lf	163	348	140	75	63	39	199	66	108	2.12	3.76	1.82	0.95	0.82	0.57	2.76	1	1.44	-1.60416	0.0861152	-0.641647	0.401798	0.96901	0.326354	no	no	yes
ENSMUSG00000048031	Fcrl5	242	1036	23	18	0	16	45	29	30	4.65	16.58	0.44	0.34	0	0.35	0.92	0.65	0.59	-4.54616	0.000505523	-3.34939	0.00133859	1.19353	0.396237	no	no	yes
ENSMUSG00000048766	Skint10	145	51	719	3	18	1	160	87	156	2.59	0.76	12.9	0.05	0.32	0.02	3.05	1.82	2.87	-4.38885	0.000805054	-1.09925	0.145113	3.35092	0.005376	no	no	yes
ENSMUSG00000048878	Hexim1	1298	1290	1475	1274	1789	1180	1722	1440	1214	24.83	20.55	28.3	23.85	34.21	25.55	35.13	32.15	23.9	0.19077	0.683659	0.190548	0.631486	0.0254908	0.945626	no	no	yes
ENSMUSG00000049109	Themis	3538	1014	500	6364	2949	4206	9962	9682	5192	20.24	4.83	2.87	35.65	16.87	27.25	60.8	64.67	30.58	1.46916	0.0136048	2.36096	4.99e-05	0.894891	0.031258	no	no	yes
ENSMUSG00000049130	C5ar1	50	73	21	171	52	23	39	19	56	1.3	1.58	0.55	4.35	1.35	0.68	1.08	0.58	1.5	0.791476	0.396079	-0.208086	0.836795	-1.00455	0.258995	no	no	yes
ENSMUSG00000049214	Skint7	100	11	651	3	9	0	93	62	228	1.68	0.15	10.94	0.05	0.15	0	1.66	1.21	3.93	-4.45287	0.00231548	-0.922035	0.275432	3.59189	0.00610098	no	no	yes
ENSMUSG00000049410	Zfp683	42	40	123	1	0	5	20	25	76	1.91	1.51	5.61	0.04	0	0.26	0.97	1.33	3.55	-3.81065	0.00215858	-0.699666	0.341194	3.15225	0.0158273	no	no	yes
ENSMUSG00000049972	Skint9	34	1	196	0	3	1	10	12	26	1.66	0.04	9.58	0	0.15	0.06	0.52	0.68	1.3	-4.25818	0.00345619	-2.07588	0.0314311	2.25003	0.141711	no	no	yes
ENSMUSG00000050132	Sarm1	63	20	12	4	4	4	10	4	2	0.75	0.2	0.14	0.05	0.05	0.05	0.13	0.06	0.02	-1.49466	0.364585	-1.38734	0.394963	0.131384	0.932824	no	no	yes
ENSMUSG00000050199	Lgr4	182	83	190	76	124	49	268	198	357	2.07	0.79	2.17	0.85	1.41	0.63	3.25	2.63	4.17	-0.75083	0.432084	0.840276	0.248584	1.60382	0.0506391	no	no	yes
ENSMUSG00000050241	Klre1	44	40	1	0	1	1	25	38	56	0.84	0.64	0.02	0	0.02	0.02	0.51	0.85	1.1	-2.18808	0.180725	0.501908	0.683951	2.73552	0.0870341	no	no	yes
ENSMUSG00000050335	Lgals3	1247	2334	1675	2185	2916	812	580	365	780	44.86	69.94	60.45	76.96	104.89	33.07	22.25	15.33	28.88	0.293792	0.619934	-1.53752	0.00149639	-1.80158	0.000469552	no	no	yes
ENSMUSG00000050357	Carmil2	2285	1049	1635	1340	3451	1967	9854	8731	4478	27.84	10.64	19.98	15.98	42.04	27.13	128.03	124.16	56.15	0.603899	0.266215	2.29311	1.96e-05	1.72176	0.000746736	no	no	yes
ENSMUSG00000050747	Trim15	15	1	10	3	2	0	3	6	3	0.51	0.03	0.34	0.1	0.07	0	0.11	0.24	0.11	-1.21723	0.462814	-0.65898	0.681029	0.582489	0.725108	no	no	yes
ENSMUSG00000051076	Vtcn1	1	0	11	2	0	4	9	1	12	0.03	0	0.28	0.05	0	0.12	0.24	0.03	0.31	-0.340313	0.833638	0.41944	0.801254	0.774071	0.642431	no	no	yes
ENSMUSG00000051314	Ffar2	44	26	52	1	0	0	58	23	28	1.05	0.52	1.25	0.02	0	0	1.48	0.64	0.69	-3.02872	0.0527817	-0.104566	0.922449	2.97597	0.0599556	no	no	yes
ENSMUSG00000051439	Cd14	45	255	161	326	307	362	79	60	126	1.74	8.2	6.23	12.32	11.85	15.82	3.25	2.7	5	1.23454	0.0277416	-0.671585	0.267443	-1.90774	9.72e-05	no	no	yes
ENSMUSG00000051498	Tlr6	115	151	81	42	30	66	49	28	62	2.06	2.26	1.46	0.74	0.54	1.34	0.94	0.59	1.14	-1.06506	0.260749	-1.11837	0.232151	-0.0433851	0.968533	no	no	yes
ENSMUSG00000051682	Treml4	11	94	17	1	1	1	99	61	51	0.37	2.62	0.57	0.03	0.03	0.04	3.53	2.38	1.76	-3.06674	0.0400889	0.92618	0.26714	4.03764	0.00230007	no	no	yes
ENSMUSG00000051969	Tlr11	20	11	23	3	0	0	61	36	41	0.41	0.19	0.47	0.06	0	0	1.33	0.86	0.86	-1.74406	0.290681	1.1526	0.358608	2.93786	0.0591285	no	no	yes
ENSMUSG00000051998	Lax1	1851	577	2093	284	317	346	1234	940	1058	53.59	13.91	60.78	8.05	9.18	11.34	38.1	31.77	31.52	-2.11036	0.000186423	-0.396777	0.41792	1.7347	6.37e-06	no	no	yes
ENSMUSG00000052270	Fpr2	49	84	25	7	11	2	20	6	7	2.53	3.61	1.29	0.35	0.57	0.12	1.1	0.36	0.37	-2.49305	0.0214319	-1.92494	0.0434258	0.579846	0.671173	no	no	yes
ENSMUSG00000052397	Ezr	6739	6698	6313	6053	8608	7226	8980	8412	6003	136.92	113.36	128.66	120.39	174.87	166.22	194.59	199.51	125.53	0.284498	0.589853	0.32896	0.503421	0.0667431	0.88286	no	no	yes
ENSMUSG00000052688	Rab7b	105	104	83	176	61	80	116	52	109	1.52	1.25	1.2	2.49	0.88	1.31	1.79	0.88	1.62	0.192507	0.832336	-0.00145323	0.998743	-0.186744	0.833726	no	no	yes
ENSMUSG00000052736	Klrc2	65	64	8	0	7	0	38	41	99	0.75	0.61	0.09	0	0.08	0	0.47	0.55	1.17	-2.01733	0.217742	0.39761	0.7531	2.45578	0.125796	no	no	yes
ENSMUSG00000052749	Trim30b	431	66	44	7	10	5	75	38	64	3.83	0.49	0.39	0.06	0.09	0.05	0.71	0.39	0.58	-3.16117	0.0229328	-1.40573	0.187687	1.79291	0.262697	no	no	yes
ENSMUSG00000052776	Oas1a	773	239	1174	34	53	18	367	116	408	27.41	7.06	41.76	1.18	1.88	0.72	13.88	4.8	14.89	-4.15458	6.65e-08	-1.22499	0.0263521	2.95668	2.45e-05	no	no	yes
ENSMUSG00000052889	Prkcb	1005	1817	672	2436	2212	1377	2973	2937	2008	8.78	13.22	5.89	20.83	19.32	13.62	27.7	29.95	18.06	0.889205	0.0913465	1.28245	0.00465053	0.402387	0.28872	no	no	yes
ENSMUSG00000053216	Btn2a2	5	0	8	6	0	0	8	15	7	0.14	0	0.23	0.17	0	0	0.24	0.49	0.2	-0.462062	0.777732	0.740339	0.648897	1.22054	0.463234	no	no	yes
ENSMUSG00000053765	Oas1f	7	0	17	1	0	0	3	0	3	0.32	0	0.77	0.04	0	0	0.14	0	0.14	-1.83123	0.265408	-1.22807	0.447321	0.638494	0.662985	no	no	yes
ENSMUSG00000053977	Cd8a	585	3177	3398	8783	8341	9527	30189	26905	15008	10.75	48.64	62.64	158.03	153.28	198.24	591.77	577.23	283.88	2.00396	0.00210089	3.41361	1.88e-06	1.4214	0.00354125	no	no	yes
ENSMUSG00000054203	Ifi205	242	132	234	137	76	68	195	81	329	3.87	1.76	3.76	2.15	1.22	1.23	3.33	1.51	5.42	-0.995268	0.208028	0.0151143	0.981105	1.0243	0.172044	no	no	yes
ENSMUSG00000054342	Kcnn4	774	961	213	1251	378	524	2614	2249	1571	10.12	10.46	2.79	16	4.94	7.75	36.43	34.31	21.13	0.202813	0.734223	1.81154	0.000217107	1.59718	0.000199127	no	no	yes
ENSMUSG00000054814	Usp46	292	145	304	518	66	174	117	123	205	2.49	1.03	2.6	4.32	0.56	1.68	1.06	1.22	1.8	0.0632419	0.939159	-0.649239	0.443792	-0.709707	0.396373	no	no	yes
ENSMUSG00000054892	Txk	454	849	1107	149	1300	992	1123	1155	762	2.77	4.32	6.78	0.89	7.93	6.85	7.31	8.23	4.79	0.183353	0.79937	0.428146	0.39105	0.275066	0.629346	no	no	yes
ENSMUSG00000055170	Ifng	11	40	26	0	0	0	10	1	12	0.57	1.72	1.35	0	0	0	0.55	0.06	0.64	-3.43333	0.0238497	-1.40005	0.234214	2.08639	0.196644	no	no	yes
ENSMUSG00000055172	C1ra	612	477	938	124	213	270	203	115	387	13.72	8.91	21.1	2.72	4.78	6.85	4.85	3.01	8.93	-1.58425	0.00416634	-1.45503	0.00271681	0.148163	0.795879	no	no	yes
ENSMUSG00000055204	Ankrd17	2711	1972	2412	3828	1674	3449	2416	2446	2225	5.1	3.09	4.55	7.05	3.15	7.34	4.85	5.37	4.31	0.415765	0.487743	0.0742321	0.890457	-0.338385	0.513131	no	no	yes
ENSMUSG00000055960	Skint4	54	6	267	0	11	0	31	14	40	0.83	0.08	4.1	0	0.17	0	0.51	0.25	0.63	-3.31032	0.0191055	-1.70587	0.117277	1.6533	0.311505	no	no	yes
ENSMUSG00000055994	Nod2	48	64	92	62	37	148	34	27	72	0.64	0.71	1.23	0.81	0.49	2.23	0.48	0.42	0.99	0.377592	0.718283	-0.48049	0.68183	-0.852497	0.440969	no	no	yes
ENSMUSG00000056130	Ticam2	202	146	104	106	46	53	103	81	72	2.33	1.4	1.2	1.2	0.53	0.69	1.27	1.09	0.86	-0.949252	0.337643	-0.664873	0.476126	0.29546	0.784037	no	no	yes
ENSMUSG00000056268	Dennd1b	1197	564	931	879	693	1285	924	866	749	4.12	1.62	3.22	2.96	2.39	5.01	3.39	3.48	2.65	0.178094	0.800412	-0.0249226	0.969201	-0.191377	0.761317	no	no	yes
ENSMUSG00000057058	Skap1	2926	3058	3080	964	2169	1543	2621	2613	1914	26.21	22.82	27.68	8.45	19.43	15.65	25.04	27.32	17.65	-0.805376	0.102188	-0.250827	0.528761	0.581465	0.16226	no	no	yes
ENSMUSG00000057135	Scimp	41	128	97	2	0	3	81	29	50	2.54	6.6	6.02	0.12	0	0.21	5.35	2.1	3.18	-4.50275	9.34e-05	-0.612903	0.292561	3.90941	0.000631859	no	no	yes
ENSMUSG00000057143	Trim12c	1313	633	1172	587	39	224	1968	1354	1239	23.47	9.42	21.01	10.27	0.7	4.53	37.51	28.25	22.79	-1.80919	0.00200449	0.616962	0.143091	2.4235	5.48e-07	no	no	yes
ENSMUSG00000057329	Bcl2	677	1101	357	145	84	96	750	762	853	4.94	6.69	2.61	1.04	0.61	0.79	5.84	6.49	6.41	-2.42789	0.00590382	0.273395	0.590274	2.69263	0.000285495	no	no	yes
ENSMUSG00000057596	Trim30d	712	250	467	81	24	14	514	257	516	12.66	3.7	8.33	1.41	0.43	0.28	9.75	5.34	9.45	-3.3342	8.08e-05	-0.109076	0.816294	3.25058	1.22e-05	no	no	yes
ENSMUSG00000058099	Nfam1	292	2014	195	145	76	41	205	103	173	2.45	14.07	1.64	1.19	0.64	0.39	1.83	1.01	1.49	-2.99209	0.00599877	-2.19272	0.0145214	0.790217	0.445082	no	no	yes
ENSMUSG00000058435	Btnl4	14	38	40	0	1	0	11	12	11	0.39	0.89	1.13	0	0.03	0	0.33	0.39	0.32	-2.79464	0.0780915	-1.06769	0.41224	1.77411	0.282161	no	no	yes
ENSMUSG00000058715	Fcer1g	481	1030	429	513	879	235	536	343	408	36.79	65.62	32.91	38.41	67.22	20.35	43.72	30.62	32.12	-0.120858	0.843102	-0.525024	0.28358	-0.3721	0.43123	no	no	yes
ENSMUSG00000058952	Cfi	7	0	18	14	4	23	3	3	6	0.21	0	0.54	0.41	0.12	0.78	0.1	0.11	0.19	0.563006	0.704634	-0.604881	0.710761	-1.1703	0.454306	no	no	yes
ENSMUSG00000059714	Flot1	386	673	479	324	298	240	567	494	538	8.92	12.95	11.1	7.33	6.88	6.28	13.97	13.32	12.79	-0.716033	0.163725	0.153905	0.712964	0.8775	0.044214	no	no	yes
ENSMUSG00000059866	Tnip2	633	406	667	347	234	264	382	251	472	15.76	8.42	16.66	8.46	5.82	7.44	10.14	7.29	12.09	-0.914432	0.0639578	-0.56349	0.184258	0.363658	0.424283	no	no	yes
ENSMUSG00000059923	Grb2	2574	5909	2216	1631	2591	2472	2053	1744	1709	59.01	112.83	50.95	36.6	59.39	64.16	50.19	46.67	40.32	-0.552912	0.340296	-0.889416	0.0894211	-0.318212	0.431991	no	no	yes
ENSMUSG00000060216	Arrb2	3425	2590	3309	528	686	412	2512	2004	1794	80.47	50.69	77.98	12.14	16.12	10.96	62.95	54.96	43.38	-2.38781	5.52e-06	-0.478974	0.286329	1.93554	1.11e-06	no	no	yes
ENSMUSG00000060477	Irak2	366	462	245	61	162	66	223	131	331	5.55	5.83	3.72	0.9	2.45	1.13	3.6	2.32	5.16	-1.70061	0.0267551	-0.545403	0.3309	1.16557	0.11246	no	no	yes
ENSMUSG00000061132	Blnk	988	1930	379	139	117	146	213	172	316	11.02	17.94	4.24	1.52	1.31	1.84	2.53	2.24	3.63	-2.83003	0.000329269	-2.09876	0.00113693	0.726177	0.345531	no	no	yes
ENSMUSG00000061780	Cfd	30	33	9	23	1008	10	288	399	2221	2.18	1.99	0.65	1.63	73.07	0.82	22.27	33.77	165.72	4.038	0.00144571	5.32593	2.97e-09	1.35284	0.21441	no	no	yes
ENSMUSG00000062300	Nectin2	121	139	211	61	129	126	36	38	212	2.31	2.22	4.05	1.14	2.47	2.73	0.73	0.85	4.17	-0.435324	0.569453	-0.6547	0.374601	-0.204844	0.795527	no	no	yes
ENSMUSG00000062545	Tlr12	160	103	176	156	130	316	564	415	309	3.37	1.81	3.71	3.21	2.73	7.53	12.66	10.19	6.69	0.552086	0.429069	1.58059	0.0020734	1.03697	0.0420681	no	no	yes
ENSMUSG00000062638	Btnl1	14	5	57	5	2	0	2	1	7	0.29	0.09	1.18	0.1	0.04	0	0.04	0.02	0.15	-1.92451	0.233974	-1.79233	0.259154	0.159674	0.917946	no	no	yes
ENSMUSG00000063358	Mapk1	3826	5570	4266	5256	2087	3989	3853	4009	3553	35.97	43.62	40.23	48.37	19.62	42.46	38.63	44	34.38	-0.205154	0.678944	-0.1722	0.689476	0.0279268	0.942745	no	no	yes
ENSMUSG00000066258	Trim12a	1140	488	911	639	198	371	2081	1744	1409	13.18	4.7	10.57	7.23	2.29	4.86	25.66	23.54	16.77	-0.988012	0.0798341	1.10058	0.00895196	2.09645	4.52e-06	no	no	yes
ENSMUSG00000066551	Hmgb1	5568	7207	4072	12195	7234	7887	8364	8994	7765	74.1	79.89	54.36	158.87	96.25	118.83	118.71	139.72	106.35	0.766519	0.146032	0.656565	0.179218	-0.104739	0.80523	no	no	yes
ENSMUSG00000066568	Lsm14a	2076	3027	2461	2988	2620	1893	3082	2887	2547	22.62	27.47	26.89	31.87	28.54	23.35	35.81	36.71	28.56	0.0880334	0.849473	0.258244	0.525635	0.184448	0.604684	no	no	yes
ENSMUSG00000066677	Ifi208	723	130	451	19	25	50	57	55	99	9.19	1.38	5.75	0.24	0.32	0.72	0.77	0.82	1.3	-3.32786	0.000888851	-2.4478	0.00149163	0.916522	0.456202	no	no	yes
ENSMUSG00000066861	Oas1g	113	30	259	11	21	1	139	48	132	3.23	0.71	7.42	0.31	0.6	0.03	4.23	1.6	3.88	-3.13952	0.00494295	-0.317102	0.624818	2.87463	0.00483746	no	no	yes
ENSMUSG00000066867	Oas1e	5	0	21	1	2	1	0	0	2	0.19	0	0.78	0.04	0.07	0.04	0	0	0.08	-1.37099	0.407527	-1.61522	0.326805	-0.224283	0.873032	no	no	yes
ENSMUSG00000067377	Tspan6	38	11	194	442	370	393	169	157	157	1.23	0.3	6.31	14.04	12	14.44	5.85	5.95	5.24	2.30944	0.000130123	0.980011	0.108405	-1.30608	0.00314634	no	no	yes
ENSMUSG00000067610	Klri1	10	10	8	1	0	0	7	6	7	0.8	0.66	0.64	0.08	0	0	0.6	0.56	0.57	-2.45759	0.123301	-0.328341	0.790177	2.17186	0.183744	no	no	yes
ENSMUSG00000068686	Cd59b	3	5	7	5	2	1	3	17	41	0.15	0.21	0.36	0.25	0.1	0.06	0.16	1.02	2.17	-0.496372	0.761505	1.67814	0.199904	2.19194	0.116206	no	no	yes
ENSMUSG00000068798	Rap1a	2928	3921	3114	2632	1568	1069	2425	2155	2252	75.08	83.74	80.09	66.07	40.2	31.03	66.32	64.5	59.43	-0.849195	0.102475	-0.464736	0.308489	0.393475	0.340751	no	no	yes
ENSMUSG00000069255	Dusp22	186	300	202	403	90	169	144	140	293	2.43	3.27	2.65	5.16	1.18	2.5	2.01	2.14	3.95	0.0346523	0.962041	-0.150439	0.825153	-0.191718	0.78034	no	no	yes
ENSMUSG00000069607	Cd300ld3	9	1	5	9	8	0	7	3	5	0.71	0.07	0.39	0.69	0.63	0	0.59	0.27	0.4	0.112618	0.93617	-0.00496041	0.997204	-0.111552	0.936121	no	no	yes
ENSMUSG00000069830	Nlrp1a	64	5	70	42	18	72	20	10	11	1.03	0.07	1.13	0.66	0.29	1.31	0.34	0.19	0.18	-0.00672678	0.99539	-1.34936	0.329905	-1.33828	0.333556	no	no	yes
ENSMUSG00000069874	Irgm2	792	363	1041	202	20	47	1241	764	1111	14.35	5.48	18.92	3.58	0.36	0.96	23.98	16.16	20.71	-2.89734	2.72e-05	0.557812	0.192171	3.46784	1.43e-09	no	no	yes
ENSMUSG00000070000	Fcho1	1616	1283	1206	2249	1973	1775	3471	3227	1855	24.18	15.99	18.1	32.95	29.52	30.07	55.4	56.37	28.57	0.646625	0.151888	1.14217	0.0105493	0.509752	0.191655	no	no	yes
ENSMUSG00000070056	Mfhas1	265	233	340	1326	1430	1650	707	570	359	2.66	1.95	3.42	13.02	14.34	18.73	7.56	6.67	3.71	2.44926	2.06e-05	1.01393	0.0784645	-1.42283	0.00165563	no	no	yes
ENSMUSG00000070390	Nlrp1b	49	11	87	116	17	311	220	129	157	0.52	0.1	0.93	1.2	0.18	3.73	2.49	1.6	1.71	1.48203	0.17833	1.58274	0.130143	0.0991649	0.903674	no	no	yes
ENSMUSG00000070501	Ifi214	331	16	78	1	2	0	59	18	61	2.73	0.11	0.65	0.01	0.02	0	0.52	0.17	0.52	-3.26761	0.0321257	-1.38053	0.246942	1.93671	0.241054	no	no	yes
ENSMUSG00000070868	Skint3	22	6	129	0	3	1	16	11	51	0.38	0.09	2.25	0	0.05	0.02	0.3	0.22	0.91	-2.81224	0.0708629	-0.872734	0.472764	1.98396	0.229771	no	no	yes
ENSMUSG00000073418	C4b	2414	1819	1996	199	671	541	360	232	1380	28.33	17.78	23.5	2.29	7.87	7.19	4.51	3.18	16.67	-1.97783	0.000222076	-1.5934	0.00183109	0.403535	0.541122	no	no	yes
ENSMUSG00000073489	Ifi204	502	513	609	246	188	620	324	122	506	9.42	8.02	11.47	4.52	3.53	13.18	6.49	2.67	9.78	-0.47996	0.384052	-0.709007	0.131232	-0.217183	0.712499	no	no	yes
ENSMUSG00000073490	Ifi207	379	310	336	136	351	117	375	157	428	7.4	5.04	6.58	2.6	6.86	2.59	7.81	3.58	8.6	-0.637812	0.314911	-0.0399816	0.932846	0.627185	0.278576	no	no	yes
ENSMUSG00000073491	Ifi213	2152	65	900	18	64	59	685	252	719	21.03	0.53	8.82	0.17	0.63	0.65	7.14	2.87	7.23	-4.01936	0.00020083	-0.854716	0.205471	3.20312	0.000191648	no	no	yes
ENSMUSG00000073643	Wdfy1	455	932	408	529	195	378	371	295	448	4.69	8	4.22	5.34	2.01	4.41	4.08	3.55	4.75	-0.574631	0.374122	-0.553988	0.306577	-0.000659077	0.999026	no	no	yes
ENSMUSG00000074361	C5ar2	15	30	12	16	9	1	49	23	20	0.28	0.47	0.23	0.29	0.17	0.02	0.98	0.5	0.39	-0.681951	0.667645	0.640222	0.641278	1.3392	0.369293	no	no	yes
ENSMUSG00000074682	Zcchc3	20	5	27	4	22	38	52	37	50	0.44	0.09	0.59	0.09	0.48	0.94	1.21	0.94	1.12	0.313167	0.821582	1.19247	0.332934	0.886096	0.44904	no	no	yes
ENSMUSG00000074781	Ube2n	1654	1416	815	1954	1163	864	1013	1007	1184	26.19	18.68	12.95	30.29	18.42	15.49	17.11	18.62	19.3	0.107401	0.826807	-0.193365	0.647047	-0.294146	0.443586	no	no	yes
ENSMUSG00000075370	Igll1	9	31	1	5	4	10	5	8	4	0.28	0.8	0.03	0.15	0.12	0.35	0.16	0.29	0.13	-0.596522	0.698362	-0.71383	0.644176	-0.1065	0.947617	no	no	yes
ENSMUSG00000075376	Rc3h2	1277	432	1294	1539	1623	1976	2247	2146	1609	4.35	1.23	4.42	5.13	5.53	7.62	8.16	8.53	5.64	0.834321	0.186021	1.01964	0.0488246	0.206894	0.665629	no	no	yes
ENSMUSG00000076490	Trbc1	274	2643	12122	11640	6762	20485	17861	15991	9092	24.45	196.48	1085.15	1016.96	603.39	2069.85	1700.08	1665.91	835.1	1.4955	0.107707	1.62595	0.0797911	0.133059	0.816187	no	no	yes
ENSMUSG00000076498	Trbc2	11547	6269	4390	6577	12061	12846	21449	18139	8262	1115.42	504.41	425.36	621.95	1164.89	1404.91	2209.77	2045.34	821.38	0.654608	0.302649	1.19106	0.0685953	0.559347	0.332002	no	no	yes
ENSMUSG00000076609	Igkc	20671	52903	5297	189	311	70	26443	18184	26698	2597.31	5536.83	667.6	23.25	39.07	9.96	3543.6	2667.08	3452.47	-6.99864	6.75e-11	-0.104073	0.894707	6.92852	1.52e-19	no	no	yes
ENSMUSG00000076612	Ighg2c	6789	64	954	11	22	16	6261	7437	10390	342.24	2.69	48.24	0.54	1.11	0.91	336.62	437.63	539.06	-6.97876	1.68e-07	1.72366	0.0779614	8.73866	5.47e-29	no	no	yes
ENSMUSG00000076613	Ighg2b	6685	108	447	26	47	31	7451	4958	5037	166.86	2.25	11.19	0.64	1.17	0.88	198.36	144.46	129.4	-5.7997	3.38e-06	1.35176	0.148525	7.18818	1.14e-25	no	no	yes
ENSMUSG00000076614	Ighg1	931	4	43	7	18	10	1195	335	262	24.01	0.09	1.11	0.18	0.46	0.29	32.87	10.08	6.95	-4.22761	0.00224391	0.91011	0.301087	5.18461	4.7e-08	no	no	yes
ENSMUSG00000076615	Ighg3	506	40	51	1	4	1	425	239	291	13.46	0.89	1.36	0.03	0.11	0.03	12.06	7.42	7.97	-4.84956	0.000786886	0.705201	0.273283	5.62352	1.23e-08	no	no	yes
ENSMUSG00000076617	Ighm	28143	54179	14490	2496	705	1500	25242	15782	21412	997.48	1599.49	515.14	86.6	24.98	60.19	954.17	652.95	781.05	-4.34606	1.2e-08	-0.582852	0.364596	3.75364	7.79e-11	no	no	yes
ENSMUSG00000076633	Ighv5-2	8	0	0	0	0	0	4	1	260	1.51	0	0	0	0	0	0.81	0.22	50.67	-2.34064	0.145206	4.75691	0.000793037	7.13419	4.34e-05	no	no	yes
ENSMUSG00000076646	Ighv2-6-8	15	0	0	0	0	0	15	0	0	2.86	0	0	0	0	0	3.06	0	0	-3.12091	0.0450269	-0.0138128	0.989567	3.16161	0.0433633	no	no	yes
ENSMUSG00000076655	Ighv4-1	85	0	10	2	5	0	113	44	38	13.72	0	1.62	0.32	0.81	0	19.46	8.29	6.31	-3.31722	0.0101723	1.05558	0.146762	4.43779	3.27e-07	no	no	yes
ENSMUSG00000076666	Ighv14-4	134	1	9	0	0	0	146	74	93	25.52	0.16	1.72	0	0	0	29.65	16.45	18.23	-6.14689	0.000148978	1.16543	0.125932	7.39016	1.14e-14	no	no	yes
ENSMUSG00000076668	Ighv7-4	1	0	0	0	0	0	2	3	1	0.15	0	0	0	0	0	0.33	0.54	0.16	-0.489347	0.646161	1.36288	0.413187	1.8779	0.241176	no	no	yes
ENSMUSG00000076670	Ighv3-5	40	0	12	0	1	2	38	3	14	7.57	0	2.28	0	0.19	0.43	7.67	0.66	2.73	-3.33553	0.00920747	0.0803829	0.920978	3.45806	0.00230627	no	no	yes
ENSMUSG00000076671	Ighv13-2	11	0	2	0	0	0	8	8	152	2.05	0	0.37	0	0	0	1.59	1.74	29.13	-2.90982	0.065164	3.51065	0.00167873	6.45775	1.97e-05	no	no	yes
ENSMUSG00000076672	Ighv3-6	244	9	10	2	7	4	299	363	1211	46.6	1.43	1.92	0.37	1.34	0.86	60.9	80.93	238.03	-4.01969	0.000556286	2.89961	0.00248766	6.95877	2.12e-16	no	no	yes
ENSMUSG00000076674	Ighv3-8	242	0	3	0	0	0	26	17	160	41.06	0	0.51	0	0	0	4.7	3.37	27.94	-6.73374	0.000133632	-0.205192	0.851397	6.59474	1.33e-06	no	no	yes
ENSMUSG00000076676	Ighv12-3	286	6256	0	0	0	0	48	0	5	54.16	986.77	0	0	0	0	9.69	0	0.97	-11.6952	2.76e-07	-6.92697	0.000202908	4.83097	0.000673344	no	no	yes
ENSMUSG00000076677	Ighv6-3	65	55	20	2	0	0	225	270	378	12.2	8.6	3.77	0.37	0	0	45.06	59.18	73.05	-5.10699	3.77e-06	2.71202	1.48e-07	7.84853	4.09e-24	no	no	yes
ENSMUSG00000076680	Ighv6-6	75	25	9	4	0	0	118	22	62	14.04	3.9	1.69	0.73	0	0	23.56	4.81	11.95	-4.19607	0.0003422	0.915575	0.157183	5.13771	9.56e-08	no	no	yes
ENSMUSG00000076688	Ighv15-2	4	0	1	0	0	0	28	1	15	0.75	0	0.19	0	0	0	5.59	0.22	2.89	-1.8199	0.250481	2.69209	0.011841	4.55954	0.00117771	no	no	yes
ENSMUSG00000076695	Ighv1-18	71	0	11	4	0	0	75	1153	174	13.52	0	2.1	0.75	0	0	15.23	256.32	34.1	-3.79699	0.0044135	4.20679	7.72e-05	8.01935	6.34e-11	no	no	yes
ENSMUSG00000076709	Ighv1-47	10	3	4	0	1	0	1	5	20	1.68	0.42	0.68	0	0.17	0	0.18	0.98	3.47	-2.54964	0.092103	0.563746	0.564858	3.15174	0.0260942	no	no	yes
ENSMUSG00000076710	Ighv1-49	10	0	0	0	0	0	0	0	46	1.9	0	0	0	0	0	0	0	9.02	-2.61243	0.10224	1.96049	0.0464849	4.62633	0.00101216	no	no	yes
ENSMUSG00000076731	Ighv8-12	64	0	44	0	0	3	140	132	183	11.95	0	8.24	0	0	0.63	27.88	28.77	35.17	-4.31072	0.000445216	2.09531	3.59e-05	6.46135	1.56e-18	no	no	yes
ENSMUSG00000076867	Trdv4	4	3	7	0	0	0	2	3	5	0.6	0.38	1.06	0	0	0	0.32	0.53	0.77	-2.69872	0.0904109	-0.369599	0.768065	2.38071	0.141589	no	no	yes
ENSMUSG00000076937	Iglc2	1927	7399	122	1	28	4	1246	451	495	210.48	673.15	13.37	0.11	3.06	0.49	145.15	57.5	55.64	-7.91323	1.12e-08	-2.08838	0.0292472	5.89745	4.86e-17	no	no	yes
ENSMUSG00000078599	Skint8	33	6	244	39	4	10	20	16	41	0.47	0.07	3.51	0.55	0.06	0.16	0.31	0.27	0.61	-1.97068	0.114892	-1.59409	0.170784	0.395763	0.791755	no	no	yes
ENSMUSG00000078612	Fyb2	11	21	140	3	5	0	193	121	105	0.23	0.37	2.99	0.06	0.11	0	4.39	3.01	2.3	-2.87923	0.0488146	1.23956	0.117551	4.15962	0.000710831	no	no	yes
ENSMUSG00000078616	Trim30c	56	3	8	0	0	0	10	6	12	2.18	0.1	0.31	0	0	0	0.42	0.27	0.48	-2.99509	0.0564296	-1.03295	0.414017	2.01402	0.211602	no	no	yes
ENSMUSG00000078853	Igtp	1133	986	1800	577	596	999	3118	2423	1911	37.46	27.15	59.69	18.67	19.7	37.39	109.94	93.5	65.02	-0.719873	0.147342	1.01112	0.0354492	1.74275	7.45e-05	no	no	yes
ENSMUSG00000079037	Prnp	471	371	1241	695	552	284	708	719	1261	13.44	8.82	35.51	19.41	15.75	9.17	21.54	23.94	37.03	-0.347271	0.529598	0.445454	0.362187	0.81478	0.0497112	no	no	yes
ENSMUSG00000079105	C7	11	9	12	3	10	26	27	38	184	0.27	0.19	0.3	0.07	0.25	0.74	0.72	1.11	4.73	0.319031	0.833608	2.52072	0.0291797	2.21069	0.0457963	no	no	yes
ENSMUSG00000079164	Tlr5	17	2	37	7	1	34	10	9	33	0.24	0.02	0.48	0.1	0.01	0.54	0.15	0.15	0.47	-0.13923	0.930222	-0.0374711	0.980955	0.109512	0.944956	no	no	yes
ENSMUSG00000079293	Clec7a	1211	618	1320	556	530	44	250	133	697	30.69	13.04	33.55	13.79	13.43	1.26	6.76	3.93	18.18	-1.37788	0.0243571	-1.47644	0.00460697	-0.0678231	0.920921	no	no	yes
ENSMUSG00000079343	C1s2	17	9	25	5	4	5	11	5	7	0.43	0.19	0.63	0.12	0.1	0.14	0.29	0.15	0.18	-1.16191	0.463366	-0.786736	0.604094	0.394231	0.811866	no	no	yes
ENSMUSG00000087642	Ighe	90	0	5	0	2	2	71	169	40	3.8	0	0.21	0	0.08	0.1	3.19	8.32	1.74	-2.99823	0.0364568	1.5355	0.0610769	4.56479	0.000151528	no	no	yes
ENSMUSG00000089773	Skint1	24	4	202	1	10	0	20	7	25	0.53	0.07	4.49	0.02	0.22	0	0.47	0.18	0.57	-3.14924	0.0249889	-1.87101	0.0925438	1.33066	0.41377	no	no	yes
ENSMUSG00000090077	Lime1	54	19	24	22	50	38	53	58	34	1.57	0.46	0.7	0.62	1.45	1.25	1.64	1.96	1.02	0.226801	0.828522	0.583619	0.552018	0.364785	0.698552	no	no	yes
ENSMUSG00000090272	Mndal	5169	1821	2250	3102	1420	1019	2624	1522	2118	96.22	28.23	42.01	56.53	26.43	21.48	52.09	33.07	40.58	-0.676537	0.234771	-0.486988	0.337034	0.198874	0.640564	no	no	yes
ENSMUSG00000092618	Btnl6	1	24	9	1	3	0	11	9	11	0.04	0.76	0.34	0.04	0.11	0	0.45	0.4	0.43	-1.54326	0.348269	0.0409885	0.976932	1.61596	0.326415	no	no	yes
ENSMUSG00000093838	Ighv3-1	11	0	3	2	0	0	6	9	224	2.1	0	0.57	0.37	0	0	1.22	2.01	44.03	-2.04989	0.156773	3.93436	0.000818334	5.99524	2.87e-05	no	no	yes
ENSMUSG00000093894	Ighv1-53	173	8	3	3	1	1	299	95	360	32.95	1.27	0.57	0.56	0.19	0.22	60.73	21.12	70.56	-4.66932	0.000535903	2.07495	0.01655	6.77184	7.31e-17	no	no	yes
ENSMUSG00000093896	Ighv1-76	72	4	13	0	0	0	135	55	107	13.08	0.61	2.37	0	0	0	26.15	11.66	20	-5.41307	0.000294495	1.74321	0.00378302	7.23997	3.46e-13	no	no	yes
ENSMUSG00000093955	Ighv1-34	11	0	0	0	1	0	5	3	1	1.9	0	0	0	0.17	0	0.92	0.6	0.18	-2.07731	0.188761	-0.226583	0.857157	1.88552	0.241328	no	no	yes
ENSMUSG00000094029	Ighv3-3	0	0	0	0	0	0	25	0	15	0	0	0	0	0	0	5.09	0	2.95	0	1	4.43443	0.00139855	4.45148	0.0015775	no	no	yes
ENSMUSG00000094051	Ighv1-36	20	0	0	0	0	0	12	10	48	3.81	0	0	0	0	0	2.44	2.22	9.41	-3.49232	0.0208379	1.70595	0.0492534	5.24309	8.72e-05	no	no	yes
ENSMUSG00000094075	Ighv1-80	467	0	51	0	0	0	212	175	188	88.94	0	9.74	0	0	0	43.06	38.9	36.85	-7.96608	1.66e-06	0.238644	0.787187	8.27354	1.86e-23	no	no	yes
ENSMUSG00000094087	Ighv1-61	49	3	0	0	0	0	21	15	17	9.33	0.48	0	0	0	0	4.27	3.33	3.33	-4.7282	0.00531256	0.0648469	0.936178	4.87728	0.00013486	no	no	yes
ENSMUSG00000094088	Ighv1-64	426	0	23	1	1	0	108	148	292	70.31	0	3.81	0.16	0.17	0	19.01	28.51	49.6	-6.64866	1.84e-05	0.37469	0.689518	7.06876	1.92e-15	no	no	yes
ENSMUSG00000094102	Ighv9-2	19	0	0	0	0	0	17	0	15	3.62	0	0	0	0	0	3.45	0	2.94	-3.42534	0.0242435	0.660271	0.466331	4.13748	0.00362925	no	no	yes
ENSMUSG00000094124	Ighv1-74	114	0	3	0	1	0	28	39	40	21.71	0	0.57	0	0.19	0	5.69	8.67	7.84	-5.25521	0.00120748	-0.049645	0.953896	5.2701	2.51e-07	no	no	yes
ENSMUSG00000094134	Ighv5-15	5	10	0	0	0	0	23	1	20	0.93	1.54	0	0	0	0	4.54	0.22	3.81	-2.9355	0.0624562	1.54735	0.0832173	4.54038	0.000890439	no	no	yes
ENSMUSG00000094164	Ighv2-3	18	2	5	0	0	0	50	18	62	3.47	0.32	0.97	0	0	0	10.27	4.05	12.29	-3.78705	0.0099621	2.29298	0.000517528	6.13591	6.69e-08	no	no	yes
ENSMUSG00000094194	Ighv5-16	46	2	56	0	0	0	246	50	420	8.09	0.29	9.88	0	0	0	46.15	10.27	76.04	-5.58476	5.71e-05	2.79666	0.000110264	8.44898	6.66e-14	no	no	yes
ENSMUSG00000094198	Ighv1-50	67	0	9	0	7	0	39	24	56	11.48	0	1.55	0	1.2	0	7.13	4.8	9.88	-3.00767	0.0193834	0.657066	0.342059	3.74886	1.25e-05	no	no	yes
ENSMUSG00000094322	Ighv9-4	17	5	0	0	0	0	208	30	6	3.24	0.79	0	0	0	0	42.25	6.67	1.18	-3.56669	0.0175099	3.384	0.000795626	7.00579	1.07e-06	no	no	yes
ENSMUSG00000094502	Ighv1-69	40	0	7	0	5	0	118	40	66	7.62	0	1.34	0	0.95	0	23.97	8.89	12.94	-2.76404	0.0307946	2.21219	0.000379639	5.04909	2.11e-09	no	no	yes
ENSMUSG00000094509	Ighv14-1	32	0	2	0	0	0	40	186	5	6.09	0	0.38	0	0	0	8.12	41.35	0.98	-4.16306	0.0088403	2.81113	0.00535418	7.02654	9.39e-07	no	no	yes
ENSMUSG00000094546	Ighv1-26	497	10	157	5	1	0	697	324	652	94.65	1.59	29.99	0.93	0.19	0	141.57	72.03	127.79	-6.34266	1.22e-07	1.40763	0.076279	7.77396	8.12e-24	no	no	yes
ENSMUSG00000094561	Ighv1-22	80	1	2	3	3	0	60	32	68	15.24	0.16	0.38	0.56	0.57	0	12.19	7.11	13.33	-3.36776	0.0137483	0.969573	0.200933	4.38919	3.34e-08	no	no	yes
ENSMUSG00000094652	Ighv1-42	121	2	4	1	3	1	87	18	93	23.04	0.32	0.76	0.19	0.57	0.22	17.67	4	18.23	-4.10952	0.00276339	0.673144	0.438788	4.83054	1.62e-07	no	no	yes
ENSMUSG00000094689	Ighv1-81	90	1	2	0	0	0	101	56	493	17.14	0.16	0.38	0	0	0	20.51	12.45	96.63	-5.53094	0.00134536	2.82847	0.0033194	8.43358	4.81e-12	no	no	yes
ENSMUSG00000094694	Ighv1-9	404	23	567	2	1	4	105	184	305	76.94	3.65	108.31	0.37	0.19	0.86	21.33	40.9	59.78	-6.64852	2.12e-09	-0.628513	0.395732	6.03807	7.96e-16	no	no	yes
ENSMUSG00000094787	Ighv1-54	50	0	3	0	2	0	13	13	10	8.87	0	0.53	0	0.35	0	2.46	2.69	1.82	-3.70273	0.0131544	-0.490026	0.569622	3.28577	0.00824958	no	no	yes
ENSMUSG00000094862	Ighv1-56	3	0	0	0	0	0	0	0	29	0.57	0	0	0	0	0	0	0	5.68	-1.34168	0.370862	2.59409	0.0357804	3.98016	0.00627926	no	no	yes
ENSMUSG00000094940	Ighv1-84	9	0	1	0	0	0	0	3	7	1.71	0	0.19	0	0	0	0	0.67	1.37	-2.61243	0.10224	-0.00910246	0.994057	2.65509	0.0990499	no	no	yes
ENSMUSG00000094951	Ighv5-6	61	3	6	2	2	0	27	6	276	11.55	0.47	1.14	0.37	0.38	0	5.45	1.33	53.79	-3.55305	0.00681392	2.1542	0.0377666	5.73551	9.29e-06	no	no	yes
ENSMUSG00000095079	Igha	4870	418	677	191	176	59	15225	13701	13273	122.02	8.72	17.01	4.68	4.41	1.67	406.83	400.7	342.25	-3.66592	2.82e-05	2.90849	0.000302146	6.60358	4.18e-25	no	no	yes
ENSMUSG00000095127	Ighv1-82	156	3	340	1	11	0	277	210	86	27.02	0.43	59.06	0.17	1.9	0	51.16	42.45	15.33	-5.01529	8.95e-06	0.305174	0.686595	5.38693	1.57e-13	no	no	yes
ENSMUSG00000095130	Ighv1-39	281	0	301	0	2	0	116	68	148	53.51	0	57.5	0	0.38	0	23.56	15.12	29.01	-7.10426	1.65e-07	-0.717127	0.354125	6.44061	5.39e-14	no	no	yes
ENSMUSG00000095197	Ighv1-59	62	6	2	0	0	0	12	38	35	11.81	0.95	0.38	0	0	0	2.44	8.45	6.86	-5.14135	0.00124066	0.348052	0.649856	5.55997	3.67e-06	no	no	yes
ENSMUSG00000095200	Ighv1-7	70	0	14	0	0	0	121	68	171	12.06	0	2.42	0	0	0	22.23	13.68	30.32	-5.25582	0.00070291	2.09757	0.000679319	7.44219	5.75e-14	no	no	yes
ENSMUSG00000095204	Ighv1-52	69	6	29	0	3	0	86	58	156	13.14	0.95	5.54	0	0.57	0	17.47	12.89	30.58	-4.36224	0.000246299	1.54876	0.00601735	5.96571	1.18e-11	no	no	yes
ENSMUSG00000095210	Ighv5-9-1	144	0	8	2	1	0	236	89	63	23.31	0	1.3	0.32	0.16	0	40.74	16.82	10.49	-4.81136	0.001139	1.38986	0.095871	6.24881	5.18e-11	no	no	yes
ENSMUSG00000095285	Ighv5-9	37	0	34	0	0	0	32	13	88	5.92	0	5.45	0	0	0	5.46	2.43	14.48	-4.92809	0.000746958	0.893921	0.197442	5.90178	5.58e-06	no	no	yes
ENSMUSG00000095416	Ighv1-12	29	0	5	0	0	0	23	24	39	5.02	0	0.87	0	0	0	4.25	4.85	6.95	-4.04358	0.0091143	1.28728	0.0516896	5.41601	4.01e-06	no	no	yes
ENSMUSG00000095429	Ighv5-12	66	0	75	0	0	0	30	8	70	12.5	0	14.25	0	0	0	6.06	1.77	13.64	-6.10423	2.64e-05	-0.336941	0.643494	5.84276	9.44e-06	no	no	yes
ENSMUSG00000095442	Ighv1-4	150	1	31	0	0	0	74	54	59	28.57	0.16	5.92	0	0	0	15.03	12	11.56	-6.47706	2.28e-05	0.106176	0.878995	6.66101	8.69e-12	no	no	yes
ENSMUSG00000095519	Ighv1-66	88	0	7	0	0	0	12	13	51	14.74	0	1.18	0	0	0	2.14	2.54	8.79	-5.38222	0.00134534	-0.271838	0.758432	5.18049	0.000102864	no	no	yes
ENSMUSG00000095565	Ighv2-9-1	60	0	2	0	0	0	178	41	142	10.87	0	0.36	0	0	0	34.39	8.67	26.47	-4.89849	0.00450842	2.51838	0.000776606	7.50625	4.07e-12	no	no	yes
ENSMUSG00000095571	Ighv5-17	111	2	26	0	3	4	120	99	260	18.32	0.27	4.3	0	0.5	0.75	21.12	19.07	44.17	-3.78704	0.00137234	1.81978	0.00537844	5.64889	3.63e-13	no	no	yes
ENSMUSG00000095583	Ighv14-2	157	0	17	1	2	1	325	218	101	29.9	0	3.25	0.19	0.38	0.22	66.01	48.46	19.8	-4.77922	0.00039357	1.94905	0.0149711	6.77321	4e-17	no	no	yes
ENSMUSG00000095589	Ighv1-55	137	0	50	1	0	1	62	107	224	22.07	0	8.08	0.16	0	0.18	10.65	20.12	37.13	-5.35936	5.96e-05	1.1348	0.100299	6.5383	1.59e-11	no	no	yes
ENSMUSG00000095612	Ighv5-4	99	0	0	2	0	0	190	34	157	15.57	0	0	0.31	0	0	31.87	6.24	25.41	-4.49639	0.00572142	1.94739	0.0262139	6.49199	2.33e-10	no	no	yes
ENSMUSG00000095642	Ighv14-3	43	0	19	1	1	0	159	62	220	7.2	0	3.19	0.16	0.17	0	28.41	12.12	37.93	-3.90503	0.00315679	2.79859	5.28e-06	6.75792	3.42e-13	no	no	yes
ENSMUSG00000095700	Ighv10-3	140	0	4	0	0	0	30	15	77	24.82	0	0.71	0	0	0	5.67	3.1	14.05	-6.04312	0.000525242	-0.183552	0.845717	5.92864	4.87e-06	no	no	yes
ENSMUSG00000095761	Ighv1-20	37	0	0	0	0	0	2	12	3	7.05	0	0	0	0	0	0.41	2.67	0.59	-4.26766	0.0120048	-0.969192	0.282149	3.39681	0.0269394	no	no	yes
ENSMUSG00000095866	Ighv2-4	4	0	1	0	0	0	20	0	0	0.76	0	0.19	0	0	0	4.07	0	0	-1.83086	0.247976	1.65353	0.174548	3.53253	0.0198156	no	no	yes
ENSMUSG00000095889	Ighv1-58	48	0	9	0	1	0	27	2	52	9.14	0	1.72	0	0.19	0	5.48	0.44	10.19	-4.26962	0.00362186	0.501807	0.55732	4.82723	0.000146618	no	no	yes
ENSMUSG00000095923	Ighv1-37	3	0	0	6	0	0	1	219	3	0.57	0	0	1.12	0	0	0.2	48.68	0.59	0.643195	0.67837	5.63046	0.000238428	4.99176	0.000609993	no	no	yes
ENSMUSG00000095981	Ighv10-1	198	0	5	0	1	2	117	49	40	36.87	0	0.93	0	0.19	0.42	23.23	10.65	7.67	-5.21239	0.000521683	0.0844448	0.928057	5.34099	6.54e-09	no	no	yes
ENSMUSG00000096020	Ighv1-75	107	0	8	1	0	0	144	34	142	19.18	0	1.44	0.18	0	0	27.52	7.11	26.19	-5.1882	0.000853048	1.49531	0.0616523	6.7401	7.24e-11	no	no	yes
ENSMUSG00000096074	Ighv1-72	37	0	8	0	9	0	91	30	90	6.25	0	1.35	0	1.52	0	16.38	5.91	15.64	-2.01988	0.0903975	2.1725	0.000531218	4.26409	1.24e-07	no	no	yes
ENSMUSG00000096078	Ighv1-62-2	8	0	16	1	0	0	7	75	23	1.41	0	2.84	0.17	0	0	1.32	15.48	4.19	-3.1008	0.0295415	2.12498	0.0138104	5.24157	4.8e-05	no	no	yes
ENSMUSG00000096108	Ighv11-2	67	0	2	0	0	0	11	9	93	9.72	0	0.29	0	0	0	1.7	1.52	13.88	-4.74211	0.00534659	0.722049	0.472891	5.53372	0.00013541	no	no	yes
ENSMUSG00000096150	Ighv1-85	64	1	0	0	0	0	72	22	126	12.19	0.16	0	0	0	0	14.62	4.89	24.7	-5.03459	0.0033081	1.75549	0.0333577	6.86942	3.05e-09	no	no	yes
ENSMUSG00000096326	Ighv1-78	56	0	22	0	3	0	39	57	75	9.96	0	3.92	0	0.53	0	7.39	11.83	13.72	-3.92533	0.00229417	1.14434	0.0420812	5.14342	5.12e-09	no	no	yes
ENSMUSG00000096355	Ighv8-4	1	0	0	0	0	0	413	0	2	0.19	0	0	0	0	0	83.89	0	0.39	-0.595973	0.605371	7.11604	6.53e-05	7.74437	3.27e-05	no	no	yes
ENSMUSG00000096410	Ighv1-19	118	0	210	0	2	0	68	82	139	19.48	0	34.77	0	0.33	0	11.97	15.8	23.61	-6.18347	1.81e-06	-0.0887093	0.896248	6.14779	8.56e-12	no	no	yes
ENSMUSG00000096452	Ighv1-77	49	0	10	0	0	0	3	1	14	8.07	0	1.65	0	0	0	0.53	0.19	2.37	-4.70656	0.00320235	-1.61574	0.081105	3.17412	0.0423492	no	no	yes
ENSMUSG00000096459	Ighv9-3	166	11	22	0	0	2	141	123	435	31.61	1.74	4.2	0	0	0.43	28.64	27.34	85.26	-5.51916	1.78e-05	1.86788	0.0121921	7.42358	7.26e-16	no	no	yes
ENSMUSG00000096464	Ighv2-2	41	3	20	4	0	1	108	33	82	7.79	0.47	3.81	0.74	0	0.22	21.87	7.32	16.03	-3.21266	0.00437503	1.78301	0.00179133	5.03041	2.73e-09	no	no	yes
ENSMUSG00000096498	Ighv2-5	28	4	6	0	0	0	54	28	86	3.9	0.46	0.84	0	0	0	8.02	4.55	12.33	-3.90093	0.00822594	2.08019	0.00144351	6.04259	1.3e-07	no	no	yes
ENSMUSG00000096499	Ighv1-5	94	0	1	0	0	0	23	46	49	15.91	0	0.17	0	0	0	4.15	9.09	8.53	-5.39599	0.00180458	0.37887	0.657162	5.84852	2.57e-07	no	no	yes
ENSMUSG00000096638	Ighv2-9	17	0	2	1	0	0	43	82	51	3.14	0	0.37	0.18	0	0	8.47	17.68	9.69	-2.82383	0.0534083	3.11767	2.24e-06	5.97716	1.06e-09	no	no	yes
ENSMUSG00000096649	Ighv1-31	5	0	0	0	0	0	0	0	9	0.95	0	0	0	0	0	0	0	1.76	-1.83086	0.247975	0.600887	0.665966	2.47809	0.125498	no	no	yes
ENSMUSG00000096670	Ighv2-6	40	0	0	0	0	0	15	7	113	7.64	0	0	0	0	0	3.06	1.56	22.21	-4.37282	0.0120547	1.73155	0.088667	6.17802	1.9e-05	no	no	yes
ENSMUSG00000096672	Ighv1-63	30	0	0	0	0	0	34	7	6	5.71	0	0	0	0	0	6.91	1.56	1.18	-3.9939	0.0141219	0.626597	0.495863	4.6971	0.000850015	no	no	yes
ENSMUSG00000096805	Ighv9-1	13	1	0	0	0	0	45	126	103	2.48	0.16	0	0	0	0	9.14	28.01	20.19	-3.01925	0.0541058	4.16263	1.03e-08	7.23227	6.34e-12	no	no	yes
ENSMUSG00000098470	C1rb	3	2	13	0	23	58	0	0	0	0.08	0.05	0.36	0	0.63	1.81	0	0	0	1.68272	0.240364	-1.23884	0.396619	-2.94199	0.0608416	no	no	yes
ENSMUSG00000099974	Bcl2a1d	767	365	1164	37	44	23	151	76	307	59.41	23.55	90.44	2.81	3.41	2.02	12.47	6.87	24.47	-4.29266	1.15e-10	-2.02348	0.000322935	2.28942	0.000267385	no	no	yes
ENSMUSG00000102301	Ighv8-2	6	0	1	1	0	7	32	1	0	1.12	0	0.19	0.18	0	1.48	6.35	0.22	0	0.250397	0.851761	1.94406	0.0689401	1.7006	0.107415	no	no	yes
ENSMUSG00000102364	Ighv8-5	5	3	0	0	3	0	30	1	40	0.93	0.47	0	0	0.56	0	5.97	0.22	7.69	-0.943836	0.53331	2.9085	0.00334032	3.87224	0.000743133	no	no	yes
ENSMUSG00000102888	Ighv1-11	13	0	5	0	0	1	17	7	22	2.48	0	0.96	0	0	0.22	3.45	1.56	4.31	-2.69778	0.0627524	1.24028	0.124527	3.97536	0.00110654	no	no	yes
ENSMUSG00000103254	Ighv1-15	53	3	1	0	0	0	38	49	749	10.09	0.48	0.19	0	0	0	7.72	10.89	146.8	-4.85485	0.00366186	3.87607	0.000475901	8.79893	1.44e-09	no	no	yes
ENSMUSG00000103939	Ighv3-4	7	0	0	0	0	0	5	9	16	1.33	0	0	0	0	0	1.01	1.99	3.12	-2.19554	0.17161	1.83208	0.0850198	4.07973	0.00470145	no	no	yes
ENSMUSG00000104213	Ighd	5369	237	123	14	7	6	137	186	247	188.89	6.95	4.34	0.48	0.25	0.24	5.14	7.64	8.94	-7.16682	3.64e-07	-3.21315	0.00149753	3.97392	4.63e-06	no	no	yes
ENSMUSG00000104452	Ighv8-8	112	10	7	0	1	0	68	139	237	20.91	1.56	1.31	0	0.19	0	13.54	30.3	45.54	-5.37583	0.000193125	1.84104	0.0112214	7.27403	4.72e-14	no	no	yes
ENSMUSG00000104876	Trdc	13	0	2	838	3	0	2008	2094	2069	0.22	0	0.03	14.19	0.05	0	37.04	42.28	36.83	4.44346	0.00660262	7.46457	5.93e-20	2.95394	2.2e-06	no	no	yes
ENSMUSG00000105547	Iglc3	756	1032	59	5	10	0	189	109	188	111.8	127.13	8.75	0.72	1.48	0	29.81	18.82	28.61	-6.67935	1.14e-09	-1.87517	0.0117544	4.8408	8.58e-14	no	no	yes
ENSMUSG00000105906	Iglc1	431	2080	51	7	10	1	2158	1382	310	63.46	255.09	7.53	1.01	1.47	0.17	338.88	237.53	46.98	-6.93531	2.72e-08	0.623272	0.50544	7.58068	4.68e-16	no	no	yes
ENSMUSG00000109713	Pvrig	34	13	19	1	3	0	27	10	11	2.1	0.67	1.18	0.06	0.19	0	1.78	0.72	0.7	-2.80837	0.0460943	-0.377271	0.699923	2.46641	0.0922772	no	no	yes
ENSMUSG00000112148	Lilrb4a	943	87	414	157	268	85	300	138	283	12.06	0.93	5.31	1.97	3.43	1.23	4.09	2.06	3.72	-1.36912	0.0933739	-0.950035	0.141108	0.474097	0.494779	no	no	yes
ENSMUSG00000000001	Gnai3	2532	3093	6863	4842	3100	3304	3052	3083	2633	51.89	52.79	141.07	97.13	63.52	76.66	66.7	73.75	55.53	-0.0534263	0.921694	-0.412199	0.419542	-0.348148	0.379566	no	no	no
ENSMUSG00000000028	Cdc45	913	1149	1037	1052	820	866	472	644	615	17.41	18.25	19.83	19.64	15.63	18.69	9.6	14.33	12.07	-0.0768659	0.863039	-0.737786	0.0639622	-0.653647	0.0885075	no	no	no
ENSMUSG00000000031	H19	54	27	95	7379	44	409	71	67	115	1.47	0.61	2.59	196.29	1.2	12.58	2.06	2.13	3.22	5.27153	2.3e-05	0.519402	0.51195	-4.74696	3.2e-05	no	no	no
ENSMUSG00000000056	Narf	784	500	1016	1059	382	873	1751	1853	1146	10.9	5.79	14.17	14.42	5.31	13.75	25.97	30.08	16.4	0.0841784	0.868445	1.11907	0.00959993	1.03839	0.0127987	no	no	no
ENSMUSG00000000058	Cav2	105	61	158	115	166	106	113	174	1118	2.1	1.02	3.18	2.26	3.33	2.41	2.42	4.07	23.06	0.311849	0.687353	2.09787	0.0107376	1.77997	0.0261879	no	no	no
ENSMUSG00000000078	Klf6	735	699	980	549	1156	270	1707	1387	1660	11.19	8.86	14.96	8.18	17.6	4.65	27.72	24.65	26.01	-0.156434	0.785067	1.04674	0.00939056	1.24589	0.00607429	no	no	no
ENSMUSG00000000085	Scmh1	142	244	205	477	447	481	716	690	572	1.23	1.76	1.78	4.04	3.86	4.71	6.6	6.96	5.09	1.30899	0.0786959	1.77849	0.00542878	0.475729	0.361314	no	no	no
ENSMUSG00000000088	Cox5a	1782	4259	2136	1438	2603	1192	881	896	3244	56.7	112.87	68.17	44.79	82.8	42.94	29.89	33.28	106.22	-0.507053	0.389781	-0.643359	0.291028	-0.105677	0.849926	no	no	no
ENSMUSG00000000127	Fer	35	81	60	195	22	73	46	47	82	0.5	0.96	0.86	2.73	0.31	1.18	0.7	0.78	1.21	0.74369	0.472728	0.0869815	0.938312	-0.65303	0.513577	no	no	no
ENSMUSG00000000131	Xpo6	1821	2086	1762	2299	2748	3576	2228	1993	1700	7.19	6.86	6.98	8.89	10.85	15.99	9.39	9.19	6.91	0.725848	0.15685	0.159595	0.71691	-0.559343	0.210841	no	no	no
ENSMUSG00000000134	Tfe3	699	397	659	376	190	140	370	367	524	5.05	2.39	4.77	2.66	1.37	1.14	2.85	3.09	3.89	-1.2037	0.106538	-0.41204	0.489215	0.807172	0.266782	no	no	no
ENSMUSG00000000142	Axin2	1223	100	1159	423	213	311	532	380	300	14.85	1.01	14.11	5.03	2.59	4.27	6.89	5.39	3.75	-1.28423	0.0595486	-0.956569	0.0980569	0.345152	0.530421	no	no	no
ENSMUSG00000000148	Brat1	437	436	348	726	197	591	512	415	308	4.73	3.93	3.78	7.69	2.13	7.24	5.91	5.24	3.43	0.395173	0.52601	0.11244	0.835541	-0.291467	0.588293	no	no	no
ENSMUSG00000000149	Gna12	555	948	492	970	908	910	466	396	620	10.86	15.45	9.66	18.58	17.77	20.16	9.73	9.05	12.49	0.595967	0.215161	-0.330748	0.456909	-0.922281	0.0179094	no	no	no
ENSMUSG00000000154	Slc22a18	8	43	42	28	34	119	8	11	14	0.31	1.41	1.66	1.08	1.34	5.3	0.34	0.51	0.57	1.07037	0.24939	-1.16078	0.320811	-2.23878	0.025609	no	no	no
ENSMUSG00000000168	Dlat	837	1560	1094	1065	1010	838	613	788	3825	11.45	17.78	15.01	14.26	13.82	12.98	8.94	12.58	53.86	-0.149259	0.757197	0.64698	0.293619	0.816098	0.161617	no	no	no
ENSMUSG00000000171	Sdhd	2099	4428	2574	3217	3771	1976	990	1184	3559	113.98	200.28	140.2	171.01	204.74	121.48	57.34	75.05	198.9	0.0884881	0.878014	-0.601462	0.325133	-0.66636	0.235114	no	no	no
ENSMUSG00000000184	Ccnd2	4326	2815	6016	75	48	104	1463	784	1865	30.73	16.66	42.87	0.52	0.34	0.84	11.09	6.5	13.64	-5.44515	1.15e-12	-1.60161	0.000457816	3.86277	3.26e-07	no	no	no
ENSMUSG00000000194	Gpr107	664	732	840	765	494	547	1003	863	897	3.48	3.19	4.41	3.92	2.59	3.24	5.6	5.27	4.83	-0.205825	0.758636	0.37861	0.489059	0.592484	0.30077	no	no	no
ENSMUSG00000000204	Slfn4	2188	40	461	74	134	32	82	30	118	36.9	0.56	7.8	1.22	2.26	0.61	1.47	0.59	2.05	-3.26696	0.00101721	-3.37816	0.000358632	-0.0640595	0.944734	no	no	no
ENSMUSG00000000244	Tspan32	984	776	279	173	77	176	575	438	497	10.55	6.93	3	1.82	0.83	2.14	6.58	5.48	5.48	-2.061	0.00766532	-0.335533	0.505461	1.72135	0.00863189	no	no	no
ENSMUSG00000000247	Lhx2	15	8	8	266	197	108	11	10	10	0.23	0.1	0.12	3.96	3	1.86	0.18	0.18	0.16	3.45896	0.00296977	0.0536337	0.974132	-3.4202	0.0021982	no	no	no
ENSMUSG00000000276	Dgke	884	475	1037	670	2251	1603	6467	6513	3447	7.05	3.15	8.29	5.23	17.94	14.46	54.97	60.59	28.27	1.05096	0.0813342	2.82999	2.54e-08	1.8119	9.83e-05	no	no	no
ENSMUSG00000000278	Scpep1	960	1229	1408	236	540	329	256	125	374	30.6	32.63	45.02	7.36	17.21	11.87	8.7	4.65	12.27	-1.54997	0.00259598	-2.1747	2.24e-06	-0.596113	0.241438	no	no	no
ENSMUSG00000000282	Mnt	567	448	503	380	177	204	662	517	542	8.19	5.39	7.29	5.37	2.56	3.34	10.2	8.72	8.06	-0.896348	0.130501	0.25336	0.55999	1.15782	0.022266	no	no	no
ENSMUSG00000000290	Itgb2	3805	2700	2863	1075	1707	1408	3638	3263	2609	83.34	49.26	62.9	23.05	37.38	34.91	84.98	83.42	58.81	-1.01776	0.0453195	0.106433	0.816532	1.14895	0.00577518	no	no	no
ENSMUSG00000000295	Hddc2	590	1128	541	985	666	569	128	154	190	11.24	17.9	10.34	18.37	12.69	12.28	2.6	3.43	3.73	0.0684633	0.891471	-2.11147	8.63e-05	-2.18275	1.47e-05	no	no	no
ENSMUSG00000000301	Pemt	51	62	58	73	68	97	20	23	30	1.62	1.64	1.85	2.27	2.16	3.49	0.68	0.85	0.98	0.569952	0.472579	-1.02912	0.289946	-1.59381	0.0717412	no	no	no
ENSMUSG00000000303	Cdh1	238	293	1514	96	357	85	846	633	1029	3.48	3.57	22.19	1.37	5.22	1.41	13.19	10.8	15.48	-1.7383	0.0359552	0.360424	0.530829	2.16789	7.38e-05	no	no	no
ENSMUSG00000000305	Cdh4	12	24	35	1242	9	10	371	242	215	0.11	0.18	0.32	11.2	0.08	0.1	3.64	2.6	2.04	3.47528	0.0191877	3.0461	0.00697563	-0.475724	0.608889	no	no	no
ENSMUSG00000000308	Ckmt1	65	3	408	52	79	13	48	30	52	1.74	0.07	10.96	1.36	2.12	0.39	1.37	0.94	1.43	-1.5535	0.133659	-1.72685	0.0614438	-0.114977	0.904005	no	no	no
ENSMUSG00000000318	Clec10a	93	105	75	14	61	16	154	44	222	2.14	2.02	1.73	0.32	1.41	0.42	3.79	1.18	5.27	-1.33515	0.173389	0.652671	0.356115	2.00177	0.0226571	no	no	no
ENSMUSG00000000326	Comt	555	754	860	587	419	495	694	604	2061	14.65	16.58	22.77	15.17	11.06	14.8	19.54	18.61	56	-0.427546	0.35082	0.698544	0.174614	1.1378	0.0182284	no	no	no
ENSMUSG00000000339	Rtca	442	1398	530	1222	1177	824	498	417	451	15.72	41.4	18.9	42.53	41.84	33.17	18.88	17.31	16.5	0.540025	0.325767	-0.710669	0.151768	-1.23939	0.00082248	no	no	no
ENSMUSG00000000340	Dbt	465	564	663	729	1048	758	645	674	1096	9.28	9.38	13.28	14.25	20.92	17.13	13.73	15.71	22.52	0.703723	0.151126	0.587384	0.165937	-0.0939303	0.815832	no	no	no
ENSMUSG00000000346	Dazap2	5412	8927	4777	5275	10504	5549	3508	3154	3429	124.75	171.4	110.45	119.03	242.08	144.81	86.24	84.86	81.35	0.304504	0.60585	-0.849487	0.0921071	-1.12375	0.0199113	no	no	no
ENSMUSG00000000355	Mcts1	1777	1124	1534	900	638	573	826	825	934	75.61	39.84	65.47	37.49	27.14	27.6	37.48	40.98	40.9	-0.974113	0.0452909	-0.690987	0.118937	0.296245	0.40545	no	no	no
ENSMUSG00000000374	Trappc10	1136	895	862	1737	1159	1105	1239	1031	1171	9.34	6.13	7.11	13.98	9.53	10.29	10.87	9.9	9.91	0.546833	0.267286	0.324331	0.44571	-0.213016	0.609859	no	no	no
ENSMUSG00000000378	Ccm2	1678	1217	1704	929	794	1089	2304	2118	1465	30.6	18.48	31.17	16.58	14.48	22.48	44.81	45.08	27.49	-0.595887	0.189701	0.441267	0.294552	1.04831	0.00553099	no	no	no
ENSMUSG00000000384	Tbrg4	2026	2374	1861	941	1090	1220	763	800	938	36.64	35.76	33.76	16.66	19.71	24.98	14.72	16.89	17.46	-0.821774	0.0774699	-1.23334	0.00270318	-0.398246	0.29496	no	no	no
ENSMUSG00000000399	Ndufa9	1692	4562	1975	1963	2720	1555	893	1067	2942	53.83	120.9	63.03	61.14	86.53	56.01	30.3	39.63	96.33	-0.283287	0.626669	-0.684837	0.253577	-0.378027	0.460343	no	no	no
ENSMUSG00000000420	Galnt1	2191	2240	3033	3122	1361	1764	2401	2215	2023	26.54	22.6	36.85	37.02	16.48	24.19	31.02	31.32	25.22	-0.187256	0.687708	-0.0825693	0.836476	0.107056	0.773802	no	no	no
ENSMUSG00000000439	Mkrn2	374	498	400	1118	559	501	643	563	448	3.57	3.96	3.83	10.44	5.33	5.41	6.54	6.27	4.4	0.839826	0.16547	0.473102	0.374327	-0.367851	0.462158	no	no	no
ENSMUSG00000000440	Pparg	58	107	17	51	123	66	92	112	873	1.31	2.02	0.39	1.13	2.78	1.69	2.22	2.96	20.34	0.520272	0.567912	2.55644	0.00537404	2.05452	0.0179902	no	no	no
ENSMUSG00000000441	Raf1	771	758	716	1354	715	820	900	986	761	7.53	6.17	7.01	12.94	6.98	9.07	9.37	11.24	7.65	0.442615	0.376593	0.328854	0.450618	-0.109375	0.803552	no	no	no
ENSMUSG00000000486	Septin1	3755	7284	3271	4691	6569	3722	7015	6674	3985	90.85	146.78	79.38	111.1	158.9	101.95	181.01	188.48	99.22	0.186063	0.747058	0.378416	0.488108	0.2152	0.65039	no	no	no
ENSMUSG00000000489	Pdgfb	222	74	500	61	74	60	153	69	194	3.57	0.99	8.06	0.96	1.19	1.09	2.62	1.29	3.21	-1.83703	0.0375315	-0.890507	0.18976	0.980976	0.256187	no	no	no
ENSMUSG00000000530	Acvrl1	225	292	165	96	119	141	137	85	174	3.53	3.81	2.59	1.47	1.86	2.5	2.29	1.56	2.81	-0.76239	0.309736	-0.659079	0.334663	0.10862	0.888005	no	no	no
ENSMUSG00000000531	Tamalin	191	108	223	30	107	83	63	66	79	6.28	2.96	7.35	0.97	3.52	3.09	2.21	2.53	2.67	-1.09275	0.114581	-1.23308	0.0370418	-0.104668	0.883224	no	no	no
ENSMUSG00000000532	Acvr1b	696	201	612	563	537	618	644	541	460	10.53	2.53	9.29	8.34	8.12	10.59	10.39	9.55	7.16	0.270008	0.60751	0.172159	0.707045	-0.074628	0.864593	no	no	no
ENSMUSG00000000538	Tom1l2	610	258	709	647	113	604	919	928	967	4.65	1.64	5.42	4.83	0.86	5.22	7.48	8.26	7.59	-0.129849	0.853204	0.86132	0.0802338	0.999118	0.0564488	no	no	no
ENSMUSG00000000552	Zfp385a	167	516	105	56	276	112	238	203	227	4.44	11.42	2.8	1.46	7.33	3.37	6.75	6.3	6.21	-0.647931	0.403736	-0.1022	0.854251	0.560847	0.320919	no	no	no
ENSMUSG00000000555	Itga5	240	112	208	236	209	194	419	307	343	3.25	1.26	2.83	3.13	2.83	2.98	6.06	4.86	4.78	0.25037	0.729321	0.949768	0.115275	0.712539	0.223682	no	no	no
ENSMUSG00000000561	Wdr77	897	1427	1363	1197	277	592	693	591	570	12.39	16.41	18.88	16.18	3.82	9.25	10.21	9.53	8.1	-0.769717	0.140841	-0.889718	0.035288	-0.1306	0.786857	no	no	no
ENSMUSG00000000563	Atp5pb	3332	9493	4949	7643	5790	4275	2819	2985	5382	54.26	128.76	80.84	121.84	94.27	78.81	48.96	56.74	90.2	0.0707057	0.90136	-0.599814	0.273767	-0.659736	0.138389	no	no	no
ENSMUSG00000000567	Sox9	38	25	256	8	13	6	196	116	256	0.61	0.34	4.15	0.13	0.21	0.11	3.38	2.19	4.26	-2.74075	0.0361589	0.792923	0.283991	3.57086	0.00151589	no	no	no
ENSMUSG00000000568	Hnrnpd	4797	7584	3320	7840	8417	9365	3750	3822	3488	43.6	57.42	30.27	69.76	76.5	96.38	36.35	40.55	32.63	0.814146	0.126789	-0.424294	0.364	-1.22748	0.00215059	no	no	no
ENSMUSG00000000579	Dynlt1c	120	67	115	295	63	267	204	219	127	2.12	0.99	2.04	5.11	1.11	5.35	3.85	4.52	2.31	1.07512	0.163205	0.893026	0.211389	-0.18232	0.768564	no	no	no
ENSMUSG00000000581	C1d	1286	2775	1822	2087	2514	1174	996	809	906	21.52	38.68	30.58	34.19	42.06	22.24	17.77	15.8	15.6	0.088203	0.865908	-1.02993	0.0193531	-1.09658	0.00607246	no	no	no
ENSMUSG00000000594	Gm2a	2451	2672	3144	897	1096	437	1132	708	1356	39.7	36.05	51.08	14.22	17.75	8.01	19.55	13.39	22.6	-1.64776	0.00111497	-1.29493	0.0023639	0.38022	0.37627	no	no	no
ENSMUSG00000000600	Krit1	1481	848	1131	2088	956	2176	2494	2080	1521	4.53	2.16	3.47	6.25	2.92	7.54	8.14	7.43	4.79	0.66449	0.297456	0.866545	0.100295	0.206522	0.680341	no	no	no
ENSMUSG00000000605	Clcn4	898	563	741	1109	430	454	1986	1726	1667	7	3.66	5.79	8.46	3.35	4.01	16.51	15.71	13.37	-0.0844211	0.88838	1.34018	0.00238716	1.43248	0.00210014	no	no	no
ENSMUSG00000000627	Sema4f	200	66	299	13	79	97	23	9	39	2.53	0.69	3.79	0.16	1	1.39	0.31	0.13	0.51	-1.35376	0.14794	-2.5729	0.0170665	-1.20355	0.357393	no	no	no
ENSMUSG00000000628	Hk2	581	448	850	202	277	100	145	234	1599	6.51	4.18	9.55	2.21	3.1	1.27	1.73	3.06	18.43	-1.57341	0.0200779	0.12483	0.856029	1.70092	0.0440371	no	no	no
ENSMUSG00000000631	Myo18a	1216	771	1201	1488	934	1354	2893	2639	2152	5.07	2.68	5.02	6.07	3.89	6.39	12.86	12.84	9.23	0.322209	0.590799	1.31499	0.00450526	1.00297	0.0288787	no	no	no
ENSMUSG00000000673	Haao	592	572	74	17	15	64	50	43	58	8.45	6.8	1.06	0.24	0.21	1.03	0.76	0.72	0.85	-3.23174	0.00195206	-2.74866	0.00132767	0.480446	0.699831	no	no	no
ENSMUSG00000000682	Cd52	10066	9861	7860	260	592	280	1922	1444	2439	566.87	462.55	443.98	14.33	33.33	17.85	115.44	94.92	141.36	-4.4564	5.79e-11	-2.18672	6.8e-05	2.30699	2.7e-06	no	no	no
ENSMUSG00000000686	Abhd15	55	57	123	40	8	35	128	84	94	1.21	1.05	2.72	0.86	0.18	0.87	3.01	2.16	2.13	-1.25288	0.22585	0.412629	0.59844	1.6793	0.0791147	no	no	no
ENSMUSG00000000693	Loxl3	169	91	163	53	70	48	76	70	110	2.45	1.1	2.37	0.75	1.02	0.79	1.18	1.19	1.64	-1.12513	0.233445	-0.626776	0.464686	0.510529	0.617334	no	no	no
ENSMUSG00000000708	Kat2b	798	275	573	1185	414	542	1796	1607	1355	10.96	3.15	7.89	15.93	5.69	8.43	26.31	25.76	19.15	0.418585	0.445425	1.57644	0.000273831	1.16572	0.0047412	no	no	no
ENSMUSG00000000711	Rab5b	1062	663	868	1487	219	557	1767	1445	1441	16.9	8.79	13.85	23.16	3.48	10.03	29.99	26.84	23.6	-0.168101	0.764639	0.911819	0.0237768	1.07493	0.0195187	no	no	no
ENSMUSG00000000730	Dnmt3l	19	5	88	1	5	4	10	8	9	0.43	0.09	1.97	0.02	0.11	0.1	0.24	0.21	0.21	-2.26063	0.134758	-1.55448	0.257603	0.735625	0.659266	no	no	no
ENSMUSG00000000731	Aire	728	23	2252	37	67	3	309	132	262	12.72	0.33	39.48	0.63	1.17	0.06	5.76	2.69	4.71	-4.4639	4.37e-05	-1.98376	0.0123182	2.5288	0.002869	no	no	no
ENSMUSG00000000738	Spg7	573	1177	657	875	699	776	960	879	1025	8.48	14.51	9.75	12.67	10.34	13	15.15	15.18	15.61	0.0791328	0.873626	0.351283	0.410959	0.273208	0.47722	no	no	no
ENSMUSG00000000739	Sult5a1	61	34	195	4	7	3	136	66	240	0.92	0.43	2.96	0.06	0.11	0.05	2.19	1.17	3.74	-2.99374	0.0325941	0.568207	0.485521	3.60071	0.00526382	no	no	no
ENSMUSG00000000740	Rpl13	1097	1500	764	1166	1609	782	658	575	627	28.26	32.18	19.74	29.4	41.44	22.81	18.08	17.29	16.62	0.204475	0.69048	-0.765409	0.0717619	-0.946359	0.0168726	no	no	no
ENSMUSG00000000743	Chmp1a	802	1520	981	1439	825	867	952	788	867	16.38	25.87	20.1	28.78	16.85	20.05	20.74	18.79	18.23	0.0040446	0.993081	-0.251323	0.546319	-0.255654	0.484395	no	no	no
ENSMUSG00000000751	Rpa1	4142	6657	4935	2217	3208	3189	1784	2009	1964	49.64	66.45	59.32	26.01	38.44	43.27	22.8	28.1	24.22	-0.737697	0.148772	-1.36155	0.00279743	-0.60527	0.10636	no	no	no
ENSMUSG00000000753	Serpinf1	240	98	220	183	350	497	144	115	284	6.8	2.31	6.25	5.08	9.92	15.94	4.35	3.8	8.28	0.992707	0.090028	-0.0111654	0.982796	-0.971977	0.0722057	no	no	no
ENSMUSG00000000759	Tubgcp3	1028	1020	1368	1451	2359	2449	1526	1374	1130	8.02	6.63	10.71	11.08	18.4	21.63	12.7	12.51	9.07	0.99701	0.0512323	0.317989	0.45264	-0.657448	0.116217	no	no	no
ENSMUSG00000000776	Polr3d	495	444	486	377	210	437	218	191	200	11.59	8.66	11.42	8.64	4.92	11.59	5.45	5.22	4.82	-0.365439	0.459834	-1.12545	0.0112562	-0.756695	0.125212	no	no	no
ENSMUSG00000000782	Tcf7	10527	8394	9254	5324	24259	9612	40675	37773	20335	233.09	154.81	205.52	115.4	537.05	240.96	960.53	976.28	463.39	0.683952	0.301501	1.8981	0.000947643	1.26013	0.048545	no	no	no
ENSMUSG00000000791	Il12rb1	292	325	824	12	302	305	490	362	256	4.75	4.41	13.46	0.19	4.92	5.62	8.51	6.88	4.29	-1.02594	0.155732	-0.301032	0.552099	0.767825	0.196464	no	no	no
ENSMUSG00000000804	Usp32	670	297	618	800	520	909	983	842	724	5.83	2.15	5.4	6.82	4.53	8.96	9.13	8.55	6.49	0.565917	0.333957	0.72503	0.129223	0.172969	0.709092	no	no	no
ENSMUSG00000000805	Car4	20	5	45	21	18	26	49	48	509	0.68	0.14	1.53	0.7	0.61	1	1.78	1.91	17.81	-0.044298	0.969374	2.94602	0.00413697	2.98862	0.0037441	no	no	no
ENSMUSG00000000811	Txnrd3	124	167	107	122	359	376	119	115	234	2.92	3.28	2.53	2.82	8.46	10.03	2.99	3.16	5.68	1.23717	0.0727669	0.313354	0.612868	-0.909663	0.117555	no	no	no
ENSMUSG00000000823	Zfp512b	1261	766	1194	1479	1012	1167	1355	1153	937	12.38	6.26	11.76	14.21	9.93	12.97	14.19	13.21	9.47	0.266349	0.574474	0.168628	0.687801	-0.0849507	0.831553	no	no	no
ENSMUSG00000000826	Dnajc5	2913	1870	2400	2940	2695	2321	4278	3830	3105	28.01	14.97	23.14	27.67	25.91	25.26	43.86	42.98	30.72	0.250739	0.581247	0.721934	0.0809796	0.488787	0.171465	no	no	no
ENSMUSG00000000827	Tpd52l2	685	1488	853	1182	942	562	834	805	911	9.19	16.63	11.48	15.53	12.64	8.54	11.93	12.61	12.58	-0.0742169	0.886253	-0.142413	0.744688	-0.0635982	0.877836	no	no	no
ENSMUSG00000000838	Fmr1	2055	1047	1454	3267	1761	1296	2124	2074	1677	15.32	6.5	10.87	23.84	13.13	10.94	16.89	18.05	12.87	0.53037	0.296547	0.438446	0.29245	-0.0782301	0.847681	no	no	no
ENSMUSG00000000861	Bcl11a	631	897	49	6	14	4	154	130	170	3.2	3.79	0.25	0.03	0.07	0.02	0.83	0.77	0.89	-3.98491	0.00438669	-1.51462	0.0948073	2.49059	0.11239	no	no	no
ENSMUSG00000000869	Il4	162	9	30	39	48	55	22	29	88	8.83	0.41	1.64	2.08	2.61	3.39	1.28	1.84	4.93	-0.397112	0.640704	-0.492215	0.534361	-0.0779332	0.911139	no	no	no
ENSMUSG00000000876	Pxmp4	272	366	284	519	281	273	622	599	691	5.84	6.54	6.11	10.91	6.03	6.63	14.24	15.01	15.27	0.305582	0.563856	1.13574	0.00865459	0.83423	0.0503369	no	no	no
ENSMUSG00000000881	Dlg3	350	52	343	444	284	266	676	619	453	4	0.5	3.94	4.97	3.25	3.44	8.25	8.26	5.33	0.437351	0.537231	1.22457	0.0256459	0.808923	0.117706	no	no	no
ENSMUSG00000000884	Gnb1l	135	249	210	282	74	128	125	143	102	2.14	3.29	3.34	4.37	1.17	2.3	2.11	2.64	1.66	-0.193467	0.793885	-0.538617	0.44752	-0.348756	0.632328	no	no	no
ENSMUSG00000000901	Mmp11	68	26	135	157	36	44	29	26	40	1.64	0.52	3.26	3.7	0.87	1.2	0.74	0.73	0.99	0.0611508	0.94381	-1.13349	0.239953	-1.18537	0.213467	no	no	no
ENSMUSG00000000902	Smarcb1	1400	2271	1040	1557	574	945	957	908	876	11.8	15.95	8.79	12.85	4.84	9.02	8.6	8.93	7.6	-0.527297	0.322031	-0.667926	0.142632	-0.155055	0.736317	no	no	no
ENSMUSG00000000903	Vpreb3	65	925	32	22	6	31	11	10	18	5.06	59.96	2.5	1.68	0.47	2.73	0.91	0.91	1.44	-3.95322	0.000290001	-4.52054	3.98e-05	-0.601814	0.518943	no	no	no
ENSMUSG00000000915	Hip1r	1563	2671	1194	563	792	1613	467	414	518	14.18	20.18	10.86	5	7.18	16.57	4.52	4.38	4.84	-0.722054	0.198943	-1.83198	0.000296771	-1.11546	0.0433897	no	no	no
ENSMUSG00000000916	Nsun5	595	628	479	628	366	563	453	388	392	9.21	8.1	7.44	9.52	5.67	9.87	7.48	7.01	6.25	-0.0224258	0.964219	-0.364327	0.410828	-0.341788	0.45129	no	no	no
ENSMUSG00000000934	Top1mt	395	648	437	168	132	277	79	50	123	12.92	17.66	14.34	5.38	4.32	10.26	2.76	1.91	4.14	-1.21563	0.0205467	-2.42651	2.56e-06	-1.21677	0.037122	no	no	no
ENSMUSG00000000957	Mmp14	1016	690	1066	1594	226	418	521	321	582	11.4	6.45	11.99	17.5	2.53	5.31	6.23	4.2	6.72	-0.284882	0.631486	-0.893537	0.0470181	-0.599882	0.322388	no	no	no
ENSMUSG00000000958	Slc7a7	268	566	242	227	84	86	276	159	204	5.4	9.51	4.89	4.48	1.69	1.96	5.94	3.74	4.23	-1.31322	0.0571055	-0.618645	0.235173	0.674679	0.277964	no	no	no
ENSMUSG00000000959	Oxa1l	1084	2194	1530	1074	2226	1577	880	815	1079	16.26	27.41	23.02	15.77	33.38	26.78	14.08	14.27	16.65	0.168471	0.746278	-0.702374	0.102862	-0.847965	0.0415949	no	no	no
ENSMUSG00000000976	Heatr6	980	554	893	438	916	970	799	674	551	10.21	4.81	9.33	4.47	9.54	11.44	8.87	8.19	5.91	0.0647418	0.904957	-0.191635	0.664213	-0.229091	0.6362	no	no	no
ENSMUSG00000000982	Ccl3	40	17	23	75	62	8	25	9	14	3.49	1.24	2.01	6.41	5.41	0.79	2.33	0.92	1.26	0.869785	0.28085	-0.648556	0.424768	-1.49018	0.0502929	no	no	no
ENSMUSG00000000983	Wfdc18	186	64	2168	9	103	2	360	224	444	10.19	2.92	119.15	0.48	5.64	0.12	21.04	14.33	25.04	-4.11432	0.000332532	-1.12455	0.175413	3.10622	3.05e-07	no	no	no
ENSMUSG00000001016	Ilf2	1862	2873	2237	3918	2667	2069	2212	2219	1883	14.51	18.64	17.48	29.88	20.78	18.25	18.38	20.18	15.1	0.397493	0.395025	-0.0453044	0.909548	-0.437017	0.242051	no	no	no
ENSMUSG00000001017	Chtop	3571	4638	4093	5447	4355	3996	4918	4650	4151	65.63	71	75.46	98	80.03	83.15	96.4	99.76	78.52	0.261405	0.598189	0.239797	0.6014	-0.00912748	0.981944	no	no	no
ENSMUSG00000001018	Snapin	560	478	650	1068	377	610	489	443	663	16.35	11.62	19.03	30.52	11	20.16	15.22	15.09	19.92	0.343141	0.470488	-0.00875991	0.982163	-0.349138	0.395817	no	no	no
ENSMUSG00000001020	S100a4	566	479	315	178	119	83	273	87	242	64.79	45.67	36.17	19.95	13.62	10.76	33.33	11.62	28.51	-1.75415	0.000610488	-1.11853	0.0230903	0.648594	0.144592	no	no	no
ENSMUSG00000001021	S100a3	26	16	173	37	29	70	37	19	31	0.65	0.33	4.34	0.91	0.73	1.98	0.99	0.56	0.8	-0.523412	0.591155	-1.16401	0.235441	-0.619871	0.557836	no	no	no
ENSMUSG00000001025	S100a6	704	4009	976	393	634	347	497	146	709	34.43	163.29	47.87	18.81	31	19.21	25.92	8.33	35.68	-1.93735	0.00607352	-2.03932	0.00452814	-0.0757779	0.875471	no	no	no
ENSMUSG00000001029	Icam2	755	687	1062	359	266	349	754	724	542	26.51	20.09	37.4	12.34	9.34	13.87	28.23	29.67	19.58	-1.24955	0.00714744	-0.220234	0.588286	1.03927	0.00725175	no	no	no
ENSMUSG00000001034	Mapk7	435	283	424	414	135	323	698	605	476	6.62	3.59	6.47	6.17	2.05	5.56	11.33	10.74	7.45	-0.300861	0.617232	0.699285	0.121876	1.006	0.039285	no	no	no
ENSMUSG00000001036	Epn2	96	52	217	111	163	297	134	130	357	1.23	0.55	2.78	1.39	2.08	4.3	1.83	1.94	4.7	0.703981	0.407117	0.735602	0.343013	0.0466434	0.946945	no	no	no
ENSMUSG00000001039	B9d1	29	58	27	124	45	101	45	30	31	1.22	2.03	1.14	5.09	1.89	4.8	2.01	1.47	1.34	1.31159	0.0915094	0.0197237	0.982124	-1.29862	0.067576	no	no	no
ENSMUSG00000001052	Sec24b	875	809	836	1059	967	1063	1962	1783	1453	9.72	7.48	9.31	11.51	10.74	13.36	23.24	23.11	16.6	0.396471	0.409366	1.12121	0.00612015	0.736248	0.0539057	no	no	no
ENSMUSG00000001053	N4bp3	205	258	170	123	71	105	188	196	169	5.02	5.27	4.18	2.95	1.74	2.91	4.91	5.61	4.26	-0.933918	0.17103	-0.0808092	0.876683	0.852339	0.16495	no	no	no
ENSMUSG00000001054	Rmnd5b	546	946	822	292	335	474	571	575	457	16.89	24.37	25.5	8.84	10.36	16.6	18.84	20.76	14.55	-0.937837	0.0556923	-0.431914	0.294001	0.514069	0.198764	no	no	no
ENSMUSG00000001056	Nhp2	3011	8026	3659	1670	1540	1844	458	474	717	175.63	389.95	214.08	95.36	89.81	121.78	28.49	32.27	43.04	-1.44855	0.0150247	-3.08711	5.51e-07	-1.63005	0.000101483	no	no	no
ENSMUSG00000001062	Vps9d1	391	196	287	356	179	271	580	527	359	5.07	2.12	3.73	4.52	2.32	3.98	8.02	7.98	4.79	-0.0384345	0.954455	0.795562	0.123307	0.844201	0.113431	no	no	no
ENSMUSG00000001065	Zfp276	416	283	276	546	175	333	915	717	520	5.03	2.85	3.35	6.46	2.12	4.56	11.8	10.12	6.47	0.183137	0.78003	1.19816	0.0146719	1.01675	0.0448127	no	no	no
ENSMUSG00000001082	Mfsd10	1109	1212	1082	708	352	666	404	391	373	25.62	23.32	25.07	16.01	8.13	17.42	9.95	10.54	8.87	-0.881418	0.0548746	-1.44253	0.000349059	-0.56292	0.182147	no	no	no
ENSMUSG00000001089	Luzp1	454	320	468	168	1403	1168	299	312	588	3.74	2.2	3.87	1.36	11.56	10.9	2.63	3	4.99	1.2778	0.0843214	0.00103118	0.998666	-1.23413	0.0636357	no	no	no
ENSMUSG00000001098	Kctd10	753	592	831	620	356	577	649	598	620	12.46	8.16	13.8	10.05	5.89	10.81	11.46	11.55	10.56	-0.387368	0.424034	-0.143426	0.725692	0.252192	0.559408	no	no	no
ENSMUSG00000001100	Poldip2	800	2070	851	1183	810	840	400	440	1085	14.14	30.47	15.08	20.46	14.31	16.8	7.54	9.08	19.73	-0.30248	0.558554	-0.870015	0.0981276	-0.564486	0.196723	no	no	no
ENSMUSG00000001105	Ift20	491	896	769	665	628	598	486	439	472	21.52	32.71	33.81	28.54	27.52	29.68	22.72	22.46	21.29	-0.0797228	0.865184	-0.537758	0.197316	-0.445687	0.203501	no	no	no
ENSMUSG00000001119	Col6a1	945	702	2293	429	685	460	512	281	1398	14.42	8.92	35.1	6.41	10.45	7.95	8.33	5.01	21.96	-1.18163	0.0373691	-0.777568	0.171414	0.425646	0.453634	no	no	no
ENSMUSG00000001120	Pcbp3	132	14	121	429	321	127	118	129	97	3.01	0.27	2.77	9.57	7.31	3.28	2.87	3.43	2.28	1.67936	0.0226051	0.371358	0.607932	-1.27561	0.0319614	no	no	no
ENSMUSG00000001123	Lgals9	1449	2289	1945	2284	6430	3592	3601	3315	2678	45.32	59.64	61.03	69.94	201.1	127.21	120.13	121.04	86.21	1.28633	0.0324296	0.836873	0.0785622	-0.415805	0.415724	no	no	no
ENSMUSG00000001127	Araf	2634	1110	2159	1376	995	1210	2171	1835	1806	26.92	9.45	22.13	13.77	10.17	14	23.66	21.89	18.99	-0.620906	0.196792	0.0511911	0.902218	0.685534	0.066392	no	no	no
ENSMUSG00000001131	Timp1	105	55	223	234	348	93	15	15	58	7.9	3.45	16.84	17.24	26.19	7.93	1.2	1.32	4.49	0.933556	0.128947	-2.02933	0.00146548	-2.91396	1.02e-05	no	no	no
ENSMUSG00000001134	Uxt	305	361	291	325	182	186	140	126	219	12.44	12.26	11.9	12.98	7.42	8.59	6.09	6	9.19	-0.374566	0.436758	-0.887421	0.0417927	-0.510174	0.270943	no	no	no
ENSMUSG00000001138	Cnnm3	338	291	267	388	141	382	691	576	445	3.52	2.52	2.79	3.95	1.47	4.5	7.67	7	4.77	0.126434	0.857156	0.996063	0.0698795	0.870936	0.114307	no	no	no
ENSMUSG00000001143	Lman2l	385	275	386	960	420	675	2143	1848	1381	3.5	2.08	3.52	8.54	3.81	6.94	20.76	19.59	12.91	1.02051	0.104737	2.38939	1.73e-06	1.37415	0.00185539	no	no	no
ENSMUSG00000001150	Mcm3ap	1459	885	1069	1346	2496	1398	1475	1280	1023	13.55	6.85	9.96	12.24	23.18	14.7	14.61	13.88	9.78	0.742734	0.155252	0.221306	0.599384	-0.486861	0.256417	no	no	no
ENSMUSG00000001151	Pcnt	1548	663	1103	1501	1177	1189	1503	1428	1087	8.51	3.04	6.08	8.08	6.47	7.4	8.82	9.17	6.15	0.295455	0.590283	0.335801	0.466241	0.0585837	0.896913	no	no	no
ENSMUSG00000001156	Mxd1	381	405	568	335	615	140	879	607	520	3.6	3.19	5.39	3.1	5.81	1.5	8.86	6.7	5.06	-0.215946	0.758796	0.631049	0.211299	0.87779	0.119913	no	no	no
ENSMUSG00000001157	Gmcl1	519	492	600	755	630	631	962	951	707	5.34	4.22	6.2	7.61	6.48	7.35	10.56	11.43	7.49	0.411482	0.448716	0.77621	0.086682	0.375457	0.400841	no	no	no
ENSMUSG00000001158	Snrnp27	751	1590	1008	1722	1201	1074	902	827	967	27.33	48.19	36.79	61.34	43.7	44.25	35.01	35.13	36.21	0.336718	0.506544	-0.232266	0.605191	-0.562193	0.131037	no	no	no
ENSMUSG00000001173	Ocrl	315	59	279	572	254	577	362	294	286	2.22	0.35	1.97	3.95	1.79	4.6	2.72	2.42	2.07	1.0981	0.165098	0.519697	0.516838	-0.571916	0.390508	no	no	no
ENSMUSG00000001175	Calm1	10525	15211	6562	6826	6009	6424	6709	6247	6311	149.5	179.97	93.49	94.92	85.34	103.31	101.64	103.58	92.26	-0.653171	0.234165	-0.673901	0.195034	-0.00980998	0.980563	no	no	no
ENSMUSG00000001211	Agpat3	953	2158	928	2497	973	1085	1697	1604	2921	8.18	15.42	7.99	20.98	8.35	10.54	15.53	16.07	25.8	0.241234	0.656883	0.713636	0.125022	0.46341	0.285161	no	no	no
ENSMUSG00000001227	Sema6b	41	181	67	49	369	171	24	28	85	0.69	2.54	1.13	0.81	6.22	3.26	0.43	0.55	1.47	1.16908	0.199749	-0.846746	0.401937	-1.99956	0.024633	no	no	no
ENSMUSG00000001228	Uhrf1	5094	3153	4957	3340	3358	2953	2870	3700	2995	79.95	41.22	78.04	51.32	52.7	52.47	48.04	67.79	48.38	-0.33104	0.503135	-0.367091	0.426424	-0.0170431	0.96502	no	no	no
ENSMUSG00000001229	Dpp9	1208	973	777	740	788	904	820	769	699	10.24	6.87	6.61	6.14	6.68	8.68	7.42	7.61	6.1	-0.165192	0.7468	-0.276441	0.535586	-0.100989	0.827739	no	no	no
ENSMUSG00000001240	Ramp2	72	88	180	28	62	81	70	50	180	1.46	1.48	3.66	0.56	1.26	1.86	1.51	1.18	3.75	-0.80483	0.360165	-0.140517	0.85279	0.677837	0.430414	no	no	no
ENSMUSG00000001247	Lsr	443	121	579	75	407	54	67	50	174	13.63	3.1	17.87	2.26	12.52	1.88	2.2	1.8	5.51	-0.908476	0.217414	-1.89327	0.00146607	-0.91407	0.245015	no	no	no
ENSMUSG00000001248	Gramd1a	7853	969	3706	1854	1027	1059	9200	7289	5177	100.2	10.3	47.43	23.16	13.1	15.3	125.19	108.56	67.98	-1.57169	0.0137475	0.880404	0.157852	2.46272	4.82e-08	no	no	no
ENSMUSG00000001270	Ckb	676	1013	1345	240	2009	1202	496	198	480	15.61	19.48	31.15	5.42	46.38	31.42	12.21	5.34	11.41	0.389483	0.548848	-1.29472	0.00416697	-1.6416	0.00837365	no	no	no
ENSMUSG00000001280	Sp1	3547	1585	2558	2375	2525	2241	4001	4164	3046	28.7	10.68	20.76	18.81	20.43	20.53	34.52	39.33	25.36	0.00404691	0.993295	0.624855	0.145151	0.641349	0.0785057	no	no	no
ENSMUSG00000001285	Myg1	1209	1676	961	590	1302	791	603	588	541	28.63	33.06	22.82	13.68	30.83	21.21	15.23	16.25	13.18	-0.370759	0.475782	-1.0562	0.012546	-0.658805	0.124068	no	no	no
ENSMUSG00000001288	Rarg	238	98	504	30	44	56	268	151	294	3.73	1.28	7.93	0.46	0.69	0.99	4.48	2.77	4.75	-2.40095	0.0105233	-0.208956	0.722318	2.22884	0.00788358	no	no	no
ENSMUSG00000001289	Pfdn5	2580	3148	2459	2295	4126	2324	1701	1542	1886	123.72	125.74	118.27	107.73	197.82	126.17	86.99	86.31	93.08	0.24306	0.662247	-0.597074	0.209696	-0.810099	0.0819021	no	no	no
ENSMUSG00000001300	Efnb2	84	43	259	81	101	112	228	161	264	0.82	0.35	2.53	0.77	0.98	1.24	2.37	1.83	2.65	-0.299424	0.76732	0.720997	0.395085	1.0318	0.244127	no	no	no
ENSMUSG00000001305	Rrp15	672	1264	824	656	589	819	136	130	242	13.87	21.73	17.06	13.25	12.15	19.14	2.99	3.13	5.14	-0.300015	0.532606	-2.32113	5.37e-06	-2.02038	3.94e-05	no	no	no
ENSMUSG00000001313	Rnd2	21	51	32	103	182	165	26	30	54	0.71	1.43	1.08	3.39	6.11	6.28	0.93	1.18	1.87	2.15003	0.00813368	0.174013	0.858743	-1.96556	0.00530598	no	no	no
ENSMUSG00000001323	Srr	338	123	305	352	175	266	300	276	412	4.95	1.5	4.48	5.05	2.56	4.41	4.69	4.72	6.22	0.111482	0.867032	0.391874	0.478009	0.295201	0.591632	no	no	no
ENSMUSG00000001348	Acp5	2252	4419	2593	1193	3152	1346	2018	1501	1984	74.16	121.21	85.65	38.46	103.78	50.18	70.87	57.7	67.24	-0.539852	0.37333	-0.683184	0.166383	-0.106762	0.825739	no	no	no
ENSMUSG00000001366	Fbxo9	593	408	604	660	559	431	799	691	683	12.77	7.32	13.05	13.92	12.04	10.51	18.36	17.38	15.14	0.127477	0.788273	0.506377	0.204538	0.396583	0.301988	no	no	no
ENSMUSG00000001376	Vps50	689	583	728	911	732	538	378	312	451	4.24	2.99	4.5	5.49	4.51	3.75	2.48	2.24	2.86	0.201272	0.749695	-0.714644	0.262716	-0.90249	0.146487	no	no	no
ENSMUSG00000001380	Hars	1135	2366	1265	1223	1109	1116	903	746	813	31.01	53.84	34.66	32.71	30.29	34.52	26.31	23.79	22.86	-0.366451	0.466651	-0.872504	0.0556436	-0.496172	0.154428	no	no	no
ENSMUSG00000001383	Zmat2	1466	2062	1460	3006	1302	1107	1436	1400	1657	37.81	44.29	37.77	75.89	33.57	32.32	39.5	42.15	43.98	0.165922	0.748542	-0.0693327	0.872634	-0.234718	0.576555	no	no	no
ENSMUSG00000001403	Ube2c	1646	2625	1079	1569	1704	1160	1717	1864	1532	42.32	56.21	27.83	39.49	43.8	33.77	47.08	55.94	40.54	-0.165752	0.75285	0.016238	0.97293	0.199562	0.60052	no	no	no
ENSMUSG00000001415	Smg5	1788	1925	1759	2812	1239	1874	1749	1708	1434	17.18	15.41	16.96	26.45	11.9	20.39	17.93	19.16	14.18	0.18959	0.678316	-0.0699941	0.85696	-0.260596	0.502074	no	no	no
ENSMUSG00000001416	Cct3	4515	10091	5654	4640	3791	3050	3858	3566	2988	47.38	88.2	59.51	47.67	39.78	36.24	43.18	43.68	32.27	-0.731126	0.167546	-0.881462	0.073118	-0.138639	0.707515	no	no	no
ENSMUSG00000001418	Glmp	983	1435	1363	854	751	620	1120	987	874	10.44	12.7	14.53	8.88	7.98	7.46	12.69	12.24	9.56	-0.65424	0.184917	-0.24529	0.551662	0.418957	0.33115	no	no	no
ENSMUSG00000001419	Mef2d	1721	1928	1518	2861	975	1700	5165	4790	3495	19.22	17.94	17.01	31.28	10.89	21.5	61.52	62.45	40.17	0.160916	0.734905	1.46252	0.000894624	1.30015	0.00160297	no	no	no
ENSMUSG00000001420	Tmem79	52	33	75	48	6	50	28	30	202	1.19	0.63	1.73	1.08	0.14	1.3	0.69	0.8	4.77	-0.463526	0.658446	0.654431	0.458406	1.13113	0.237735	no	no	no
ENSMUSG00000001424	Snd1	2039	4016	2198	1359	1536	1729	1057	940	1147	13.97	22.92	15.1	9.11	10.52	13.41	7.72	7.52	8.09	-0.707413	0.163278	-1.28505	0.00530015	-0.572334	0.193263	no	no	no
ENSMUSG00000001435	Col18a1	172	183	288	99	150	288	295	223	291	1.64	1.45	2.75	0.92	1.43	3.1	3	2.48	2.85	-0.118152	0.887989	0.378552	0.60611	0.506853	0.496566	no	no	no
ENSMUSG00000001436	Slc19a1	1182	710	801	353	78	136	105	128	237	17.01	8.51	11.56	4.97	1.12	2.22	1.61	2.15	3.51	-2.13756	0.000294683	-2.39812	5.91e-06	-0.255742	0.717819	no	no	no
ENSMUSG00000001440	Kpnb1	12790	10194	9784	9496	7292	8445	5614	5610	5623	129.74	86.13	99.55	94.29	73.96	96.98	60.73	66.43	58.7	-0.277437	0.580275	-0.87388	0.0591873	-0.585057	0.135767	no	no	no
ENSMUSG00000001441	Npepps	1216	1831	1246	1627	1851	2723	2565	2303	1856	11.28	14.15	11.59	14.77	17.17	28.6	25.38	24.94	17.72	0.656955	0.179286	0.741064	0.0692414	0.0892808	0.814934	no	no	no
ENSMUSG00000001444	Tbx21	103	422	228	13	17	39	56	41	107	2.77	9.44	6.14	0.34	0.46	1.19	1.6	1.29	2.96	-3.05472	0.0010833	-1.71624	0.0106291	1.32783	0.181787	no	no	no
ENSMUSG00000001445	Mrpl10	1055	1906	1196	743	843	1074	673	548	838	41.29	62.13	46.95	28.47	32.99	47.59	28.09	25.04	33.75	-0.526503	0.301874	-0.938446	0.041557	-0.400972	0.284327	no	no	no
ENSMUSG00000001467	Cyp51	766	1401	749	700	422	1239	315	393	608	11.6	17.67	11.37	10.38	6.39	21.24	5.09	6.95	9.47	-0.18439	0.73172	-1.03966	0.0284942	-0.865817	0.0898216	no	no	no
ENSMUSG00000001472	Tcf25	3687	3369	3693	4791	2426	2742	4639	4271	3620	45.73	34.8	45.94	58.17	30.08	38.5	61.36	61.83	46.2	-0.0384303	0.935809	0.305818	0.479767	0.349475	0.373876	no	no	no
ENSMUSG00000001473	Tubb6	190	239	263	229	220	131	203	128	332	5.21	5.46	7.24	6.15	6.03	4.07	5.94	4.1	9.37	-0.158282	0.78111	0.00317431	0.994808	0.175398	0.736012	no	no	no
ENSMUSG00000001482	Def8	386	523	285	632	293	450	345	323	355	5.85	6.61	4.34	9.38	4.44	7.73	5.58	5.72	5.54	0.302788	0.58784	-0.107968	0.825326	-0.421217	0.388532	no	no	no
ENSMUSG00000001493	Meox1	112	53	92	29	23	36	16	16	58	3.36	1.32	2.77	0.85	0.69	1.22	0.51	0.56	1.79	-1.34361	0.132385	-1.37841	0.114452	-0.0224395	0.983343	no	no	no
ENSMUSG00000001497	Pax9	30	45	258	6	12	3	455	299	252	0.4	0.5	3.42	0.08	0.16	0.04	6.42	4.61	3.43	-2.85892	0.0378421	1.55278	0.0266793	4.4476	3.96e-05	no	no	no
ENSMUSG00000001506	Col1a1	1178	533	1885	1830	2756	2956	121	59	373	12	4.52	19.26	18.25	28.07	34.09	1.31	0.7	3.91	1.1924	0.0233839	-2.60079	2.84e-05	-3.762	2.5e-11	no	no	no
ENSMUSG00000001507	Itga3	176	83	468	57	132	71	271	187	349	2.06	0.81	5.5	0.65	1.55	0.94	3.38	2.56	4.2	-1.31528	0.152164	0.159215	0.808591	1.50945	0.060699	no	no	no
ENSMUSG00000001517	Foxm1	1370	1059	1088	2307	1654	1607	1825	1953	1394	15.92	10.25	12.68	26.24	19.21	21.14	22.61	26.48	16.67	0.747645	0.0979636	0.640441	0.110683	-0.0960934	0.789115	no	no	no
ENSMUSG00000001518	Itfg2	369	591	408	358	365	514	243	244	260	3.48	4.64	3.86	3.3	3.44	5.48	2.44	2.68	2.52	-0.00726324	0.991331	-0.733376	0.247223	-0.725937	0.253674	no	no	no
ENSMUSG00000001520	Nrip2	62	20	40	29	41	69	61	62	40	1.1	0.3	0.71	0.51	0.73	1.39	1.16	1.29	0.73	0.250843	0.827675	0.417782	0.706508	0.174453	0.869721	no	no	no
ENSMUSG00000001521	Tulp3	203	270	325	758	238	318	637	531	469	1.45	1.61	2.33	5.31	1.7	2.58	4.86	4.44	3.45	0.756029	0.333723	1.07883	0.112217	0.324239	0.596022	no	no	no
ENSMUSG00000001524	Gtf2h4	446	690	471	1634	2852	2640	1700	1635	1120	9	11.6	9.53	32.27	57.54	60.31	36.58	38.51	23.26	2.28654	2.39e-05	1.56145	0.000344978	-0.709637	0.0882258	no	no	no
ENSMUSG00000001525	Tubb5	22716	24362	22786	14703	15700	12767	13862	14820	12761	456.41	407.71	459.21	289.19	315.4	290.42	297.04	347.58	263.87	-0.576804	0.284787	-0.667194	0.199237	-0.0716953	0.872165	no	no	no
ENSMUSG00000001542	Ell2	313	758	315	103	57	61	322	265	454	2.13	4.29	2.15	0.69	0.39	0.47	2.34	2.1	3.18	-2.25191	0.0238166	-0.270764	0.693792	1.98668	0.0438865	no	no	no
ENSMUSG00000001552	Jup	338	366	1028	433	1327	590	904	921	803	3.51	3.17	10.71	4.4	13.78	6.94	10.01	11.17	8.58	0.572244	0.378653	0.657853	0.169274	0.139816	0.779594	no	no	no
ENSMUSG00000001555	Fkbp10	115	113	412	261	687	326	54	51	98	2.62	2.14	9.41	5.82	15.64	8.41	1.31	1.36	2.3	1.10867	0.089911	-1.53956	0.0344	-2.59935	0.000115863	no	no	no
ENSMUSG00000001569	Nom1	1308	1483	1102	1640	587	1493	531	533	693	9.47	8.94	8	11.62	4.25	12.24	4.1	4.5	5.16	0.0318952	0.949945	-1.03455	0.0277817	-1.07524	0.0357283	no	no	no
ENSMUSG00000001576	Ergic1	1484	1893	1487	1061	892	1239	492	463	1067	11.16	11.86	11.22	7.81	6.71	10.55	3.95	4.06	8.26	-0.484034	0.324652	-1.17168	0.0117843	-0.683579	0.168126	no	no	no
ENSMUSG00000001588	Acap1	6180	2690	4583	2295	4336	2529	11046	9248	5655	84.69	30.7	62.99	30.79	59.41	39.24	161.44	147.93	79.75	-0.393846	0.471857	1.03561	0.0472421	1.46199	0.00252864	no	no	no
ENSMUSG00000001627	Ifrd1	805	1261	569	471	950	815	639	670	950	9.19	11.99	6.51	5.26	10.84	10.53	7.78	8.92	11.16	-0.0893777	0.871457	-0.116901	0.796943	-0.0181022	0.969287	no	no	no
ENSMUSG00000001630	Stk38l	239	226	232	356	367	162	390	413	420	3.27	2.58	3.19	4.77	5.03	2.51	5.7	6.6	5.92	0.413713	0.549401	0.871877	0.116048	0.475461	0.371788	no	no	no
ENSMUSG00000001632	Brpf1	1113	898	965	1671	1134	1078	1584	1545	1086	10.97	7.38	9.54	16.13	11.18	12.03	16.66	17.78	11.02	0.465146	0.327116	0.584222	0.162453	0.129148	0.742702	no	no	no
ENSMUSG00000001642	Akr1b3	2063	2990	2088	2284	1604	2082	999	957	1006	16.45	19.86	16.7	17.83	12.79	18.79	8.49	8.91	8.25	-0.155304	0.735194	-1.16393	0.00610156	-1.00843	0.0125334	no	no	no
ENSMUSG00000001663	Gstt1	86	206	195	11	33	10	70	52	136	3.76	7.51	8.56	0.47	1.44	0.5	3.27	2.66	6.12	-2.88915	0.000659731	-0.814726	0.129139	2.087	0.0115999	no	no	no
ENSMUSG00000001665	Gstt3	68	143	174	10	25	21	103	76	113	1.18	2.07	3.04	0.17	0.43	0.41	1.91	1.54	2.02	-2.28975	0.0378784	-0.295987	0.708475	2.01334	0.0765494	no	no	no
ENSMUSG00000001666	Ddt	406	1116	466	597	617	260	289	214	798	35.11	80.39	40.42	50.54	53.35	25.46	26.65	21.6	71.02	-0.336921	0.564763	-0.556007	0.346139	-0.198034	0.699229	no	no	no
ENSMUSG00000001674	Ddx18	1783	2214	1872	1238	1883	2170	746	695	737	48	49.65	50.55	32.63	50.69	66.14	21.42	21.84	20.42	-0.013067	0.979487	-1.34254	0.00156188	-1.31205	0.00117582	no	no	no
ENSMUSG00000001687	Ubl3	932	2732	959	828	757	728	971	895	1123	7.69	18.78	7.94	6.69	6.25	6.8	8.55	8.62	9.54	-0.87229	0.137603	-0.51915	0.307236	0.353503	0.433717	no	no	no
ENSMUSG00000001700	Gramd3	1469	4521	671	150	441	1095	788	638	717	17.29	44.33	7.92	1.73	5.19	14.59	9.89	8.77	8.69	-1.82848	0.0154594	-1.55297	0.0115137	0.270339	0.629515	no	no	no
ENSMUSG00000001707	Eef1e1	573	1384	634	661	322	456	304	276	398	11.76	23.66	13.05	13.28	6.61	10.6	6.65	6.61	8.41	-0.755929	0.156518	-1.29963	0.00854572	-0.554645	0.222473	no	no	no
ENSMUSG00000001729	Akt1	7350	3547	2202	3761	2522	4750	2669	2063	1881	119.89	48.19	36.03	60.06	41.13	87.72	46.43	39.28	31.58	-0.150913	0.790829	-0.906606	0.0860235	-0.749576	0.0654433	no	no	no
ENSMUSG00000001739	Cldn15	49	9	30	64	21	37	28	14	129	1.54	0.24	0.95	1.97	0.66	1.32	0.94	0.51	4.18	0.453518	0.654246	0.849655	0.369993	0.403498	0.646006	no	no	no
ENSMUSG00000001741	Il16	1804	1275	1256	384	189	236	3158	2737	1573	15.33	9.03	10.71	3.19	1.61	2.27	28.63	27.15	13.76	-2.27836	0.000132713	0.863649	0.0449956	3.15218	7.6e-09	no	no	no
ENSMUSG00000001750	Tcirg1	1995	2238	1193	2946	7391	11831	1950	1545	1376	28.97	27.07	17.38	41.88	107.32	194.52	30.2	26.19	20.57	2.17748	0.000750378	-0.0725947	0.864708	-2.24	5.6e-05	no	no	no
ENSMUSG00000001751	Naglu	293	418	309	237	189	99	175	96	202	7.37	8.76	7.79	5.83	4.75	2.82	4.69	2.82	5.23	-0.851819	0.137399	-1.00176	0.0397882	-0.146148	0.798272	no	no	no
ENSMUSG00000001755	Coasy	467	761	615	481	196	405	501	497	1006	10.89	14.78	14.38	10.98	4.57	10.69	12.46	13.53	24.14	-0.664587	0.184972	0.201675	0.645319	0.867785	0.0599768	no	no	no
ENSMUSG00000001761	Smo	61	57	152	2081	807	561	896	978	618	0.73	0.56	1.81	24.23	9.6	7.55	11.36	13.58	7.56	3.55163	4.3e-06	3.13512	6.11e-07	-0.41483	0.393035	no	no	no
ENSMUSG00000001767	Crnkl1	1019	1073	968	1218	1128	1139	939	895	778	17.72	15.54	16.88	20.73	19.61	22.42	17.42	18.17	13.92	0.294778	0.506394	-0.136722	0.724242	-0.419639	0.25289	no	no	no
ENSMUSG00000001768	Rin2	220	158	537	134	227	63	528	334	544	1.3	0.78	3.19	0.78	1.35	0.42	3.34	2.31	3.32	-0.969164	0.322789	0.619892	0.401736	1.60536	0.0630164	no	no	no
ENSMUSG00000001774	Chordc1	3386	1714	3679	2108	2339	1584	6568	6439	4372	30.19	12.73	32.9	18.4	20.85	15.99	62.45	67.01	40.11	-0.425407	0.375538	1.07034	0.0208809	1.51696	0.000138927	no	no	no
ENSMUSG00000001783	Rtcb	3058	5659	2959	3724	1436	1844	1443	1234	1574	78.17	120.49	75.87	93.19	36.7	53.37	39.34	36.82	41.41	-0.698341	0.205787	-1.38555	0.00557345	-0.6911	0.0997911	no	no	no
ENSMUSG00000001785	Pwp1	1353	2176	1274	1922	1742	1567	538	462	485	30.74	41.18	29.04	42.75	39.57	40.31	13.04	12.25	11.34	0.2239	0.645929	-1.60073	0.000279045	-1.81435	1.17e-06	no	no	no
ENSMUSG00000001786	Fbxo7	553	423	656	582	700	447	609	580	497	5.98	3.81	7.12	6.16	7.57	5.47	7.03	7.32	5.53	0.17068	0.762097	0.11768	0.801474	-0.0295112	0.951443	no	no	no
ENSMUSG00000001794	Capns1	2184	3694	2488	1982	1855	1331	1881	1837	3251	58.94	83.04	67.35	52.36	50.05	40.67	54.14	57.87	90.29	-0.594727	0.246575	-0.190519	0.697497	0.420579	0.314684	no	no	no
ENSMUSG00000001833	Septin7	5283	3615	6759	4462	4481	3036	3935	3771	3563	30.36	17.31	38.96	25.1	25.75	19.75	24.12	25.3	21.07	-0.274305	0.558629	-0.387922	0.342525	-0.0888705	0.803087	no	no	no
ENSMUSG00000001844	Zdhhc4	424	841	493	907	1385	1400	514	432	464	9.9	16.35	11.54	20.72	32.32	36.99	12.79	11.77	11.15	1.20557	0.0182142	-0.215041	0.61928	-1.41256	0.000443289	no	no	no
ENSMUSG00000001847	Rac1	3039	7089	3023	6097	5165	5937	3602	3463	3593	45.18	87.79	45.08	88.74	76.78	99.94	57.12	60.1	54.98	0.475733	0.384583	-0.230347	0.648861	-0.698549	0.0743424	no	no	no
ENSMUSG00000001855	Nup214	1331	1154	1143	861	2317	1188	1106	1040	778	9.21	6.65	7.93	5.83	16.03	9.31	8.16	8.4	5.54	0.403743	0.471632	-0.216757	0.623356	-0.591958	0.247399	no	no	no
ENSMUSG00000001864	Aif1l	84	113	347	51	1011	272	43	22	99	1.39	1.56	5.77	0.83	16.76	5.11	0.76	0.43	1.69	1.46292	0.105467	-1.58525	0.0624351	-2.97068	0.00231758	no	no	no
ENSMUSG00000001865	Cpa3	560	7	386	4	11	13	100	104	81	24.68	0.26	17.06	0.17	0.48	0.65	4.7	5.35	3.67	-4.59581	2.19e-05	-1.62872	0.0184543	3.00572	0.000767617	no	no	no
ENSMUSG00000001870	Ltbp1	296	151	408	48	346	166	187	76	242	1.85	0.79	2.56	0.29	2.16	1.18	1.25	0.55	1.56	-0.495494	0.590827	-0.681676	0.456096	-0.170287	0.863047	no	no	no
ENSMUSG00000001891	Ugp2	932	907	915	1153	641	605	665	703	2305	20.3	16.46	19.99	24.58	13.96	14.92	15.45	17.87	51.67	-0.121612	0.78958	0.483471	0.341203	0.615565	0.208433	no	no	no
ENSMUSG00000001909	Trmt1	1408	1713	1028	1359	1585	1100	862	813	747	14.93	15.13	10.93	14.1	16.8	13.2	9.75	10.06	8.15	0.0778585	0.872403	-0.671064	0.115904	-0.734985	0.075862	no	no	no
ENSMUSG00000001910	Nacc1	1659	1713	1451	1540	1046	1081	1374	1379	1163	23.73	20.41	20.82	21.57	14.96	17.51	20.96	23.03	17.12	-0.302244	0.497096	-0.209229	0.592801	0.100585	0.783993	no	no	no
ENSMUSG00000001911	Nfix	151	145	291	73	86	43	365	261	534	1.37	1.1	2.65	0.65	0.78	0.44	3.54	2.77	5	-1.31534	0.202314	0.980799	0.165142	2.31067	0.00810388	no	no	no
ENSMUSG00000001918	Slc1a5	4865	4272	3863	3334	4632	4125	3922	3816	6358	77.93	57	62.07	52.28	74.19	74.81	67	71.35	104.82	0.0290906	0.954224	0.194582	0.678386	0.187742	0.662838	no	no	no
ENSMUSG00000001924	Uba1	6898	5839	6163	3039	3887	2805	4646	4142	4485	95.68	67.46	85.75	41.27	53.91	44.05	68.73	67.07	64.03	-0.827086	0.101443	-0.426823	0.34153	0.42433	0.281172	no	no	no
ENSMUSG00000001942	Siae	471	204	555	400	110	418	265	221	298	3	1.08	3.55	2.49	0.7	3.01	1.8	1.64	1.95	-0.309499	0.693537	-0.580612	0.445112	-0.261837	0.742433	no	no	no
ENSMUSG00000001943	Vsig2	27	5	13	11	12	14	29	26	150	0.91	0.14	0.44	0.36	0.41	0.54	1.04	1.03	5.21	-0.168027	0.901735	1.94089	0.0578734	2.11988	0.0431871	no	no	no
ENSMUSG00000001946	Esam	131	139	120	88	123	204	65	141	407	3.05	2.7	2.81	2.01	2.87	5.39	1.62	3.84	9.77	0.224463	0.753629	0.700428	0.292661	0.488686	0.471403	no	no	no
ENSMUSG00000001948	Spa17	22	14	47	42	16	20	15	18	37	1.39	0.73	2.97	2.59	1.01	1.43	1.01	1.32	2.4	-0.0402442	0.962891	-0.203571	0.812052	-0.153749	0.857778	no	no	no
ENSMUSG00000001962	Fam50a	645	667	721	594	495	589	787	657	687	18.84	16.23	21.13	16.99	14.46	19.48	24.52	22.41	20.66	-0.169301	0.701543	0.149915	0.698376	0.329737	0.357332	no	no	no
ENSMUSG00000001964	Emd	1254	1430	1066	983	780	485	706	694	743	33.3	31.63	28.4	25.56	20.71	14.58	20	21.51	20.31	-0.646553	0.170428	-0.718878	0.0740408	-0.0587103	0.875487	no	no	no
ENSMUSG00000001983	Taco1	280	380	303	320	235	710	121	109	287	13.53	15.3	14.69	15.14	11.36	38.85	6.24	6.15	14.28	0.510271	0.330756	-0.816224	0.0738395	-1.3253	0.0114366	no	no	no
ENSMUSG00000001986	Gria3	159	87	129	131	82	138	251	171	170	1.08	0.49	0.88	0.87	0.56	1.06	1.82	1.35	1.19	-0.00346763	0.997551	0.643746	0.525633	0.656046	0.516119	no	no	no
ENSMUSG00000001995	Sipa1l2	227	237	170	284	338	283	310	261	267	1.58	1.37	1.19	1.93	2.35	2.23	2.3	2.12	1.91	0.583677	0.490951	0.464977	0.580559	-0.110852	0.88417	no	no	no
ENSMUSG00000001998	Ap4e1	495	111	328	498	580	610	671	503	498	3.37	0.63	2.24	3.32	3.95	4.71	4.88	4	3.49	0.886777	0.226244	0.837606	0.205374	-0.0302395	0.958369	no	no	no
ENSMUSG00000001999	Blvra	353	740	295	641	445	349	229	226	320	9.65	16.84	8.09	17.15	12.16	10.8	6.67	7.21	9	0.14276	0.78483	-0.729598	0.133312	-0.87455	0.0469039	no	no	no
ENSMUSG00000002006	Pdzd4	99	19	91	320	82	32	269	243	204	1.67	0.27	1.54	5.27	1.38	0.61	4.83	4.78	3.54	0.960421	0.309136	1.70453	0.0218803	0.752402	0.254361	no	no	no
ENSMUSG00000002007	Srpk3	480	438	11	5	8	9	44	36	51	11.53	8.76	0.26	0.12	0.19	0.24	1.13	1.01	1.26	-4.56722	0.000298371	-2.61279	0.00269706	1.97156	0.143648	no	no	no
ENSMUSG00000002010	Idh3g	2229	2961	2073	2009	1543	1086	1346	1513	4104	55.16	61.04	51.46	48.67	38.18	30.43	35.53	43.71	104.53	-0.558948	0.260336	0.0102786	0.984648	0.58391	0.229954	no	no	no
ENSMUSG00000002012	Pnck	13	3	42	249	80	345	45	36	29	0.44	0.08	1.43	8.27	2.71	13.25	1.63	1.43	1.01	3.35482	0.000191596	0.835566	0.436796	-2.52553	0.000343086	no	no	no
ENSMUSG00000002014	Ssr4	1709	2970	2276	1742	1267	847	774	693	1086	36.9	53.41	49.29	36.82	27.35	20.7	17.82	17.47	24.13	-0.76598	0.128286	-1.36456	0.00241852	-0.587723	0.12128	no	no	no
ENSMUSG00000002015	Bcap31	2784	2842	2626	1727	1914	1609	2099	1864	2553	152.66	129.81	144.44	92.71	104.94	99.89	122.76	119.32	144.08	-0.532328	0.300334	-0.262328	0.58607	0.289703	0.493763	no	no	no
ENSMUSG00000002017	Fam98a	1997	1178	1996	1410	790	913	1153	1040	1150	37.46	18.4	37.55	25.89	14.81	19.39	23.06	22.77	22.2	-0.645697	0.162733	-0.546069	0.178916	0.1081	0.764139	no	no	no
ENSMUSG00000002020	Ltbp2	272	37	432	45	66	176	204	228	1243	2.22	0.25	3.54	0.36	0.54	1.63	1.78	2.17	10.45	-1.15312	0.236331	1.13708	0.152901	2.29422	0.0133439	no	no	no
ENSMUSG00000002028	Kmt2a	3902	470	2514	2683	912	1568	7231	5819	3448	15.65	1.57	10.11	10.53	3.66	7.12	30.92	27.24	14.23	-0.355959	0.558547	1.31096	0.00987864	1.67375	0.00024308	no	no	no
ENSMUSG00000002031	Ift46	536	566	850	463	806	529	356	269	299	5.58	4.91	8.88	4.72	8.4	6.24	3.96	3.27	3.21	-0.0038696	0.994138	-0.978637	0.0643418	-0.946764	0.0868422	no	no	no
ENSMUSG00000002033	Cd3g	2718	2704	4503	7344	4888	3400	6367	5787	4204	55.58	46.06	92.36	147.01	99.94	78.71	138.86	138.13	88.47	0.743805	0.161227	0.810808	0.0978093	0.0807132	0.857575	no	no	no
ENSMUSG00000002043	Trappc6a	361	893	475	203	305	355	202	154	215	15.19	31.29	20.04	8.36	12.83	16.91	9.06	7.56	9.31	-0.864868	0.103525	-1.50178	0.00162593	-0.628022	0.161173	no	no	no
ENSMUSG00000002052	Supt6	2836	1837	3062	2040	2899	2664	2432	2262	2171	26.72	14.42	28.94	18.82	27.31	28.42	24.44	24.88	21.05	0.106762	0.821675	-0.0906863	0.819272	-0.170816	0.638304	no	no	no
ENSMUSG00000002055	Spag5	1597	923	1369	1984	3903	2416	1398	1396	1117	18.98	9.14	16.32	23.08	46.38	32.51	17.72	19.37	13.66	1.23544	0.0168028	0.0867577	0.827047	-1.11017	0.00743754	no	no	no
ENSMUSG00000002057	Foxn1	27	8	265	3	4	4	230	183	147	0.56	0.14	5.53	0.06	0.08	0.09	5.1	4.44	3.15	-3.42978	0.0165391	0.88158	0.202484	4.38087	0.000110683	no	no	no
ENSMUSG00000002058	Unc119	498	874	376	180	294	366	180	129	202	13.6	19.88	10.3	4.81	8.03	11.32	5.24	4.11	5.68	-0.907896	0.0989215	-1.66091	0.00101137	-0.74847	0.144396	no	no	no
ENSMUSG00000002059	Rab34	64	111	157	500	2202	477	88	107	227	1.79	2.59	4.41	13.72	61.71	15.14	2.63	3.5	6.55	3.41166	1.37e-05	0.401904	0.517814	-2.9518	1.61e-05	no	no	no
ENSMUSG00000002064	Sdf2	863	1123	1268	705	506	590	961	852	861	38.08	41.27	56.12	30.45	22.32	29.47	45.22	43.88	39.1	-0.754245	0.108984	-0.198697	0.645061	0.564407	0.108138	no	no	no
ENSMUSG00000002068	Ccne1	569	1269	571	362	156	167	260	309	272	14.29	26.54	14.38	8.9	3.92	4.75	6.96	9.06	7.03	-1.72279	0.00261921	-1.40228	0.00405276	0.31174	0.524783	no	no	no
ENSMUSG00000002102	Psmc3	2269	3432	2472	3607	5819	3110	2160	2213	2430	58.18	73.3	63.58	90.54	149.18	90.28	59.07	66.24	64.13	0.755493	0.17058	-0.183889	0.688961	-0.911976	0.0427909	no	no	no
ENSMUSG00000002103	Acp2	1043	629	883	807	265	405	840	646	730	13.44	6.75	11.42	10.18	3.42	5.91	11.55	9.72	9.68	-0.71585	0.16908	-0.136716	0.744952	0.585792	0.209839	no	no	no
ENSMUSG00000002105	Slc39a13	197	117	140	249	222	204	322	304	280	2.7	1.34	1.93	3.35	3.05	3.17	4.71	4.87	3.96	0.624823	0.399699	1.02443	0.117539	0.409988	0.490807	no	no	no
ENSMUSG00000002107	Celf2	5737	4010	4819	3197	4484	3840	6618	6127	4788	14.82	8.63	12.48	8.08	11.58	11.23	18.23	18.47	12.73	-0.220356	0.650355	0.346176	0.389683	0.587155	0.148107	no	no	no
ENSMUSG00000002111	Spi1	457	1244	315	147	313	75	305	142	228	11.34	25.7	7.84	3.57	7.76	2.11	8.07	4.11	5.82	-1.77356	0.0104756	-1.48396	0.0105861	0.321906	0.576021	no	no	no
ENSMUSG00000002129	Sf3a1	1918	3217	1835	1824	3504	2760	1662	1561	1543	20.86	29.14	20.02	19.42	38.1	33.98	19.28	19.82	17.27	0.357865	0.486668	-0.455686	0.276	-0.793662	0.0451692	no	no	no
ENSMUSG00000002147	Stat6	2377	1575	1787	1927	650	669	3010	2687	1988	36.1	19.92	27.22	28.65	9.87	11.5	48.75	47.63	31.07	-0.771265	0.124319	0.503778	0.237328	1.27644	0.00248219	no	no	no
ENSMUSG00000002204	Napsa	1062	6789	131	12	79	17	189	112	233	26.69	142.11	3.3	0.3	1.98	0.48	5.07	3.29	6.03	-5.95288	1.05e-06	-3.83859	9.15e-05	2.16376	0.00515106	no	no	no
ENSMUSG00000002205	Vrk3	664	1264	843	743	638	458	875	747	691	6.58	10.44	8.38	7.21	6.32	5.14	9.25	8.64	7.05	-0.475713	0.37124	-0.147043	0.742889	0.333421	0.470689	no	no	no
ENSMUSG00000002210	Smg9	439	892	472	604	616	566	800	717	573	7.93	13.42	8.55	10.68	11.12	11.57	15.41	15.11	10.65	0.10845	0.831323	0.321612	0.462878	0.219317	0.584454	no	no	no
ENSMUSG00000002221	Paxip1	1283	1149	1198	2383	1444	2197	1148	1207	998	8.35	6.23	7.82	15.18	9.4	16.19	7.97	9.17	6.68	0.817201	0.0937304	-0.024521	0.955394	-0.837044	0.0511298	no	no	no
ENSMUSG00000002222	Rmnd5a	2341	1675	2591	5108	6801	12817	21750	21627	12137	23.07	13.75	25.61	49.28	67.01	143	228.6	248.79	123.1	2.03478	0.00036908	3.15419	1.57e-08	1.13184	0.0296878	no	no	no
ENSMUSG00000002228	Ppm1j	196	123	217	18	26	23	23	20	78	7.22	3.78	8.02	0.65	0.96	0.96	0.9	0.86	2.96	-2.73282	0.000691806	-2.03608	0.00134551	0.721747	0.465587	no	no	no
ENSMUSG00000002233	Rhoc	241	234	415	207	246	188	161	136	331	9.96	8.05	17.2	8.37	10.16	8.79	7.09	6.56	14.07	-0.362699	0.471411	-0.437895	0.347442	-0.055974	0.906037	no	no	no
ENSMUSG00000002250	Ppard	398	218	365	253	122	127	437	412	298	3.54	1.62	3.26	2.2	1.09	1.28	4.15	4.28	2.73	-0.854511	0.287633	0.282124	0.655147	1.14927	0.113345	no	no	no
ENSMUSG00000002257	Def6	1484	1565	1532	1598	2965	1982	2498	2323	1547	37.13	32.61	38.44	39.14	74.16	56.14	66.65	67.84	39.83	0.663554	0.199089	0.560999	0.20705	-0.0749936	0.864472	no	no	no
ENSMUSG00000002265	Peg3	32	8	61	862	41	215	77	87	202	0.16	0.03	0.3	4.14	0.2	1.2	0.4	0.5	1.02	2.74415	0.0323884	1.32833	0.371594	-1.43213	0.158264	no	no	no
ENSMUSG00000002274	Metrn	930	964	600	916	435	348	390	364	314	16.49	14.23	10.67	15.9	7.71	6.98	7.37	7.53	5.73	-0.482032	0.343634	-1.11329	0.0122667	-0.63245	0.188995	no	no	no
ENSMUSG00000002280	Ciao3	599	445	542	473	344	276	453	404	460	6.43	3.98	5.84	4.97	3.69	3.36	5.19	5.07	5.09	-0.445973	0.46109	-0.191044	0.703526	0.268481	0.6243	no	no	no
ENSMUSG00000002289	Angptl4	420	370	348	316	234	440	90	159	1000	7.93	5.82	6.59	5.84	4.42	9.4	1.81	3.5	19.43	-0.0818869	0.88021	0.188789	0.779412	0.2881	0.681397	no	no	no
ENSMUSG00000002297	Dbf4	1592	2113	1307	3207	1626	2638	1657	1579	1167	12.19	13.48	10.04	24.04	12.45	22.87	13.53	14.12	9.2	0.66238	0.162266	-0.0821997	0.846157	-0.75009	0.0576991	no	no	no
ENSMUSG00000002307	Daxx	1589	989	1250	767	425	413	942	822	889	33.71	17.48	26.6	15.93	9.01	9.92	21.31	20.36	19.41	-1.1686	0.0138671	-0.448126	0.259423	0.729446	0.0587345	no	no	no
ENSMUSG00000002308	Cd320	340	585	515	220	782	336	72	73	168	7.88	11.3	11.98	4.99	18.13	8.82	1.78	1.98	4.01	0.0551712	0.92545	-2.06663	9.84e-05	-2.09825	0.0015745	no	no	no
ENSMUSG00000002319	Ipo4	667	921	781	352	655	445	211	195	266	9.55	10.98	11.22	4.93	9.38	7.21	3.22	3.26	3.92	-0.570386	0.273845	-1.68926	0.000534215	-1.10312	0.04457	no	no	no
ENSMUSG00000002320	Tm9sf1	1001	1085	1055	1016	654	801	866	701	875	17.25	15.57	18.23	17.14	11.27	15.62	15.91	14.1	15.51	-0.24973	0.576782	-0.279752	0.467094	-0.0244883	0.948343	no	no	no
ENSMUSG00000002324	Rec8	58	1	11	386	1015	0	261	188	132	1.32	0.02	0.25	8.61	23.11	0	6.34	5	3.09	4.15425	0.000581046	2.81236	0.000995193	-1.28221	0.114439	no	no	no
ENSMUSG00000002326	Gmpr2	196	287	237	244	224	209	303	236	230	3.34	4.07	4.05	4.07	3.81	4.03	5.5	4.69	4.03	0.0247896	0.969324	0.192231	0.729316	0.173578	0.755973	no	no	no
ENSMUSG00000002329	Mdp1	890	874	1382	1393	1100	1064	1444	1215	1276	29.28	23.95	45.6	44.86	36.18	39.63	50.66	46.66	43.2	0.278946	0.553301	0.405196	0.344017	0.140712	0.699455	no	no	no
ENSMUSG00000002332	Dhrs1	430	1211	676	578	561	425	472	491	660	10.41	24.43	16.42	13.7	13.59	11.65	12.19	13.88	16.45	-0.455516	0.381757	-0.417054	0.362286	0.0473365	0.904782	no	no	no
ENSMUSG00000002342	Tmem161a	448	622	371	690	399	351	442	425	467	8.15	9.43	6.77	12.29	7.26	7.23	8.58	9.03	8.75	0.0900759	0.860211	-0.00493659	0.991155	-0.096397	0.828991	no	no	no
ENSMUSG00000002343	Armc6	126	393	151	124	44	134	142	121	132	2.58	6.71	3.1	2.49	0.9	3.11	3.1	2.89	2.78	-0.963784	0.215342	-0.596904	0.342915	0.338452	0.632686	no	no	no
ENSMUSG00000002345	Borcs8	328	350	334	330	241	211	488	400	473	14.94	13.28	15.26	14.71	10.97	10.88	23.7	21.26	22.17	-0.277587	0.548892	0.506087	0.193812	0.793799	0.0350557	no	no	no
ENSMUSG00000002346	Slc25a42	229	68	273	221	277	547	887	651	1278	2.55	0.63	3.05	2.41	3.09	6.9	10.55	8.47	14.66	0.935242	0.218898	2.26126	4.93e-05	1.34431	0.00916015	no	no	no
ENSMUSG00000002365	Snx9	497	941	352	232	175	141	354	301	575	9.19	14.49	6.53	4.2	3.23	2.95	6.98	6.49	10.94	-1.57263	0.0112367	-0.440113	0.36817	1.13117	0.0344443	no	no	no
ENSMUSG00000002372	Ranbp3	3062	2731	2584	2174	1346	1673	2007	2036	1682	29.41	21.85	24.89	20.44	12.93	18.19	20.56	22.83	16.63	-0.596688	0.180432	-0.458014	0.243497	0.144823	0.697339	no	no	no
ENSMUSG00000002379	Ndufa11	1136	1909	1592	1238	1428	1176	746	873	1359	69.54	97.34	97.75	74.19	87.4	81.5	48.7	62.38	85.62	-0.152989	0.768688	-0.558656	0.255741	-0.386962	0.363287	no	no	no
ENSMUSG00000002393	Nr2f6	179	565	180	56	60	34	152	109	259	4.01	10.55	4.05	1.23	1.34	0.86	3.63	2.85	5.97	-2.39494	0.00532322	-0.702414	0.233416	1.6812	0.026767	no	no	no
ENSMUSG00000002395	Use1	580	1135	660	1168	696	505	604	580	616	17.6	28.69	20.09	34.69	21.12	17.35	19.55	20.54	19.24	0.0690459	0.889644	-0.307754	0.46812	-0.375179	0.321193	no	no	no
ENSMUSG00000002396	Ocel1	273	163	150	213	47	61	598	397	363	2.56	1.27	1.41	1.95	0.44	0.65	5.98	4.34	3.5	-0.742999	0.430223	1.2299	0.0668629	1.98382	0.00895228	no	no	no
ENSMUSG00000002409	Dyrk1b	62	136	89	226	102	123	482	491	319	1.54	2.81	2.21	5.49	2.53	3.45	12.75	14.22	8.14	0.734479	0.313631	2.24277	2.96e-05	1.50779	0.00261548	no	no	no
ENSMUSG00000002416	Ndufb2	541	1508	627	611	596	416	573	457	819	6.43	14.92	7.47	7.1	7.08	5.59	7.26	6.34	10.01	-0.597721	0.298169	-0.425555	0.395019	0.175444	0.709522	no	no	no
ENSMUSG00000002428	Hltf	1489	753	1400	1242	1920	1265	1523	1366	1011	16.78	7.07	15.83	13.7	21.64	16.14	18.31	17.97	11.73	0.401212	0.420405	0.172335	0.677501	-0.195096	0.627127	no	no	no
ENSMUSG00000002455	Prpf6	1455	1421	1457	1257	1647	1167	1092	1004	1107	25.2	20.5	25.32	21.32	28.53	22.89	20.17	20.3	19.73	0.0339193	0.941503	-0.351096	0.362226	-0.360979	0.320406	no	no	no
ENSMUSG00000002458	Rgs19	1088	1524	742	362	244	283	738	547	499	32.61	38.05	22.31	10.62	7.31	9.6	23.59	19.14	15.39	-1.81347	0.000404147	-0.827115	0.0609237	0.9913	0.0131335	no	no	no
ENSMUSG00000002477	Snrpd1	1689	5399	2246	3389	3072	2037	1223	1308	1397	55.02	146.5	73.39	108.08	100.06	75.13	42.49	49.74	46.84	-0.0512018	0.931192	-1.17696	0.0330763	-1.11256	0.00692088	no	no	no
ENSMUSG00000002486	Tchp	676	348	355	583	293	804	488	435	393	6.11	2.62	3.22	5.16	2.65	8.23	4.7	4.59	3.66	0.378324	0.556741	0.00247282	0.99649	-0.372702	0.499097	no	no	no
ENSMUSG00000002489	Tiam1	372	66	496	286	980	796	492	466	548	2.47	0.37	3.31	1.86	6.52	6	3.49	3.62	3.75	1.19718	0.127326	0.675741	0.322995	-0.47367	0.432309	no	no	no
ENSMUSG00000002496	Tsc2	1521	722	1302	852	1096	1108	942	846	1114	10.57	4.18	9.07	5.8	7.61	8.72	6.98	6.86	7.97	-0.110445	0.831434	-0.231847	0.60555	-0.0974551	0.833187	no	no	no
ENSMUSG00000002500	Rpl3l	4	3	1	31	206	25	0	0	12	0.16	0.1	0.04	1.23	8.38	1.15	0	0	0.5	4.12624	0.00339202	0.31691	0.849416	-3.78301	0.0024735	no	no	no
ENSMUSG00000002504	Slc9a3r2	100	126	112	81	56	85	77	51	214	2.53	2.65	2.84	2	1.41	2.43	2.07	1.5	5.56	-0.462345	0.549171	0.0707537	0.916855	0.541811	0.461852	no	no	no
ENSMUSG00000002524	Puf60	3089	5946	3267	2068	4438	2696	2010	1892	1588	43.49	69.73	46.14	28.5	62.47	42.97	30.18	31.09	23.01	-0.271016	0.628439	-1.08114	0.0221992	-0.781494	0.0653303	no	no	no
ENSMUSG00000002546	Golga2	762	501	758	885	782	755	1041	956	972	9.26	5.07	9.24	10.53	9.5	10.39	13.49	13.56	12.16	0.348168	0.47841	0.617465	0.142623	0.284936	0.481452	no	no	no
ENSMUSG00000002550	Uck1	815	644	674	655	1021	457	675	683	1341	19.8	13.03	16.43	15.58	24.81	12.57	17.49	19.37	33.54	0.124648	0.802187	0.410536	0.340388	0.314897	0.468268	no	no	no
ENSMUSG00000002565	Scin	39	15	88	8	9	6	172	91	87	0.87	0.28	1.97	0.17	0.2	0.15	4.09	2.37	2	-1.98521	0.146868	1.23305	0.142165	3.2442	0.00453851	no	no	no
ENSMUSG00000002580	Mien1	696	1419	702	536	672	576	701	576	636	62.28	105.77	63.01	46.95	60.13	58.36	66.9	60.17	58.57	-0.544244	0.317127	-0.488259	0.324671	0.0737692	0.850784	no	no	no
ENSMUSG00000002602	Axl	1453	1605	2069	442	935	345	1657	1075	1407	19.3	17.76	27.56	5.75	12.42	5.19	23.47	16.67	19.23	-1.43447	0.00699652	-0.232334	0.558715	1.2357	0.0061138	no	no	no
ENSMUSG00000002603	Tgfb1	1398	2523	1318	444	688	528	1151	1000	1135	18.53	27.86	17.53	5.76	9.12	7.93	16.27	15.48	15.49	-1.52112	0.00443381	-0.580678	0.178215	0.956484	0.0241136	no	no	no
ENSMUSG00000002608	Ccdc97	849	780	741	864	1258	870	1527	1331	1025	14.41	11.03	12.61	14.35	21.35	16.72	27.64	26.37	17.9	0.457486	0.340752	0.79376	0.0494192	0.359107	0.346584	no	no	no
ENSMUSG00000002617	Zfp40	276	56	262	301	43	131	325	277	207	4.12	0.7	3.92	4.39	0.64	2.21	5.17	4.82	3.18	-0.283144	0.71695	0.46197	0.443499	0.758411	0.240599	no	no	no
ENSMUSG00000002625	Akap8l	2447	631	1721	1294	1116	1032	2237	1789	1437	32.24	6.93	22.75	16.69	14.7	15.4	31.44	27.52	19.49	-0.375794	0.464387	0.26237	0.571434	0.658784	0.0743345	no	no	no
ENSMUSG00000002635	Pdcd2l	183	526	261	296	350	245	241	205	212	7.9	18.91	11.3	12.5	15.1	11.97	11.09	10.33	9.42	-0.000690159	0.99912	-0.451411	0.339995	-0.439616	0.287796	no	no	no
ENSMUSG00000002658	Gtf2f1	2265	1878	2159	2475	3212	1849	1318	1180	1054	88.18	60.9	84.31	94.33	125.03	81.5	54.73	53.63	42.23	0.39099	0.454374	-0.74051	0.0985206	-1.10471	0.0100074	no	no	no
ENSMUSG00000002660	Clpp	665	1239	640	354	323	322	338	272	620	36.35	56.41	35.09	18.94	17.65	19.93	19.7	17.35	34.88	-1.24474	0.0134863	-0.978972	0.0442718	0.275894	0.486028	no	no	no
ENSMUSG00000002661	Alkbh7	144	196	223	118	54	58	89	77	142	9.35	10.61	14.53	7.5	3.51	4.27	6.17	5.84	9.49	-1.19133	0.0241905	-0.784182	0.0762608	0.411609	0.421804	no	no	no
ENSMUSG00000002668	Dennd1c	2418	577	1850	642	402	349	3289	2630	1723	31.64	6.29	24.28	8.22	5.26	5.17	45.9	40.17	23.2	-1.69599	0.0035485	0.734361	0.132234	2.44495	3.57e-08	no	no	no
ENSMUSG00000002679	Med6	308	302	201	460	1022	483	366	336	278	14.23	11.62	9.31	20.8	47.21	25.26	18.03	18.12	13.22	1.42455	0.00969523	0.363683	0.372958	-1.03153	0.0177655	no	no	no
ENSMUSG00000002718	Cse1l	2744	3473	2522	2969	2144	2065	1556	1507	1390	34.79	36.67	32.07	36.85	27.18	29.64	21.04	22.3	18.14	-0.193123	0.676436	-0.882025	0.0304985	-0.680936	0.0549868	no	no	no
ENSMUSG00000002728	Naa20	687	1106	667	956	1419	691	581	482	593	12.39	16.62	12.07	16.89	25.6	14.11	11.18	10.15	11.01	0.444549	0.383306	-0.47119	0.268453	-0.897279	0.0360356	no	no	no
ENSMUSG00000002731	Prkra	244	85	194	402	200	147	266	187	291	8.04	2.33	6.41	12.97	6.59	5.49	9.35	7.2	9.87	0.553497	0.334174	0.537033	0.250722	0.0038057	0.99364	no	no	no
ENSMUSG00000002732	Fkbp7	60	81	92	167	215	75	61	55	139	2.7	3.04	4.15	7.36	9.68	3.82	2.93	2.89	6.44	1.04754	0.110778	0.190397	0.752394	-0.832289	0.143927	no	no	no
ENSMUSG00000002733	Plekha3	623	433	514	518	518	404	448	352	470	13.32	7.71	11.02	10.84	11.08	9.78	10.22	8.79	10.34	-0.026285	0.956506	-0.233832	0.577607	-0.188817	0.65999	no	no	no
ENSMUSG00000002741	Ykt6	1700	2537	2313	2557	2504	1618	1552	1414	1804	38.08	47.34	51.97	56.07	56.08	41.04	37.08	36.97	41.59	0.135349	0.785458	-0.376117	0.390066	-0.492847	0.20127	no	no	no
ENSMUSG00000002748	Baz1b	5123	3978	4050	6649	3046	6978	5055	4791	4798	25.06	16.21	19.87	31.84	14.9	38.64	26.37	27.35	24.15	0.424796	0.370575	0.236173	0.543743	-0.188972	0.619253	no	no	no
ENSMUSG00000002763	Pex6	954	513	747	840	290	415	1055	929	1130	16.8	7.52	13.19	14.48	5.11	8.27	19.81	19.1	20.48	-0.45403	0.374747	0.556336	0.162332	1.01586	0.0141951	no	no	no
ENSMUSG00000002767	Mrpl2	792	1618	870	796	1118	787	295	294	507	45.25	77	49.86	44.52	63.87	50.91	17.98	19.61	29.81	-0.157062	0.770384	-1.50585	0.00249603	-1.32783	0.00125036	no	no	no
ENSMUSG00000002768	Mea1	757	1257	747	642	556	459	410	360	536	27.44	37.95	27.16	22.78	20.15	18.84	15.85	15.23	20	-0.636269	0.182214	-0.996328	0.0219824	-0.349569	0.348725	no	no	no
ENSMUSG00000002769	Gnmt	29	8	31	24	47	20	30	17	34	1.61	0.37	1.72	1.3	2.6	1.26	1.77	1.1	1.94	0.421778	0.645542	0.243544	0.78985	-0.165747	0.84543	no	no	no
ENSMUSG00000002778	Kdelr1	604	1371	747	713	545	420	862	799	876	21.54	40.73	26.73	24.9	19.44	16.96	32.79	33.27	32.16	-0.607946	0.226147	-0.018759	0.96674	0.598228	0.0945228	no	no	no
ENSMUSG00000002781	Tmem143	123	291	149	207	105	93	173	213	854	1.09	2.16	1.33	1.8	0.93	0.94	1.64	2.21	7.81	-0.31939	0.731692	1.17298	0.134976	1.50922	0.0663952	no	no	no
ENSMUSG00000002797	Ggct	334	590	282	209	85	159	78	66	95	2.88	4.24	2.44	1.77	0.73	1.55	0.72	0.66	0.84	-1.20521	0.14196	-2.03993	0.0187899	-0.837943	0.422716	no	no	no
ENSMUSG00000002799	Jag2	694	614	865	325	655	382	766	658	506	6.66	4.91	8.33	3.05	6.29	4.15	7.84	7.37	5	-0.553137	0.350368	-0.0891204	0.845664	0.490498	0.345279	no	no	no
ENSMUSG00000002803	Btbd6	280	143	189	169	90	376	254	168	168	8.05	3.43	5.45	4.76	2.59	12.24	7.79	5.64	4.97	0.167908	0.788795	0.00695978	0.98848	-0.153359	0.781005	no	no	no
ENSMUSG00000002804	Nudt14	411	574	291	337	290	449	239	139	165	17.31	20.14	12.29	13.9	12.21	21.41	10.74	6.83	7.15	-0.128951	0.790725	-1.13497	0.0120264	-1.00571	0.0193262	no	no	no
ENSMUSG00000002808	Epdr1	59	22	72	121	17	20	13	13	31	1.44	0.45	1.76	2.88	0.41	0.55	0.34	0.37	0.78	0.0410801	0.966461	-1.20644	0.291596	-1.24185	0.273827	no	no	no
ENSMUSG00000002812	Flii	2113	1979	1912	1390	1578	1420	2420	2244	2022	28.03	21.87	25.44	18.05	20.93	21.33	34.24	34.75	27.61	-0.333786	0.458664	0.239553	0.544435	0.591152	0.0985487	no	no	no
ENSMUSG00000002814	Top3a	675	501	651	361	992	742	545	541	351	9.81	6.07	9.49	5.14	14.42	12.21	8.45	9.18	5.25	0.335742	0.54135	-0.257401	0.556756	-0.563502	0.261726	no	no	no
ENSMUSG00000002820	Atg4d	784	438	803	706	341	411	946	801	837	7.21	3.36	7.41	6.36	3.14	4.28	9.28	8.6	7.93	-0.396519	0.503559	0.403113	0.371192	0.813337	0.0963658	no	no	no
ENSMUSG00000002825	Qtrt1	763	504	642	269	413	250	203	199	262	25.85	14.22	21.82	8.92	13.99	9.59	7.34	7.87	9.14	-0.908789	0.0612558	-1.43481	0.000627053	-0.496849	0.276465	no	no	no
ENSMUSG00000002831	Plin4	10	2	12	8	104	6	58	296	1603	0.11	0.02	0.13	0.08	1.09	0.07	0.65	3.64	17.37	1.33061	0.410455	5.07004	0.000146883	3.71609	0.00125872	no	no	no
ENSMUSG00000002833	Hdgfl2	2236	1261	1542	1891	2399	1305	1554	1436	1207	30.65	14.4	21.2	25.38	32.88	20.25	22.72	22.98	17.03	0.269912	0.580643	-0.181068	0.656203	-0.419922	0.267445	no	no	no
ENSMUSG00000002835	Chaf1a	1425	1023	1402	1305	773	846	478	542	713	10.76	6.43	10.62	9.65	5.84	7.23	3.85	4.78	5.54	-0.311228	0.529079	-1.06408	0.0211585	-0.74051	0.13677	no	no	no
ENSMUSG00000002844	Adprh	622	2167	862	1153	959	951	655	643	612	14.02	40.68	19.49	25.44	21.61	24.27	15.74	16.92	14.2	-0.158751	0.768107	-0.844051	0.0950142	-0.679752	0.0583437	no	no	no
ENSMUSG00000002845	Tmem39a	507	300	442	690	628	423	536	504	461	8.28	4.08	7.24	11.03	10.25	7.82	9.33	9.61	7.75	0.550938	0.279605	0.328423	0.458016	-0.20282	0.642469	no	no	no
ENSMUSG00000002846	Timmdc1	277	485	358	537	193	276	308	300	429	10.38	15.14	13.46	19.7	7.23	11.71	12.31	13.12	16.54	-0.0843333	0.86814	-0.018987	0.964087	0.0570437	0.893591	no	no	no
ENSMUSG00000002847	Pla1a	68	73	197	101	77	50	77	63	148	2.26	2.02	6.57	3.29	2.56	1.88	2.73	2.45	5.07	-0.482046	0.515669	-0.18545	0.766922	0.317106	0.633543	no	no	no
ENSMUSG00000002870	Mcm2	3912	4291	4194	2454	3048	3399	1682	2083	1769	37.59	34.35	40.43	23.09	29.29	36.98	17.24	23.37	17.5	-0.350033	0.4548	-1.06607	0.00884736	-0.699911	0.0594987	no	no	no
ENSMUSG00000002871	Tpra1	721	365	666	499	301	319	1319	1136	916	11.55	4.87	10.71	7.83	4.82	5.79	22.54	21.25	15.11	-0.563992	0.276229	1.00372	0.0169844	1.57888	0.000250515	no	no	no
ENSMUSG00000002881	Nab1	809	1188	728	1836	263	345	723	628	865	13.19	16.13	11.91	29.3	4.29	6.37	12.57	11.95	14.51	-0.15553	0.802543	-0.205402	0.621077	-0.0727071	0.897932	no	no	no
ENSMUSG00000002885	Adgre5	986	1778	758	1112	2785	1029	2248	2028	1497	17.54	26.35	13.53	19.37	49.54	20.73	42.66	42.12	27.41	0.64085	0.27048	0.800078	0.0776564	0.189358	0.676981	no	no	no
ENSMUSG00000002897	Il17ra	1386	1459	1283	1281	1446	947	4795	4347	2525	10.7	9.38	9.93	9.68	11.16	8.27	39.47	39.16	20.05	-0.0608984	0.901765	1.58012	0.00038642	1.65631	8.02e-05	no	no	no
ENSMUSG00000002900	Lamb1	301	170	666	525	184	203	509	358	644	2.03	0.95	4.5	3.46	1.24	1.55	3.66	2.82	4.47	-0.265989	0.741606	0.419317	0.521365	0.700455	0.305566	no	no	no
ENSMUSG00000002910	Arrdc2	187	138	190	155	150	95	258	231	156	3.87	2.38	3.94	3.14	3.1	2.22	5.69	5.58	3.32	-0.277831	0.690796	0.39233	0.489618	0.684838	0.260304	no	no	no
ENSMUSG00000002948	Map2k7	1076	875	1112	1037	566	759	1625	1477	1179	18.78	12.72	19.47	17.72	9.88	15	30.26	30.1	21.18	-0.287409	0.525411	0.564028	0.15545	0.857926	0.0220986	no	no	no
ENSMUSG00000002949	Timm44	1043	1785	1248	1299	942	982	746	745	1150	19.03	27.13	22.84	23.2	17.18	20.28	14.52	15.87	21.59	-0.242191	0.600018	-0.539289	0.20338	-0.291951	0.437833	no	no	no
ENSMUSG00000002957	Ap2a2	864	1264	1092	895	1566	857	961	906	1170	10.2	12.43	12.93	10.34	18.48	11.45	12.1	12.48	14.21	0.174687	0.733375	0.00572902	0.988814	-0.145582	0.732139	no	no	no
ENSMUSG00000002963	Pnkp	427	732	492	522	272	302	723	655	530	8.78	12.54	10.15	10.51	5.59	7.03	15.86	15.73	11.22	-0.491686	0.339114	0.311651	0.46129	0.803119	0.0638559	no	no	no
ENSMUSG00000002968	Med25	692	866	524	949	820	663	1147	1133	737	6.06	6.32	4.61	8.14	7.18	6.58	10.72	11.59	6.65	0.327476	0.550517	0.640167	0.164752	0.318093	0.483407	no	no	no
ENSMUSG00000002980	Bcam	118	380	390	55	420	49	265	220	402	2.47	6.61	8.17	1.13	8.77	1.16	5.91	5.37	8.65	-0.578705	0.479342	0.0905466	0.857235	0.717375	0.283506	no	no	no
ENSMUSG00000002981	Clptm1	1544	2789	1470	1364	2050	1138	1352	1162	1443	16.62	25.01	15.87	14.37	22.06	13.87	15.52	14.6	15.99	-0.222479	0.663783	-0.459895	0.280401	-0.217113	0.589286	no	no	no
ENSMUSG00000002983	Relb	668	442	814	67	171	82	320	195	341	11.49	6.33	14.05	1.13	2.94	1.6	5.87	3.92	6.04	-2.41542	0.000214453	-1.09782	0.0168572	1.34794	0.0388853	no	no	no
ENSMUSG00000002984	Tomm40	857	3213	855	1036	753	927	483	526	558	12.69	39.64	12.7	15.02	11.15	15.55	7.63	9.09	8.51	-0.76699	0.193416	-1.55427	0.0066938	-0.790419	0.0575211	no	no	no
ENSMUSG00000002985	Apoe	14575	33541	22773	15488	20076	2500	10358	5135	10371	455.7	873.5	714.18	474.05	627.59	88.49	345.39	187.41	333.71	-0.776513	0.291446	-1.39888	0.0191776	-0.588017	0.371386	no	no	no
ENSMUSG00000002996	Hbp1	561	305	476	996	495	612	1320	1202	1007	6.08	2.75	5.18	10.57	5.36	7.51	15.26	15.21	11.23	0.700406	0.213729	1.43883	0.00150903	0.747658	0.0833642	no	no	no
ENSMUSG00000002997	Prkar2b	55	202	157	1281	737	583	309	639	3885	1.01	3.08	2.88	22.95	13.49	12.08	6.03	13.65	73.19	2.696	1.24e-05	3.56987	3.41e-05	0.89714	0.182715	no	no	no
ENSMUSG00000003031	Cdkn1b	2567	1243	1466	1726	1077	626	7136	5604	3570	37.7	15.2	21.59	24.81	15.81	10.41	111.76	96.06	53.95	-0.545745	0.280634	1.70434	0.000823821	2.26227	1.49e-06	no	no	no
ENSMUSG00000003032	Klf4	37	59	181	60	245	63	102	68	238	0.81	1.08	3.98	1.29	5.37	1.56	2.38	1.74	5.37	0.492636	0.580584	0.555026	0.449134	0.115136	0.872724	no	no	no
ENSMUSG00000003033	Ap1m1	1554	2547	977	1391	764	809	1967	1738	1550	32.63	44.54	20.57	28.59	16.04	19.23	44.04	42.59	33.49	-0.706027	0.169977	0.12785	0.784462	0.835004	0.022056	no	no	no
ENSMUSG00000003037	Rab8a	1843	3155	1974	1788	595	1033	1707	1637	1607	26.34	37.55	28.29	25.01	8.5	16.71	26.01	27.31	23.63	-0.967656	0.0546084	-0.406055	0.334477	0.551281	0.155144	no	no	no
ENSMUSG00000003038	Hmgn2	5115	7940	5005	7485	12286	13178	4577	5008	3964	111.74	144.47	109.67	160.07	268.35	325.92	106.64	127.7	89.12	1.00177	0.0806113	-0.332998	0.502022	-1.31651	0.00592687	no	no	no
ENSMUSG00000003039	Fam32a	963	1768	1239	2058	465	512	1402	1327	1351	14.6	22.33	18.84	30.54	7.05	8.79	22.67	23.48	21.08	-0.363735	0.519655	0.131563	0.747865	0.479239	0.310984	no	no	no
ENSMUSG00000003051	Elf3	25	5	353	16	23	2	127	56	87	0.75	0.13	10.68	0.47	0.69	0.07	4.08	1.97	2.7	-2.82482	0.0278053	-0.445603	0.592195	2.44095	0.0144116	no	no	no
ENSMUSG00000003062	Stard3nl	343	770	398	321	99	209	354	263	349	4.09	7.66	4.77	3.75	1.18	2.82	4.51	3.66	4.29	-1.11737	0.110162	-0.510845	0.344113	0.586285	0.355198	no	no	no
ENSMUSG00000003072	Atp5d	2255	6022	2431	3486	1983	1650	1174	1275	2924	78.18	173.91	84.54	118.32	68.74	64.77	43.41	51.6	104.34	-0.537714	0.360618	-0.933019	0.114742	-0.390264	0.417069	no	no	no
ENSMUSG00000003099	Ppp5c	2025	2881	1704	1213	1211	1081	1225	1186	1281	43.16	51.15	36.43	25.31	25.81	26.09	27.85	29.51	28.1	-0.806941	0.0959823	-0.756993	0.0820147	0.0642716	0.854206	no	no	no
ENSMUSG00000003119	Cdk12	1342	599	1025	893	471	1174	1267	1241	1102	7.65	2.84	5.86	4.98	2.68	7.57	7.7	8.26	6.46	-0.125813	0.836047	0.336475	0.470755	0.47421	0.343136	no	no	no
ENSMUSG00000003123	Lipe	284	294	195	74	218	70	351	685	4620	3.23	2.78	2.22	0.82	2.48	0.9	4.25	9.08	54	-0.93246	0.264227	2.89038	0.000534252	3.82895	3.6e-05	no	no	no
ENSMUSG00000003131	Pafah1b2	2026	1711	2340	2477	3057	1949	1799	1820	1578	16.38	11.53	18.98	19.61	24.72	17.84	15.52	17.18	13.13	0.413513	0.376446	-0.140627	0.715847	-0.527516	0.17001	no	no	no
ENSMUSG00000003134	Tbc1d8	381	127	477	846	466	541	520	330	378	4.86	1.35	6.1	10.57	5.94	7.82	7.08	4.91	4.96	0.944762	0.105683	0.340846	0.522797	-0.585709	0.221448	no	no	no
ENSMUSG00000003135	Cnot11	869	974	748	812	914	965	778	682	585	16.56	15.46	14.3	15.15	17.41	20.82	15.81	15.17	11.47	0.173989	0.704412	-0.247219	0.533349	-0.409432	0.283892	no	no	no
ENSMUSG00000003153	Slc2a3	1254	847	963	209	405	324	418	367	352	11.57	6.51	8.91	1.89	3.74	3.38	4.11	3.95	3.34	-1.55714	0.00953749	-1.32701	0.00593073	0.252597	0.685939	no	no	no
ENSMUSG00000003154	Foxj2	563	270	496	357	344	145	1005	830	738	7.04	2.81	6.22	4.37	4.3	2.05	13.4	12.11	9.5	-0.573874	0.37188	0.996986	0.0276258	1.59479	0.00132599	no	no	no
ENSMUSG00000003166	Dgcr2	732	882	981	1351	669	885	1096	941	762	7.14	7.17	9.6	12.9	6.52	9.77	11.4	10.71	7.65	0.246347	0.617178	0.19789	0.643312	-0.0448337	0.91853	no	no	no
ENSMUSG00000003190	Bcl2l12	305	373	355	397	174	183	391	404	362	10.32	10.51	12.05	13.15	5.89	7.01	14.11	15.95	12.6	-0.374854	0.45547	0.255482	0.526956	0.632179	0.144373	no	no	no
ENSMUSG00000003198	Zfp959	417	213	304	227	26	143	314	229	217	11.39	4.84	8.33	6.07	0.71	4.42	9.14	7.3	6.1	-1.14242	0.0629181	-0.230282	0.607554	0.914874	0.0890833	no	no	no
ENSMUSG00000003199	Mpnd	933	1019	1179	533	720	616	591	516	674	27.06	24.61	34.3	15.13	20.88	20.23	18.28	17.47	20.12	-0.614578	0.184744	-0.729652	0.0642792	-0.0935718	0.804793	no	no	no
ENSMUSG00000003200	Sh3gl1	1270	958	867	1032	776	606	1738	1651	1054	16.94	10.64	11.6	13.47	10.35	9.15	24.72	25.7	14.47	-0.268749	0.574341	0.605719	0.143505	0.886598	0.0284253	no	no	no
ENSMUSG00000003206	Ebi3	64	106	69	10	13	5	47	20	35	3.71	5.11	4.01	0.57	0.75	0.33	2.9	1.35	2.09	-2.73673	0.00284943	-1.08428	0.0954514	1.66185	0.100928	no	no	no
ENSMUSG00000003208	Yju2	387	283	366	386	137	233	271	292	253	5.22	3.18	4.95	5.1	1.85	3.56	3.9	4.6	3.51	-0.365186	0.574233	-0.25834	0.642816	0.112977	0.851244	no	no	no
ENSMUSG00000003226	Ranbp2	5553	2554	4970	5754	3488	2780	3393	2926	2680	31.65	12.13	28.41	32.11	19.88	17.94	20.63	19.47	15.72	-0.0425632	0.929509	-0.457634	0.273119	-0.399382	0.289332	no	no	no
ENSMUSG00000003227	Edar	1263	10	339	0	3	0	75	42	40	23.21	0.15	6.25	0	0.06	0	1.47	0.9	0.76	-6.04216	3.23e-05	-3.13822	0.000967069	2.97107	0.0555573	no	no	no
ENSMUSG00000003228	Grk5	317	319	316	91	82	169	189	178	347	3	2.52	3	0.84	0.78	1.81	1.91	1.97	3.38	-1.25167	0.137819	-0.328598	0.636009	0.933551	0.272082	no	no	no
ENSMUSG00000003233	Dvl3	552	287	513	722	341	331	783	701	651	5.76	2.49	5.37	7.37	3.56	3.91	8.71	8.53	6.99	0.0980157	0.874327	0.703352	0.137653	0.619135	0.208038	no	no	no
ENSMUSG00000003234	Abcf3	726	645	779	909	145	383	902	765	753	13.64	10.09	14.68	16.72	2.72	8.15	18.07	16.78	14.56	-0.531361	0.325908	0.249181	0.522737	0.775717	0.0980073	no	no	no
ENSMUSG00000003269	Cyth2	527	451	484	929	672	579	1462	1260	1024	10.23	7.29	9.42	17.65	13.04	12.72	30.26	28.54	20.45	0.657483	0.166828	1.42895	0.000568612	0.782918	0.0353422	no	no	no
ENSMUSG00000003283	Hck	332	2428	285	65	47	33	241	149	206	10.61	64.62	9.13	2.03	1.5	1.19	8.21	5.56	6.77	-4.24286	5.22e-06	-2.28361	0.00212406	1.96392	0.00212896	no	no	no
ENSMUSG00000003299	Mrpl4	884	1489	864	800	1478	877	670	594	708	22.58	31.68	22.14	20	37.75	25.36	18.25	17.71	18.61	0.103685	0.840567	-0.62668	0.135552	-0.705615	0.0760816	no	no	no
ENSMUSG00000003308	Keap1	1317	1220	1379	840	588	492	968	726	922	18.76	14.47	19.7	11.71	8.37	7.93	14.71	12.07	13.52	-0.932979	0.0476284	-0.501233	0.192862	0.443203	0.288515	no	no	no
ENSMUSG00000003309	Ap1m2	75	87	253	19	56	43	159	125	115	1.6	1.54	5.4	0.4	1.19	1.04	3.61	3.11	2.52	-1.58016	0.0900826	0.000559548	0.999339	1.60735	0.059365	no	no	no
ENSMUSG00000003316	Glg1	1457	1231	1414	1336	1242	1157	1772	1587	1447	13.74	9.67	13.37	12.33	11.71	12.35	17.82	17.47	14.04	-0.0328377	0.943364	0.308271	0.432714	0.355762	0.350618	no	no	no
ENSMUSG00000003344	Btbd2	493	626	451	1012	308	358	377	314	371	9.19	9.72	8.43	18.47	5.74	7.56	7.5	6.83	7.12	0.15041	0.780115	-0.460378	0.296171	-0.621013	0.218435	no	no	no
ENSMUSG00000003345	Csnk1g2	2215	2695	1670	4172	1774	1478	2222	1999	1743	30.62	31.04	23.16	56.47	24.52	23.13	32.76	32.26	24.8	0.22153	0.662051	-0.0563367	0.891683	-0.279246	0.493154	no	no	no
ENSMUSG00000003346	Abhd17a	915	1986	929	976	670	590	629	498	506	39.54	71.48	40.26	41.28	28.95	28.86	28.99	25.12	22.5	-0.7	0.185355	-1.1536	0.0172675	-0.44693	0.211508	no	no	no
ENSMUSG00000003348	Mob3a	1526	1660	1684	942	180	225	1952	1834	1505	31.35	28.4	34.7	18.94	3.7	5.23	42.77	43.98	31.82	-1.81503	0.000897556	0.20594	0.616299	2.01386	1.07e-05	no	no	no
ENSMUSG00000003355	Fkbp11	49	491	31	66	50	38	34	24	21	1.21	10.1	0.77	1.6	1.23	1.06	0.9	0.69	0.53	-1.69547	0.104105	-2.52031	0.0136345	-0.841249	0.428595	no	no	no
ENSMUSG00000003360	Ddx23	3207	2994	2488	2568	3024	2170	2760	2467	2078	34.42	26.76	26.78	26.98	32.45	26.36	31.59	30.9	22.95	-0.0447908	0.923012	-0.164787	0.682217	-0.0985894	0.78588	no	no	no
ENSMUSG00000003363	Pld3	1914	2517	2589	1345	1951	1007	2378	2103	1607	43.76	47.93	59.37	30.1	44.6	26.06	57.98	56.12	37.81	-0.572121	0.262868	-0.119997	0.788012	0.480028	0.24005	no	no	no
ENSMUSG00000003378	Grik5	251	145	149	450	292	300	185	137	179	3.25	1.56	1.93	5.7	3.78	4.39	2.55	2.07	2.38	0.975834	0.161239	-0.0557532	0.939824	-1.02349	0.104396	no	no	no
ENSMUSG00000003380	Rabac1	1139	1942	1348	913	732	566	930	893	1282	49.99	71	59.35	39.23	32.12	28.13	43.53	45.75	57.91	-0.910581	0.0712224	-0.435724	0.352408	0.487432	0.198717	no	no	no
ENSMUSG00000003382	Etv3	1599	596	1079	650	1938	1208	1741	1439	1258	10.4	3.23	7.04	4.14	12.61	8.9	12.08	10.93	8.42	0.339004	0.565566	0.489884	0.276374	0.193398	0.689185	no	no	no
ENSMUSG00000003402	Prkcsh	3206	2558	3654	1587	4823	2558	1702	1644	1720	50.13	33.32	57.31	24.29	75.4	45.28	28.38	30.01	27.68	0.110892	0.843788	-0.805857	0.0548228	-0.875637	0.0605138	no	no	no
ENSMUSG00000003418	St8sia6	920	440	266	11	26	50	199	149	298	8.02	3.2	2.33	0.09	0.23	0.49	1.85	1.52	2.67	-3.57447	0.000938476	-1.22543	0.0712855	2.37418	0.0395472	no	no	no
ENSMUSG00000003420	Fcgrt	361	2236	475	261	434	207	350	316	1045	11.48	59.23	15.15	8.13	13.8	7.45	11.87	11.73	34.2	-1.64876	0.0193553	-0.789832	0.242075	0.88395	0.0951836	no	no	no
ENSMUSG00000003421	Nosip	809	1166	785	892	762	756	795	762	627	19.31	23.19	18.8	20.85	18.19	20.43	20.24	21.24	15.41	-0.0903207	0.842847	-0.242129	0.550763	-0.143016	0.692576	no	no	no
ENSMUSG00000003423	Pih1d1	443	1153	479	541	637	513	416	419	519	14.66	31.78	15.9	17.53	21.08	19.22	14.68	16.19	17.68	-0.177984	0.733939	-0.524299	0.267313	-0.333308	0.37559	no	no	no
ENSMUSG00000003429	Rps11	17417	32517	18204	13587	19165	13098	10567	9533	10709	1345.96	2093.09	1411.06	1027.87	1480.81	1145.97	870.93	859.95	851.72	-0.448266	0.467217	-1.07609	0.0714782	-0.605081	0.220312	no	no	no
ENSMUSG00000003435	Supt5	2890	2287	2618	2472	3406	1939	3440	2869	2471	33.52	22.09	30.45	28.06	39.49	25.46	42.55	38.84	29.49	0.131998	0.782423	0.253229	0.534972	0.149304	0.695724	no	no	no
ENSMUSG00000003437	Paf1	1253	1001	1232	1409	1215	1049	1853	1636	1401	24.36	16.21	24.03	26.82	23.62	23.09	38.43	37.13	28.03	0.175539	0.694031	0.56882	0.153212	0.409224	0.247313	no	no	no
ENSMUSG00000003438	Timm50	987	2461	1036	993	1009	841	444	501	680	24.58	51.05	25.88	24.21	25.13	23.71	11.79	14.57	17.43	-0.55352	0.290925	-1.37836	0.00553276	-0.81318	0.029949	no	no	no
ENSMUSG00000003444	Med29	130	319	192	231	83	120	129	120	149	6.78	13.87	10.05	11.8	4.33	7.09	7.18	7.31	8	-0.473975	0.388959	-0.571564	0.217413	-0.114217	0.8096	no	no	no
ENSMUSG00000003458	Ncstn	1379	1164	1164	1029	1537	1326	1674	1410	1321	23.19	16.3	19.63	16.94	25.84	25.25	30.02	27.68	22.86	0.2005	0.666809	0.329416	0.399217	0.151825	0.679199	no	no	no
ENSMUSG00000003464	Pex19	717	696	775	1034	426	797	691	733	1494	12.56	10.16	13.62	17.74	7.46	15.81	12.91	14.99	26.94	0.126013	0.790856	0.484927	0.26532	0.363499	0.406249	no	no	no
ENSMUSG00000003477	Inmt	2	3	20	6	2	5	322	390	237	0.08	0.1	0.84	0.25	0.08	0.24	14.35	19.02	10.19	-0.580192	0.710475	4.87859	1.17e-10	5.4755	4.86e-11	no	no	no
ENSMUSG00000003484	Cyp4f18	494	855	103	28	32	6	119	63	168	17.8	25.66	3.72	0.99	1.15	0.24	4.57	2.65	6.23	-4.2083	4.03e-06	-1.96346	0.0030015	2.25669	0.00524461	no	no	no
ENSMUSG00000003500	Impdh1	644	1228	797	2240	1162	1332	1946	1852	1320	13.07	20.76	16.22	44.5	23.58	30.6	42.12	43.87	27.57	0.899326	0.0621986	1.03009	0.0180652	0.13098	0.727237	no	no	no
ENSMUSG00000003526	Prodh	69	36	77	217	34	35	416	392	382	0.59	0.26	0.66	1.82	0.29	0.34	3.8	3.92	3.37	0.560594	0.649295	2.50437	0.00619717	1.95041	0.0188594	no	no	no
ENSMUSG00000003527	Ess2	367	505	535	647	387	490	423	392	365	5.8	6.65	8.48	10.01	6.11	8.76	7.13	7.23	5.93	0.210942	0.674782	-0.155883	0.729584	-0.363421	0.424836	no	no	no
ENSMUSG00000003528	Slc25a1	292	801	315	306	257	194	296	521	3347	9.02	20.61	9.76	9.25	7.94	6.78	9.75	18.79	106.4	-0.784649	0.163783	1.62027	0.0312019	2.43159	0.000736413	no	no	no
ENSMUSG00000003531	Dgcr6	60	390	55	587	164	178	612	523	544	1.34	7.27	1.24	12.87	3.67	4.51	14.62	13.67	12.54	0.939337	0.226066	1.8766	0.000394632	0.877011	0.0678075	no	no	no
ENSMUSG00000003534	Ddr1	106	262	441	947	283	571	512	407	565	1.48	3.06	6.19	12.98	3.96	9.05	7.65	6.65	8.14	1.19865	0.0589022	0.928576	0.0726396	-0.273153	0.568388	no	no	no
ENSMUSG00000003541	Ier3	32	51	143	77	210	114	51	39	164	1.89	2.51	8.48	4.46	12.41	7.63	3.21	2.69	9.98	0.946376	0.163645	0.20571	0.75244	-0.705095	0.24305	no	no	no
ENSMUSG00000003546	Klc4	304	224	320	517	172	185	425	345	369	8.55	5.25	9.03	14.23	4.84	5.89	12.75	11.33	10.68	0.0923334	0.863328	0.488993	0.24594	0.404036	0.388049	no	no	no
ENSMUSG00000003549	Ercc1	320	418	384	317	348	302	368	324	337	6.88	7.48	8.28	6.67	7.48	7.35	8.43	8.13	7.45	-0.0987505	0.846059	-0.0297106	0.945859	0.0793441	0.860599	no	no	no
ENSMUSG00000003559	As3mt	294	1044	349	412	35	37	276	262	284	6.12	18.1	7.29	8.39	0.73	0.87	6.13	6.36	6.08	-1.7661	0.0220679	-0.91457	0.0963675	0.808935	0.207772	no	no	no
ENSMUSG00000003573	Homer3	79	94	98	260	201	122	290	295	169	1.54	1.52	1.91	4.95	3.91	2.68	6.01	6.69	3.38	1.13279	0.133562	1.51412	0.020984	0.389606	0.485519	no	no	no
ENSMUSG00000003575	Crtc1	346	337	285	274	281	493	468	433	320	2.07	1.68	1.71	1.6	1.68	3.34	2.98	3.02	1.97	0.234462	0.773452	0.408959	0.586911	0.181505	0.801091	no	no	no
ENSMUSG00000003581	Rnf215	390	324	330	297	237	181	380	317	346	11.68	8.08	9.91	8.71	7.1	6.14	12.14	11.08	10.66	-0.450908	0.361414	0.0772836	0.851889	0.540535	0.213853	no	no	no
ENSMUSG00000003604	Aven	400	1035	284	306	618	280	129	142	192	5.35	11.52	3.81	4	8.26	4.24	1.84	2.22	2.64	-0.364999	0.58176	-1.71462	0.00921168	-1.33663	0.039589	no	no	no
ENSMUSG00000003617	Cp	1241	455	1370	226	220	228	360	194	556	8.67	2.65	9.6	1.55	1.54	1.8	2.68	1.58	4	-2.01628	0.00597649	-1.40416	0.0143815	0.641306	0.401851	no	no	no
ENSMUSG00000003623	Crot	708	710	1237	1707	431	1815	1189	952	944	8.67	7.25	15.2	20.47	5.28	25.18	15.54	13.62	11.9	0.644344	0.239776	0.288872	0.490286	-0.35743	0.432725	no	no	no
ENSMUSG00000003644	Rps6ka1	1690	2519	1709	412	3045	1448	651	526	647	26.53	32.94	26.91	6.33	47.8	25.74	10.9	9.64	10.45	-0.0727184	0.908899	-1.60409	0.000185047	-1.49518	0.0114178	no	no	no
ENSMUSG00000003660	Snrnp200	3997	3285	2877	2957	5020	3848	2664	2330	2079	34.17	23.39	24.67	24.75	42.91	37.25	24.29	23.25	18.29	0.359019	0.463582	-0.436782	0.279911	-0.769162	0.0475991	no	no	no
ENSMUSG00000003662	Ciao1	817	926	836	807	1303	690	950	879	779	17.08	16.13	17.53	16.52	27.24	16.33	21.18	21.45	16.76	0.248942	0.609649	0.105106	0.787379	-0.117205	0.766327	no	no	no
ENSMUSG00000003680	Taf6l	174	350	193	314	72	210	135	159	148	2.32	3.88	2.58	4.1	0.96	3.17	1.92	2.47	2.03	-0.135523	0.854804	-0.538115	0.447734	-0.413655	0.565638	no	no	no
ENSMUSG00000003721	Insig2	398	270	486	525	159	607	621	609	519	7.66	4.33	9.38	9.89	3.06	13.23	12.75	13.68	10.28	0.247768	0.648849	0.66241	0.123946	0.419829	0.365238	no	no	no
ENSMUSG00000003731	Kpna6	1511	636	1286	1290	1205	1550	1426	1299	1254	15.01	5.26	12.81	12.55	11.97	17.43	15.11	15.06	12.82	0.335829	0.493114	0.27584	0.512211	-0.0410906	0.914861	no	no	no
ENSMUSG00000003746	Man1a	3262	2917	1340	2135	1477	876	1937	1692	1520	22.6	16.84	9.31	14.48	10.23	6.87	14.31	13.69	10.84	-0.661017	0.213711	-0.454498	0.303366	0.215771	0.614023	no	no	no
ENSMUSG00000003752	Itpkc	45	135	79	109	231	174	95	56	73	0.57	1.42	1	1.35	2.92	2.49	1.28	0.83	0.95	1.06069	0.243807	-0.0712885	0.945605	-1.12529	0.201349	no	no	no
ENSMUSG00000003762	Coq8b	229	422	207	287	198	228	213	215	251	2.74	4.21	2.48	3.36	2.37	3.09	2.72	3	3.09	-0.130301	0.855165	-0.203182	0.754281	-0.0752987	0.909084	no	no	no
ENSMUSG00000003778	Brd8	1753	1521	1696	3141	2124	2262	3229	2805	2217	11.02	7.96	10.69	19.33	13.35	16.1	21.65	20.58	14.34	0.682684	0.144096	0.808764	0.0470586	0.135565	0.7178	no	no	no
ENSMUSG00000003779	Kif20a	909	1199	843	1950	745	955	814	859	706	14.01	15.39	13.03	29.42	11.48	16.66	13.38	15.45	11.2	0.36808	0.447469	-0.208316	0.608037	-0.583745	0.161223	no	no	no
ENSMUSG00000003808	Farsa	1033	1475	912	899	776	579	1001	941	758	15.22	18.1	13.47	12.96	11.43	9.66	15.73	16.18	11.49	-0.496742	0.305799	-0.239362	0.556215	0.26571	0.509689	no	no	no
ENSMUSG00000003809	Gcdh	457	529	385	646	1201	582	513	538	657	11.09	10.7	9.37	15.35	29.15	15.99	13.28	15.24	16.41	0.959452	0.0684719	0.405169	0.323273	-0.52818	0.214791	no	no	no
ENSMUSG00000003810	Mast2	833	318	570	1149	1711	1551	1017	1175	969	6.92	2.2	4.75	9.34	14.21	14.58	9.01	11.39	8.28	1.43743	0.00892563	0.919213	0.0502639	-0.49028	0.257951	no	no	no
ENSMUSG00000003812	Dnase2a	499	486	443	215	166	98	337	214	224	6.19	5.02	5.51	2.61	2.06	1.38	4.46	3.1	2.86	-1.43844	0.036705	-0.773425	0.156232	0.675278	0.329556	no	no	no
ENSMUSG00000003813	Rad23a	542	1333	608	662	532	738	543	506	644	14.06	28.8	15.82	16.81	13.8	21.67	15.02	15.32	17.19	-0.253923	0.617796	-0.460574	0.31415	-0.207874	0.580309	no	no	no
ENSMUSG00000003814	Calr	10088	9316	10428	4758	7225	4070	6465	4863	6583	234.15	180.11	242.78	108.11	167.67	106.95	160.04	131.76	157.25	-0.749115	0.172998	-0.657883	0.181733	0.120916	0.792092	no	no	no
ENSMUSG00000003824	Syce2	217	470	163	368	495	263	190	231	210	7.37	13.3	5.55	12.24	16.81	10.11	6.88	9.16	7.34	0.531808	0.338396	-0.301402	0.540754	-0.82429	0.0702498	no	no	no
ENSMUSG00000003847	Nfat5	1894	303	1424	1666	1150	1048	4399	4051	2548	6.89	0.92	5.2	5.93	4.18	4.32	17.06	17.2	9.54	0.140975	0.827949	1.61993	0.00101267	1.49832	0.00171432	no	no	no
ENSMUSG00000003848	Nob1	1031	1770	1034	1120	1040	724	679	638	500	19.77	28.27	19.89	21.02	19.94	15.72	13.89	14.28	9.87	-0.307992	0.52175	-0.975363	0.023389	-0.655174	0.0914049	no	no	no
ENSMUSG00000003849	Nqo1	6	30	38	42	21	8	405	400	269	0.26	1.08	1.64	1.77	0.9	0.39	18.59	20.1	11.92	0.0094521	0.992791	3.81606	6.73e-10	3.81627	1.42e-09	no	no	no
ENSMUSG00000003865	Gys1	212	160	265	215	89	82	199	260	748	2.96	1.86	3.71	2.94	1.24	1.3	2.96	4.24	10.75	-0.62992	0.419852	0.940941	0.137077	1.58414	0.0283137	no	no	no
ENSMUSG00000003868	Ruvbl2	1315	3451	1472	1562	657	1110	846	968	912	30.29	66.21	34.01	35.22	15.13	28.95	20.78	26.03	21.62	-0.848806	0.121761	-1.1095	0.0255236	-0.271285	0.467539	no	no	no
ENSMUSG00000003882	Il7r	14493	183	8988	159	26	37	1067	455	942	207.76	2.19	129.24	2.23	0.37	0.6	16.31	7.61	13.9	-6.51433	6.62e-08	-3.16603	0.000599087	3.3484	6.04e-07	no	no	no
ENSMUSG00000003923	Tfam	1569	1952	1309	2052	1258	1072	1034	925	1000	23.63	24.49	19.78	30.26	18.95	18.28	16.61	16.26	15.5	-0.0607442	0.896453	-0.616391	0.126574	-0.551417	0.145034	no	no	no
ENSMUSG00000003929	Zfp81	852	152	631	596	301	395	737	698	477	8.39	1.25	6.23	5.74	2.96	4.4	7.74	8.02	4.83	-0.277131	0.66954	0.262583	0.59919	0.562974	0.272463	no	no	no
ENSMUSG00000003934	Efnb3	143	19	62	31	98	64	191	206	131	3	0.33	1.31	0.64	2.06	1.52	4.28	5.05	2.83	-0.142011	0.877593	1.21423	0.0876421	1.37513	0.0580452	no	no	no
ENSMUSG00000003948	Mmd	1093	1320	1932	789	2327	1146	728	675	1936	20.4	20.52	36.17	14.42	43.43	24.22	14.49	14.71	37.19	0.14525	0.791458	-0.305825	0.524061	-0.412406	0.422287	no	no	no
ENSMUSG00000003949	Hlf	192	18	246	25	72	48	416	105	246	1.92	0.15	2.47	0.24	0.72	0.54	4.44	1.23	2.53	-1.41273	0.19946	0.696725	0.373043	2.12571	0.0295982	no	no	no
ENSMUSG00000003955	Fam162a	783	983	1159	1396	663	639	340	369	598	61.58	64.39	91.42	107.47	52.13	56.89	28.52	33.87	48.4	-0.0538253	0.916791	-1.07734	0.0226819	-1.01841	0.0208664	no	no	no
ENSMUSG00000003970	Rpl8	24928	77588	21302	21677	49778	22207	9466	8831	10595	1226.14	3178.83	1050.99	1043.79	2448.08	1236.68	496.58	507.05	536.35	-0.262701	0.718053	-2.04362	0.00319139	-1.74924	0.00194932	no	no	no
ENSMUSG00000003992	Ssbp2	77	262	61	2095	1265	923	2139	2077	1209	0.64	1.83	0.51	17.17	10.59	8.75	19.1	20.3	10.42	3.4224	3.46e-06	3.78796	2.56e-09	0.364487	0.387539	no	no	no
ENSMUSG00000004018	Fancl	338	472	315	321	183	588	228	181	209	6.7	7.79	6.26	6.23	3.63	13.2	4.82	4.19	4.26	0.0908338	0.871505	-0.74172	0.130768	-0.845553	0.124986	no	no	no
ENSMUSG00000004032	Gstm5	78	47	73	36	31	12	53	26	133	4.08	2.05	3.83	1.84	1.62	0.71	2.96	1.59	7.16	-1.20544	0.13105	0.120347	0.848692	1.3409	0.0839762	no	no	no
ENSMUSG00000004043	Stat5a	960	748	1882	1042	1707	1510	1479	1426	1161	9	5.84	17.69	9.56	15.99	16.02	14.78	15.6	11.2	0.37109	0.479207	0.25273	0.567231	-0.0870355	0.831891	no	no	no
ENSMUSG00000004044	Cavin1	156	282	412	307	270	273	320	379	1570	2.91	4.38	7.7	5.6	5.03	5.76	6.36	8.24	30.11	0.102233	0.86533	1.46379	0.0223161	1.37294	0.0284835	no	no	no
ENSMUSG00000004054	Map3k11	1106	748	798	910	418	907	1237	1170	946	16.83	9.48	12.18	13.56	6.36	15.63	20.07	20.78	14.81	-0.153982	0.750868	0.417145	0.293754	0.573601	0.15246	no	no	no
ENSMUSG00000004056	Akt2	1101	2595	1293	1423	957	1253	1999	1949	2604	10.32	20.26	12.16	13.06	8.97	13.3	19.99	21.33	25.12	-0.350013	0.496302	0.485928	0.27034	0.834002	0.0293486	no	no	no
ENSMUSG00000004069	Dnaja3	676	1259	806	870	423	874	470	514	1482	11.55	17.92	13.81	14.55	7.23	16.91	8.57	10.25	26.06	-0.237024	0.634153	-0.0756258	0.880226	0.166476	0.737378	no	no	no
ENSMUSG00000004070	Hmox2	899	1370	1188	1102	429	533	1051	1072	1056	27.11	34.41	35.93	32.53	12.93	18.19	33.8	37.73	32.77	-0.683527	0.159124	-0.0336176	0.935683	0.646943	0.0902501	no	no	no
ENSMUSG00000004085	Map3k20	87	124	229	801	54	67	467	395	528	0.57	0.68	1.51	5.15	0.35	0.5	3.27	3.03	3.57	0.97769	0.349438	1.60385	0.0542462	0.615393	0.400667	no	no	no
ENSMUSG00000004096	Cwc15	1972	2826	2441	2313	4801	1442	1221	1053	1279	83.91	100.16	104.18	96.35	204.25	69.47	55.41	52.3	56.01	0.40245	0.504867	-0.947916	0.0406937	-1.31205	0.0121372	no	no	no
ENSMUSG00000004098	Col5a3	144	127	124	117	222	126	29	25	146	1.41	1.04	1.22	1.12	2.18	1.4	0.3	0.29	1.48	0.303003	0.743151	-0.825747	0.444145	-1.1218	0.274987	no	no	no
ENSMUSG00000004099	Dnmt1	8458	4501	8693	3476	6372	5995	3923	4507	3540	76.64	33.97	79.01	30.83	57.73	61.5	37.91	47.67	33.01	-0.291529	0.585822	-0.756463	0.103992	-0.437322	0.295794	no	no	no
ENSMUSG00000004100	Ppan	3898	2338	2630	1069	849	647	711	684	667	65.08	32.51	44.04	17.47	14.17	12.23	12.66	13.33	11.46	-1.68679	0.000607134	-2.00868	6.39e-06	-0.304994	0.437121	no	no	no
ENSMUSG00000004105	Angptl2	120	228	408	2384	2115	4109	545	456	751	1.28	2.02	4.35	24.82	22.49	49.47	6.18	5.66	8.22	3.56222	1.16e-08	1.23923	0.0300583	-2.31183	4.56e-07	no	no	no
ENSMUSG00000004110	Cacna1e	488	379	42	812	354	909	1351	1063	343	1.29	0.84	0.11	2.11	0.94	2.73	3.82	3.29	0.94	1.2089	0.217371	1.58507	0.0813908	0.380137	0.609186	no	no	no
ENSMUSG00000004127	Trmt10a	319	343	413	234	173	314	225	263	221	2.67	2.39	3.47	1.92	1.45	2.98	2.01	2.57	1.91	-0.432394	0.565987	-0.48328	0.497043	-0.042901	0.955042	no	no	no
ENSMUSG00000004187	Kifc2	166	38	158	221	245	67	503	420	320	2.82	0.54	2.69	3.68	4.16	1.29	9.12	8.33	5.6	0.562451	0.479027	1.75741	0.0025102	1.22333	0.026089	no	no	no
ENSMUSG00000004207	Psap	25082	32883	24050	21934	24236	9147	19124	14037	23762	611.01	667.24	587.66	523.08	590.32	252.28	496.87	399.16	595.75	-0.455358	0.448457	-0.458774	0.404711	0.0228789	0.96511	no	no	no
ENSMUSG00000004233	Wars2	184	175	186	266	90	206	184	180	189	2.07	1.64	2.1	2.93	1.01	2.62	2.21	2.36	2.19	0.135876	0.865524	0.0991494	0.897501	-0.0317486	0.966174	no	no	no
ENSMUSG00000004263	Atn1	67	58	106	118	188	54	141	106	172	0.97	0.7	1.55	1.68	2.73	0.89	2.19	1.8	2.57	0.637351	0.495948	0.843504	0.338602	0.217007	0.783693	no	no	no
ENSMUSG00000004267	Eno2	140	84	193	89	80	56	80	46	95	1.99	0.99	2.75	1.24	1.14	0.9	1.21	0.76	1.39	-0.76421	0.400061	-0.813063	0.363901	-0.0378412	0.970027	no	no	no
ENSMUSG00000004268	Emg1	3233	5424	3055	4134	3258	2488	3578	3157	2559	46.66	65.2	44.22	58.4	47.01	40.65	55.07	53.18	38.01	-0.158808	0.756016	-0.254758	0.586557	-0.0842381	0.827316	no	no	no
ENSMUSG00000004270	Lpcat3	949	1315	1270	562	561	696	1044	889	766	19.41	22.4	26.06	11.25	11.47	16.12	22.78	21.23	16.13	-0.835051	0.0712387	-0.2983	0.453846	0.54723	0.153605	no	no	no
ENSMUSG00000004285	Atp6v1f	1776	3469	1984	1341	1187	1143	993	987	1381	111.68	181.7	125.14	82.55	74.63	81.38	66.6	72.45	89.38	-0.883525	0.10227	-1.03277	0.0463838	-0.137266	0.732123	no	no	no
ENSMUSG00000004317	Clcn5	247	162	229	357	101	116	212	221	212	1.44	0.79	1.34	2.04	0.59	0.77	1.32	1.51	1.27	-0.088422	0.928769	0.0786196	0.934133	0.175632	0.854973	no	no	no
ENSMUSG00000004319	Clcn3	1936	990	2519	1567	882	1661	1285	1168	1227	7.58	3.23	9.89	6.01	3.45	7.36	5.37	5.34	4.94	-0.311593	0.583597	-0.503885	0.296204	-0.17548	0.730941	no	no	no
ENSMUSG00000004356	Utp20	1912	1075	1610	1433	786	1165	336	421	549	12.53	5.87	10.58	9.19	5.15	8.64	2.35	3.22	3.7	-0.353327	0.479364	-1.71396	0.000665528	-1.34872	0.0119392	no	no	no
ENSMUSG00000004359	Spic	197	409	153	95	3	7	227	157	147	3.43	5.93	2.67	1.62	0.05	0.14	4.21	3.19	2.63	-2.56236	0.0076031	-0.366009	0.545103	2.1827	0.0155288	no	no	no
ENSMUSG00000004364	Cul3	3093	3486	1871	3412	5116	3821	2668	2291	2153	42.43	39.83	25.74	45.82	70.17	59.34	39.03	36.68	30.4	0.67803	0.193182	-0.168411	0.699852	-0.82442	0.0394661	no	no	no
ENSMUSG00000004383	Large1	65	37	178	178	119	99	74	71	137	0.54	0.26	1.5	1.46	1	0.94	0.66	0.69	1.18	0.472829	0.660384	0.0208613	0.985369	-0.446014	0.672808	no	no	no
ENSMUSG00000004393	Ddx56	978	2161	1264	737	660	860	448	392	469	25.81	47.5	33.46	19.04	17.41	25.7	12.61	12.08	12.74	-0.855553	0.0869241	-1.66025	0.000405513	-0.799842	0.0356546	no	no	no
ENSMUSG00000004394	Tmed4	738	864	973	784	1005	853	907	855	916	22.65	22.09	29.95	23.56	30.84	29.64	29.69	30.63	28.93	0.163078	0.724546	0.140994	0.720333	-0.00118892	0.997393	no	no	no
ENSMUSG00000004446	Bid	703	1585	506	1132	182	276	476	526	471	13.24	24.86	9.56	20.87	3.43	5.88	9.56	11.56	9.13	-0.798241	0.21523	-0.815251	0.100876	-0.0463702	0.933197	no	no	no
ENSMUSG00000004451	Ralb	382	399	323	915	633	978	571	440	607	5.18	4.51	4.39	12.15	8.58	15.01	8.26	6.96	8.47	1.28451	0.0136138	0.62423	0.185103	-0.656662	0.133212	no	no	no
ENSMUSG00000004455	Ppp1cc	1240	1972	1166	2016	1743	2541	1552	1380	1408	24.21	32.07	22.83	38.53	34.02	56.16	32.31	31.45	28.29	0.629973	0.195822	0.07214	0.862918	-0.55367	0.132892	no	no	no
ENSMUSG00000004460	Dnajb11	1995	2515	2339	1578	2226	1400	1414	1111	1250	41.21	43.27	48.46	31.91	45.98	32.74	31.15	26.79	26.57	-0.264766	0.592529	-0.777402	0.0620387	-0.486439	0.197085	no	no	no
ENSMUSG00000004462	Tbccd1	351	228	389	348	221	258	262	239	316	3.38	1.83	3.76	3.28	2.13	2.81	2.69	2.69	3.13	-0.144643	0.838303	-0.181555	0.783864	-0.0256833	0.969679	no	no	no
ENSMUSG00000004500	Zfp324	129	71	179	141	14	61	124	106	119	1.81	0.83	2.51	1.93	0.2	0.97	1.85	1.73	1.71	-0.694076	0.461386	-0.0696823	0.933383	0.634925	0.494271	no	no	no
ENSMUSG00000004508	Gab2	183	149	280	98	197	137	184	109	220	1.98	1.35	3.04	1.04	2.13	1.68	2.13	1.38	2.45	-0.389271	0.641443	-0.197354	0.798986	0.206069	0.802302	no	no	no
ENSMUSG00000004530	Coro1c	1729	3011	1917	1661	1083	3011	1025	993	1153	11.96	17.35	13.3	11.25	7.49	23.58	7.56	8.02	8.21	-0.0901466	0.863722	-0.960226	0.0301058	-0.881089	0.069139	no	no	no
ENSMUSG00000004535	Tax1bp1	2247	2357	2657	3827	4775	2869	3941	3538	3124	15.03	13.14	17.83	25.07	31.94	21.73	28.12	27.63	21.51	0.775657	0.101284	0.628334	0.109784	-0.123178	0.740245	no	no	no
ENSMUSG00000004552	Ctse	153	619	206	171	129	330	239	250	231	3.23	10.87	4.36	3.53	2.72	7.88	5.38	6.15	5.01	-0.475194	0.494118	-0.293925	0.595591	0.149133	0.78281	no	no	no
ENSMUSG00000004558	Ndrg2	325	393	546	125	361	147	560	529	1583	6.4	6.44	10.78	2.41	7.1	3.27	11.75	12.15	32.06	-0.861178	0.159882	1.13624	0.0293894	2.01541	0.000744085	no	no	no
ENSMUSG00000004561	Mettl17	738	575	973	335	1014	535	687	596	515	12.43	8.06	16.43	5.52	17.07	10.2	12.34	11.71	8.92	-0.129044	0.81396	-0.267074	0.520013	-0.097579	0.841656	no	no	no
ENSMUSG00000004562	Arhgef40	128	76	330	199	382	276	417	338	442	0.83	0.41	2.13	1.26	2.46	2.02	2.87	2.54	2.93	0.686694	0.453037	1.11326	0.17915	0.438276	0.551783	no	no	no
ENSMUSG00000004565	Pnpla6	653	464	734	450	287	383	969	799	691	4.5	2.66	5.07	3.04	1.98	2.99	7.12	6.43	4.9	-0.611637	0.372359	0.468086	0.363222	1.09239	0.0587971	no	no	no
ENSMUSG00000004567	Mcoln1	665	367	532	899	550	497	979	808	874	5.88	2.7	4.72	7.79	4.87	4.98	9.24	8.35	7.96	0.375908	0.527961	0.811965	0.0837874	0.45004	0.333022	no	no	no
ENSMUSG00000004568	Arhgef18	2001	1449	1513	987	304	1459	2817	2428	1615	9.63	5.81	7.3	4.65	1.46	7.95	14.46	13.64	8	-0.7212	0.22203	0.545072	0.21379	1.26779	0.0124205	no	no	no
ENSMUSG00000004591	Pkn2	777	769	722	1835	1605	1204	1535	1373	1177	4.03	3.33	3.76	9.33	8.33	7.08	8.5	8.32	6.29	1.10556	0.0539717	0.920055	0.0655367	-0.174861	0.697711	no	no	no
ENSMUSG00000004609	Cd33	324	86	373	90	67	26	290	116	236	2.79	0.62	3.22	0.76	0.58	0.25	2.66	1.16	2.09	-1.85435	0.0690907	-0.263378	0.732199	1.61014	0.119887	no	no	no
ENSMUSG00000004610	Etfb	302	1065	325	371	816	362	180	220	949	17.34	50.94	18.72	20.86	46.85	23.54	11.02	14.75	56.09	0.0145281	0.981296	-0.269625	0.680838	-0.252529	0.662989	no	no	no
ENSMUSG00000004612	Nkg7	230	2829	259	1	10	1	193	112	184	16.82	172.34	19	0.07	0.73	0.08	15.05	9.56	13.85	-7.57267	2.98e-09	-2.72009	0.0011757	4.88603	7.42e-10	no	no	no
ENSMUSG00000004626	Stxbp2	1969	1512	1909	1069	1309	1765	1846	1553	1594	31.65	20.24	30.78	16.82	21.04	32.12	31.64	29.14	26.37	-0.249811	0.591673	-0.029712	0.939873	0.236222	0.525139	no	no	no
ENSMUSG00000004633	Chn2	1633	120	797	18	24	12	105	101	409	18.78	1.15	9.19	0.2	0.28	0.16	1.29	1.36	4.84	-4.81785	2.42e-05	-1.95795	0.00720884	2.89426	0.0120032	no	no	no
ENSMUSG00000004637	Wwox	294	175	241	130	171	144	129	101	157	1.93	0.96	1.59	0.84	1.12	1.07	0.9	0.77	1.06	-0.536419	0.578923	-0.747027	0.447579	-0.20109	0.850264	no	no	no
ENSMUSG00000004642	Slbp	3304	4108	3180	3756	2641	3962	2302	2746	2375	36.35	37.64	35.09	40.45	29.05	49.35	27.01	35.26	26.89	0.0638901	0.892585	-0.420914	0.311728	-0.480929	0.185007	no	no	no
ENSMUSG00000004655	Aqp1	345	419	632	455	447	140	454	466	1938	8.78	8.88	16.13	11.33	11.37	4.03	12.32	13.84	50.75	-0.330431	0.5459	1.0952	0.0577541	1.44084	0.0159598	no	no	no
ENSMUSG00000004661	Arid3b	1008	499	606	165	1606	207	1070	935	733	8.45	3.48	5.09	1.35	13.46	1.96	9.56	9.15	6.32	0.0838957	0.917787	0.436067	0.345326	0.422474	0.531067	no	no	no
ENSMUSG00000004665	Cnn2	5824	4583	4484	509	657	147	1408	1101	1277	158.26	103.73	122.22	13.54	17.85	4.52	40.8	34.92	35.71	-3.37784	9.06e-08	-1.89391	7.92e-05	1.52248	0.000380922	no	no	no
ENSMUSG00000004667	Polr2e	1340	1997	1609	1314	512	690	615	506	581	33.55	41.64	40.41	32.2	12.82	19.56	16.42	14.79	14.97	-0.913072	0.0604831	-1.45061	0.000563014	-0.54223	0.178494	no	no	no
ENSMUSG00000004677	Myo9b	2298	1321	1878	1644	1254	1520	2984	2426	1812	20.49	9.81	16.8	14.35	11.18	15.35	28.38	25.25	16.63	-0.216752	0.639377	0.468654	0.257445	0.697506	0.0701517	no	no	no
ENSMUSG00000004707	Ly9	3151	2632	2885	523	776	785	1297	1015	1075	63.69	44.31	58.49	10.35	15.68	17.96	27.96	23.95	22.36	-1.91548	0.000126505	-1.27115	0.00319622	0.666279	0.0787438	no	no	no
ENSMUSG00000004730	Adgre1	87	471	257	506	214	114	284	142	279	1.8	8.1	5.32	10.23	4.42	2.66	6.25	3.42	5.93	0.104392	0.880754	-0.0898715	0.872828	-0.218211	0.69829	no	no	no
ENSMUSG00000004748	Mtfp1	268	359	209	26	53	65	23	46	254	10.31	11.5	8.06	0.98	2.04	2.83	0.94	2.07	10.05	-2.32226	0.000413622	-1.2894	0.0280819	1.05076	0.205555	no	no	no
ENSMUSG00000004768	Rab23	244	153	211	241	122	228	170	120	150	1.97	1.03	1.71	1.9	0.98	2.08	1.46	1.13	1.25	0.0436567	0.95981	-0.374876	0.680083	-0.410695	0.647759	no	no	no
ENSMUSG00000004771	Rab11a	1082	1649	1424	1352	941	766	1053	941	1072	24.17	30.69	31.91	29.57	21.02	19.38	25.09	24.54	24.65	-0.353231	0.446413	-0.352522	0.381836	0.0095188	0.978591	no	no	no
ENSMUSG00000004789	Dlst	2330	1987	2003	2321	4436	3475	2413	2496	5888	16.29	11.57	14.05	15.89	31.02	27.51	18	20.37	42.38	0.833825	0.0922611	0.840372	0.0695487	0.0317079	0.943532	no	no	no
ENSMUSG00000004798	Ulk2	513	465	470	783	232	261	828	731	807	5.74	4.33	5.27	8.57	2.59	3.3	9.88	9.54	9.29	-0.123099	0.844525	0.776773	0.0855035	0.900277	0.0696813	no	no	no
ENSMUSG00000004814	Ccl24	11	8	111	7	28	0	26	18	209	0.57	0.34	5.75	0.35	1.45	0	1.43	1.08	11.1	-1.65291	0.152648	0.946872	0.307638	2.62219	0.0140322	no	no	no
ENSMUSG00000004815	Dgkq	297	77	213	371	50	347	412	344	305	2.76	0.6	1.99	3.38	0.46	3.65	4.09	3.73	2.92	0.426858	0.606368	0.8494	0.229924	0.426113	0.519337	no	no	no
ENSMUSG00000004837	Grap	2522	1023	1913	987	993	923	1494	1307	1006	94.02	31.77	71.54	36.02	37.01	38.96	59.4	56.88	38.6	-0.786076	0.128351	-0.428723	0.378471	0.377853	0.318551	no	no	no
ENSMUSG00000004843	Chmp2b	574	827	727	728	672	527	792	599	724	19.9	23.88	25.28	24.71	23.3	20.69	29.29	24.24	25.83	-0.0374522	0.934652	0.0724943	0.857395	0.124841	0.722372	no	no	no
ENSMUSG00000004846	Plod3	720	495	555	610	322	331	640	502	591	10.65	6.1	8.23	8.83	4.76	5.54	10.1	8.67	9	-0.40559	0.434095	0.0402554	0.924781	0.455165	0.322218	no	no	no
ENSMUSG00000004849	Ap1s1	1122	3000	1253	2188	843	1301	699	700	1081	34.12	76	38.22	65.14	25.63	44.8	22.67	24.85	33.83	-0.269985	0.631048	-1.04332	0.0433127	-0.781932	0.0551398	no	no	no
ENSMUSG00000004864	Mapk13	58	18	534	33	66	28	132	52	119	1.23	0.32	11.37	0.69	1.4	0.67	2.99	1.29	2.6	-2.01888	0.0632988	-0.930517	0.268862	1.14021	0.205187	no	no	no
ENSMUSG00000004865	Srpk1	5675	1991	4982	2557	783	1324	2457	2313	1945	30.65	8.96	26.99	13.52	4.23	8.1	14.15	14.58	10.81	-1.36304	0.0124198	-0.827675	0.0623097	0.538952	0.229258	no	no	no
ENSMUSG00000004880	Lbr	4062	3275	5385	3481	3401	3881	6918	6622	5108	57.03	38.3	75.84	47.85	47.74	61.69	103.59	108.53	73.81	-0.119939	0.806185	0.641835	0.169784	0.777244	0.0549815	no	no	no
ENSMUSG00000004885	Crabp2	15	11	46	14	51	14	11	10	16	0.76	0.46	2.33	0.69	2.58	0.8	0.59	0.59	0.83	0.16635	0.866636	-0.817644	0.454034	-0.966048	0.363883	no	no	no
ENSMUSG00000004891	Nes	1043	225	1092	74	351	43	30	27	165	10.87	1.95	11.41	0.75	3.66	0.51	0.33	0.33	1.77	-2.15842	0.00728112	-3.21145	2.82e-05	-0.988526	0.322128	no	no	no
ENSMUSG00000004895	Prcc	584	1536	710	938	772	680	722	772	689	18.6	40.74	22.68	29.24	24.58	24.52	24.52	28.7	22.58	-0.150257	0.769902	-0.285001	0.539483	-0.127118	0.718508	no	no	no
ENSMUSG00000004896	Rrnad1	1024	289	745	814	637	570	1691	1476	1030	10.79	2.54	7.88	8.4	6.71	6.8	19.01	18.16	11.17	0.0422286	0.938578	1.07425	0.0195526	1.04845	0.0156792	no	no	no
ENSMUSG00000004897	Hdgf	4052	10174	4137	6714	5087	3593	3577	3997	4790	94.28	197.17	96.55	152.92	118.34	94.65	88.76	108.56	114.7	-0.182995	0.753813	-0.50137	0.362246	-0.308084	0.479559	no	no	no
ENSMUSG00000004929	Thop1	695	1263	451	511	184	226	115	136	169	9.18	13.9	5.98	6.61	2.43	3.38	1.62	2.1	2.3	-1.2807	0.0372029	-2.33577	0.000140293	-1.07258	0.112792	no	no	no
ENSMUSG00000004931	Apba3	341	401	341	516	191	160	427	377	449	7.89	7.73	7.91	11.68	4.42	4.19	10.53	10.18	10.69	-0.254446	0.643637	0.296703	0.481931	0.550826	0.250295	no	no	no
ENSMUSG00000004933	Matk	672	283	286	264	403	104	169	158	138	9.78	3.43	4.17	3.76	5.86	1.71	2.62	2.68	2.07	-0.589787	0.387796	-1.30398	0.0328381	-0.674096	0.31487	no	no	no
ENSMUSG00000004934	Pias4	618	533	406	621	142	221	538	546	410	11.18	8.03	7.37	11	2.57	4.53	10.38	11.53	7.63	-0.596736	0.287615	0.0353302	0.9344	0.627876	0.211314	no	no	no
ENSMUSG00000004936	Map2k1	1341	1044	1291	737	418	284	863	699	831	26.43	17.14	25.53	14.22	8.24	6.34	18.14	16.08	16.86	-1.27182	0.00869468	-0.53917	0.165749	0.743772	0.072815	no	no	no
ENSMUSG00000004937	Sgta	1034	1942	893	1249	819	821	911	1006	1429	24.03	37.6	20.82	28.42	19.03	21.6	22.58	27.29	34.18	-0.338094	0.49382	-0.12722	0.77935	0.21403	0.5617	no	no	no
ENSMUSG00000004945	Tmem242	582	1026	630	858	782	553	421	421	790	21.18	31.1	22.99	30.56	28.45	22.78	16.34	17.88	29.59	0.0712989	0.882284	-0.375117	0.399954	-0.43344	0.261141	no	no	no
ENSMUSG00000004947	Dtx2	414	731	358	477	391	437	546	509	436	3.94	5.79	3.41	4.44	3.72	4.7	5.54	5.65	4.27	-0.0713522	0.91124	0.11693	0.82617	0.183813	0.732039	no	no	no
ENSMUSG00000004951	Hspb1	62	190	146	63	275	41	250	213	733	4.02	10.26	9.49	4	17.83	3.01	17.29	16.12	48.91	0.105493	0.883992	1.65493	0.00354143	1.59014	0.0128972	no	no	no
ENSMUSG00000004952	Rasa4	827	447	812	125	309	297	437	332	359	7.39	3.33	7.27	1.09	2.76	3	4.16	3.46	3.3	-1.35335	0.0483274	-0.811264	0.127592	0.570852	0.392621	no	no	no
ENSMUSG00000004980	Hnrnpa2b1	27793	26908	29409	33594	26311	18567	38257	35153	31985	282.18	227.55	299.49	333.89	267.09	213.42	414.25	416.61	334.21	-0.00335359	0.994983	0.409897	0.422888	0.428994	0.348326	no	no	no
ENSMUSG00000004994	Ccdc130	164	144	169	248	132	165	267	219	213	4.07	2.98	4.21	6.02	3.27	4.64	7.07	6.34	5.44	0.268449	0.670718	0.614039	0.239867	0.351826	0.489004	no	no	no
ENSMUSG00000004996	Mri1	570	1329	632	387	494	925	301	241	307	11.64	22.61	12.95	7.74	10.09	21.39	6.56	5.75	6.45	-0.348269	0.529532	-1.46384	0.00331225	-1.1201	0.0263974	no	no	no
ENSMUSG00000005034	Prkacb	1803	2637	1649	1918	1234	1843	2463	2459	2235	13.74	16.74	12.6	14.31	9.4	15.9	20.02	21.87	17.53	-0.179562	0.706674	0.329592	0.413359	0.508597	0.178597	no	no	no
ENSMUSG00000005043	Sgsh	204	237	157	106	31	93	110	88	103	3.09	2.99	2.38	1.57	0.47	1.59	1.78	1.56	1.61	-1.17207	0.162834	-0.837476	0.268252	0.340439	0.708717	no	no	no
ENSMUSG00000005054	Cstb	985	1501	1255	1512	1149	677	2525	2080	2639	109.19	138.6	139.55	164.08	127.35	84.97	298.53	269.16	301.08	-0.0787642	0.884199	1.02734	0.0446396	1.12134	0.0157269	no	no	no
ENSMUSG00000005069	Pex5	510	777	467	806	565	420	979	861	918	8.65	10.97	7.94	13.38	9.58	8.06	17.7	17.04	16.02	0.125105	0.805515	0.747778	0.0717672	0.626691	0.11492	no	no	no
ENSMUSG00000005078	Jkamp	333	255	245	547	148	371	303	219	299	8.27	5.27	6.1	13.3	3.67	10.43	8.02	6.35	7.64	0.423402	0.428762	0.0501883	0.911253	-0.373475	0.440341	no	no	no
ENSMUSG00000005087	Cd44	2814	2294	2922	1432	1042	986	1075	530	1095	27.76	18.85	28.91	13.83	10.28	11.01	11.31	6.1	11.12	-1.11412	0.0152177	-1.49723	0.000328124	-0.370568	0.394192	no	no	no
ENSMUSG00000005102	Eif2ak4	559	435	321	572	1175	612	263	251	269	5.01	3.25	2.89	5.02	10.53	6.21	2.51	2.63	2.48	0.944497	0.138681	-0.636505	0.323696	-1.5544	0.00978935	no	no	no
ENSMUSG00000005103	Wdr1	5658	6167	5902	3788	1779	2966	4036	3743	3564	42.5	38.59	44.47	27.85	13.36	25.22	32.33	32.82	27.55	-0.972722	0.0373944	-0.557914	0.173745	0.414213	0.255708	no	no	no
ENSMUSG00000005107	Slc2a9	186	309	227	770	249	982	153	154	105	2.45	3.38	2.99	9.91	3.27	14.62	2.15	2.36	1.42	1.54999	0.0173842	-0.652108	0.365348	-2.21745	0.000530056	no	no	no
ENSMUSG00000005125	Ndrg1	353	1169	594	697	279	215	408	452	536	3.58	9.87	6.04	6.91	2.83	2.47	4.41	5.35	5.59	-0.732871	0.275849	-0.460366	0.378639	0.248486	0.66003	no	no	no
ENSMUSG00000005131	4930550C14Rik	48	17	62	720	417	373	31	28	17	0.91	0.27	1.17	13.31	7.88	7.98	0.62	0.62	0.33	3.41431	1.06e-05	-0.581186	0.636304	-3.99277	9.31e-08	no	no	no
ENSMUSG00000005142	Man2b1	3085	3776	3667	1128	2425	1516	4365	3197	2722	25.69	26.2	30.63	9.2	20.19	14.3	38.77	31.08	23.33	-0.906736	0.0671881	0.0481256	0.905874	0.983761	0.0149538	no	no	no
ENSMUSG00000005150	Wdr83	388	419	399	592	464	495	584	468	492	9.2	8.28	9.49	13.75	11	13.29	14.77	12.96	12.01	0.460572	0.330625	0.438119	0.287822	-0.0137706	0.971904	no	no	no
ENSMUSG00000005161	Prdx2	1810	3873	2312	2826	2379	1453	1923	1940	2292	39.67	70.7	50.83	60.63	52.13	36.05	44.95	49.63	51.7	-0.175696	0.74207	-0.299398	0.531395	-0.109698	0.781824	no	no	no
ENSMUSG00000005198	Polr2a	3788	2737	3239	4451	6375	6368	5272	4321	3641	35.83	21.56	30.73	41.21	60.29	68.2	53.18	47.71	35.44	0.950996	0.0574802	0.518815	0.218011	-0.409893	0.312189	no	no	no
ENSMUSG00000005204	Senp3	2768	2767	2807	1788	1587	1774	1867	1526	1504	50.94	42.42	51.82	32.21	29.2	36.97	36.65	32.78	28.49	-0.586362	0.210265	-0.685022	0.104989	-0.0855126	0.806869	no	no	no
ENSMUSG00000005225	Plekha8	425	231	517	65	154	513	100	31	141	4.06	1.84	4.95	0.61	1.47	5.54	1.02	0.35	1.38	-0.507931	0.514065	-1.94946	0.015906	-1.42295	0.116717	no	no	no
ENSMUSG00000005233	Spc25	578	676	581	1633	2158	1281	672	691	776	12.12	11.81	12.22	33.52	45.24	30.41	15.03	16.91	16.75	1.58606	0.0014644	0.309087	0.434684	-1.2552	0.0012447	no	no	no
ENSMUSG00000005251	Ripk4	45	52	127	15	12	164	123	95	120	0.84	0.81	2.37	0.27	0.22	3.46	2.44	2.06	2.3	-0.0522362	0.958663	0.601528	0.47074	0.658923	0.431689	no	no	no
ENSMUSG00000005267	Zfp287	592	31	362	46	60	153	98	66	107	5.19	0.23	3.18	0.39	0.53	1.52	0.92	0.67	0.96	-1.6771	0.0817325	-1.71993	0.0479143	-0.0115194	0.991818	no	no	no
ENSMUSG00000005299	Letm1	987	1902	1080	1513	1576	1849	764	853	2192	6.84	10.97	7.5	10.26	10.92	14.5	5.64	6.9	15.63	0.442837	0.385727	0.0281337	0.955408	-0.405595	0.397322	no	no	no
ENSMUSG00000005354	Txn2	2627	7402	2230	1393	2497	1881	1153	1079	1949	41.73	97.94	35.53	21.66	39.66	33.83	19.53	20.01	31.86	-0.96005	0.112998	-1.48684	0.00836361	-0.5041	0.216616	no	no	no
ENSMUSG00000005360	Slc1a3	188	142	373	46	35	7	376	316	773	1.47	0.93	2.93	0.35	0.27	0.06	3.14	2.89	6.23	-2.45634	0.0413518	1.03977	0.132744	3.52035	0.000555993	no	no	no
ENSMUSG00000005362	Crbn	806	928	913	1523	442	616	905	755	792	7.72	7.4	8.77	14.27	4.23	6.68	9.24	8.44	7.8	0.0248998	0.962403	-0.0215021	0.960562	-0.0487961	0.919914	no	no	no
ENSMUSG00000005364	Il5ra	107	733	21	315	1	0	28	11	26	2	11.42	0.39	5.77	0.02	0	0.56	0.24	0.5	-1.44518	0.217157	-3.29307	0.00322487	-1.93902	0.0774495	no	no	no
ENSMUSG00000005370	Msh6	2299	1784	2426	2795	2228	3222	4625	4668	2775	35.36	22.86	37.43	42.08	34.26	56.11	75.87	83.81	43.93	0.447259	0.340106	0.979352	0.0338133	0.541944	0.189101	no	no	no
ENSMUSG00000005371	Fbxo11	1391	867	1146	1858	1095	845	2468	2231	1540	21.15	10.98	17.48	27.65	16.64	14.54	40.02	39.59	24.1	0.228476	0.627319	0.951635	0.0251425	0.734278	0.0580043	no	no	no
ENSMUSG00000005373	Mlxipl	5	0	30	6	69	28	94	222	1841	0.06	0	0.36	0.07	0.83	0.38	1.21	3.13	22.87	1.03996	0.507316	5.07029	8.71e-05	4.01548	0.000479507	no	no	no
ENSMUSG00000005374	Tbl2	750	692	764	915	447	526	502	499	566	6.38	4.91	6.52	7.62	3.8	5.07	4.56	4.96	4.96	-0.140194	0.802942	-0.402598	0.41865	-0.256826	0.624198	no	no	no
ENSMUSG00000005378	Bud23	983	1674	837	1319	851	1401	738	626	541	19.41	27.53	16.57	25.49	16.8	31.31	15.54	14.43	10.99	0.127031	0.79314	-0.777515	0.0745053	-0.908552	0.0182602	no	no	no
ENSMUSG00000005397	Nid1	791	1853	725	565	1187	942	248	189	867	7.62	14.86	7	5.33	11.43	10.27	2.55	2.12	8.59	-0.170155	0.768001	-1.27343	0.030617	-1.08887	0.0613103	no	no	no
ENSMUSG00000005410	Mcm5	3794	5306	3699	2775	3990	2936	1418	1873	1732	63.51	73.99	62.11	45.48	66.79	55.65	25.32	36.6	29.84	-0.269698	0.60217	-1.25855	0.00637167	-0.966632	0.0161743	no	no	no
ENSMUSG00000005413	Hmox1	398	2323	348	1525	1253	570	401	346	356	15.19	73.87	13.33	56.99	47.83	24.64	16.33	15.42	13.99	0.18627	0.790941	-1.40947	0.0316816	-1.58483	0.00017717	no	no	no
ENSMUSG00000005417	Mprip	1800	2751	1868	3049	2570	3052	5861	5368	3465	9.03	11.49	9.4	14.97	12.89	17.33	31.35	31.43	17.89	0.54512	0.253279	1.28676	0.00318812	0.750368	0.047925	no	no	no
ENSMUSG00000005442	Cic	1252	881	921	1683	984	1092	4178	3574	2423	8.13	4.77	6	10.7	6.39	8.03	28.94	27.09	16.19	0.374943	0.466513	1.79836	6.26e-05	1.43193	0.000615473	no	no	no
ENSMUSG00000005447	Pafah1b3	439	1318	608	473	638	443	399	397	293	13.93	34.83	19.35	14.69	20.24	15.91	13.5	14.7	9.57	-0.483243	0.370069	-1.01785	0.0377906	-0.515172	0.199523	no	no	no
ENSMUSG00000005465	Il27ra	1566	810	1799	291	295	294	877	671	705	29.95	12.9	34.51	5.45	5.64	6.37	17.89	14.98	13.88	-2.1125	6.63e-05	-0.807911	0.0571776	1.32392	0.00263138	no	no	no
ENSMUSG00000005469	Prkaca	671	1320	690	718	827	655	643	650	1486	18.03	29.54	18.59	18.88	22.22	19.92	18.42	20.39	41.09	-0.16823	0.732056	0.126891	0.793653	0.311552	0.451134	no	no	no
ENSMUSG00000005470	Asf1b	1255	1715	1109	1228	477	595	798	934	790	35.88	40.84	31.8	34.37	13.64	19.26	24.33	31.17	23.25	-0.769599	0.117208	-0.601423	0.155829	0.163398	0.671637	no	no	no
ENSMUSG00000005474	Myl10	10	43	49	118	1020	2190	196	214	138	0.56	1.99	2.73	6.42	56.67	137.77	11.62	13.88	7.89	5.12274	1.57e-07	2.46754	1.28e-05	-2.6556	0.000298562	no	no	no
ENSMUSG00000005481	Ddx39a	2010	4875	1686	2585	1694	2296	1768	1770	1499	26.06	52.65	21.93	32.81	21.96	33.71	24.45	26.79	20	-0.30211	0.570516	-0.683009	0.163789	-0.382099	0.28108	no	no	no
ENSMUSG00000005483	Dnajb1	998	1486	751	1730	2526	1406	2591	3056	2052	20.82	25.82	15.72	35.33	52.69	33.21	57.65	74.42	44.06	0.935235	0.0709954	1.34019	0.00433051	0.427475	0.308309	no	no	no
ENSMUSG00000005501	Usp40	538	228	463	499	56	435	576	518	476	3.03	1.07	2.62	2.75	0.32	2.77	3.46	3.4	2.76	-0.220121	0.787564	0.386137	0.574903	0.612403	0.388935	no	no	no
ENSMUSG00000005505	Kbtbd4	199	97	204	207	248	90	203	168	178	4.24	1.72	4.36	4.32	5.28	2.17	4.61	4.18	3.9	0.182784	0.793182	0.179004	0.759487	0.0279933	0.961983	no	no	no
ENSMUSG00000005506	Celf1	4145	2141	3092	5358	3345	3405	6547	6136	4821	32.81	14.11	24.55	41.51	26.47	30.51	55.26	56.69	39.27	0.450055	0.334626	0.980352	0.0256437	0.541083	0.151074	no	no	no
ENSMUSG00000005510	Ndufs3	1312	2783	1324	1166	2700	1103	1097	1092	2470	40.27	71.15	40.76	35.03	82.85	38.33	35.91	39.12	78.02	0.0274642	0.963269	-0.151237	0.775721	-0.144454	0.776686	no	no	no
ENSMUSG00000005514	Por	731	1304	733	1018	639	807	737	625	1374	12.15	18.06	12.22	16.57	10.62	15.19	13.07	12.13	23.51	-0.0679863	0.888801	0.0650735	0.884784	0.135335	0.745245	no	no	no
ENSMUSG00000005533	Igf1r	873	135	1225	2752	764	740	1201	903	736	3.48	0.45	4.89	10.73	3.04	3.34	5.1	4.2	3.02	0.908664	0.220939	0.356719	0.561826	-0.530299	0.372219	no	no	no
ENSMUSG00000005534	Insr	603	195	730	736	298	410	1463	1339	1211	2.93	0.79	3.56	3.5	1.45	2.26	7.59	7.6	6.06	-0.035173	0.963433	1.38862	0.0136616	1.43747	0.012207	no	no	no
ENSMUSG00000005540	Fcer2a	3399	2	182	2	3	1	27	57	100	73.48	0.04	3.95	0.04	0.06	0.02	0.62	1.44	2.22	-7.22239	8.72e-06	-4.07966	0.000561078	3.18891	0.0287966	no	no	no
ENSMUSG00000005547	Cyp2a5	99	21	1343	6	39	1	76	83	122	3.19	0.56	43.44	0.19	1.26	0.04	2.61	3.12	4.05	-4.54607	0.000261471	-2.23174	0.0157301	2.37723	0.0115091	no	no	no
ENSMUSG00000005566	Trim28	3805	6815	3525	4513	5066	3181	4909	4891	3700	61.17	91.26	56.84	71.03	81.43	57.9	84.17	91.78	61.22	-0.0408032	0.939567	0.0109412	0.98224	0.0706695	0.865314	no	no	no
ENSMUSG00000005575	Ube2m	1068	2282	1041	1327	1051	902	1581	1375	1374	30.29	53.91	29.61	36.84	29.8	28.96	47.82	45.52	40.1	-0.33333	0.517203	0.0559291	0.906399	0.398905	0.269952	no	no	no
ENSMUSG00000005609	Ctr9	887	630	773	1303	869	968	1241	1104	1028	7.41	4.38	6.48	10.66	7.26	9.16	11.06	10.77	8.84	0.532779	0.2897	0.624745	0.154701	0.102255	0.810882	no	no	no
ENSMUSG00000005610	Eif4g2	14184	12606	13889	21873	17309	13847	17742	17862	15007	93.27	69.04	91.6	140.8	113.8	103.08	124.42	137.1	101.56	0.480653	0.343385	0.402421	0.391455	-0.0633617	0.880877	no	no	no
ENSMUSG00000005615	Pcyt1a	264	242	266	464	371	213	402	418	581	2.38	1.82	2.41	4.1	3.35	2.17	3.87	4.4	5.39	0.493604	0.50114	0.897855	0.159369	0.415248	0.48838	no	no	no
ENSMUSG00000005621	Zfp592	1327	671	891	821	673	430	1728	1582	1163	11.97	5.04	8.06	7.25	6.07	4.39	16.62	16.65	10.79	-0.504104	0.349052	0.696621	0.10852	1.21615	0.00813723	no	no	no
ENSMUSG00000005625	Psmd4	1837	3419	2448	2736	2833	2010	2157	1919	2351	43.73	67.79	58.45	63.76	67.43	54.17	54.76	53.33	57.6	0.0841704	0.870384	-0.184416	0.691202	-0.250945	0.522599	no	no	no
ENSMUSG00000005628	Tmod4	19	12	26	23	16	10	84	64	39	0.74	0.39	1.02	0.88	0.62	0.44	3.49	2.91	1.56	-0.148226	0.902398	1.62048	0.077906	1.77926	0.0573217	no	no	no
ENSMUSG00000005656	Snx6	1310	1209	601	1563	781	1292	1351	1219	1206	29.21	22.45	13.44	34.12	17.41	32.61	32.13	31.73	27.67	0.297366	0.541275	0.356797	0.406312	0.0576389	0.873417	no	no	no
ENSMUSG00000005672	Kit	104	40	218	39	145	59	230	201	273	0.78	0.25	1.64	0.29	1.09	0.5	1.84	1.76	2.11	-0.455468	0.697256	0.895968	0.342469	1.36398	0.176981	no	no	no
ENSMUSG00000005674	Tomm40l	182	269	165	276	94	143	125	125	285	2.37	2.92	2.15	3.52	1.22	2.11	1.74	1.9	3.82	-0.148217	0.847822	-0.104322	0.883571	0.0441104	0.951625	no	no	no
ENSMUSG00000005681	Apoa2	14	21	27	10	26	88	5	14	7	1.74	2.18	3.37	1.22	3.24	12.4	0.66	2.03	0.9	1.12747	0.173842	-1.05625	0.207297	-2.18058	0.0122116	no	no	no
ENSMUSG00000005682	Pan2	1798	585	1030	2212	1228	1969	2305	2124	1441	14.19	3.84	8.15	17.09	9.69	17.59	19.4	19.56	11.7	0.732981	0.151328	0.842001	0.0638627	0.118106	0.763921	no	no	no
ENSMUSG00000005683	Cs	4061	4017	3321	4675	2720	2777	2466	3082	9303	46.97	38.7	38.53	52.94	31.46	36.37	30.42	41.61	110.75	-0.0873366	0.854361	0.454289	0.408544	0.551745	0.280375	no	no	no
ENSMUSG00000005686	Ampd3	159	88	134	620	151	193	142	114	412	1.89	0.87	1.6	7.21	1.79	2.6	1.8	1.58	5.04	1.30191	0.112621	0.787371	0.316657	-0.50812	0.461387	no	no	no
ENSMUSG00000005687	Bcas2	1307	2391	1662	1833	2556	1747	1240	1101	1205	19.9	30.33	25.38	27.32	38.91	30.12	20.14	19.57	18.88	0.3224	0.51278	-0.506383	0.223395	-0.808747	0.0311867	no	no	no
ENSMUSG00000005698	Ctcf	2870	2851	2275	4867	5230	3314	5411	5349	4036	39.47	32.66	31.39	65.53	71.92	51.61	79.38	85.88	57.13	0.858409	0.0860592	0.971669	0.0324785	0.133565	0.745396	no	no	no
ENSMUSG00000005699	Pard6a	51	164	68	174	37	94	104	85	100	2.15	5.77	2.88	7.2	1.56	4.5	4.69	4.19	4.35	0.20668	0.771782	0.171038	0.769453	-0.0734821	0.89807	no	no	no
ENSMUSG00000005705	Agrp	25	12	8	12	3	8	30	20	22	1.65	0.66	0.53	0.78	0.2	0.6	2.11	1.54	1.49	-0.741063	0.534339	0.67561	0.478102	1.42934	0.179911	no	no	no
ENSMUSG00000005718	Tfap4	476	517	418	346	187	175	140	185	191	12.52	11.33	11.03	8.91	4.92	5.21	3.93	5.68	5.17	-0.899121	0.0759154	-1.33232	0.00351195	-0.431276	0.398018	no	no	no
ENSMUSG00000005732	Ranbp1	2851	7862	3608	4067	2484	3296	1201	1391	1533	114.39	262.75	145.21	159.75	99.65	149.73	51.39	65.15	63.3	-0.476071	0.41253	-1.72285	0.00239918	-1.2449	0.00338492	no	no	no
ENSMUSG00000005774	Rfx5	914	240	608	685	250	321	1043	849	707	11.11	2.43	7.42	8.15	3.04	4.42	13.53	12.05	8.85	-0.430661	0.482074	0.60442	0.186428	1.04949	0.0280638	no	no	no
ENSMUSG00000005779	Psmb4	2549	8721	3887	4343	3729	2821	2320	2143	2947	87.33	248.89	133.58	145.67	127.74	109.43	84.78	85.71	103.92	-0.396016	0.510315	-0.968713	0.0932416	-0.560674	0.188003	no	no	no
ENSMUSG00000005802	Slc30a4	296	141	395	2420	3023	1215	1081	1091	804	3.61	1.43	4.83	28.89	36.86	16.77	14.06	15.53	10.09	3.05247	8.38e-07	1.8587	0.000150977	-1.15437	0.00706736	no	no	no
ENSMUSG00000005803	Sqor	45	74	91	298	659	333	251	258	458	0.74	1.01	1.49	4.77	10.78	6.17	4.38	4.93	7.72	2.62379	0.001342	2.16143	0.00256566	-0.431078	0.417742	no	no	no
ENSMUSG00000005804	Bloc1s6	563	709	621	561	869	550	593	527	464	9.65	10.12	10.68	9.42	14.9	10.68	10.84	10.55	8.19	0.189078	0.70616	-0.158063	0.706106	-0.329112	0.454761	no	no	no
ENSMUSG00000005813	Metap1	857	1076	936	958	718	670	1042	1002	935	8.18	8.56	8.97	8.96	6.86	7.24	10.61	11.17	9.19	-0.186591	0.706946	0.149831	0.721595	0.343326	0.431477	no	no	no
ENSMUSG00000005824	Tnfsf14	90	86	259	38	95	55	132	101	96	3.26	2.59	9.4	1.35	3.44	2.25	5.1	4.27	3.58	-1.06272	0.159527	-0.335092	0.55133	0.770596	0.232497	no	no	no
ENSMUSG00000005846	Rsl1d1	3393	6199	3491	5572	3508	3265	1622	1630	1396	100.45	152.86	103.66	161.48	103.83	109.43	51.21	56.33	42.53	-0.0154252	0.977289	-1.41414	0.00517999	-1.39237	0.00101858	no	no	no
ENSMUSG00000005871	Apc	1166	471	1023	1521	615	1372	1888	1780	1398	4.84	1.63	4.26	6.18	2.55	6.44	8.35	8.62	5.97	0.457232	0.481054	0.959725	0.0584481	0.512051	0.30292	no	no	no
ENSMUSG00000005873	Reep5	1220	2993	1684	1650	1301	758	1228	1134	2133	25.88	52.89	35.83	34.27	27.6	18.21	27.78	28.08	46.57	-0.584267	0.26895	-0.318855	0.513966	0.277916	0.48843	no	no	no
ENSMUSG00000005881	Ergic3	1232	2008	1446	1527	2485	1311	1515	1348	1359	38.83	52.71	45.71	47.11	78.31	46.78	50.92	49.59	44.08	0.321583	0.54813	-0.0701401	0.874753	-0.36449	0.387663	no	no	no
ENSMUSG00000005882	Uqcc1	443	867	436	626	755	500	368	383	990	4.9	7.99	4.84	6.78	8.35	6.26	4.34	4.94	11.27	0.23177	0.684413	0.0890105	0.865857	-0.133305	0.796674	no	no	no
ENSMUSG00000005883	Spo11	87	14	73	1522	2360	1813	4003	3739	1724	1.48	0.2	1.25	25.4	40.23	34.99	72.78	74.41	30.25	4.95169	3.47e-12	5.63989	1.01e-15	0.706225	0.112605	no	no	no
ENSMUSG00000005886	Ncoa2	1499	740	1259	1231	758	969	1645	1450	1246	6.41	2.63	5.4	5.15	3.24	4.69	7.5	7.23	5.48	-0.160145	0.794146	0.363656	0.452698	0.538573	0.289617	no	no	no
ENSMUSG00000005892	Trh	2	1	10	1	234	33	0	0	2	0.1	0.04	0.48	0.05	11.3	1.8	0	0	0.1	3.89939	0.00589565	-1.11459	0.49768	-4.96736	0.000668983	no	no	no
ENSMUSG00000005893	Nr2c2	574	153	556	876	301	986	937	1017	662	2.57	0.57	2.5	3.84	1.35	5	4.47	5.31	3.05	0.784315	0.307658	1.0262	0.126342	0.249371	0.681025	no	no	no
ENSMUSG00000005897	Nr2c1	248	123	258	400	87	259	257	205	204	3.6	1.49	3.75	5.68	1.26	4.25	3.98	3.47	3.05	0.294483	0.679728	0.129827	0.837566	-0.160493	0.794771	no	no	no
ENSMUSG00000005899	Smpd4	1211	1089	1097	1454	1812	1315	1002	1079	806	8.96	6.71	8.14	10.53	13.41	11.02	7.91	9.32	6.14	0.536669	0.282393	-0.138594	0.750745	-0.657454	0.138953	no	no	no
ENSMUSG00000005907	Pex1	339	239	370	477	807	1429	390	315	361	2.19	1.28	2.4	3.01	5.21	10.44	2.68	2.37	2.4	1.58797	0.0333198	0.218111	0.771679	-1.35611	0.0329467	no	no	no
ENSMUSG00000005936	Kctd20	1794	1793	1700	1857	944	860	1702	1610	1548	15.33	12.76	14.57	15.54	8.07	8.32	15.51	16.06	13.62	-0.451547	0.347471	-0.0330253	0.932175	0.423216	0.305489	no	no	no
ENSMUSG00000005947	Itgae	585	94	4569	45	37	339	1054	196	259	8.54	1.14	66.87	0.64	0.54	5.6	16.4	3.34	3.89	-3.37524	0.00127692	-1.7029	0.0559403	1.67688	0.0338597	no	no	no
ENSMUSG00000005949	Ctns	396	144	359	261	197	345	498	424	421	7.81	2.36	7.1	5.04	3.88	7.7	10.47	9.76	8.54	-0.0689874	0.906842	0.616807	0.174888	0.703877	0.130094	no	no	no
ENSMUSG00000005950	P2rx5	65	15	67	1	26	6	12	42	201	1.81	0.35	1.88	0.03	0.73	0.19	0.36	1.37	5.77	-1.75688	0.148034	0.737852	0.38853	2.51167	0.0271921	no	no	no
ENSMUSG00000005951	Shpk	98	51	86	76	49	104	105	70	132	2.19	0.95	1.93	1.67	1.1	2.64	2.51	1.83	3.04	0.0619368	0.941622	0.403456	0.604283	0.350294	0.647771	no	no	no
ENSMUSG00000005968	Tuft1	249	105	373	392	1017	513	264	187	254	5.34	1.88	8.02	8.23	21.81	12.46	6.04	4.68	5.61	1.51494	0.0142663	-0.011131	0.982598	-1.46673	0.00633766	no	no	no
ENSMUSG00000005973	Rcn1	743	598	917	415	218	269	613	481	710	15.54	10.42	19.24	8.5	4.56	6.37	13.67	11.74	15.28	-1.22482	0.0142884	-0.253299	0.526511	0.981138	0.0292774	no	no	no
ENSMUSG00000005980	Dnase1	122	101	97	168	36	91	98	94	67	2.65	1.82	2.11	3.57	0.78	2.23	2.27	2.38	1.5	-0.0318994	0.968235	-0.19917	0.794335	-0.164644	0.829376	no	no	no
ENSMUSG00000005981	Trap1	1640	3766	2042	2287	1138	2080	1094	1224	1696	42.61	81.5	53.21	58.16	29.56	61.18	30.31	37.12	45.35	-0.369007	0.491514	-0.814773	0.100876	-0.44958	0.26146	no	no	no
ENSMUSG00000005982	Naa60	782	920	682	666	545	596	858	797	654	13.88	13.61	12.15	11.58	9.67	11.98	16.25	16.52	11.95	-0.290067	0.536411	0.049706	0.901275	0.346863	0.381892	no	no	no
ENSMUSG00000005983	1700037C18Rik	46	89	69	60	26	66	39	23	33	0.95	1.54	1.43	1.22	0.54	1.55	0.86	0.56	0.7	-0.246145	0.800771	-0.883637	0.404589	-0.629741	0.565968	no	no	no
ENSMUSG00000005986	Ankrd13d	184	94	70	164	67	71	713	579	274	5	2.13	1.91	4.36	1.82	2.18	20.66	18.37	7.66	-0.137497	0.852738	2.20546	6.28e-05	2.35064	3.74e-05	no	no	no
ENSMUSG00000006005	Tpr	5581	3361	5182	3842	4351	4684	3954	3888	3375	35.54	17.83	33.1	23.95	27.71	33.77	26.86	28.9	22.12	-0.0103668	0.982038	-0.246357	0.541799	-0.215849	0.54666	no	no	no
ENSMUSG00000006010	Odr4	518	477	474	690	529	474	447	376	549	8.45	6.48	7.75	11.01	8.62	8.75	7.77	7.16	9.21	0.293201	0.55049	-0.0227861	0.95845	-0.305297	0.488618	no	no	no
ENSMUSG00000006014	Prg4	101	191	696	116	146	48	62	123	291	1.58	2.48	10.9	1.77	2.28	0.85	1.03	2.24	4.68	-1.51973	0.0832123	-0.963953	0.18561	0.58587	0.450971	no	no	no
ENSMUSG00000006019	Dhx34	323	328	344	242	1308	1632	416	384	364	4.7	3.97	5.02	3.45	19.02	26.87	6.45	6.52	5.45	1.82636	0.00769539	0.307465	0.539643	-1.49799	0.0136119	no	no	no
ENSMUSG00000006021	Kptn	300	547	231	157	77	190	152	150	222	6	9.12	4.64	3.08	1.54	4.3	3.24	3.5	4.57	-1.17924	0.0773261	-0.901893	0.093312	0.257081	0.683463	no	no	no
ENSMUSG00000006024	Napa	1332	2103	1581	1160	1328	880	1537	1354	1456	23.52	30.93	28	20.05	23.44	17.59	28.94	27.91	26.46	-0.459268	0.334252	-0.120997	0.765724	0.357635	0.316872	no	no	no
ENSMUSG00000006050	Sra1	653	1079	596	757	523	706	701	615	606	19.15	26.36	17.53	21.74	15.34	23.44	21.93	21.06	18.29	-0.130022	0.782951	-0.185162	0.657168	-0.0545315	0.878486	no	no	no
ENSMUSG00000006057	Atp5g1	529	1253	430	484	493	494	160	189	196	7.2	14.2	5.87	6.45	6.71	7.61	2.32	3	2.75	-0.453055	0.426132	-1.85185	0.00198097	-1.39893	0.0123578	no	no	no
ENSMUSG00000006058	Snf8	1256	2442	1289	885	1559	1130	726	560	774	31.36	50.79	32.28	21.63	38.92	31.95	19.33	16.32	19.89	-0.343936	0.515905	-1.1962	0.00834058	-0.828745	0.0345527	no	no	no
ENSMUSG00000006095	Tbcb	543	1156	563	903	820	532	527	469	515	25.17	44.64	26.18	40.98	38.01	27.92	26.05	25.38	24.57	0.0902982	0.860924	-0.499517	0.266508	-0.576894	0.112758	no	no	no
ENSMUSG00000006127	Inpp5k	1126	1113	1119	856	1148	983	2383	2034	1257	13.14	10.82	13.1	9.78	13.4	12.99	29.66	27.71	15.1	-0.0479466	0.919589	0.840172	0.0453546	0.90481	0.0262976	no	no	no
ENSMUSG00000006154	Eps8l1	114	63	68	84	59	83	225	326	338	1.26	0.58	0.76	0.91	0.65	1.04	2.66	4.21	3.85	-0.0239838	0.982708	1.79463	0.0302693	1.82823	0.0270131	no	no	no
ENSMUSG00000006169	Clint1	3631	3145	3954	1677	1559	1603	2179	1708	1907	34.51	24.9	37.7	15.6	14.82	17.25	22.09	18.95	18.65	-1.03421	0.0230453	-0.805684	0.0420516	0.243745	0.505868	no	no	no
ENSMUSG00000006179	Prss16	25	399	101	7	4	1	14443	11351	10386	0.4	5.31	1.62	0.11	0.06	0.02	246.16	211.74	170.81	-3.85083	0.00713241	6.18725	3.44e-17	10.065	1.01e-29	no	no	no
ENSMUSG00000006191	Cdkal1	194	232	219	389	305	308	218	238	256	1.01	1.01	1.15	1.99	1.59	1.82	1.21	1.45	1.38	0.678909	0.461149	0.214024	0.826749	-0.45852	0.599556	no	no	no
ENSMUSG00000006205	Htra1	421	532	481	214	176	169	341	198	373	9.77	10.29	11.2	4.86	4.09	4.44	8.44	5.37	8.91	-1.23236	0.0186662	-0.568509	0.189378	0.671859	0.184143	no	no	no
ENSMUSG00000006215	Zbtb17	645	598	563	806	1053	1038	773	668	571	11.12	8.59	9.74	13.6	18.15	20.26	14.21	13.44	10.13	0.79862	0.098007	0.240651	0.559323	-0.541333	0.169323	no	no	no
ENSMUSG00000006219	Fblim1	189	132	148	128	71	64	95	36	105	2.83	1.65	2.23	1.88	1.06	1.09	1.52	0.63	1.62	-0.711025	0.400688	-0.878672	0.298121	-0.157873	0.867072	no	no	no
ENSMUSG00000006235	Epor	25	48	33	17	301	27	22	20	15	0.84	1.34	1.11	0.56	10.11	1.03	0.79	0.78	0.52	1.81026	0.0991804	-0.67131	0.541879	-2.44315	0.0245239	no	no	no
ENSMUSG00000006262	Mob1b	750	604	820	1734	1744	2493	1142	1045	1182	3.33	2.24	3.66	7.55	7.75	12.55	5.42	5.42	5.41	1.5314	0.0100976	0.681595	0.229278	-0.838226	0.0776072	no	no	no
ENSMUSG00000006273	Atp6v1b2	1673	2126	1799	1338	1479	654	1765	1554	2103	21.08	22.31	22.74	16.5	18.63	9.33	23.72	22.86	27.27	-0.581692	0.232074	0.0361924	0.926887	0.639232	0.104268	no	no	no
ENSMUSG00000006276	Eps15l1	1159	834	1083	910	704	1067	1887	1548	1176	11.5	6.89	10.78	8.84	6.98	11.98	19.96	17.92	12.01	-0.093081	0.849229	0.655965	0.114405	0.75907	0.0689833	no	no	no
ENSMUSG00000006281	Tep1	832	503	679	378	369	395	692	473	844	5.81	2.93	4.76	2.59	2.58	3.12	5.16	3.86	6.07	-0.699006	0.302056	0.0461628	0.930344	0.761714	0.208105	no	no	no
ENSMUSG00000006288	Ttc5	814	916	933	907	1015	906	1067	895	810	13.39	12.55	15.39	14.6	16.69	16.87	18.71	17.18	13.71	0.201004	0.663071	0.14419	0.710751	-0.0410223	0.913388	no	no	no
ENSMUSG00000006289	Osgep	642	1234	873	966	774	646	492	491	578	8.7	13.93	11.87	12.81	10.49	9.91	7.11	7.77	8.06	-0.0985276	0.841206	-0.705098	0.114563	-0.602994	0.165833	no	no	no
ENSMUSG00000006299	Aamp	2587	3655	2568	2560	1539	1592	2282	1967	2448	50.01	58.85	49.79	48.44	29.75	34.84	47.05	44.39	48.7	-0.553483	0.257693	-0.318265	0.475053	0.240897	0.517209	no	no	no
ENSMUSG00000006301	Tmbim1	406	254	353	286	156	134	221	215	581	2.14	1.12	1.87	1.48	0.82	0.8	1.24	1.33	3.16	-0.688631	0.461945	0.0432179	0.957987	0.742654	0.416266	no	no	no
ENSMUSG00000006304	Arpc2	5404	8942	4490	3442	4376	3742	3636	3204	3037	177.69	244.9	148.08	110.79	143.86	139.3	127.51	122.97	102.77	-0.588307	0.293727	-0.860371	0.100309	-0.253611	0.554034	no	no	no
ENSMUSG00000006307	Kmt2b	1593	800	1161	1932	1433	1532	3570	3119	2092	11.1	4.64	8.11	13.17	9.98	12.08	26.52	25.36	15	0.539348	0.275551	1.36528	0.00187965	0.837942	0.0335168	no	no	no
ENSMUSG00000006310	Zbtb32	93	1030	21	18	16	8	45	15	47	2.64	24.33	0.6	0.5	0.45	0.26	1.36	0.5	1.37	-4.34639	0.000765287	-3.23067	0.00267753	1.12176	0.356801	no	no	no
ENSMUSG00000006313	Upk1a	26	136	48	30	24	31	38	29	35	1.22	5.33	2.26	1.38	1.13	1.65	1.91	1.59	1.69	-1.07702	0.222969	-0.835171	0.269292	0.224178	0.798121	no	no	no
ENSMUSG00000006315	Tmem147	554	1863	789	826	605	552	620	512	797	33.3	93.28	47.57	48.61	36.36	37.57	39.75	35.93	49.31	-0.617731	0.278126	-0.667657	0.216063	-0.043233	0.908039	no	no	no
ENSMUSG00000006333	Rps9	15707	36093	16467	18366	16771	12091	10045	8955	10788	416.31	796.84	437.79	476.54	444.45	362.83	283.96	277.06	294.28	-0.444474	0.457186	-1.13205	0.0516741	-0.673097	0.138995	no	no	no
ENSMUSG00000006335	Tfpt	283	461	305	334	461	240	367	362	373	15.75	21.37	17.03	18.2	25.65	15.12	21.79	23.52	21.37	0.103912	0.833892	0.163909	0.685637	0.0811605	0.832456	no	no	no
ENSMUSG00000006342	Susd2	170	139	387	29	43	39	206	57	113	3.31	2.25	7.55	0.55	0.84	0.86	4.28	1.29	2.26	-2.37001	0.00826583	-0.822819	0.197678	1.57455	0.0844606	no	no	no
ENSMUSG00000006344	Ggt5	137	144	414	18	16	12	295	184	292	1.55	1.35	4.69	0.2	0.18	0.15	3.55	2.42	3.39	-3.15274	0.00830598	0.181119	0.788387	3.36781	0.00253971	no	no	no
ENSMUSG00000006356	Crip2	169	296	338	70	385	170	357	224	501	5.38	7.85	10.8	2.18	12.26	6.13	12.13	8.33	16.42	-0.19561	0.756027	0.498308	0.278528	0.727697	0.187812	no	no	no
ENSMUSG00000006360	Crip1	1854	3758	2261	1154	8662	3330	1823	1216	1363	54.36	91.77	66.49	33.12	253.92	110.53	57	41.62	41.13	0.946242	0.190036	-0.769541	0.114802	-1.67071	0.0098908	no	no	no
ENSMUSG00000006362	Cbfa2t3	287	256	346	472	288	91	997	853	635	2.29	1.7	2.77	3.69	2.3	0.82	8.49	7.95	5.22	-0.0127936	0.986995	1.51733	0.00787064	1.5414	0.00898091	no	no	no
ENSMUSG00000006369	Fbln1	890	274	1019	385	3338	1303	97	77	298	13.62	3.49	15.64	5.77	51.08	22.58	1.58	1.38	4.69	1.41037	0.0498311	-2.12551	0.000338338	-3.45577	7.02e-06	no	no	no
ENSMUSG00000006373	Pgrmc1	1290	1709	2045	1594	1863	1309	1261	1258	1788	46.44	51.24	73.84	56.17	67.05	53.35	48.41	52.86	66.24	0.0426482	0.932516	-0.144527	0.751981	-0.164969	0.682531	no	no	no
ENSMUSG00000006378	Gcat	71	177	67	15	15	34	39	28	46	1.99	4.13	1.88	0.41	0.42	1.08	1.17	0.92	1.33	-1.91089	0.0501101	-1.24738	0.132303	0.665183	0.55051	no	no	no
ENSMUSG00000006386	Tek	48	45	73	73	79	120	52	74	239	0.68	0.53	1.04	1.01	1.12	1.93	0.79	1.23	3.49	0.732324	0.483251	1.06318	0.280268	0.337014	0.698707	no	no	no
ENSMUSG00000006390	Elovl1	1073	1113	959	552	377	449	535	457	493	26.31	22.73	23.59	13.25	9.24	12.47	13.99	13.08	12.44	-1.08672	0.0169308	-0.992181	0.0129284	0.100655	0.798381	no	no	no
ENSMUSG00000006392	Med8	810	876	892	603	731	633	661	631	656	18.04	16.25	19.93	13.15	16.28	15.96	15.7	16.41	15.04	-0.269904	0.552157	-0.31536	0.413177	-0.0278564	0.941608	no	no	no
ENSMUSG00000006395	Hyi	272	202	210	270	193	184	291	189	242	8.23	5.09	6.37	8	5.84	6.3	9.39	6.68	7.54	0.00720609	0.989271	0.146229	0.745062	0.149942	0.744831	no	no	no
ENSMUSG00000006398	Cdc20	1696	3464	1449	3224	8772	5029	1258	1307	1443	60.69	103.25	52.01	112.94	313.86	203.75	48.01	54.6	53.14	1.52274	0.0181782	-0.647781	0.202045	-2.14028	6.18e-05	no	no	no
ENSMUSG00000006411	Nectin4	49	42	257	8	64	47	81	24	77	0.87	0.62	4.6	0.14	1.14	0.95	1.54	0.5	1.41	-1.31424	0.204163	-0.860941	0.329088	0.486528	0.652629	no	no	no
ENSMUSG00000006412	Pfdn2	901	1214	1086	821	1303	935	713	599	953	31.09	34.9	37.59	27.74	44.96	36.53	26.24	24.13	33.85	0.07211	0.883733	-0.420192	0.313159	-0.467403	0.228891	no	no	no
ENSMUSG00000006418	Rnf114	2108	1766	2046	1278	1773	912	2319	1725	1830	41.99	29.3	40.88	24.92	35.31	20.57	49.26	40.11	37.51	-0.449168	0.354772	0.0671804	0.87268	0.545732	0.157456	no	no	no
ENSMUSG00000006423	C330007P06Rik	1139	713	989	903	357	468	1088	874	1081	10.26	5.35	8.93	7.96	3.21	4.77	10.45	9.19	10.02	-0.638295	0.245657	0.160858	0.703421	0.808127	0.0862544	no	no	no
ENSMUSG00000006442	Srm	1764	4304	1722	771	610	836	197	250	396	73.74	149.87	72.21	31.55	25.5	39.57	8.78	12.2	17.04	-1.72564	0.00288202	-3.12912	1.75e-07	-1.40321	0.000278315	no	no	no
ENSMUSG00000006456	Rbm14	1079	1013	784	824	1211	802	1116	1071	914	18.45	14.43	13.44	13.79	20.7	15.52	20.35	21.37	16.08	0.10418	0.828125	0.19697	0.618404	0.115285	0.765375	no	no	no
ENSMUSG00000006457	Actn3	68	35	336	7	28	13	123	88	98	1.57	0.67	7.77	0.16	0.65	0.34	3.02	2.37	2.32	-2.74189	0.0170856	-0.455101	0.527149	2.34082	0.0239665	no	no	no
ENSMUSG00000006463	Zdhhc24	287	123	227	395	64	384	280	183	217	6.58	2.35	5.22	8.86	1.47	9.97	6.85	4.9	5.12	0.463327	0.468544	0.137274	0.787841	-0.322049	0.552562	no	no	no
ENSMUSG00000006471	Ndor1	655	186	370	353	499	406	483	384	326	7.5	1.77	4.25	3.96	5.72	5.27	5.9	5.14	3.84	0.141853	0.825444	0.0262985	0.961464	-0.0830503	0.875446	no	no	no
ENSMUSG00000006476	Nsmf	521	236	454	408	184	217	291	211	231	7.11	2.68	6.22	5.45	2.51	3.35	4.24	3.36	3.25	-0.508029	0.420398	-0.655265	0.233279	-0.131575	0.828156	no	no	no
ENSMUSG00000006490	Prl8a9	85	0	0	1	11	659	78	26	57	6.03	0	0	0.07	0.78	52.94	5.9	2.15	4.16	3.0248	0.0275903	0.879869	0.25993	-2.11631	0.053213	no	no	no
ENSMUSG00000006494	Pdk1	2768	2060	1508	3600	1856	1347	3363	2969	2809	23.79	14.74	13	30.28	15.95	13.1	30.82	29.78	24.84	0.164472	0.741933	0.607532	0.138875	0.449561	0.242761	no	no	no
ENSMUSG00000006498	Ptbp1	8450	8907	6206	7296	5718	6083	6114	6425	5046	119.17	104.63	87.79	100.73	80.63	97.12	91.96	105.77	73.24	-0.209252	0.680695	-0.338191	0.480634	-0.118247	0.771204	no	no	no
ENSMUSG00000006517	Mvd	352	268	270	111	212	212	197	175	229	12.66	8.03	9.74	3.91	7.62	8.63	7.55	7.35	8.47	-0.597796	0.251334	-0.486216	0.25227	0.130938	0.784411	no	no	no
ENSMUSG00000006526	Stimate	363	383	359	375	403	561	231	195	385	5.56	4.89	5.52	5.63	6.17	9.73	3.78	3.49	6.07	0.39417	0.480121	-0.36365	0.485806	-0.749299	0.147205	no	no	no
ENSMUSG00000006527	Sfmbt1	444	241	446	986	1314	833	627	564	617	3.44	1.55	3.46	7.47	10.17	7.3	5.18	5.1	4.91	1.51834	0.0151948	0.709026	0.227868	-0.782144	0.112284	no	no	no
ENSMUSG00000006575	Rundc3a	252	170	103	28	179	78	80	31	72	5.73	3.22	2.35	0.62	4.07	2.01	1.94	0.82	1.68	-0.725348	0.353747	-1.38506	0.056669	-0.627477	0.443222	no	no	no
ENSMUSG00000006585	Cdt1	965	1614	778	739	1507	922	576	651	545	20.54	28.62	16.61	15.4	32.08	22.22	13.08	16.18	11.94	0.0608575	0.908124	-0.819104	0.0619332	-0.857286	0.0445229	no	no	no
ENSMUSG00000006587	Snai3	93	61	199	22	140	89	160	102	75	3.82	2.09	8.2	0.88	5.75	4.14	7.01	4.89	3.17	-0.344946	0.640722	-0.0139603	0.979645	0.384608	0.530485	no	no	no
ENSMUSG00000006589	Aprt	1108	2992	1066	791	609	718	258	270	330	45.86	103.15	44.26	32.05	25.2	33.65	11.39	13.05	14.06	-1.20366	0.0341317	-2.50947	8.44e-06	-1.30341	0.000377357	no	no	no
ENSMUSG00000006599	Gtf2h1	1215	1135	1033	1556	1379	1002	1076	931	918	27.22	21.18	23.21	34.12	30.89	25.41	25.71	24.34	21.16	0.318253	0.485204	-0.126113	0.74584	-0.427806	0.232687	no	no	no
ENSMUSG00000006611	Hfe	81	408	156	261	105	135	266	130	290	1.52	6.36	2.93	4.78	1.96	2.86	5.31	2.84	5.59	-0.238828	0.752724	0.215564	0.720823	0.428427	0.480201	no	no	no
ENSMUSG00000006641	Slc5a6	256	180	248	334	65	184	166	130	316	4.29	2.51	4.17	5.48	1.09	3.49	2.97	2.54	5.45	-0.156616	0.821385	-0.11091	0.852387	0.051227	0.936555	no	no	no
ENSMUSG00000006651	Aplp1	168	90	206	42	87	42	45	14	63	3.72	1.66	4.58	0.91	1.93	1.05	1.06	0.36	1.44	-1.29081	0.114227	-1.78043	0.0295339	-0.467904	0.641239	no	no	no
ENSMUSG00000006673	Qrich1	2290	1475	2582	2123	3262	1348	1956	1843	1501	19.33	10.37	21.86	17.55	27.53	12.88	17.61	18.16	13.04	0.211568	0.679354	-0.178684	0.654749	-0.35131	0.404612	no	no	no
ENSMUSG00000006676	Usp19	3594	1686	3575	2457	2491	1438	5389	4311	3513	34.09	13.32	34.01	22.81	23.62	15.44	54.51	47.73	34.29	-0.361088	0.461485	0.656901	0.140933	1.04277	0.00670917	no	no	no
ENSMUSG00000006678	Pola1	1491	891	1198	1179	834	865	501	733	608	11.31	5.63	9.11	8.75	6.32	7.43	4.05	6.49	4.75	-0.228234	0.646211	-0.863735	0.0627451	-0.620999	0.20601	no	no	no
ENSMUSG00000006699	Cdc42	10192	10719	10161	5781	6498	4955	5459	4994	6389	229.7	201.22	229.7	127.55	146.43	126.43	131.22	131.38	148.19	-0.729115	0.16771	-0.803487	0.10315	-0.0534701	0.901015	no	no	no
ENSMUSG00000006705	Pknox1	963	660	884	814	257	333	1814	1783	950	9.28	5.3	8.55	7.68	2.48	3.64	18.65	20.07	9.43	-0.76025	0.187353	0.934325	0.036973	1.70141	0.000900455	no	no	no
ENSMUSG00000006715	Gmnn	638	2031	583	1255	1601	1046	481	669	771	29.11	77.19	26.68	56.06	73.04	54.04	23.41	35.63	36.21	0.369177	0.539562	-0.682809	0.217641	-1.03472	0.0118187	no	no	no
ENSMUSG00000006717	Acot13	223	677	279	619	492	486	274	286	637	20.04	50.67	25.14	54.44	44.2	49.44	26.26	30	58.9	0.523272	0.337047	0.0902514	0.866901	-0.42486	0.315354	no	no	no
ENSMUSG00000006720	Zfp184	9	8	15	120	8	25	63	47	37	0.17	0.13	0.29	2.24	0.15	0.54	1.28	1.04	0.72	1.75521	0.199074	1.73828	0.202686	-0.0209297	0.984096	no	no	no
ENSMUSG00000006728	Cdk4	4517	7225	4017	3909	2858	1863	2291	2251	2093	92.93	123.82	82.9	78.73	58.79	43.4	50.27	54.06	44.32	-0.791047	0.143248	-1.16955	0.0164118	-0.366779	0.363908	no	no	no
ENSMUSG00000006731	B4galnt1	1841	2942	1321	281	469	635	1109	935	926	35.63	47.43	25.64	5.32	9.08	13.91	22.89	21.12	18.44	-1.99618	0.000309983	-0.956343	0.0337106	1.05124	0.0111917	no	no	no
ENSMUSG00000006732	Mettl1	440	577	249	409	131	262	65	74	150	10.12	11.05	5.74	9.21	3.01	6.82	1.59	1.99	3.55	-0.558317	0.312691	-1.98093	0.000505023	-1.43838	0.0194366	no	no	no
ENSMUSG00000006736	Tspan31	308	501	354	371	117	96	386	261	448	9.39	12.72	10.82	11.07	3.57	3.31	12.55	9.29	14.05	-0.923647	0.100214	3.19e-05	0.999795	0.918766	0.0672397	no	no	no
ENSMUSG00000006740	Kif5b	2372	2343	2173	4020	5034	3327	4338	4119	3270	19.87	16.35	18.26	32.96	42.16	31.55	38.75	40.27	28.19	0.964885	0.0422779	0.851393	0.0352365	-0.0912247	0.807455	no	no	no
ENSMUSG00000006763	Saal1	364	657	432	597	375	481	297	308	237	3.01	4.53	3.58	4.83	3.1	4.51	2.62	2.97	2.02	0.118429	0.855241	-0.634559	0.325628	-0.756271	0.23216	no	no	no
ENSMUSG00000006777	Krt23	7	6	134	0	16	3	27	7	17	0.3	0.21	5.74	0	0.68	0.15	1.23	0.35	0.75	-2.42404	0.0632741	-1.3868	0.153179	1.10705	0.415211	no	no	no
ENSMUSG00000006850	Tmco6	263	252	171	217	97	197	428	375	353	5.23	4.17	3.41	4.22	1.93	4.43	9.07	8.7	7.22	-0.305389	0.641758	0.832764	0.0806166	1.13719	0.0266543	no	no	no
ENSMUSG00000006906	Stambp	330	395	456	343	299	378	436	339	343	2.12	2.11	2.93	2.15	1.92	2.74	2.98	2.54	2.26	-0.0948472	0.90125	0.00609533	0.993165	0.109599	0.878938	no	no	no
ENSMUSG00000006920	Ezh1	1040	361	1366	432	244	320	1040	845	833	9.34	2.7	12.31	3.8	2.19	3.26	9.97	8.86	7.7	-1.3613	0.0360545	0.0244127	0.958209	1.40843	0.0069388	no	no	no
ENSMUSG00000006930	Hap1	314	188	400	19	81	81	375	189	444	5.57	2.78	7.12	0.33	1.44	1.63	7.1	3.92	8.11	-2.07988	0.008719	0.191061	0.700238	2.29714	0.00132426	no	no	no
ENSMUSG00000006931	P3h4	40	49	229	507	726	866	106	132	162	1.23	1.25	7.05	15.23	22.28	30.09	3.47	4.73	5.12	2.78745	7.95e-06	0.365165	0.561181	-2.39102	8.4e-07	no	no	no
ENSMUSG00000006932	Ctnnb1	5883	6202	6683	8434	3391	5356	5829	5649	5210	75.74	66.51	86.3	106.3	43.65	78.07	80.04	84.9	69.03	-0.0670324	0.894558	-0.0836078	0.852336	-0.0166401	0.968764	no	no	no
ENSMUSG00000006941	Eif1b	1018	998	1095	1278	1029	723	1178	1078	960	60.49	49.39	65.26	74.34	61.13	48.64	74.65	74.77	58.71	0.0593908	0.903998	0.132633	0.765521	0.0892703	0.823463	no	no	no
ENSMUSG00000006998	Psmd2	3260	5169	4114	4384	3313	3737	2509	2462	3142	53.97	71.27	68.31	71.05	54.84	70.04	44.3	47.58	53.53	-0.0406299	0.934962	-0.548282	0.231956	-0.498763	0.193971	no	no	no
ENSMUSG00000007029	Vars	7212	9257	5242	3567	3055	2472	2443	2043	2158	85.96	91.91	62.67	41.62	36.41	33.36	31.06	28.43	26.47	-1.16045	0.0246537	-1.63006	0.000691217	-0.455177	0.199161	no	no	no
ENSMUSG00000007030	Vwa7	103	20	53	276	23	14	47	29	20	1.6	0.26	0.82	4.19	0.36	0.25	0.78	0.52	0.32	0.726897	0.493464	-0.710601	0.551875	-1.44074	0.181113	no	no	no
ENSMUSG00000007035	Msh5	133	118	128	513	170	264	88	98	100	1.61	1.19	1.55	6.07	2.06	3.62	1.14	1.38	1.24	1.32605	0.0895812	-0.296192	0.74979	-1.62377	0.0299836	no	no	no
ENSMUSG00000007036	Abhd16a	895	969	873	1140	619	480	743	700	745	18.58	16.76	18.18	23.17	12.85	11.28	16.45	16.96	15.92	-0.21662	0.646265	-0.234514	0.540953	-0.0127654	0.974416	no	no	no
ENSMUSG00000007038	Neu1	2305	844	1263	523	718	493	812	684	620	41.27	12.59	22.69	9.17	12.86	9.99	15.51	14.3	11.43	-1.21877	0.0204565	-0.974616	0.0329093	0.27568	0.502512	no	no	no
ENSMUSG00000007039	Ddah2	163	233	209	377	410	116	400	420	357	6.84	8.14	8.8	15.49	17.2	5.51	17.9	20.57	15.42	0.673159	0.23313	1.04976	0.0122956	0.396119	0.368415	no	no	no
ENSMUSG00000007041	Clic1	4252	5673	4280	5742	2046	1309	3769	3586	2934	157.99	175.58	159.52	208.86	76.01	55.07	149.36	155.54	112.2	-0.618603	0.301063	-0.38484	0.436716	0.233235	0.657957	no	no	no
ENSMUSG00000007050	Lsm2	1234	2047	951	895	692	743	519	483	462	26.17	36.16	20.23	18.58	14.67	17.84	11.74	11.96	10.08	-0.762427	0.120413	-1.43427	0.00165082	-0.667361	0.0802113	no	no	no
ENSMUSG00000007080	Pole	1765	1326	1872	1552	1642	3271	568	671	567	10.57	6.62	11.25	9.1	9.83	22.18	3.63	4.69	3.5	0.500659	0.331086	-1.35035	0.00460762	-1.83532	0.000661425	no	no	no
ENSMUSG00000007097	Atp1a2	72	34	496	47	371	13	221	671	5952	0.68	0.27	4.73	0.44	3.52	0.14	2.24	7.44	58.18	-0.358128	0.737587	3.47016	0.000613055	3.84674	0.000260382	no	no	no
ENSMUSG00000007207	Stx1a	202	57	216	42	31	44	240	138	92	5.06	1.19	5.43	1.03	0.78	1.25	6.42	4.04	2.37	-1.82204	0.0320344	0.0240068	0.967285	1.87077	0.0156705	no	no	no
ENSMUSG00000007216	Zfp775	108	111	93	62	47	40	78	66	88	1.7	1.46	1.47	0.96	0.74	0.71	1.31	1.21	1.43	-0.870298	0.38539	-0.314931	0.728475	0.566668	0.584788	no	no	no
ENSMUSG00000007338	Mrpl49	790	1060	681	906	590	704	615	670	558	28.15	31.46	24.34	31.6	21.02	28.4	23.37	27.87	20.46	-0.113435	0.805535	-0.364736	0.375948	-0.247853	0.484341	no	no	no
ENSMUSG00000007379	Dennd2c	95	43	81	128	128	96	144	170	125	0.93	0.35	0.79	1.22	1.25	1.06	1.5	1.93	1.25	0.651499	0.54984	0.947412	0.359347	0.302047	0.744662	no	no	no
ENSMUSG00000007411	Mark3	1235	976	1138	2366	2012	1907	2087	1895	1485	8.51	5.6	7.87	15.96	13.86	14.88	15.34	15.24	10.53	0.992684	0.0394158	0.780062	0.0684308	-0.199113	0.603354	no	no	no
ENSMUSG00000007415	Gatad1	753	1512	792	1647	420	1007	768	726	1029	12.08	20.2	12.74	25.86	6.73	18.28	13.14	13.59	16.98	0.0645334	0.902946	-0.181887	0.674973	-0.266417	0.543352	no	no	no
ENSMUSG00000007458	M6pr	5041	4675	4481	3700	3873	2737	3177	2504	2880	80.81	62.42	72.05	58.06	62.08	49.67	54.32	46.85	47.51	-0.346276	0.485105	-0.650365	0.143443	-0.283176	0.465016	no	no	no
ENSMUSG00000007476	Lrrc8a	142	115	87	163	154	92	191	179	216	2.2	1.49	1.35	2.48	2.39	1.62	3.16	3.24	3.45	0.317904	0.700295	0.809667	0.268119	0.501403	0.467371	no	no	no
ENSMUSG00000007564	Ppp2r1a	3775	4359	3381	2190	2343	2483	2166	2119	2254	73.98	71.15	66.46	42.01	45.91	55.09	45.27	48.47	45.46	-0.598531	0.226091	-0.73388	0.102302	-0.120243	0.747727	no	no	no
ENSMUSG00000007570	Fance	219	431	196	528	104	197	239	226	193	4.59	7.52	4.12	10.82	2.18	4.67	5.34	5.52	4.16	0.0375242	0.952823	-0.222783	0.665583	-0.294495	0.600078	no	no	no
ENSMUSG00000007589	Tinf2	827	988	1315	850	1011	925	1504	1355	982	11.2	11.14	17.86	11.26	13.68	14.18	21.71	21.41	13.68	-0.0503123	0.915945	0.380895	0.347505	0.448966	0.248608	no	no	no
ENSMUSG00000007591	Tssk4	56	14	27	39	21	27	76	67	40	2.18	0.45	1.05	1.49	0.82	1.19	3.16	3.04	1.6	-0.0901527	0.926547	0.905972	0.272315	1.00564	0.227431	no	no	no
ENSMUSG00000007603	Dus3l	1511	944	1066	958	725	541	1133	993	746	34.31	17.85	24.28	21.29	16.46	13.91	27.44	26.32	17.43	-0.570704	0.218831	-0.209348	0.611668	0.377081	0.315635	no	no	no
ENSMUSG00000007610	Gtpbp3	404	445	328	394	191	314	417	387	353	6.78	6.22	5.52	6.47	3.2	5.96	7.46	7.58	6.1	-0.279302	0.621528	0.0753898	0.869094	0.352991	0.472999	no	no	no
ENSMUSG00000007613	Tgfbr1	994	751	1107	1168	2002	2504	1922	1753	1473	10.17	6.4	11.36	11.7	20.48	29	20.97	20.93	15.51	1.12009	0.0319656	0.921041	0.024147	-0.176407	0.663268	no	no	no
ENSMUSG00000007617	Homer1	204	276	140	575	49	146	320	308	301	1.14	1.28	0.78	3.14	0.27	0.92	1.9	2.01	1.73	0.365383	0.709844	0.646663	0.477966	0.283006	0.740336	no	no	no
ENSMUSG00000007646	Rad51c	161	94	210	142	106	158	139	118	112	2.45	1.19	3.21	2.12	1.62	2.73	2.26	2.1	1.76	-0.101192	0.897125	-0.260842	0.73073	-0.148267	0.846839	no	no	no
ENSMUSG00000007656	Arpp19	2015	2651	2564	2167	3902	1261	1185	1118	1411	27.17	29.78	34.68	28.61	52.61	19.25	17.04	17.6	19.58	0.16557	0.759006	-0.873626	0.0308628	-1.00425	0.0264408	no	no	no
ENSMUSG00000007659	Bcl2l1	303	479	424	991	616	433	2022	2128	1468	4.42	5.82	6.2	14.14	8.98	7.15	31.43	36.21	22.02	0.832792	0.117901	2.29929	6.06e-07	1.47495	0.000269061	no	no	no
ENSMUSG00000007670	Khsrp	4080	3517	3121	2185	2224	1896	3522	3331	2413	63.15	45.34	48.45	33.11	34.42	33.22	58.14	60.18	38.44	-0.65163	0.174945	-0.123958	0.782502	0.545395	0.151678	no	no	no
ENSMUSG00000007682	Dio2	11	2	27	163	77	303	62	68	206	0.13	0.02	0.31	1.83	0.89	3.94	0.76	0.91	2.44	3.05182	0.0130689	2.34227	0.0797011	-0.720895	0.386182	no	no	no
ENSMUSG00000007721	Ccdc124	566	1153	644	793	721	358	412	436	568	22.31	37.85	25.46	30.6	28.41	15.98	17.32	20.06	23.04	-0.241314	0.639647	-0.651747	0.144872	-0.395686	0.308988	no	no	no
ENSMUSG00000007739	Cct4	5317	9408	5335	5115	5907	4327	3765	3561	3439	84.6	124.69	85.15	79.68	93.98	77.95	63.89	66.14	56.32	-0.274759	0.609686	-0.821762	0.0931437	-0.528344	0.189817	no	no	no
ENSMUSG00000007777	0610009B22Rik	214	184	280	245	106	141	210	156	289	14.33	10.27	18.81	16.06	7.1	10.69	15	12.2	19.92	-0.386311	0.421249	0.0161649	0.968534	0.409048	0.333088	no	no	no
ENSMUSG00000007812	Zfp655	824	627	793	1132	321	829	739	648	744	9.84	6.24	9.5	13.23	3.83	11.21	9.41	9.03	9.14	0.0973231	0.84979	-0.002936	0.994404	-0.0978412	0.83208	no	no	no
ENSMUSG00000007815	Rhoa	6592	9279	7408	4624	5526	3022	5585	5629	6049	58.8	68.94	66.28	40.38	49.28	30.52	53.13	58.61	55.53	-0.702907	0.173002	-0.348995	0.440435	0.377442	0.341736	no	no	no
ENSMUSG00000007817	Zmiz1	1667	1066	1922	1708	2121	2457	1448	1371	1334	8.9	4.74	10.29	8.93	11.32	14.85	8.24	8.54	7.33	0.539131	0.286928	-0.0976405	0.823167	-0.613465	0.165827	no	no	no
ENSMUSG00000007827	Ankrd26	687	268	723	707	466	882	668	628	428	6.33	2.06	6.68	6.38	4.29	9.2	6.57	6.76	4.06	0.371225	0.524454	0.0920039	0.854646	-0.26196	0.601604	no	no	no
ENSMUSG00000007833	Aldh16a1	580	1121	529	532	506	510	558	511	465	6.9	11.1	6.31	6.19	6.02	6.87	7.08	7.09	5.69	-0.392504	0.471799	-0.410699	0.385549	-0.0194903	0.967519	no	no	no
ENSMUSG00000007836	Hnrnpa0	2453	8362	2360	7369	5468	4195	3128	3305	2943	61.23	173.86	59.09	180.07	136.47	118.55	83.27	96.3	75.6	0.433202	0.489167	-0.425358	0.469555	-0.851209	0.0479779	no	no	no
ENSMUSG00000007837	Prrg2	90	105	119	46	57	42	89	63	163	2.33	2.27	3.09	1.17	1.48	1.23	2.46	1.9	4.34	-0.947194	0.257647	0.0618133	0.927895	1.02085	0.1995	no	no	no
ENSMUSG00000007850	Hnrnph1	15505	5884	13937	16826	17998	13108	21292	19549	15474	177.41	56.08	159.96	188.47	205.91	169.81	259.84	261.11	182.22	0.573635	0.309057	0.768096	0.156859	0.218274	0.622648	no	no	no
ENSMUSG00000007867	Ift43	15	28	51	40	23	45	40	24	64	0.61	0.94	2.07	1.59	0.93	2.06	1.73	1.13	2.67	0.285347	0.759688	0.459298	0.606506	0.181542	0.830274	no	no	no
ENSMUSG00000007872	Id3	2590	743	2051	483	355	78	1028	943	1008	96.67	23.1	76.78	17.65	13.25	3.3	40.92	41.08	38.72	-2.45438	0.000150845	-0.760472	0.137173	1.72139	8.89e-05	no	no	no
ENSMUSG00000007880	Arid1a	3681	1914	2555	4777	3159	3906	7792	7227	4813	21.44	9.29	14.93	27.24	18.4	25.76	48.41	49.14	28.85	0.622728	0.17558	1.35748	0.00208766	0.744154	0.0456312	no	no	no
ENSMUSG00000007891	Ctsd	7204	11791	8779	8445	7762	2989	5281	4594	7610	204.83	279.25	250.37	235.06	220.66	96.22	160.14	152.47	222.69	-0.436833	0.457505	-0.596333	0.256055	-0.137961	0.784237	no	no	no
ENSMUSG00000007892	Rplp1	22226	41086	29585	26785	20094	9752	6568	5500	8887	2977.38	4584.44	3975.27	3512.56	2691.37	1479.04	938.38	860.04	1225.23	-0.635567	0.32733	-2.0795	0.00118669	-1.42799	0.0102432	no	no	no
ENSMUSG00000007908	Hmgcll1	21	2	3	18	1	131	1	1	5	0.26	0.02	0.04	0.22	0.01	1.82	0.01	0.01	0.06	1.78498	0.240694	-0.647675	0.676863	-2.45363	0.123117	no	no	no
ENSMUSG00000007950	Abhd8	606	1198	597	1005	926	741	1133	989	625	9.93	16.35	9.81	16.12	15.17	13.75	19.8	18.92	10.54	0.264634	0.596072	0.298963	0.503369	0.0433305	0.912274	no	no	no
ENSMUSG00000007987	Ift22	165	360	124	410	83	161	144	115	171	3.06	5.56	2.3	7.44	1.54	3.38	2.85	2.49	3.26	0.0954093	0.894118	-0.443122	0.488237	-0.572984	0.377478	no	no	no
ENSMUSG00000008035	Mid1ip1	158	202	175	168	95	85	122	139	325	4.96	5.29	5.51	5.17	2.98	3.02	4.09	5.1	10.51	-0.516192	0.405029	0.204645	0.68804	0.729219	0.207657	no	no	no
ENSMUSG00000008036	Ap2s1	1217	2917	1595	1297	1450	884	1382	1308	1433	55.27	110.34	72.65	57.66	65.84	45.45	66.93	69.34	66.97	-0.551715	0.320657	-0.401222	0.424349	0.169881	0.673902	no	no	no
ENSMUSG00000008090	Fgfrl1	126	33	90	242	87	181	87	75	300	3.03	0.66	2.17	5.69	2.09	4.92	2.23	2.1	7.42	1.0394	0.159406	0.859523	0.234074	-0.171048	0.787509	no	no	no
ENSMUSG00000008129	Brme1	32	42	21	87	27	41	24	24	21	0.89	0.97	0.59	2.37	0.75	1.29	0.71	0.78	0.6	0.735319	0.467364	-0.293933	0.800458	-1.02487	0.324003	no	no	no
ENSMUSG00000008136	Fhl2	118	63	331	66	54	39	47	30	77	4.16	1.85	11.7	2.28	1.9	1.56	1.77	1.23	2.79	-1.55027	0.0495984	-1.63766	0.0193993	-0.0604273	0.939641	no	no	no
ENSMUSG00000008140	Emc10	480	2220	664	667	447	732	536	513	918	11	42.37	15.26	14.96	10.24	18.99	13.1	13.72	21.65	-0.774821	0.196739	-0.698509	0.217543	0.0685503	0.866053	no	no	no
ENSMUSG00000008153	Clstn3	30	31	332	63	99	59	27	107	569	0.34	0.29	3.79	0.7	1.13	0.76	0.33	1.42	6.67	-0.703069	0.502435	0.797113	0.374719	1.50575	0.115742	no	no	no
ENSMUSG00000008167	Fbxw9	74	191	69	387	124	606	124	96	96	1.46	3.14	1.37	7.49	2.45	13.56	2.61	2.21	1.95	1.83018	0.015008	0.0641519	0.933159	-1.79728	0.00578581	no	no	no
ENSMUSG00000008193	Spib	1964	4415	1071	15	35	18	298	188	575	45.78	85.71	25.04	0.34	0.82	0.47	7.41	5.11	13.79	-6.40284	1.23e-12	-2.74767	8.56e-06	3.67003	8.44e-06	no	no	no
ENSMUSG00000008200	Fnbp4	4816	1341	2772	2739	7060	3540	3757	3500	2584	48.9	11.34	28.23	27.23	71.68	40.7	40.69	41.49	27	0.754068	0.20836	0.225648	0.638844	-0.483223	0.290356	no	no	no
ENSMUSG00000008206	Cers4	691	744	824	1718	57	260	392	161	317	3.77	3.38	4.5	9.17	0.31	1.6	2.28	1.02	1.78	-0.142297	0.859894	-1.24813	0.0740095	-1.1165	0.19028	no	no	no
ENSMUSG00000008226	Scrn3	275	332	146	340	316	283	110	121	302	3.82	3.84	2.03	4.62	4.39	4.45	1.63	1.96	4.31	0.427401	0.518592	-0.391515	0.555458	-0.815328	0.192336	no	no	no
ENSMUSG00000008301	Phax	481	798	583	699	858	437	636	578	484	14.46	19.99	17.58	20.58	25.8	14.88	20.4	20.29	14.98	0.215817	0.660814	-0.0366049	0.928268	-0.233179	0.550944	no	no	no
ENSMUSG00000008305	Tle1	166	60	315	43	317	224	338	295	269	1.27	0.38	2.42	0.32	2.43	1.95	2.77	2.64	2.12	0.177285	0.85002	0.724681	0.373082	0.567132	0.471492	no	no	no
ENSMUSG00000008307	1700109H08Rik	66	19	65	161	142	373	139	119	71	1.44	0.35	1.42	3.44	3.1	9.22	3.24	3.03	1.6	2.14159	0.0112698	1.09667	0.195989	-1.0393	0.106411	no	no	no
ENSMUSG00000008318	Relt	485	959	487	329	278	380	306	249	260	9.88	16.28	9.96	6.56	5.66	8.77	6.65	5.92	5.45	-0.835752	0.117915	-1.12273	0.0185889	-0.290843	0.54505	no	no	no
ENSMUSG00000008333	Snrpb2	1531	2740	1324	2173	4580	1872	930	970	1049	35.82	53.4	31.07	49.77	107.14	49.59	23.21	26.49	25.26	0.77392	0.188561	-0.839912	0.0650434	-1.58374	0.000822572	no	no	no
ENSMUSG00000008348	Ubc	754	974	946	880	2819	465	814	645	1035	17.42	18.75	21.92	19.91	65.13	12.16	20.06	17.4	24.61	0.822044	0.20024	-0.0219351	0.95619	-0.79633	0.156901	no	no	no
ENSMUSG00000008373	Prpf31	1409	2104	1347	1230	780	1202	726	665	761	17.32	21.54	16.61	14.8	9.58	16.73	9.52	9.54	9.63	-0.492628	0.29694	-1.07312	0.0111355	-0.583674	0.157454	no	no	no
ENSMUSG00000008393	Carhsp1	584	908	789	295	1786	480	669	753	1358	13.66	17.69	18.51	6.75	41.77	12.71	16.69	20.56	32.69	0.365915	0.57402	0.366727	0.399923	0.0475101	0.933876	no	no	no
ENSMUSG00000008398	Elk3	766	380	978	931	216	234	910	748	714	11.25	4.65	14.41	13.39	3.17	3.89	14.26	12.83	10.8	-0.582086	0.324221	0.219926	0.608988	0.81269	0.10477	no	no	no
ENSMUSG00000008429	Herpud2	657	490	605	607	677	545	723	544	685	7.5	4.66	6.93	6.78	7.73	7.04	8.8	7.25	8.05	0.156075	0.767208	0.219661	0.623834	0.08117	0.857731	no	no	no
ENSMUSG00000008435	Rdh13	278	333	305	493	342	424	127	126	308	2.82	2.81	3.1	4.89	3.47	4.87	1.37	1.49	3.21	0.549187	0.410284	-0.606257	0.39879	-1.15122	0.0791198	no	no	no
ENSMUSG00000008450	Nutf2	196	192	110	218	157	146	134	171	124	6.44	5.26	3.63	7.01	5.16	5.43	4.7	6.56	4.19	0.161556	0.781176	-0.100212	0.844979	-0.259053	0.608368	no	no	no
ENSMUSG00000008475	Arpc5	7359	6391	4795	3854	2826	3366	4876	4150	4515	216.13	156.35	141.26	110.81	82.99	111.93	152.73	142.28	136.47	-0.791193	0.129418	-0.376364	0.446898	0.425044	0.304261	no	no	no
ENSMUSG00000008496	Pou2f2	961	1439	136	31	22	38	184	170	163	7.79	9.72	1.11	0.25	0.18	0.35	1.59	1.61	1.36	-4.12536	0.000339848	-2.09271	0.00657409	2.03374	0.0966693	no	no	no
ENSMUSG00000008540	Mgst1	146	902	298	228	480	124	232	415	2716	4.85	24.95	9.93	7.41	15.94	4.66	8.22	16.09	92.82	-0.553289	0.429409	1.37384	0.0850646	1.96096	0.00905538	no	no	no
ENSMUSG00000008575	Nfib	197	168	400	104	198	83	381	425	881	0.88	0.63	1.79	0.46	0.88	0.42	1.82	2.22	4.05	-0.806962	0.477392	1.09871	0.189977	1.91888	0.0435142	no	no	no
ENSMUSG00000008601	Rab25	12	25	173	20	48	33	30	23	27	0.48	0.83	6.93	0.78	1.92	1.49	1.28	1.07	1.11	-0.891545	0.362024	-1.25707	0.158902	-0.321421	0.735693	no	no	no
ENSMUSG00000008604	Ubqln4	945	1109	902	1205	616	545	939	940	1071	15.23	14.89	14.58	19.01	9.93	9.95	16.14	17.69	17.77	-0.24514	0.609364	0.0863629	0.824179	0.333718	0.402382	no	no	no
ENSMUSG00000008668	Rps18	27012	37543	27442	20032	17873	11759	6877	6352	8287	736.69	852.86	750.7	534.83	487.37	363.09	200.03	202.22	232.6	-0.792156	0.164772	-2.02141	0.000310085	-1.21191	0.00953841	no	no	no
ENSMUSG00000008682	Rpl10	2005	1013	1207	1117	787	630	784	695	695	65.28	27.47	39.42	35.6	25.62	23.22	27.23	26.42	23.29	-0.645544	0.191756	-0.872701	0.0479874	-0.211912	0.553826	no	no	no
ENSMUSG00000008683	Rps15a	11271	23124	12893	14490	14035	7945	6387	5486	7828	120.16	205.35	137.87	151.23	149.61	95.9	72.62	68.27	85.89	-0.279173	0.623105	-1.19483	0.0228105	-0.897426	0.0435078	no	no	no
ENSMUSG00000008690	Ncaph2	2683	3944	2770	3484	5379	3294	2263	2161	1808	42.72	52.31	44.24	54.31	85.64	59.38	38.43	40.17	29.63	0.506008	0.335267	-0.507287	0.25057	-0.988651	0.0182574	no	no	no
ENSMUSG00000008730	Hipk1	2159	3425	1901	6436	2737	3335	5998	5747	4705	13.22	17.47	11.68	38.59	16.76	23.13	39.18	41.09	29.66	0.803334	0.103248	1.22596	0.00459653	0.418673	0.270649	no	no	no
ENSMUSG00000008734	Gprc5b	124	87	141	319	549	144	132	193	516	1.79	1.05	2.04	4.51	7.93	2.35	2.03	3.25	7.67	1.54462	0.0561726	1.23889	0.0876337	-0.27283	0.668917	no	no	no
ENSMUSG00000008763	Man1a2	1326	1308	1225	2487	1164	1153	1917	1808	1382	11.12	9.14	10.31	20.42	9.76	10.95	17.15	17.7	11.93	0.382392	0.434043	0.491365	0.229113	0.111916	0.784614	no	no	no
ENSMUSG00000008822	Acyp1	336	386	324	465	416	425	297	290	296	16.28	15.57	15.74	22.05	20.15	23.31	15.34	16.4	14.76	0.426338	0.338298	-0.152394	0.692275	-0.56895	0.120326	no	no	no
ENSMUSG00000008843	Cldn13	23	3	68	4	1	0	3	1	8	1.44	0.16	4.27	0.25	0.06	0	0.2	0.07	0.52	-3.19533	0.0160188	-2.51337	0.0290136	0.722792	0.661367	no	no	no
ENSMUSG00000008845	Cd163	11	337	22	230	178	30	883	473	365	0.13	3.44	0.27	2.76	2.18	0.42	11.53	6.76	4.6	0.383854	0.702987	2.34124	0.000805562	1.94145	0.00272138	no	no	no
ENSMUSG00000008855	Hdac5	1213	886	1358	321	405	140	650	576	697	9.24	5.62	10.37	2.39	3.08	1.21	5.28	5.12	5.46	-1.86898	0.0037868	-0.767585	0.0921352	1.12774	0.070932	no	no	no
ENSMUSG00000008859	Rala	553	844	654	1457	613	865	919	766	1021	12.75	16.21	15.13	32.89	14.13	22.58	22.6	20.62	24.23	0.585323	0.218024	0.484039	0.229837	-0.105932	0.776381	no	no	no
ENSMUSG00000008892	Vdac3	861	1897	1234	996	1292	1143	818	741	1031	10.62	19.49	15.27	12.03	15.93	15.96	10.76	10.67	13.09	-0.0897797	0.857669	-0.526288	0.231821	-0.425119	0.293729	no	no	no
ENSMUSG00000008958	Vps72	568	766	455	748	705	584	670	594	488	10.43	11.72	8.38	13.45	12.95	12.15	13.13	12.74	9.23	0.296948	0.54107	0.0741853	0.861684	-0.214647	0.59183	no	no	no
ENSMUSG00000008976	Gabpa	1265	1353	1611	1872	2119	2519	1715	1822	1648	14.87	13.25	18.99	21.54	24.9	33.52	21.5	25	19.94	0.741054	0.108325	0.38038	0.332498	-0.345644	0.338619	no	no	no
ENSMUSG00000008999	Bmp7	519	49	276	1908	1380	1034	229	175	243	8.63	0.68	4.6	31.07	22.95	19.47	4.06	3.4	4.16	2.37941	3.03e-05	-0.350825	0.558289	-2.6995	9.83e-09	no	no	no
ENSMUSG00000009013	Dynll1	2485	3314	2263	3692	2137	2927	3784	4005	2894	42.7	47.43	39.01	62.11	36.72	56.95	69.35	80.34	51.18	0.197268	0.685054	0.491591	0.284977	0.297717	0.456315	no	no	no
ENSMUSG00000009030	Pdcl	629	1319	598	1569	2398	1001	952	1032	862	11.21	19.58	10.69	27.37	42.73	20.2	18.09	21.47	15.81	1.09447	0.0473872	0.265288	0.542713	-0.811574	0.0496921	no	no	no
ENSMUSG00000009035	Tmem184b	840	614	833	669	448	566	931	878	1106	11.94	7.27	11.88	9.31	6.37	9.11	14.12	14.57	16.18	-0.345763	0.477474	0.417779	0.302846	0.773862	0.0622675	no	no	no
ENSMUSG00000009073	Nf2	1334	1268	1242	1612	1403	2216	1333	1303	1384	13.07	10.34	12.2	15.46	13.74	24.57	13.92	14.9	13.95	0.555152	0.238631	0.148609	0.70773	-0.399201	0.304136	no	no	no
ENSMUSG00000009076	Zmat5	324	938	478	396	382	682	243	193	237	17.35	41.85	25.68	20.76	20.46	41.36	13.88	12.07	13.06	-0.140647	0.793211	-1.28298	0.00798444	-1.14329	0.00490536	no	no	no
ENSMUSG00000009079	Ewsr1	10175	7870	9966	9007	14292	12373	9357	8536	6583	115.14	74.18	113.12	99.78	161.71	158.52	112.93	112.76	76.67	0.496595	0.352007	-0.10652	0.822221	-0.57834	0.201248	no	no	no
ENSMUSG00000009090	Ap1b1	2243	2151	2205	861	1173	1451	1215	1127	1283	30.25	24.16	29.83	11.37	15.82	22.15	17.47	17.74	17.81	-0.786157	0.0937773	-0.777638	0.0451829	0.0241894	0.950516	no	no	no
ENSMUSG00000009092	Derl3	155	118	67	13	2	6	146	133	118	5.2	3.3	2.25	0.43	0.07	0.23	5.22	5.21	4.07	-3.35797	0.00181737	0.309	0.582097	3.68797	0.000138207	no	no	no
ENSMUSG00000009112	Bcl2l13	942	1449	824	1534	669	1025	903	989	1109	6.93	8.88	6.08	11.04	4.92	8.53	7.08	8.49	8.39	0.105154	0.839718	0.0115194	0.979512	-0.101274	0.824601	no	no	no
ENSMUSG00000009145	Dqx1	141	28	86	41	35	83	140	107	87	2.76	0.46	1.69	0.78	0.68	1.84	2.92	2.44	1.75	-0.547501	0.562054	0.395568	0.61672	0.955238	0.267138	no	no	no
ENSMUSG00000009185	Ccl8	378	2577	296	214	1201	100	91	56	229	49.45	280.79	38.84	27.4	157.08	14.81	12.7	8.55	30.83	-0.917688	0.329253	-3.07578	0.000252798	-2.10287	0.00695469	no	no	no
ENSMUSG00000009207	Lnpk	491	348	410	647	790	979	381	380	338	3.59	2.12	3	4.63	5.77	8.09	2.97	3.24	2.54	1.03361	0.106639	-0.102398	0.877129	-1.12281	0.0494894	no	no	no
ENSMUSG00000009210	Prr29	39	2	153	117	83	217	68	44	26	1.51	0.06	5.95	4.44	3.22	9.53	2.81	1.99	1.04	1.14701	0.140026	-0.442866	0.57314	-1.56835	0.0190976	no	no	no
ENSMUSG00000009216	Fam163b	1	0	9	902	25	62	37	42	35	0.02	0	0.2	19.95	0.56	1.59	0.89	1.11	0.81	5.14154	0.000508227	2.34975	0.119493	-2.83697	0.00724091	no	no	no
ENSMUSG00000009281	Rarres2	183	109	377	142	178	200	88	75	565	4.61	2.29	9.52	3.5	4.48	5.7	2.36	2.2	14.63	-0.257104	0.685787	0.15714	0.821397	0.419165	0.548362	no	no	no
ENSMUSG00000009291	Pttg1ip	937	1072	1139	1246	1006	538	1385	1218	1609	16.16	15.4	19.7	21.03	17.34	10.5	25.47	24.51	28.55	-0.0849143	0.858488	0.498263	0.205227	0.599178	0.118609	no	no	no
ENSMUSG00000009292	Trpm2	450	452	376	53	126	35	776	434	644	2.41	2.02	2.02	0.28	0.68	0.21	4.44	2.72	3.56	-2.16654	0.0427132	0.592631	0.382146	2.77801	0.00389109	no	no	no
ENSMUSG00000009293	Ube2g2	944	1530	715	937	784	523	756	587	744	25.96	35.04	19.72	25.22	21.55	16.28	22.17	18.84	21.05	-0.414322	0.405286	-0.530005	0.224332	-0.1042	0.776913	no	no	no
ENSMUSG00000009356	Lpo	70	31	523	0	5	3	74	40	167	1.49	0.55	11.19	0	0.11	0.07	1.68	1	3.66	-4.56391	0.00152772	-1.07337	0.202	3.54844	0.00793266	no	no	no
ENSMUSG00000009376	Met	77	385	129	18	18	20	75	66	234	0.67	2.79	1.13	0.15	0.16	0.2	0.7	0.67	2.1	-2.51113	0.05131	-0.472744	0.612792	2.06248	0.128123	no	no	no
ENSMUSG00000009406	Elk1	437	220	322	300	154	221	271	218	238	5.43	2.28	4.01	3.65	1.91	3.11	3.59	3.16	3.04	-0.443374	0.519854	-0.360343	0.549573	0.0945695	0.883674	no	no	no
ENSMUSG00000009470	Tnpo1	3098	3229	3039	4545	3161	4043	3104	3187	3175	18.47	16.04	18.17	26.53	18.84	27.29	19.74	22.18	19.48	0.422268	0.340443	0.102839	0.792397	-0.313218	0.369602	no	no	no
ENSMUSG00000009535	Rnmt	1018	1485	972	1781	525	1263	984	947	772	9.27	11.27	8.88	15.88	4.78	13.02	9.56	10.07	7.24	0.119009	0.818121	-0.25017	0.562882	-0.383454	0.412474	no	no	no
ENSMUSG00000009549	Srp14	1347	2387	1281	1878	2029	1291	1488	1327	1445	75.35	111.22	71.87	102.84	113.48	81.76	88.77	86.65	83.19	0.157093	0.773208	-0.162978	0.739997	-0.301255	0.472941	no	no	no
ENSMUSG00000009551	6330409D20Rik	48	4	33	5	90	59	14	17	26	2.24	0.16	1.55	0.23	4.2	3.12	0.7	0.93	1.25	0.892702	0.342215	-0.51185	0.608482	-1.35655	0.123507	no	no	no
ENSMUSG00000009555	Cdk9	2092	3362	1669	2056	3048	1750	2069	1799	1946	30.33	40.6	24.27	29.18	44.18	28.72	31.99	30.44	29.03	0.0714801	0.89008	-0.211996	0.626773	-0.259618	0.494556	no	no	no
ENSMUSG00000009563	Tor2a	564	1033	581	1337	2226	1015	777	660	550	12.36	18.86	12.77	28.69	48.78	25.19	18.16	16.89	12.41	1.20807	0.0243801	-0.0311603	0.940919	-1.22042	0.00398251	no	no	no
ENSMUSG00000009566	Fpgs	606	937	414	382	419	263	197	185	221	10.65	13.72	7.3	6.57	7.37	5.24	3.69	3.8	4	-0.756021	0.163247	-1.56007	0.00241613	-0.797287	0.134498	no	no	no
ENSMUSG00000009569	Mrtfb	504	211	607	429	230	459	518	435	457	3.75	1.31	4.53	3.12	1.71	3.86	4.11	3.78	3.5	-0.157982	0.825125	0.130117	0.831047	0.30235	0.630417	no	no	no
ENSMUSG00000009575	Cbx5	6542	4447	5546	6193	4815	6645	5123	5566	4345	48.56	27.49	41.29	45	35.73	55.84	40.55	48.22	33.19	0.198975	0.675122	-0.0471225	0.912358	-0.235554	0.530049	no	no	no
ENSMUSG00000009585	Apobec3	7553	6567	6968	2697	945	1210	4234	3535	3676	53.4	38.68	49.42	18.67	6.68	9.69	31.93	29.18	26.75	-2.04949	4.54e-05	-0.797666	0.0566761	1.25059	0.00161618	no	no	no
ENSMUSG00000009621	Vav2	1040	900	443	440	968	537	1021	967	708	10.05	7.25	4.3	4.16	9.36	5.88	10.53	10.91	7.04	-0.160779	0.784193	0.274807	0.550872	0.457123	0.34374	no	no	no
ENSMUSG00000009628	Tex15	9	42	6	510	2792	1793	13	13	13	0.06	0.24	0.04	3.47	19.39	14.1	0.1	0.11	0.09	5.7504	5.64e-07	-0.135282	0.935083	-5.88491	4.42e-08	no	no	no
ENSMUSG00000009630	Ppp2cb	859	2183	1080	1386	1348	791	1030	1064	878	39.09	82.74	49.29	61.74	61.33	40.75	49.99	56.52	41.12	-0.13093	0.81338	-0.392933	0.434963	-0.245796	0.54067	no	no	no
ENSMUSG00000009633	G0s2	34	152	58	215	26	27	152	265	894	2.61	9.72	4.46	16.15	2	2.35	12.44	23.74	70.61	0.136992	0.86096	2.49802	0.000291908	2.34627	0.000932779	no	no	no
ENSMUSG00000009640	Dmap1	406	548	555	533	854	778	364	327	309	10.3	11.58	14.12	13.23	21.65	22.34	9.84	9.68	8.06	0.652628	0.181519	-0.496024	0.238395	-1.13059	0.00746066	no	no	no
ENSMUSG00000009647	Mcu	336	332	268	1269	416	459	721	603	494	3.24	2.67	2.59	11.97	4.01	5.01	7.41	6.78	4.9	1.22188	0.0680927	1.02312	0.0661378	-0.2043	0.692	no	no	no
ENSMUSG00000009654	Oit3	44	46	58	262	152	385	1	0	7	1.05	0.92	1.39	6.15	3.64	10.45	0.03	0	0.17	2.42566	0.00199102	-2.77068	0.0561077	-5.20941	6.86e-07	no	no	no
ENSMUSG00000009681	Bcr	491	280	410	957	595	387	635	536	684	4.01	1.9	3.36	7.65	4.85	3.58	5.53	5.11	5.74	0.750525	0.254966	0.686828	0.22439	-0.0489084	0.924567	no	no	no
ENSMUSG00000009687	Fxyd5	3476	3219	3690	969	1928	410	1090	850	1165	55.43	42.76	59.02	15.13	30.74	7.4	18.54	15.82	19.12	-1.49759	0.0095915	-1.65736	0.000105866	-0.116844	0.812363	no	no	no
ENSMUSG00000009733	Tfcp2	328	175	265	307	129	222	229	246	256	2.72	1.21	2.2	2.49	1.07	2.08	2.02	2.38	2.18	-0.138955	0.864916	-0.0105677	0.988977	0.137087	0.860324	no	no	no
ENSMUSG00000009739	Pou6f1	404	439	211	1326	463	178	2472	2159	1196	3.89	3.52	2.04	12.49	4.45	1.94	25.36	24.24	11.84	0.917828	0.214606	2.53025	1.66e-06	1.6057	0.00209398	no	no	no
ENSMUSG00000009741	Ubp1	3222	1099	2907	3458	4818	3443	3637	3313	2482	45.28	12.86	40.97	47.57	67.69	54.78	54.51	54.34	35.89	0.837904	0.119188	0.471343	0.324765	-0.336312	0.407774	no	no	no
ENSMUSG00000009772	Nuak2	263	225	103	33	71	35	103	46	85	4.48	3.2	1.76	0.55	1.21	0.68	1.87	0.92	1.49	-1.82797	0.0441434	-1.18292	0.120273	0.656938	0.518796	no	no	no
ENSMUSG00000009828	Cilk1	328	107	221	475	1508	336	404	398	397	1.9	0.52	1.29	2.7	8.75	2.21	2.5	2.69	2.37	1.82731	0.0447049	0.852391	0.304057	-0.921568	0.191991	no	no	no
ENSMUSG00000009863	Sdhb	2541	5374	2147	2222	4361	3373	1167	1381	3687	75.86	133.64	64.29	64.94	130.18	114.01	37.16	48.13	113.29	0.121367	0.838639	-0.627824	0.289489	-0.724259	0.177	no	no	no
ENSMUSG00000009876	Cox4i2	8	45	10	29	52	10	15	4	19	0.68	3.18	0.85	2.41	4.41	0.96	1.36	0.4	1.66	0.6555	0.468691	-0.526375	0.572291	-1.17538	0.160069	no	no	no
ENSMUSG00000009894	Snap47	350	389	434	431	159	473	238	223	251	8.83	8.17	10.98	10.64	4.01	13.5	6.4	6.56	6.51	-0.0416315	0.935714	-0.626554	0.151372	-0.587163	0.227223	no	no	no
ENSMUSG00000009905	Kdsr	529	463	604	797	380	805	535	508	562	4.34	3.16	4.97	6.4	3.12	7.48	4.68	4.87	4.75	0.401855	0.506943	0.0818642	0.880328	-0.316546	0.54518	no	no	no
ENSMUSG00000009907	Vps4b	1838	1597	2103	2051	1543	2052	1708	1533	1576	13.8	9.99	15.83	15.07	11.58	17.44	13.67	13.43	12.18	0.127998	0.779721	-0.121187	0.76011	-0.238822	0.535085	no	no	no
ENSMUSG00000009927	Rps25	18897	25423	22017	17532	23680	9944	5394	4790	6111	469.41	526.02	548.58	426.33	588.13	279.66	142.9	138.89	156.23	-0.24343	0.678538	-1.94809	0.000304893	-1.6757	0.000943101	no	no	no
ENSMUSG00000009995	Taz	1385	541	1149	858	289	389	904	734	867	17.26	5.62	14.36	10.47	3.6	5.49	12.02	10.68	11.12	-0.931914	0.0892473	-0.232623	0.588883	0.709024	0.126759	no	no	no
ENSMUSG00000010021	Kif19a	378	27	307	8	6	0	67	57	77	6.21	0.37	5.06	0.13	0.1	0	1.17	1.09	1.3	-4.2946	0.000773638	-1.70934	0.0276835	2.65216	0.0674278	no	no	no
ENSMUSG00000010025	Aldh3a2	803	569	942	895	500	635	1128	954	1117	9.55	5.64	11.24	10.42	5.95	8.55	14.31	13.25	13.68	-0.107164	0.827755	0.52844	0.202464	0.645917	0.125355	no	no	no
ENSMUSG00000010045	Tmem115	303	315	387	353	128	170	304	256	284	9.23	7.99	11.83	10.53	3.9	5.86	9.88	9.1	8.91	-0.546722	0.288066	-0.169329	0.685291	0.381218	0.414603	no	no	no
ENSMUSG00000010047	Hyal2	278	228	375	259	30	119	170	156	199	5.64	3.86	7.64	5.15	0.61	2.73	3.68	3.7	4.16	-1.01751	0.132145	-0.666177	0.208441	0.355684	0.581411	no	no	no
ENSMUSG00000010048	Ifrd2	1171	1029	973	501	197	216	223	233	372	29.68	21.73	24.74	12.43	4.99	6.2	6.03	6.89	9.71	-1.71531	0.000494975	-1.84505	1.48e-05	-0.127731	0.793893	no	no	no
ENSMUSG00000010051	Hyal1	87	12	67	76	20	27	132	113	233	1.54	0.18	1.19	1.32	0.35	0.54	2.49	2.33	4.24	-0.369499	0.740813	1.41748	0.0913726	1.79811	0.0426467	no	no	no
ENSMUSG00000010054	Tusc2	488	418	530	334	148	221	350	303	377	18.27	13.04	19.91	12.24	5.54	9.37	13.98	13.25	14.53	-0.94043	0.0499395	-0.399779	0.298332	0.545458	0.19673	no	no	no
ENSMUSG00000010057	Nprl2	568	319	633	495	406	242	780	688	527	18.86	8.82	21.08	16.09	13.48	9.1	27.62	26.67	18.01	-0.32226	0.510469	0.467896	0.257532	0.811028	0.0406632	no	no	no
ENSMUSG00000010067	Rassf1	562	275	505	418	352	213	448	456	374	6.43	2.62	5.79	4.68	4.03	2.76	5.46	6.09	4.4	-0.37277	0.557669	-0.00897407	0.985934	0.387397	0.482797	no	no	no
ENSMUSG00000010095	Slc3a2	1812	3101	1980	1375	1865	1576	1438	1246	1502	34.32	48.93	37.62	25.5	35.32	33.8	29.05	27.55	29.28	-0.391807	0.43315	-0.638948	0.142255	-0.227892	0.528545	no	no	no
ENSMUSG00000010097	Nxf1	5776	2532	5189	4813	5848	6477	6957	6110	5130	87.22	31.85	78.59	71.14	88.29	110.73	112.04	107.69	79.72	0.482279	0.364201	0.520653	0.289782	0.0591954	0.888929	no	no	no
ENSMUSG00000010110	Stx5a	1202	1011	973	1578	973	1123	2474	2149	1397	13.83	9.69	11.23	17.78	11.2	14.63	30.37	28.87	16.55	0.291389	0.531843	0.998331	0.017888	0.714865	0.0637804	no	no	no
ENSMUSG00000010142	Tnfrsf13b	1047	2055	548	695	968	1230	737	512	528	24.68	40.35	12.96	16.04	22.81	32.82	18.53	14.09	12.81	-0.2126	0.70459	-0.958113	0.05827	-0.735742	0.065636	no	no	no
ENSMUSG00000010154	Spire2	17	11	31	26	15	4	11	24	13	0.45	0.24	0.83	0.68	0.4	0.12	0.31	0.75	0.36	-0.288289	0.833769	-0.16857	0.899961	0.128945	0.925975	no	no	no
ENSMUSG00000010277	2610507B11Rik	4973	2991	5019	4199	3196	3639	4496	4133	4569	37.78	18.93	38.25	31.23	24.28	31.3	36.43	36.66	35.73	-0.132511	0.771976	0.105695	0.799482	0.251242	0.468703	no	no	no
ENSMUSG00000010290	AI597479	445	394	468	767	337	1057	479	412	459	8.6	6.34	9.07	14.51	6.51	23.13	9.88	9.3	9.13	0.815978	0.12068	0.123236	0.770694	-0.691638	0.133676	no	no	no
ENSMUSG00000010307	Tmem86a	381	498	411	216	95	35	310	167	231	13.5	14.69	14.6	7.49	3.36	1.4	11.71	6.91	8.42	-1.81686	0.00135735	-0.776025	0.0661276	1.04395	0.0531969	no	no	no
ENSMUSG00000010342	Tex14	155	60	267	29	13	22	13	10	44	2.07	0.67	3.57	0.38	0.17	0.33	0.18	0.16	0.6	-2.43361	0.0314107	-2.43974	0.0271823	0.0129498	0.993181	no	no	no
ENSMUSG00000010362	Rdm1	386	251	650	164	284	254	324	334	380	16.38	8.87	27.67	6.81	12.05	12.21	14.67	16.55	16.6	-0.733754	0.162631	-0.231158	0.588162	0.533422	0.197335	no	no	no
ENSMUSG00000010376	Nedd8	1782	4568	2473	2686	3294	2265	1219	1033	1218	94.46	201.7	131.49	139.39	174.59	135.94	68.92	63.92	66.45	0.0137727	0.980971	-1.27765	0.0173718	-1.27173	0.00351691	no	no	no
ENSMUSG00000010392	Gosr1	1202	994	1272	1071	1899	1578	1224	1060	1080	18.73	12.9	19.89	16.34	29.59	27.84	20.35	19.28	17.32	0.528715	0.273131	0.0354549	0.926632	-0.464876	0.228369	no	no	no
ENSMUSG00000010406	Mrpl52	429	1393	658	734	759	690	301	259	518	25.86	69.94	39.78	43.31	45.74	47.09	19.35	18.22	32.13	-0.0824233	0.881659	-1.13292	0.0324169	-1.03878	0.0070613	no	no	no
ENSMUSG00000010453	Kansl3	1439	679	1190	1409	1553	1632	2075	1741	1602	14.27	5.61	11.83	13.68	15.4	18.32	21.94	20.15	16.35	0.575396	0.236477	0.772313	0.0600483	0.218651	0.55864	no	no	no
ENSMUSG00000010461	Eya4	39	69	347	26	1	17	291	213	235	0.28	0.41	2.47	0.18	0.01	0.14	2.2	1.76	1.72	-2.34451	0.100192	0.672639	0.46122	3.04853	0.0191648	no	no	no
ENSMUSG00000010517	Faf1	766	1178	732	1607	1906	1397	610	684	709	10.05	12.88	9.64	20.65	25.01	20.76	8.54	10.48	9.58	0.993299	0.0409634	-0.30879	0.47638	-1.29086	0.0012845	no	no	no
ENSMUSG00000010529	Gm266	9	8	50	4184	6	447	10	4	17	0.5	0.37	2.76	225.34	0.33	27.84	0.59	0.26	0.96	5.87991	1.14e-05	-0.972336	0.38012	-6.84605	5.36e-07	no	no	no
ENSMUSG00000010538	Tsacc	66	119	120	108	37	33	29	32	56	3.97	5.96	7.24	6.36	2.22	2.25	1.86	2.25	3.46	-0.689651	0.289604	-1.2528	0.0332265	-0.567256	0.39946	no	no	no
ENSMUSG00000010554	Mettl16	1568	1889	1278	947	863	792	565	540	747	7.59	7.61	6.2	4.49	4.17	4.34	2.92	3.05	3.72	-0.736389	0.198689	-1.22372	0.019247	-0.484608	0.417089	no	no	no
ENSMUSG00000010592	Dazl	2	4	3	493	315	408	2	3	3	0.03	0.06	0.05	8.45	5.51	8.08	0.04	0.06	0.05	5.42252	9.93e-07	-0.00386853	0.997936	-5.46438	5.75e-08	no	no	no
ENSMUSG00000010607	Pigyl	313	501	521	677	458	271	214	188	246	26.93	35.9	44.96	57.02	39.4	26.4	19.64	18.88	21.78	0.155354	0.760417	-0.956833	0.0232627	-1.10035	0.00572069	no	no	no
ENSMUSG00000010608	Rbm25	5577	2964	4138	6053	12018	7948	5789	4951	4662	21.45	9.5	15.97	22.8	46.23	34.62	23.75	22.23	18.46	1.17969	0.0228866	0.352902	0.382592	-0.789515	0.0506913	no	no	no
ENSMUSG00000010651	Acaa1b	8	4	20	2	53	18	59	65	132	0.27	0.11	0.68	0.07	1.81	0.69	2.14	2.59	4.63	1.01583	0.431721	2.66584	0.00838818	1.65439	0.0529372	no	no	no
ENSMUSG00000010660	Plcd1	73	24	108	20	38	14	138	98	165	1.58	0.43	2.34	0.42	0.82	0.34	3.18	2.47	3.67	-1.2966	0.237458	0.930243	0.223975	2.24208	0.0171345	no	no	no
ENSMUSG00000010663	Fads1	516	515	447	484	416	660	683	726	594	7.17	5.96	6.23	6.58	5.78	10.38	10.12	11.77	8.49	0.195442	0.709257	0.52683	0.232816	0.337428	0.451587	no	no	no
ENSMUSG00000010721	Lmbr1	98	21	195	311	43	240	90	57	133	1.12	0.2	2.23	3.48	0.49	3.1	1.1	0.76	1.56	0.894763	0.314991	-0.150831	0.878613	-1.04324	0.221075	no	no	no
ENSMUSG00000010751	Tnfrsf22	196	36	88	31	14	40	149	107	96	3.11	0.48	1.4	0.48	0.22	0.72	2.52	1.98	1.57	-1.60218	0.143359	0.158491	0.845847	1.77761	0.0906945	no	no	no
ENSMUSG00000010755	Cars	553	1049	982	592	1004	854	593	530	561	5.62	8.87	10	5.88	10.19	9.82	6.42	6.28	5.86	0.0585548	0.912356	-0.507564	0.27056	-0.553242	0.247062	no	no	no
ENSMUSG00000010830	Kdelr3	42	29	75	140	222	53	15	9	35	1.99	1.14	3.56	6.49	10.52	2.84	0.76	0.5	1.71	1.54747	0.0404374	-1.18265	0.18275	-2.68851	0.000706362	no	no	no
ENSMUSG00000010911	Apip	285	359	267	353	353	192	110	122	334	19.05	19.99	17.9	23.1	23.59	14.53	7.84	9.52	22.98	0.0828205	0.86176	-0.610442	0.192617	-0.67555	0.148425	no	no	no
ENSMUSG00000010914	Pdhx	375	566	303	703	892	530	351	326	1055	6.38	8.02	5.17	11.71	15.17	10.21	6.37	6.47	18.47	0.887927	0.0965184	0.549524	0.309054	-0.321224	0.524843	no	no	no
ENSMUSG00000010936	Vac14	663	1314	674	468	745	748	502	462	549	6.37	10.51	6.49	4.4	7.15	8.13	5.14	5.18	5.43	-0.285201	0.609445	-0.677779	0.165026	-0.391702	0.43618	no	no	no
ENSMUSG00000011008	Mcoln2	286	635	339	182	182	254	117	92	102	5.81	10.75	6.91	3.62	3.7	5.85	2.54	2.18	2.13	-0.870671	0.147912	-1.84238	0.00167582	-0.980438	0.12699	no	no	no
ENSMUSG00000011096	Akt1s1	366	772	351	521	113	130	508	419	513	7.96	13.99	7.66	11.1	2.46	3.2	11.79	10.64	11.49	-0.900226	0.142978	0.0583622	0.896962	0.936177	0.065857	no	no	no
ENSMUSG00000011114	Tbrg1	1538	1366	2022	1202	1113	774	1154	1020	873	26.35	19.5	34.75	20.16	19.07	15.02	21.09	20.4	15.4	-0.567355	0.217149	-0.604546	0.129598	-0.0169213	0.964297	no	no	no
ENSMUSG00000011148	Adssl1	412	537	179	372	229	399	98	96	186	13.18	14.31	5.74	11.65	7.32	14.45	3.34	3.58	6.12	-0.0653225	0.902211	-1.45737	0.00648815	-1.40111	0.00450253	no	no	no
ENSMUSG00000011158	Brf1	2630	581	1258	1267	1900	2378	2913	2046	1459	22.57	4.15	10.83	10.65	16.31	23.11	26.67	20.5	12.89	0.436781	0.437185	0.584175	0.23135	0.173575	0.678598	no	no	no
ENSMUSG00000011179	Odc1	3403	5997	2978	6054	6604	7338	879	885	1462	66.81	98.06	58.64	116.35	129.63	163.1	18.4	20.28	29.54	0.799369	0.145037	-1.86514	0.000268642	-2.65213	8.15e-09	no	no	no
ENSMUSG00000011254	Thg1l	531	945	590	498	177	597	159	130	192	11.77	17.45	13.12	10.81	3.92	14.99	3.76	3.36	4.38	-0.591114	0.261814	-1.9747	7.12e-05	-1.40067	0.0107303	no	no	no
ENSMUSG00000011256	Adam19	1598	1101	960	121	346	437	485	211	572	15.01	8.62	9.05	1.11	3.25	4.65	4.86	2.31	5.53	-1.83566	0.0022025	-1.44797	0.00301315	0.40364	0.525496	no	no	no
ENSMUSG00000011257	Pabpc4	2527	3629	2244	1750	1998	2792	752	781	1207	41.95	50.18	37.36	28.44	33.16	52.47	13.31	15.13	20.62	-0.241689	0.630971	-1.53266	0.000637833	-1.28204	0.00129979	no	no	no
ENSMUSG00000011267	Zfp296	107	247	108	6	9	1	29	21	38	3.51	6.75	3.55	0.19	0.3	0.04	1.01	0.8	1.28	-4.01674	0.000310604	-2.14344	0.00479257	1.88016	0.171524	no	no	no
ENSMUSG00000011305	Plin5	1	0	5	1	40	0	18	79	770	0.03	0	0.16	0.03	1.28	0	0.61	2.95	25.38	1.56122	0.337947	5.66359	6.81e-05	4.06523	0.000851722	no	no	no
ENSMUSG00000011306	Sugp1	737	807	734	818	946	828	811	705	624	8.06	7.36	8.06	8.76	10.35	10.26	9.46	9	7.03	0.297009	0.547299	0.00318197	0.994113	-0.281677	0.518944	no	no	no
ENSMUSG00000011382	Dhdh	198	113	143	63	59	58	79	156	1281	1.79	0.85	1.29	0.56	0.53	0.59	0.76	1.64	11.9	-1.09061	0.324443	1.69046	0.0691636	2.79327	0.00980543	no	no	no
ENSMUSG00000011427	Zfp790	295	124	242	300	28	117	417	390	306	5.39	1.89	4.44	5.37	0.51	2.42	8.13	8.32	5.75	-0.512878	0.489863	0.789823	0.114173	1.30828	0.0222328	no	no	no
ENSMUSG00000011658	Fuz	250	295	187	179	81	88	266	218	223	3.34	3.28	2.51	2.34	1.08	1.33	3.79	3.4	3.07	-0.922449	0.243821	0.0528773	0.933303	0.980497	0.181264	no	no	no
ENSMUSG00000011752	Pgam1	835	1980	704	396	413	544	267	329	965	28.16	55.62	23.82	13.07	13.93	20.77	9.6	12.95	33.5	-1.26677	0.0212571	-1.10515	0.0524901	0.170228	0.727139	no	no	no
ENSMUSG00000011831	Evi5	181	163	183	874	137	276	187	163	297	1.5	1.13	1.52	7.1	1.14	2.59	1.65	1.58	2.54	1.26132	0.140512	0.33626	0.695131	-0.932736	0.201323	no	no	no
ENSMUSG00000011832	Evi5l	152	86	133	376	97	255	366	321	296	1.19	0.56	1.05	2.89	0.76	2.26	3.06	2.94	2.39	0.959243	0.303795	1.36073	0.113945	0.406926	0.577601	no	no	no
ENSMUSG00000011837	Snapc2	218	490	269	233	138	175	225	199	232	8.24	15.42	10.2	8.62	5.21	7.49	9.07	8.78	9.02	-0.724847	0.175586	-0.463998	0.311027	0.254979	0.568515	no	no	no
ENSMUSG00000011877	Git1	1503	1728	1121	935	721	857	967	913	709	20.77	19.89	15.54	12.65	9.96	13.41	14.25	14.73	10.08	-0.683496	0.144222	-0.649398	0.110432	0.0393469	0.921103	no	no	no
ENSMUSG00000011884	Gltp	1468	2069	1239	978	1043	1084	1212	977	1015	55.69	65.38	47.15	36.32	39.56	46.56	49.04	43.27	39.63	-0.509132	0.308052	-0.499728	0.2725	0.0237324	0.948662	no	no	no
ENSMUSG00000011958	Bnip2	1968	1399	2406	2231	722	1288	2351	2159	2160	38.08	22.55	46.69	42.26	13.97	28.21	48.51	48.76	43.01	-0.384219	0.435026	0.292991	0.496009	0.676393	0.0911628	no	no	no
ENSMUSG00000011960	Ccnt1	2200	895	1597	1588	2045	1767	2173	2059	1642	16.06	5.44	11.69	11.35	14.93	14.6	16.92	17.55	12.34	0.309699	0.535984	0.39164	0.35813	0.109064	0.780114	no	no	no
ENSMUSG00000012017	Scarf2	88	61	93	30	52	68	277	214	188	1.53	0.88	1.62	0.51	0.91	1.34	5.14	4.35	3.37	-0.515207	0.608118	1.48018	0.0408149	2.00664	0.0104541	no	no	no
ENSMUSG00000012076	Brms1l	579	291	486	931	308	694	630	556	567	11.2	4.69	9.43	17.63	5.96	15.2	13	12.56	11.29	0.569963	0.271314	0.42958	0.313592	-0.135324	0.750123	no	no	no
ENSMUSG00000012114	Med15	725	599	910	1120	1010	1073	1239	1092	986	4.16	2.86	5.24	6.3	5.8	6.98	7.59	7.32	5.83	0.602037	0.304978	0.630147	0.208127	0.0420844	0.929313	no	no	no
ENSMUSG00000012117	Dhdds	598	812	652	781	558	834	621	530	635	10.56	11.95	11.55	13.51	9.86	16.68	11.7	10.93	11.54	0.185512	0.69429	-0.114256	0.781885	-0.298486	0.456153	no	no	no
ENSMUSG00000012126	Ubxn11	909	269	465	243	181	152	188	137	154	12.81	3.16	6.57	3.35	2.55	2.43	2.83	2.25	2.23	-1.39955	0.0382575	-1.67577	0.00549235	-0.253141	0.716402	no	no	no
ENSMUSG00000012296	Tjap1	536	388	493	455	552	379	782	740	555	7.62	4.6	7.03	6.33	7.85	6.1	11.86	12.28	8.12	0.0627096	0.908389	0.62273	0.156588	0.578449	0.201078	no	no	no
ENSMUSG00000012350	Ehf	270	101	815	11	44	2	221	70	304	3.24	1.01	9.8	0.13	0.53	0.03	2.83	0.98	3.75	-3.72898	0.00143327	-0.94507	0.180083	2.83593	0.0119479	no	no	no
ENSMUSG00000012405	Rpl15	1078	2644	1265	1462	1912	992	665	678	802	29.14	59.53	34.3	38.69	51.67	30.36	19.17	21.39	22.31	-0.0758803	0.89079	-1.13484	0.0182792	-1.03679	0.00846278	no	no	no
ENSMUSG00000012422	Tmem167	702	1276	729	1815	688	872	752	740	778	4.34	6.57	4.52	10.99	4.25	6.11	4.96	5.34	4.95	0.402516	0.492234	-0.127863	0.802803	-0.546209	0.286928	no	no	no
ENSMUSG00000012428	Steap4	163	193	416	85	184	143	328	246	1311	3.45	3.41	8.84	1.76	3.9	3.43	7.41	6.08	28.59	-0.765935	0.269575	1.32406	0.0393481	2.10099	0.00267645	no	no	no
ENSMUSG00000012429	Mplkip	412	971	360	958	169	352	757	679	453	6.12	12.01	5.36	13.92	2.51	5.92	11.99	11.77	6.92	-0.180204	0.772979	0.239998	0.616731	0.388904	0.453026	no	no	no
ENSMUSG00000012443	Kif11	3766	2848	2967	5056	4364	2271	4040	4476	3313	33.74	21.25	26.66	44.34	39.09	23.04	38.6	46.81	30.55	0.382587	0.431024	0.392591	0.344733	0.0294839	0.940845	no	no	no
ENSMUSG00000012483	Rpa3	627	1268	818	1050	841	698	793	731	632	36.89	62.15	48.28	60.48	49.48	46.5	49.77	50.21	38.27	0.0222584	0.965274	-0.250567	0.590661	-0.261798	0.489919	no	no	no
ENSMUSG00000012519	Mlkl	85	79	127	26	23	23	58	40	84	2.47	1.91	3.7	0.74	0.67	0.76	1.8	1.36	2.51	-1.75616	0.0561128	-0.591429	0.425538	1.17928	0.230699	no	no	no
ENSMUSG00000012535	Tnpo3	1854	1570	1764	2533	1595	1666	1507	1459	1388	9.46	6.67	9.03	12.65	8.14	9.62	8.2	8.69	7.29	0.241922	0.619513	-0.167665	0.698732	-0.400558	0.360046	no	no	no
ENSMUSG00000012609	Ttll5	273	149	210	617	484	680	310	319	307	1.15	0.52	0.89	2.54	2.04	3.24	1.39	1.57	1.33	1.4564	0.104346	0.566942	0.574091	-0.884891	0.265361	no	no	no
ENSMUSG00000012640	Zfp715	487	216	435	458	334	292	602	543	438	6.36	2.35	5.7	5.85	4.36	4.32	8.38	8.28	5.89	-0.00305967	0.995689	0.522373	0.274021	0.545188	0.270824	no	no	no
ENSMUSG00000012705	Retn	8	0	1	0	125	3	38	33	303	0.34	0	0.04	0	5.29	0.14	1.72	1.63	13.2	3.03442	0.0423999	4.42903	0.00049194	1.4246	0.162361	no	no	no
ENSMUSG00000012848	Rps5	16687	35610	20735	18704	15404	11153	6563	6138	7872	643.28	1143.45	801.77	705.86	593.73	486.77	269.84	276.21	312.32	-0.606225	0.307324	-1.75871	0.00283107	-1.13894	0.0148752	no	no	no
ENSMUSG00000012889	Podnl1	80	23	191	43	76	152	98	65	205	1.51	0.36	3.61	0.79	1.43	3.24	1.97	1.43	3.97	-0.019224	0.98199	0.297497	0.698951	0.336115	0.661258	no	no	no
ENSMUSG00000013033	Adgrl1	1422	598	1356	1524	1093	1510	2722	2565	1519	11.07	3.88	10.59	11.61	8.51	13.31	22.6	23.31	12.17	0.37106	0.458401	1.07246	0.0169762	0.712749	0.0798615	no	no	no
ENSMUSG00000013076	Amotl1	885	243	513	983	280	314	663	515	990	5.88	1.34	3.42	6.39	1.86	2.36	4.7	3.99	6.77	-0.0275085	0.969826	0.415762	0.463634	0.457738	0.440742	no	no	no
ENSMUSG00000013089	Etv5	519	479	2937	113	74	35	169	110	187	8.46	6.5	48	1.8	1.21	0.65	2.94	2.09	3.14	-3.92669	7.92e-06	-2.93548	6.82e-05	1.0109	0.215909	no	no	no
ENSMUSG00000013150	Gfod2	69	75	61	130	26	73	120	116	122	1	0.91	0.89	1.85	0.38	1.2	1.86	1.96	1.82	0.23643	0.819359	0.818628	0.382265	0.590003	0.510806	no	no	no
ENSMUSG00000013155	Enkd1	132	319	86	509	385	461	388	359	200	2.41	4.85	1.58	9.1	7.03	9.54	7.56	7.66	3.76	1.45216	0.0183809	0.95509	0.0959149	-0.504402	0.278662	no	no	no
ENSMUSG00000013160	Atp6v0d1	591	1651	772	778	1021	678	905	812	937	22.03	51.27	28.87	28.39	38.06	28.62	35.98	35.34	35.95	-0.165636	0.759064	-0.106277	0.825107	0.0797242	0.828025	no	no	no
ENSMUSG00000013275	Slc41a1	656	267	689	880	274	391	787	655	572	8.93	3.03	9.4	11.72	3.73	6.02	11.42	10.4	8.01	-0.0157518	0.977742	0.370325	0.40888	0.398182	0.402107	no	no	no
ENSMUSG00000013418	B4galnt2	140	39	70	45	21	22	43	46	54	5.43	1.26	2.73	1.71	0.82	0.97	1.78	2.08	2.16	-1.3557	0.115425	-0.722597	0.308515	0.651859	0.459406	no	no	no
ENSMUSG00000013465	Nelfb	1240	1298	1090	881	1099	688	1301	1190	1092	24.15	21.06	21.29	16.8	21.4	15.17	27.03	27.06	21.89	-0.325398	0.482966	0.0686343	0.860557	0.415996	0.25922	no	no	no
ENSMUSG00000013495	Tmem175	441	354	459	464	210	594	345	299	272	4.97	3.32	5.19	5.12	2.37	7.58	4.15	3.94	3.16	0.121487	0.844049	-0.363211	0.51974	-0.481714	0.401026	no	no	no
ENSMUSG00000013523	Bcas1	113	31	95	65	26	30	16	7	43	2	0.46	1.69	1.13	0.46	0.6	0.3	0.14	0.78	-0.843066	0.419669	-1.59964	0.165363	-0.747638	0.563388	no	no	no
ENSMUSG00000013539	Tango2	271	237	325	428	137	298	405	345	299	2.29	1.67	2.75	3.54	1.16	2.85	3.65	3.4	2.6	0.132001	0.863043	0.39248	0.568489	0.265645	0.692263	no	no	no
ENSMUSG00000013584	Aldh1a2	141	24	62	55	34	15	13	9	114	4.16	0.59	1.84	1.59	1	0.5	0.41	0.31	3.46	-1.0248	0.268592	-0.71543	0.39528	0.325796	0.740375	no	no	no
ENSMUSG00000013593	Ndufs2	2947	4957	3010	3404	4019	2658	2495	2565	6560	85.17	119.33	87.25	96.3	116.13	86.97	76.9	86.53	195.12	-0.000626125	0.999075	0.157613	0.777106	0.180023	0.720795	no	no	no
ENSMUSG00000013622	Atraid	422	825	530	763	403	657	343	248	593	13.55	22.06	17.07	23.98	12.94	23.88	11.75	9.29	19.59	0.126721	0.790242	-0.505908	0.261399	-0.634978	0.126491	no	no	no
ENSMUSG00000013629	Cad	1892	3504	1471	1185	1106	3879	354	362	663	15.46	23.84	12.05	9.48	9.03	35.88	3.08	3.45	5.57	-0.0288422	0.961353	-2.19918	4.28e-05	-2.18167	0.000466816	no	no	no
ENSMUSG00000013643	Lypd8	72	4	421	148	187	0	40	18	37	3.75	0.17	21.98	7.54	9.73	0	2.22	1.09	1.98	-0.429515	0.658745	-2.23906	0.0128495	-1.74855	0.0378999	no	no	no
ENSMUSG00000013646	Sh3bp5l	466	461	505	599	125	449	651	500	561	4.9	4.04	5.33	6.17	1.32	5.35	7.31	6.14	6.08	-0.19146	0.762464	0.33183	0.497899	0.519373	0.323969	no	no	no
ENSMUSG00000013662	Atad1	2000	2169	2058	2994	2393	97	1839	1621	1635	22.3	20.14	23.02	32.68	26.68	1.22	21.87	21.1	18.76	-0.103254	0.880169	-0.203014	0.598801	-0.0794041	0.89619	no	no	no
ENSMUSG00000013663	Pten	2057	2197	1458	7218	4457	237	4073	4163	3266	11.95	10.63	8.5	41.05	25.89	1.56	25.23	28.23	19.53	1.10904	0.127908	1.09846	0.00756145	-0.00504024	0.993425	no	no	no
ENSMUSG00000013698	Pea15a	1064	934	1424	443	509	185	831	538	965	18.42	13.47	24.73	7.51	8.81	3.63	15.34	10.87	17.19	-1.48118	0.00440472	-0.481994	0.234368	1.02378	0.0291784	no	no	no
ENSMUSG00000013701	Timm23	454	804	533	449	473	433	202	233	428	16.99	25.06	20.01	16.45	17.7	18.35	8.06	10.18	16.49	-0.285657	0.544011	-0.963289	0.0313503	-0.66672	0.105095	no	no	no
ENSMUSG00000013707	Tnfaip8l2	299	499	283	66	26	31	156	132	115	17.81	24.76	16.91	3.85	1.55	2.09	9.91	9.18	7.05	-2.99644	8.77e-07	-1.31576	0.00298608	1.67904	0.00224359	no	no	no
ENSMUSG00000013736	Trnt1	1630	2537	1567	1961	593	1097	1031	886	912	24.69	32.01	23.81	29.08	8.98	18.81	16.66	15.67	14.22	-0.595879	0.235253	-0.927245	0.0267236	-0.343826	0.40919	no	no	no
ENSMUSG00000013787	Ehmt2	2549	2462	1472	2792	1701	1305	2684	2312	1867	31.04	24.97	17.98	33.29	20.71	17.99	34.86	32.87	23.4	-0.0862117	0.858242	0.165983	0.692568	0.259872	0.489968	no	no	no
ENSMUSG00000013822	Elof1	786	1941	1009	1243	1296	808	489	559	649	30.87	63.5	39.75	47.79	50.89	35.93	20.48	25.63	26.23	-0.0564855	0.916448	-1.055	0.0286837	-0.982064	0.00967495	no	no	no
ENSMUSG00000013833	Med16	292	598	255	753	225	400	277	281	331	4.19	7.14	3.67	10.57	3.22	6.49	4.24	4.7	4.88	0.354231	0.562272	-0.229439	0.670663	-0.609849	0.248609	no	no	no
ENSMUSG00000013846	St3gal1	2168	2641	807	647	289	588	805	660	844	21.15	21.46	7.9	6.18	2.82	6.5	8.38	7.52	8.48	-1.76448	0.00293821	-1.18538	0.0175805	0.568635	0.240992	no	no	no
ENSMUSG00000013858	Tmem259	2143	2401	1339	3388	1990	2626	1882	1547	1461	30.72	28.67	19.25	47.55	28.52	42.62	28.77	25.89	21.55	0.523596	0.272364	-0.183225	0.661269	-0.705241	0.0496866	no	no	no
ENSMUSG00000013878	Rnf170	210	190	203	553	309	382	365	281	339	2.25	1.7	2.18	5.8	3.31	4.64	4.17	3.52	3.74	1.08908	0.124019	0.751441	0.266431	-0.332961	0.558565	no	no	no
ENSMUSG00000013921	Clip3	102	40	159	30	79	31	26	13	61	1.73	0.57	2.71	0.5	1.34	0.6	0.47	0.26	1.07	-0.958387	0.333027	-1.40748	0.175627	-0.437256	0.714242	no	no	no
ENSMUSG00000013973	Dedd	362	268	265	277	87	189	526	455	398	4.13	2.55	3.03	3.09	0.99	2.44	6.4	6.06	4.67	-0.578573	0.430197	0.685469	0.215447	1.27077	0.0401516	no	no	no
ENSMUSG00000013974	Mcemp1	175	13	120	17	9	4	22	20	45	7.83	0.48	5.39	0.74	0.4	0.2	1.05	1.04	2.07	-3.02063	0.00383558	-1.72581	0.0211974	1.33767	0.242142	no	no	no
ENSMUSG00000013997	Nit1	398	454	402	483	414	800	455	452	519	5.39	5.13	5.47	6.41	5.61	12.28	6.58	7.15	7.24	0.555329	0.318243	0.272143	0.5613	-0.280829	0.555429	no	no	no
ENSMUSG00000014030	Pax5	2053	1751	73	1	3	3	109	137	176	15.5	11.01	0.55	0.01	0.02	0.03	0.88	1.21	1.37	-6.03951	1.34e-05	-2.98112	0.000573748	3.10053	0.0430495	no	no	no
ENSMUSG00000014039	Prdm15	389	181	459	510	239	421	817	809	506	2.29	0.89	2.71	2.94	1.41	2.81	5.13	5.56	3.07	0.241254	0.760218	1.06539	0.103366	0.833808	0.187489	no	no	no
ENSMUSG00000014074	Rnf168	500	428	413	1143	319	676	576	673	495	7.49	5.34	6.21	16.76	4.78	11.47	9.2	11.77	7.63	0.729018	0.174119	0.465559	0.292241	-0.265523	0.574515	no	no	no
ENSMUSG00000014075	Dynlt2b	65	60	65	202	64	48	82	49	66	1.82	1.4	1.83	5.54	1.79	1.52	2.45	1.6	1.9	0.733107	0.372321	0.115314	0.887678	-0.616508	0.400017	no	no	no
ENSMUSG00000014077	Chp1	1297	1384	1191	1545	1800	1014	1438	1433	2960	24.78	22.02	22.82	28.89	34.38	21.93	29.3	31.96	58.2	0.285418	0.545072	0.664712	0.139281	0.401297	0.3382	no	no	no
ENSMUSG00000014177	Tvp23b	575	485	771	471	251	414	478	372	515	17.2	12.08	23.13	13.79	7.51	14.02	15.25	12.99	15.85	-0.591765	0.207642	-0.349492	0.376375	0.24871	0.534262	no	no	no
ENSMUSG00000014195	Dnajc7	5279	4872	3975	4997	4504	4127	6109	5771	5023	40.44	31.09	30.54	37.47	34.5	35.79	49.91	51.61	39.6	0.0526343	0.909182	0.342208	0.423129	0.30422	0.404372	no	no	no
ENSMUSG00000014198	Zfp385c	18	28	15	23	500	254	10	3	5	0.39	0.5	0.32	0.49	10.78	6.2	0.23	0.08	0.11	3.54592	0.00210232	-1.0689	0.495712	-4.5939	0.000119325	no	no	no
ENSMUSG00000014226	Cacybp	2942	5980	2518	3325	1914	2141	2465	2761	2299	82.28	139.31	70.64	91.04	53.52	67.8	73.53	90.14	66.18	-0.571431	0.302944	-0.528078	0.311225	0.0456083	0.910045	no	no	no
ENSMUSG00000014232	Cluap1	339	363	383	605	193	345	432	422	322	9.94	8.87	11.27	17.37	5.66	11.46	13.51	14.45	9.72	0.142838	0.776622	0.206772	0.616518	0.061441	0.888771	no	no	no
ENSMUSG00000014243	Zswim7	112	200	113	96	92	96	37	31	99	10.23	15.21	10.35	8.58	8.4	9.93	3.6	3.3	9.3	-0.456963	0.368301	-1.25365	0.0132531	-0.791498	0.11494	no	no	no
ENSMUSG00000014245	Pigl	263	197	257	271	146	377	292	216	196	7.75	4.84	7.6	7.82	4.3	12.58	9.18	7.43	5.95	0.250353	0.636889	0.04641	0.91797	-0.197868	0.68056	no	no	no
ENSMUSG00000014294	Ndufa2	678	2253	933	1776	1917	1040	641	644	1362	79.23	219.31	109.37	203.18	223.99	137.6	79.89	87.85	163.81	0.387664	0.532275	-0.486051	0.419693	-0.854425	0.0853889	no	no	no
ENSMUSG00000014301	Pam16	107	91	98	87	140	86	202	221	139	2.94	2.08	2.7	2.34	3.84	2.67	5.91	7.08	3.93	0.169604	0.815685	0.985696	0.0924131	0.830099	0.156402	no	no	no
ENSMUSG00000014303	Glis2	82	37	242	92	60	72	124	89	168	1.25	0.47	3.71	1.38	0.92	1.25	2.02	1.59	2.64	-0.584063	0.528896	0.0841699	0.915699	0.684211	0.432343	no	no	no
ENSMUSG00000014313	Cox6c	3137	7878	4329	6509	12533	7036	1815	1851	5027	58.79	122.97	81.37	119.41	234.83	149.28	36.28	40.49	96.95	0.907048	0.133862	-0.755306	0.188393	-1.63294	0.00317476	no	no	no
ENSMUSG00000014329	Bicc1	132	25	167	87	91	85	64	40	130	1.19	0.19	1.5	0.77	0.82	0.86	0.61	0.42	1.2	-0.228303	0.835207	-0.419938	0.706735	-0.183206	0.873409	no	no	no
ENSMUSG00000014349	Ube2z	1654	2041	1961	1415	1657	1381	1598	1363	1433	27.66	28.43	32.9	23.17	27.71	26.15	28.5	26.61	24.66	-0.224193	0.624221	-0.279701	0.479641	-0.0364249	0.918319	no	no	no
ENSMUSG00000014353	Tmem87b	661	235	459	800	1091	546	1652	1484	1080	5.26	1.56	3.67	6.24	8.69	4.92	14.03	13.79	8.85	0.902628	0.158825	1.66049	0.000730785	0.786862	0.0882615	no	no	no
ENSMUSG00000014355	Anapc1	2429	2279	2220	2726	4212	2763	1911	1935	1662	9.71	7.59	8.91	10.67	16.84	12.51	8.15	9.03	6.84	0.602177	0.231544	-0.236576	0.584158	-0.816922	0.0678962	no	no	no
ENSMUSG00000014361	Mertk	313	343	307	158	203	74	381	280	287	4.83	4.4	4.75	2.38	3.13	1.29	6.26	5.04	4.55	-1.022	0.143964	0.0660219	0.898302	1.10186	0.0782267	no	no	no
ENSMUSG00000014402	Tsg101	684	826	861	1157	997	836	1138	1089	1113	16.75	16.85	21.15	27.73	24.41	23.18	29.72	31.13	28.05	0.434717	0.332276	0.578298	0.140947	0.157467	0.652361	no	no	no
ENSMUSG00000014418	Hps5	982	483	772	790	367	729	1300	1221	879	10.1	4.14	7.97	7.96	3.78	8.49	14.27	14.66	9.31	-0.15896	0.765979	0.666626	0.129017	0.83403	0.0659306	no	no	no
ENSMUSG00000014426	Map3k4	782	299	719	316	389	527	495	476	456	5.13	1.64	4.74	2.03	2.55	3.92	3.47	3.65	3.08	-0.43468	0.536539	-0.278063	0.642554	0.178952	0.780868	no	no	no
ENSMUSG00000014444	Piezo1	715	385	530	486	357	443	422	465	608	4.81	2.16	3.58	3.2	2.4	3.37	3.03	3.65	4.21	-0.248097	0.720002	-0.0653427	0.91363	0.195649	0.755525	no	no	no
ENSMUSG00000014470	Rnf166	754	744	863	945	604	600	2043	1722	1135	25.39	20.87	29.15	31.15	20.34	22.88	73.38	67.69	39.34	-0.0489947	0.912063	1.13535	0.0124656	1.19387	0.00297304	no	no	no
ENSMUSG00000014496	Ankrd28	1104	1274	1083	1956	1838	1433	1752	1798	1193	6.03	5.8	5.94	10.46	10.04	8.87	10.21	11.47	6.71	0.689077	0.172084	0.550854	0.223376	-0.128984	0.767566	no	no	no
ENSMUSG00000014498	Ankrd52	2289	613	1570	2047	663	1210	2048	1804	1490	18.21	4.06	12.53	15.94	5.27	10.9	17.38	16.76	12.2	-0.132659	0.808744	0.31923	0.477056	0.458055	0.283413	no	no	no
ENSMUSG00000014503	Pkd2l2	290	117	239	306	149	210	585	530	401	3.34	1.12	2.76	3.45	1.72	2.74	7.19	7.13	4.75	0.101196	0.892925	1.24678	0.0311885	1.15656	0.0452121	no	no	no
ENSMUSG00000014504	Srp19	946	2542	1063	1784	1899	1570	1227	1171	1040	17.42	38.99	19.63	32.16	34.96	32.73	24.1	25.17	19.71	0.314419	0.548365	-0.316696	0.505085	-0.618303	0.0829572	no	no	no
ENSMUSG00000014547	Wdfy2	473	549	573	408	1327	1042	1440	1223	942	3.44	3.33	4.18	2.91	9.66	8.59	11.18	10.39	7.06	0.928774	0.159162	1.24547	0.0103382	0.339256	0.494007	no	no	no
ENSMUSG00000014550	Rbsn	541	333	481	798	1139	655	452	386	426	4.12	2.11	3.67	5.95	8.67	5.64	3.67	3.43	3.34	1.00317	0.111621	-0.0354671	0.954196	-1.01099	0.0649337	no	no	no
ENSMUSG00000014551	Mrps25	462	742	526	484	316	300	415	366	533	4.7	6.28	5.36	4.82	3.21	3.45	4.5	4.34	5.58	-0.533293	0.388809	-0.286892	0.573379	0.245329	0.663507	no	no	no
ENSMUSG00000014554	Dguok	409	435	491	331	156	327	421	326	371	5.93	5.25	7.14	4.7	2.26	5.37	6.51	5.52	5.54	-0.591588	0.319326	-0.170161	0.718785	0.424275	0.424855	no	no	no
ENSMUSG00000014592	Camta1	498	420	506	374	521	376	640	603	555	2.28	1.61	2.33	1.68	2.39	1.95	3.13	3.23	2.62	-0.0672058	0.933253	0.396456	0.577484	0.475709	0.506772	no	no	no
ENSMUSG00000014601	Strip1	655	596	825	999	937	693	846	691	684	8.03	6.09	10.14	11.99	11.48	9.62	11.06	9.89	8.63	0.429372	0.385457	0.17145	0.685141	-0.240132	0.570732	no	no	no
ENSMUSG00000014606	Slc25a11	893	1372	1205	787	435	542	594	586	1018	28.16	36.03	38.11	24.29	13.71	19.35	19.98	21.57	33.04	-0.890528	0.0573755	-0.57775	0.180015	0.315157	0.410618	no	no	no
ENSMUSG00000014633	Cmc2	231	631	234	826	545	596	423	385	566	7.56	17.2	7.68	26.46	17.83	22.08	14.76	14.7	19.06	0.938839	0.0695982	0.424086	0.369178	-0.51887	0.163246	no	no	no
ENSMUSG00000014668	Chfr	1174	1262	1198	2409	1232	2488	2424	2221	1625	17.69	15.84	18.1	35.53	18.56	42.44	38.95	39.06	25.2	0.838573	0.0736071	0.871544	0.0343884	0.0333834	0.930667	no	no	no
ENSMUSG00000014686	Ceacam16	111	28	51	8	35	34	36	15	25	4.54	0.95	2.09	0.32	1.43	1.57	1.57	0.72	1.05	-1.12022	0.211971	-1.20341	0.153574	-0.0613745	0.951356	no	no	no
ENSMUSG00000014747	Ankrd53	20	3	7	48	124	53	43	58	29	0.77	0.1	0.27	1.81	4.77	2.31	1.76	2.6	1.15	2.60908	0.0143045	1.86204	0.0949562	-0.729371	0.323753	no	no	no
ENSMUSG00000014748	Tex261	1343	1780	1581	2016	1402	1437	1542	1408	1351	21.96	24.24	25.93	32.27	22.92	26.6	26.89	26.88	22.74	0.137287	0.760061	-0.041441	0.917492	-0.171031	0.625369	no	no	no
ENSMUSG00000014763	Fam120b	1003	464	835	699	151	610	875	694	651	8.03	3.1	6.71	5.48	1.21	5.53	7.48	6.49	5.37	-0.563373	0.37106	0.00386968	0.993478	0.574747	0.283231	no	no	no
ENSMUSG00000014767	Tbp	1296	680	1054	1227	825	963	1204	1070	785	6.38	2.79	5.21	5.91	4.06	5.37	6.32	6.15	3.98	0.0695826	0.907192	0.0788112	0.877117	0.0233835	0.963718	no	no	no
ENSMUSG00000014769	Psmb1	4840	8102	4748	4065	5483	3063	1938	1793	2226	70.41	98.17	69.28	57.89	79.75	50.45	30.07	30.45	33.33	-0.36603	0.497393	-1.49283	0.00199473	-1.10248	0.00732982	no	no	no
ENSMUSG00000014773	Dll1	59	36	88	9	38	19	145	117	281	0.93	0.48	1.4	0.14	0.6	0.34	2.45	2.16	4.58	-1.15214	0.363262	1.48199	0.0788274	2.65133	0.00861744	no	no	no
ENSMUSG00000014778	Fhod1	704	221	470	461	234	261	1204	905	623	10.09	2.64	6.75	6.47	3.35	4.23	18.4	15.13	9.19	-0.474079	0.436498	1.01441	0.0313179	1.50206	0.00205603	no	no	no
ENSMUSG00000014782	Plekhg4	14	13	9	765	77	81	21	24	15	0.17	0.13	0.11	9.14	0.94	1.12	0.27	0.34	0.19	3.81736	0.00439865	0.513795	0.752809	-3.34045	0.00372066	no	no	no
ENSMUSG00000014786	Slc9a5	221	107	262	762	545	462	219	250	169	2.82	1.14	3.35	9.52	6.95	6.67	2.98	3.72	2.22	1.59551	0.0121626	0.166079	0.808951	-1.41401	0.00869968	no	no	no
ENSMUSG00000014791	Elmo3	153	108	238	339	51	90	608	496	316	2.93	1.73	4.58	6.37	0.98	1.95	12.44	11.11	6.24	-0.0261456	0.973002	1.53938	0.00280443	1.56901	0.00538301	no	no	no
ENSMUSG00000014813	Stc1	30	37	80	1563	130	184	25	18	45	0.48	0.49	1.28	24.37	2.07	3.32	0.42	0.33	0.74	3.43468	0.000934702	-0.587078	0.638253	-4.03526	0.000122928	no	no	no
ENSMUSG00000014837	4931428F04Rik	129	42	71	217	56	107	128	119	108	2.13	0.58	1.18	3.51	0.93	2	2.26	2.3	1.84	0.649029	0.457036	0.56241	0.508658	-0.0811093	0.915117	no	no	no
ENSMUSG00000014846	Tppp3	72	59	236	109	66	10	99	79	125	2.6	1.78	8.56	3.86	2.39	0.41	3.82	3.34	4.65	-0.912949	0.264782	-0.230206	0.701031	0.718768	0.283584	no	no	no
ENSMUSG00000014850	Msh3	500	501	364	1013	1452	1589	548	620	462	2.97	2.48	2.17	5.89	8.62	10.69	3.47	4.3	2.82	1.65757	0.00961769	0.346921	0.595964	-1.2994	0.014067	no	no	no
ENSMUSG00000014856	Tmem208	572	796	590	747	387	385	610	550	560	25.3	29.33	26.18	32.35	17.12	19.28	28.78	28.4	25.5	-0.293711	0.529145	-0.100612	0.802001	0.194797	0.593493	no	no	no
ENSMUSG00000014859	E2f4	1198	2054	902	3642	726	1112	2217	2273	1452	32.66	46.64	24.67	97.2	19.79	34.32	64.46	72.33	40.74	0.396674	0.508612	0.598915	0.220922	0.186299	0.718455	no	no	no
ENSMUSG00000014867	Surf4	2596	3590	2811	2305	2780	1593	2582	2315	2545	52.89	60.92	57.44	45.97	56.63	36.74	56.1	55.06	53.36	-0.310672	0.54291	-0.194055	0.664068	0.139804	0.724864	no	no	no
ENSMUSG00000014873	Surf2	1093	854	848	591	437	474	421	397	473	21.44	13.95	16.68	11.35	8.57	10.53	8.81	9.09	9.55	-0.792702	0.0891711	-1.02479	0.0125186	-0.222177	0.602197	no	no	no
ENSMUSG00000014905	Dnajb9	450	262	483	311	535	218	709	530	887	11.8	5.72	12.7	7.98	14.03	6.47	19.83	16.22	23.94	-0.054866	0.918752	0.882568	0.0346722	0.973762	0.0257892	no	no	no
ENSMUSG00000014907	Naf1	363	650	316	368	323	364	199	191	246	7.84	11.7	6.85	7.78	6.98	8.9	4.59	4.82	5.47	-0.205675	0.693168	-0.932917	0.0568107	-0.730849	0.131857	no	no	no
ENSMUSG00000014932	Yes1	293	96	266	68	129	107	158	130	289	2.61	0.71	2.38	0.59	1.15	1.08	1.5	1.35	2.65	-0.95021	0.311136	-0.154532	0.848414	0.80887	0.389259	no	no	no
ENSMUSG00000014956	Ppp1cb	4507	6706	5587	8345	2859	5128	4191	4261	5443	27.61	34.21	34.33	50.04	17.51	35.56	27.38	30.47	34.31	0.0141429	0.976974	-0.189486	0.648612	-0.210064	0.595198	no	no	no
ENSMUSG00000014959	Gorasp2	1217	2125	1321	1531	1993	1310	1182	1146	1094	19.63	28.54	21.37	24.17	32.14	23.92	20.33	21.57	18.16	0.174399	0.720542	-0.353123	0.395002	-0.508382	0.165999	no	no	no
ENSMUSG00000014980	Tsen15	365	374	277	318	157	454	255	242	212	5.82	4.96	4.43	4.96	2.5	8.19	4.33	4.5	3.48	-0.0047654	0.994169	-0.407433	0.447931	-0.408728	0.466646	no	no	no
ENSMUSG00000015002	Efr3a	2305	1974	2331	1606	1695	1748	1252	1175	1168	13.52	9.64	13.71	9.22	9.94	11.61	7.83	8.04	7.05	-0.2755	0.556582	-0.787396	0.0610561	-0.496591	0.257829	no	no	no
ENSMUSG00000015013	Trappc2l	312	664	385	494	249	208	299	274	390	10.7	18.96	13.24	16.58	8.53	8.07	10.93	10.96	13.76	-0.438877	0.401302	-0.401336	0.362612	0.0326729	0.940639	no	no	no
ENSMUSG00000015016	Acsf3	162	431	232	211	187	248	101	134	635	2.89	6.4	4.15	3.68	3.34	5.01	1.92	2.79	11.66	-0.202625	0.758456	0.156126	0.814049	0.373828	0.578509	no	no	no
ENSMUSG00000015023	Ddx19a	873	1506	922	874	1188	795	872	857	896	19.73	28.36	20.91	19.34	26.85	20.35	21.02	22.61	20.85	-0.0837517	0.864085	-0.239285	0.563329	-0.135895	0.711444	no	no	no
ENSMUSG00000015027	Galns	518	644	339	415	299	426	160	138	180	13.07	13.53	8.58	10.25	7.54	12.17	4.3	4.06	4.67	-0.282027	0.569508	-1.52955	0.00172425	-1.25151	0.00907058	no	no	no
ENSMUSG00000015085	Entpd2	97	51	186	16	65	14	35	30	64	3.05	1.33	5.86	0.49	2.04	0.5	1.17	1.1	2.07	-1.63648	0.0668967	-1.27662	0.0883714	0.399849	0.681097	no	no	no
ENSMUSG00000015087	Rabl6	1617	1945	1081	1953	1963	1404	1102	1107	1065	16.94	16.98	11.36	20.03	20.57	16.66	12.32	13.54	11.49	0.303602	0.523666	-0.403789	0.333034	-0.694966	0.0700666	no	no	no
ENSMUSG00000015092	Edf1	1511	2782	1784	1186	2459	1075	1532	1467	1763	76.69	117.62	90.82	58.93	124.79	61.77	82.93	86.92	92.09	-0.212927	0.715677	-0.276812	0.57218	-0.0307968	0.948172	no	no	no
ENSMUSG00000015093	Clic3	117	13	59	26	21	15	169	173	106	7.73	0.72	3.91	1.68	1.39	1.12	11.91	13.34	7.21	-1.47522	0.0824548	1.2634	0.013596	2.77094	7.47e-06	no	no	no
ENSMUSG00000015094	Npdc1	141	102	321	42	96	65	155	86	251	2.41	1.45	5.51	0.7	1.64	1.26	2.83	1.72	4.42	-1.30322	0.12922	-0.167283	0.799463	1.16154	0.148222	no	no	no
ENSMUSG00000015095	Fbxw5	715	620	671	894	797	728	907	777	697	15.66	11.31	14.74	19.17	17.45	18.05	21.19	19.87	15.71	0.369519	0.412972	0.328136	0.398472	-0.026814	0.941987	no	no	no
ENSMUSG00000015112	Slc25a13	536	500	669	760	173	110	187	185	258	9.43	7.33	11.81	13.09	3.04	2.19	3.51	3.8	4.67	-0.673564	0.260616	-1.3384	0.00471158	-0.655822	0.316149	no	no	no
ENSMUSG00000015120	Ube2i	3585	3025	3101	3877	2982	3675	3704	3617	2823	43.78	30.77	37.98	46.35	36.41	50.81	48.24	51.56	35.48	0.217635	0.640664	0.149585	0.725476	-0.0576446	0.877157	no	no	no
ENSMUSG00000015126	Tsr3	719	536	713	464	499	394	716	572	481	40.32	25.04	40.11	25.47	27.98	25.02	42.82	37.44	27.76	-0.418761	0.360892	-0.0710901	0.864379	0.369008	0.305586	no	no	no
ENSMUSG00000015127	Unkl	553	98	426	231	249	333	418	308	262	6.52	0.96	5.03	2.66	2.93	4.44	5.25	4.24	3.18	-0.311024	0.657341	-0.0899081	0.87464	0.251523	0.675829	no	no	no
ENSMUSG00000015133	Lrrk1	619	858	565	53	57	95	390	244	488	4.01	4.63	3.68	0.34	0.37	0.7	2.7	1.85	3.26	-2.86089	0.00238179	-0.742361	0.236048	2.13005	0.0327837	no	no	no
ENSMUSG00000015134	Aldh1a3	20	9	92	6	17	17	178	156	372	0.29	0.11	1.34	0.09	0.25	0.28	2.75	2.64	5.54	-1.10773	0.448278	2.31711	0.00971698	3.44512	0.00111525	no	no	no
ENSMUSG00000015143	Actn1	1745	1139	1150	3636	1992	1905	2881	2372	1719	21.08	11.46	13.94	43	24.06	26.06	37.12	33.45	21.37	0.967145	0.0421234	0.865219	0.0401559	-0.0934855	0.804492	no	no	no
ENSMUSG00000015149	Sirt2	872	1178	977	798	953	876	1425	1321	1106	11.58	13.03	13.01	10.37	12.65	13.17	20.18	20.47	15.11	-0.0823945	0.862768	0.4406	0.263273	0.535781	0.165141	no	no	no
ENSMUSG00000015165	Hnrnpl	7144	8815	6038	7061	5461	5476	8926	8902	6422	80.22	82.45	68.01	77.62	61.31	69.62	106.9	116.68	74.22	-0.197782	0.690434	0.22313	0.640964	0.431421	0.291432	no	no	no
ENSMUSG00000015176	Nolc1	4067	4469	2852	2638	1570	2745	939	1004	1213	68.46	62.66	48.16	43.47	26.42	52.32	16.86	19.73	21.01	-0.625632	0.210995	-1.76518	0.000128816	-1.1397	0.00241337	no	no	no
ENSMUSG00000015189	Casd1	757	462	750	740	273	332	908	833	691	12.53	6.37	12.46	12	4.52	6.22	16.04	16.1	11.78	-0.483734	0.349336	0.375627	0.363222	0.867396	0.0525307	no	no	no
ENSMUSG00000015202	Cnksr3	185	141	205	68	118	97	136	110	123	3.22	2.05	3.58	1.16	2.06	1.91	2.53	2.24	2.21	-0.765788	0.32644	-0.43503	0.530894	0.345686	0.659841	no	no	no
ENSMUSG00000015214	Mtmr1	1587	1127	1328	1112	1192	1215	1034	842	893	18.11	10.71	15.2	12.42	13.6	15.69	12.58	11.21	10.49	-0.0883742	0.848549	-0.465777	0.246404	-0.359415	0.36407	no	no	no
ENSMUSG00000015217	Hmgb3	469	283	488	1279	1130	821	469	558	531	14.03	7.05	14.65	37.46	33.81	27.81	14.97	19.49	16.35	1.46854	0.0022497	0.402663	0.320006	-1.04153	0.00470627	no	no	no
ENSMUSG00000015222	Map2	225	137	543	227	36	0	111	75	277	0.91	0.46	2.21	0.9	0.15	0	0.48	0.36	1.16	-1.49472	0.221125	-0.834684	0.444328	0.676297	0.615371	no	no	no
ENSMUSG00000015243	Abca1	1691	973	2603	1395	442	380	1497	1121	1347	10.91	5.23	16.84	8.81	2.85	2.78	10.3	8.44	8.94	-1.1832	0.0427813	-0.346132	0.437745	0.850048	0.09496	no	no	no
ENSMUSG00000015247	Nipsnap3b	769	639	635	333	424	434	401	334	375	30.47	21.09	25.24	12.92	16.8	19.47	16.95	15.45	15.29	-0.651319	0.156266	-0.795471	0.0430858	-0.125768	0.742302	no	no	no
ENSMUSG00000015289	Lage3	540	765	564	595	326	270	306	303	393	17.86	21.08	18.71	19.27	10.78	10.11	10.79	11.7	13.38	-0.570584	0.231693	-0.804395	0.0463678	-0.232576	0.579316	no	no	no
ENSMUSG00000015290	Ubl4a	692	793	645	673	307	276	595	501	585	14.72	14.05	13.76	14.02	6.53	6.65	13.5	12.44	12.81	-0.6842	0.168182	-0.25187	0.526741	0.433619	0.324311	no	no	no
ENSMUSG00000015291	Gdi1	3379	836	2479	1766	1809	1135	6055	5017	4108	52.58	10.84	38.69	26.9	28.14	19.99	100.48	91.12	65.79	-0.387468	0.470845	1.26527	0.0172565	1.6771	6.34e-05	no	no	no
ENSMUSG00000015305	Sash1	262	185	229	186	314	131	366	208	411	2.04	1.2	1.79	1.42	2.45	1.16	3.05	1.89	3.3	-0.0229069	0.9786	0.56556	0.457444	0.600013	0.430179	no	no	no
ENSMUSG00000015312	Gadd45b	343	275	386	104	258	65	224	103	213	14.43	9.64	16.29	4.28	10.85	3.1	10.05	5.06	9.22	-1.10065	0.0528344	-0.827551	0.0553975	0.309336	0.576987	no	no	no
ENSMUSG00000015314	Slamf6	4992	2050	9081	2322	814	2056	2690	2518	1753	30.81	10.54	56.21	14.03	5.02	14.36	17.7	18.14	11.13	-1.53303	0.00784694	-1.10989	0.028507	0.42137	0.323087	no	no	no
ENSMUSG00000015316	Slamf1	182	38	54	238	79	255	852	809	474	1.98	0.34	0.59	2.53	0.86	3.13	9.87	10.25	5.3	1.04284	0.256576	2.86675	2.27e-05	1.82963	0.001814	no	no	no
ENSMUSG00000015335	Zdhhc12	279	244	184	205	132	172	266	191	174	10.45	7.61	6.91	7.52	4.94	7.29	10.62	8.35	6.71	-0.366749	0.471635	-0.0749593	0.865143	0.29748	0.51717	no	no	no
ENSMUSG00000015337	Endog	120	505	84	84	112	157	27	31	115	7.55	26.45	5.3	5.17	7.04	11.18	1.81	2.28	7.44	-0.872481	0.201231	-1.94006	0.00753252	-1.06708	0.0650973	no	no	no
ENSMUSG00000015340	Cybb	2144	1648	1313	348	365	100	800	429	688	24.68	15.8	15.16	3.92	4.2	1.3	9.82	5.76	8.15	-2.53324	1.24e-05	-1.33112	0.00237414	1.22188	0.0259327	no	no	no
ENSMUSG00000015341	Golga7	1561	2340	2202	1626	2159	2166	1698	1508	1605	15.51	19.37	21.95	15.82	21.45	24.37	18	17.49	16.42	0.0925914	0.843445	-0.252607	0.523706	-0.329776	0.383761	no	no	no
ENSMUSG00000015342	Xk	224	99	183	66	10	13	89	83	89	2.95	1.09	2.42	0.85	0.13	0.19	1.25	1.28	1.21	-2.16815	0.0431879	-0.837159	0.326405	1.34927	0.257729	no	no	no
ENSMUSG00000015355	Cd48	1493	1541	1185	400	286	538	814	582	565	83.94	72.16	66.82	22.01	16.08	34.24	48.81	38.19	32.69	-1.67917	0.00106559	-1.02805	0.0246977	0.654856	0.0831633	no	no	no
ENSMUSG00000015357	Clpx	713	1071	1008	1296	1075	712	817	729	1040	13.64	17.07	19.34	24.27	20.56	15.42	16.67	16.28	20.48	0.238488	0.611957	-0.0258182	0.948743	-0.251505	0.511459	no	no	no
ENSMUSG00000015363	Trabd	1080	1345	851	929	736	835	985	817	801	12.91	13.39	10.21	10.87	8.8	11.3	12.56	11.4	9.86	-0.278149	0.561143	-0.232917	0.575663	0.0495193	0.904475	no	no	no
ENSMUSG00000015377	Dennd6b	808	233	589	605	587	736	522	547	385	9.16	2.2	6.7	6.71	6.65	9.45	6.31	7.24	4.49	0.323887	0.561112	-0.108862	0.824524	-0.408382	0.392813	no	no	no
ENSMUSG00000015396	Cd83	1183	859	414	72	84	28	753	641	785	30.75	18.6	10.79	1.83	2.18	0.82	20.87	19.45	21	-3.56871	3.06e-07	-0.0946469	0.831873	3.4919	2.4e-10	no	no	no
ENSMUSG00000015437	Gzmb	78	311	51	1	3	0	94	31	64	3.63	12.06	2.38	0.05	0.14	0	4.67	1.68	3.07	-5.13893	0.000102354	-1.08804	0.122375	4.06604	0.000932772	no	no	no
ENSMUSG00000015452	Ager	136	71	60	253	344	287	326	316	182	4.25	1.85	1.88	7.73	10.74	10.14	10.86	11.52	5.85	1.78524	0.00407218	1.6648	0.00184326	-0.103903	0.818357	no	no	no
ENSMUSG00000015461	Atf6b	1526	1467	1248	956	720	438	921	813	1112	37	29.63	30.35	22.69	17.45	12.02	23.82	23.01	27.75	-0.915138	0.0522229	-0.494738	0.218494	0.434523	0.252828	no	no	no
ENSMUSG00000015467	Egfl8	54	24	70	147	93	77	441	380	235	2.05	0.76	2.67	5.46	3.53	3.31	17.85	16.84	9.18	1.09332	0.138882	2.80839	6.57e-07	1.72442	0.000527134	no	no	no
ENSMUSG00000015474	Ppt2	314	426	400	588	585	362	1174	1005	750	8.03	9.07	10.26	14.72	14.96	10.48	32.02	30	19.74	0.529179	0.280447	1.44368	0.000706754	0.930228	0.0159832	no	no	no
ENSMUSG00000015476	Prrt1	102	115	511	1389	684	622	4194	3959	2258	2.96	2.78	14.86	39.42	19.82	20.41	129.66	133.96	67.36	1.92717	0.00111543	3.89646	1.25e-09	1.97348	2.47e-05	no	no	no
ENSMUSG00000015478	Rnf5	426	411	425	389	95	148	637	626	527	19.2	15.43	19.22	17.16	4.28	7.55	30.62	32.94	24.45	-0.941045	0.0664789	0.588973	0.134251	1.52657	0.000381351	no	no	no
ENSMUSG00000015488	Cacfd1	430	324	455	656	333	413	550	405	557	6.12	3.84	6.5	9.15	4.74	6.66	8.36	6.73	8.17	0.28543	0.605241	0.378686	0.410534	0.102674	0.824798	no	no	no
ENSMUSG00000015501	Hivep2	812	436	494	551	251	281	2346	2255	1469	3.96	1.77	2.41	2.63	1.22	1.55	12.19	12.82	7.37	-0.585781	0.458211	1.83306	0.000413575	2.42886	3.58e-05	no	no	no
ENSMUSG00000015522	Arnt	777	660	780	1177	1043	774	1254	1086	1067	6.49	4.59	6.53	9.62	8.71	7.32	11.17	10.58	9.17	0.514027	0.318696	0.687843	0.117252	0.187377	0.665097	no	no	no
ENSMUSG00000015536	Mocs2	525	850	499	992	694	661	598	606	900	3.88	5.23	3.7	7.17	5.12	5.53	4.71	5.22	6.84	0.427179	0.475027	0.267869	0.609461	-0.160243	0.747985	no	no	no
ENSMUSG00000015542	Nat9	163	297	199	206	110	131	138	127	210	5.27	8	6.46	6.52	3.56	4.8	4.76	4.8	6.99	-0.444447	0.442119	-0.361834	0.456435	0.0764588	0.883673	no	no	no
ENSMUSG00000015568	Lpl	821	220	419	657	1971	412	1065	2033	12216	5.24	1.17	2.68	4.1	12.57	2.98	7.25	15.14	80.21	1.15051	0.140256	3.3916	4.62e-05	2.26548	0.00370024	no	no	no
ENSMUSG00000015575	Atp6v0e	2049	2917	2341	1231	1124	971	1253	1135	1706	36.9	43.75	42.29	21.7	20.24	19.8	24.07	23.86	31.62	-1.02886	0.0285489	-0.755131	0.0768011	0.28714	0.422477	no	no	no
ENSMUSG00000015597	Zfp318	1206	260	410	420	129	190	677	545	614	5.84	1.05	1.99	1.99	0.62	1.04	3.5	3.08	3.06	-1.21908	0.173331	0.00634808	0.992351	1.24326	0.11462	no	no	no
ENSMUSG00000015605	Srf	1171	1044	996	394	225	300	603	622	661	27.06	20.09	23.08	8.91	5.2	7.85	14.86	16.78	15.72	-1.69658	0.000432207	-0.678301	0.0842208	1.02347	0.0153464	no	no	no
ENSMUSG00000015647	Lama5	263	150	633	44	1944	457	167	118	329	1.54	0.73	3.73	0.25	11.41	3.04	1.05	0.81	1.99	1.363	0.167788	-0.698365	0.418032	-1.97397	0.0378354	no	no	no
ENSMUSG00000015656	Hspa8	28861	21614	21357	10535	14430	9585	26875	27586	23766	448.55	279.81	332.94	160.29	224.24	168.66	445.48	500.47	380.15	-0.918352	0.0959184	0.210182	0.688677	1.15405	0.0138301	no	no	no
ENSMUSG00000015659	Serac1	123	53	98	390	87	734	193	176	122	1.8	0.64	1.44	5.58	1.27	12.14	3.01	3	1.83	2.12752	0.0138694	0.843288	0.300666	-1.29073	0.0585798	no	no	no
ENSMUSG00000015668	Pdzd11	525	538	469	634	260	311	315	308	320	16.5	14.08	14.78	19.51	8.17	11.07	10.56	11.3	10.35	-0.275307	0.566083	-0.605368	0.131576	-0.330913	0.444282	no	no	no
ENSMUSG00000015672	Mrpl32	464	989	467	823	324	437	710	579	532	6.23	11.05	6.29	10.81	4.35	6.64	10.16	9.07	7.35	-0.180438	0.74498	0.042854	0.925964	0.209948	0.651524	no	no	no
ENSMUSG00000015697	Setdb1	1457	1116	1472	1600	785	1152	2127	2018	1323	14.21	9.07	14.4	15.28	7.66	12.72	22.13	22.98	13.28	-0.110663	0.813915	0.516357	0.200491	0.633101	0.116032	no	no	no
ENSMUSG00000015702	Anxa9	63	75	59	39	55	16	27	24	29	2.03	2.01	1.91	1.23	1.77	0.58	0.93	0.9	0.96	-0.702133	0.428773	-1.10224	0.231956	-0.390251	0.703726	no	no	no
ENSMUSG00000015711	Prune1	177	493	251	350	191	167	274	278	260	3.27	7.59	4.65	6.33	3.53	3.49	5.4	6	4.94	-0.267064	0.679481	-0.0415179	0.936013	0.209692	0.69307	no	no	no
ENSMUSG00000015714	Cers2	1972	2556	2057	3067	1484	1210	2271	2050	2174	35.86	38.71	37.52	54.6	26.98	24.91	44.04	43.51	40.69	-0.133875	0.787154	0.0620107	0.883569	0.199429	0.616508	no	no	no
ENSMUSG00000015733	Capza2	3080	5666	3421	3760	2651	2051	2661	2487	3147	34.95	53.56	38.94	41.77	30.08	26.35	32.21	32.95	36.76	-0.442589	0.380433	-0.473154	0.292623	-0.0220352	0.951878	no	no	no
ENSMUSG00000015745	Plekho1	636	1135	342	443	451	248	510	427	472	19.57	29.1	10.56	13.35	13.88	8.64	16.74	15.34	14.95	-0.783882	0.156368	-0.49599	0.29497	0.303109	0.450601	no	no	no
ENSMUSG00000015747	Vps45	225	564	308	558	239	455	238	256	290	3.77	7.87	5.17	9.15	4	8.63	4.25	5.01	5	0.302163	0.601947	-0.346267	0.507275	-0.669614	0.183435	no	no	no
ENSMUSG00000015748	Prpf3	1120	1399	972	1454	911	939	1416	1370	1040	13.23	13.76	11.51	16.81	10.76	12.55	17.83	18.88	12.64	0.0126272	0.978506	0.229693	0.569504	0.220394	0.569684	no	no	no
ENSMUSG00000015749	Anp32e	4880	6145	8170	18883	12362	7459	8661	9137	9635	91.48	95.95	153.62	346.51	231.69	158.3	173.15	199.93	185.88	1.09405	0.0520937	0.603604	0.223416	-0.476942	0.309993	no	no	no
ENSMUSG00000015750	Aph1a	379	1046	421	643	257	358	394	360	573	7.34	16.88	8.18	12.2	4.98	7.85	8.14	8.14	11.43	-0.464154	0.415444	-0.370883	0.455917	0.0780621	0.86647	no	no	no
ENSMUSG00000015755	Tab2	2795	1571	2454	3998	2600	1895	3054	2763	2400	30.45	14.26	26.82	42.64	28.32	23.38	35.49	35.14	26.91	0.39605	0.406283	0.348736	0.392074	-0.0316572	0.932092	no	no	no
ENSMUSG00000015757	Ppil4	1452	1024	1272	2088	936	1075	1596	1410	1031	15.05	8.84	13.22	21.18	9.7	12.61	17.64	17.06	11	0.193789	0.687071	0.187669	0.644776	-0.000162473	0.999634	no	no	no
ENSMUSG00000015759	Cnih1	997	2388	1580	1485	1838	3268	743	748	1131	41.06	81.92	65.27	59.87	75.69	152.39	32.64	35.96	47.94	0.52774	0.358526	-0.844878	0.0902874	-1.36484	0.0036844	no	no	no
ENSMUSG00000015776	Med22	957	808	852	1026	545	326	860	764	834	17.7	12.45	15.81	18.58	10.08	6.83	16.97	16.5	15.88	-0.397029	0.426142	-0.00957948	0.979943	0.396935	0.346703	no	no	no
ENSMUSG00000015790	Surf1	952	998	693	643	616	431	802	602	725	36.3	31.7	26.51	24	23.49	18.61	32.62	26.8	28.45	-0.540555	0.247846	-0.23396	0.567851	0.324	0.368072	no	no	no
ENSMUSG00000015804	Med28	785	2106	1086	1204	760	1171	780	653	955	10.47	23.4	14.53	15.72	10.14	17.69	11.1	10.17	13.11	-0.240075	0.640629	-0.639564	0.170341	-0.406395	0.313548	no	no	no
ENSMUSG00000015806	Qdpr	1216	3146	1264	1848	876	1268	528	495	1069	45.46	97.97	47.4	67.63	32.74	53.67	21.05	21.6	41.13	-0.442944	0.430389	-1.36207	0.0134753	-0.922648	0.029298	no	no	no
ENSMUSG00000015812	Gnrh1	68	18	49	44	97	51	113	131	70	7.08	1.56	5.12	4.48	10.1	6.01	12.55	15.92	7.5	0.597701	0.349557	1.25763	0.0110302	0.69874	0.154631	no	no	no
ENSMUSG00000015837	Sqstm1	3160	2732	3641	2029	2671	1836	2888	2680	3364	62.94	45.33	72.74	39.56	53.19	41.4	61.35	62.31	68.96	-0.410563	0.410197	-0.010021	0.982025	0.426041	0.285719	no	no	no
ENSMUSG00000015839	Nfe2l2	1319	1027	1109	1176	1256	539	1377	1103	1380	23.23	15.06	19.59	20.27	22.11	10.75	25.86	22.67	25.01	-0.114347	0.814537	0.234714	0.546736	0.374915	0.338786	no	no	no
ENSMUSG00000015846	Rxra	527	488	803	240	161	163	420	297	652	5.59	4.31	8.54	2.49	1.71	1.96	4.75	3.68	7.12	-1.54621	0.0238748	-0.350243	0.479737	1.21228	0.0602667	no	no	no
ENSMUSG00000015850	Adamtsl4	94	102	146	33	28	22	95	55	94	1.5	1.35	2.33	0.51	0.45	0.4	1.61	1.02	1.54	-1.70237	0.117689	-0.394402	0.652355	1.32397	0.245527	no	no	no
ENSMUSG00000015869	Prpsap1	1324	1942	1372	566	811	620	967	838	742	25.98	31.74	27	10.87	15.91	13.77	20.23	19.19	14.98	-1.0864	0.0246868	-0.77345	0.0595417	0.332988	0.391909	no	no	no
ENSMUSG00000015880	Ncapg	1612	1364	1544	2488	2359	3674	962	1162	993	15.25	10.75	14.65	23.04	22.31	39.35	9.71	12.83	9.67	1.02474	0.0293789	-0.442673	0.277752	-1.4564	0.000309498	no	no	no
ENSMUSG00000015882	Lcorl	657	192	500	1362	682	1565	840	813	593	2.31	0.56	1.76	4.69	2.4	6.23	3.15	3.34	2.15	1.42345	0.0615152	0.742176	0.333391	-0.676186	0.271552	no	no	no
ENSMUSG00000015889	Lta4h	1958	1909	1592	3905	2298	1474	2293	2350	1695	21.45	17.42	17.49	41.88	25.17	18.28	26.79	30.05	19.11	0.560272	0.248099	0.30557	0.445421	-0.246699	0.533123	no	no	no
ENSMUSG00000015932	Dstn	1301	2306	2159	2501	1665	482	1275	880	1605	45.51	67.19	75.75	85.64	58.23	19.09	47.57	35.93	57.78	-0.240243	0.687252	-0.544704	0.253791	-0.288797	0.570619	no	no	no
ENSMUSG00000015937	Macroh2a1	1778	4738	1688	3507	3759	3094	4240	4058	3336	17.46	38.74	16.62	33.7	36.9	34.39	44.39	46.5	33.71	0.443094	0.406319	0.586069	0.233337	0.156298	0.670273	no	no	no
ENSMUSG00000015942	Gtf2ird2	412	243	302	264	83	194	305	256	236	4.44	2.18	3.27	2.79	0.89	2.37	3.51	3.22	2.62	-0.703789	0.344164	-0.187108	0.767666	0.524865	0.459311	no	no	no
ENSMUSG00000015943	Bola1	59	510	139	257	109	156	71	68	105	3.65	26.24	8.61	15.54	6.73	10.91	4.68	4.9	6.68	-0.374013	0.578095	-1.43322	0.0332491	-1.0787	0.0255358	no	no	no
ENSMUSG00000015944	Castor2	214	94	124	124	186	254	415	368	249	1.89	0.69	1.1	1.07	1.64	2.54	3.91	3.8	2.27	0.447849	0.621832	1.24645	0.110776	0.80747	0.26338	no	no	no
ENSMUSG00000015947	Fcgr1	49	472	151	102	130	68	198	75	149	1.27	10.15	3.91	2.58	3.36	1.99	5.45	2.26	3.96	-1.00346	0.223832	-0.544409	0.422968	0.461471	0.474716	no	no	no
ENSMUSG00000015950	Ncf1	1539	1399	993	215	71	91	326	167	419	28.09	21.27	18.18	3.84	1.3	1.88	6.34	3.56	7.87	-3.24437	6.57e-08	-2.02276	1.08e-05	1.22434	0.0513459	no	no	no
ENSMUSG00000015961	Adss	1578	1687	1768	1737	1383	1654	1157	1196	1278	23.28	20.73	26.16	25.09	20.4	27.63	18.2	20.6	19.4	0.0275696	0.950364	-0.382637	0.324296	-0.400933	0.253984	no	no	no
ENSMUSG00000015966	Il17rb	2049	86	1271	1062	96	497	1486	986	758	36.95	1.29	22.99	18.75	1.73	10.15	28.58	20.75	14.07	-0.999668	0.195969	0.00423181	0.994627	0.990653	0.0510441	no	no	no
ENSMUSG00000015968	Cacna1d	126	67	273	1060	440	1734	193	58	60	0.55	0.25	1.21	4.57	1.94	8.64	0.91	0.3	0.27	2.66291	0.00369166	-0.455626	0.720671	-3.12618	0.000426607	no	no	no
ENSMUSG00000015970	Chdh	2155	22	1378	4406	600	3490	1599	1231	1630	23.17	0.2	14.86	46.38	6.45	42.48	18.34	15.45	18.04	1.29142	0.0878245	0.390143	0.501657	-0.900739	0.0733624	no	no	no
ENSMUSG00000015971	Actr8	1100	762	1262	1178	746	861	1279	1065	1024	8.16	4.71	9.39	8.56	5.53	7.23	10.12	9.22	7.82	-0.0830786	0.870609	0.173639	0.69087	0.268997	0.547632	no	no	no
ENSMUSG00000015980	Lrrc27	49	34	78	114	182	123	53	44	102	0.9	0.52	1.44	2.05	3.34	2.56	1.04	0.94	1.93	1.34294	0.129594	0.303726	0.762487	-1.02995	0.202078	no	no	no
ENSMUSG00000015994	Fnta	729	1255	790	964	674	955	913	801	959	16.18	23.2	17.59	20.94	14.96	24	21.61	20.75	21.9	0.00509189	0.991139	0.03523	0.931314	0.0306198	0.931979	no	no	no
ENSMUSG00000016018	Mtrex	990	2337	1032	2330	1965	2532	1275	1141	1018	10.33	20.32	10.8	23.81	20.51	29.92	14.19	13.9	10.94	0.75696	0.130173	-0.238203	0.602255	-0.996256	0.00832106	no	no	no
ENSMUSG00000016028	Celsr1	127	293	404	371	1607	1510	532	474	388	0.73	1.4	2.33	2.09	9.23	9.83	3.26	3.18	2.29	2.16123	0.00870963	0.806466	0.296117	-1.33013	0.0357964	no	no	no
ENSMUSG00000016087	Fli1	1563	920	1484	561	471	463	1208	1041	796	29.97	14.69	28.54	10.53	9.03	10.05	24.7	23.3	15.71	-1.29755	0.00657858	-0.297425	0.466248	1.01569	0.0102646	no	no	no
ENSMUSG00000016179	Camk1g	5	0	15	318	88	227	11	12	11	0.12	0	0.36	7.54	2.13	6.23	0.28	0.34	0.27	4.21396	0.000105167	0.493512	0.758548	-3.74599	5.49e-05	no	no	no
ENSMUSG00000016181	Utp25	831	501	716	2280	1013	5126	977	994	763	8.51	4.27	7.35	22.85	10.37	59.41	10.67	11.88	8.04	2.11743	0.000638882	0.485261	0.272917	-1.62805	0.00220127	no	no	no
ENSMUSG00000016194	Hsd11b1	202	820	340	317	361	413	610	567	1384	3.18	10.74	5.36	4.88	5.68	7.35	10.23	10.41	22.4	-0.171169	0.78553	1.00205	0.0674075	1.17954	0.0213779	no	no	no
ENSMUSG00000016200	Syt14	47	0	52	611	187	503	49	58	41	0.26	0	0.29	3.35	1.05	3.19	0.29	0.38	0.24	3.08339	0.00816896	0.400443	0.800825	-2.69571	0.0117191	no	no	no
ENSMUSG00000016206	H2-M3	914	710	705	164	138	146	433	301	439	42.49	27.49	32.87	7.46	6.41	7.68	21.47	16.33	21	-2.25793	4.77e-06	-0.912243	0.0244296	1.35743	0.00103317	no	no	no
ENSMUSG00000016239	Lonrf3	60	16	125	100	150	204	30	22	29	1.05	0.23	2.2	1.72	2.63	4.05	0.56	0.45	0.52	1.16888	0.178031	-1.11355	0.33257	-2.2713	0.0179394	no	no	no
ENSMUSG00000016252	Atp5e	2224	5541	2592	2649	4605	2195	1170	1084	2917	84.66	175.69	98.97	98.72	175.27	94.6	47.5	48.17	114.28	0.000878052	0.998844	-0.941764	0.109946	-0.913104	0.0859635	no	no	no
ENSMUSG00000016253	Nelfcd	1110	1467	925	1107	1379	1164	1020	959	792	25.74	28.33	21.51	25.13	31.97	30.56	25.22	25.96	18.9	0.181472	0.701471	-0.247119	0.548087	-0.411466	0.257318	no	no	no
ENSMUSG00000016256	Ctsz	4021	6297	4042	2091	2859	1243	1749	1164	2778	186.53	243.31	188.07	94.96	132.6	65.28	86.53	63.03	132.63	-1.08819	0.0604901	-1.27261	0.0192658	-0.155869	0.752517	no	no	no
ENSMUSG00000016257	Prelid3b	1512	2539	1517	2038	2101	1489	856	861	1422	54.34	76.01	54.69	71.7	75.5	60.59	32.81	36.12	52.6	0.120545	0.816971	-0.752151	0.11962	-0.855408	0.038747	no	no	no
ENSMUSG00000016262	Sertad4	26	60	72	2126	158	238	48	47	34	0.45	0.87	1.25	36.14	2.74	4.68	0.89	0.95	0.61	3.79506	0.000153899	-0.158712	0.887451	-3.97992	5e-05	no	no	no
ENSMUSG00000016283	H2-M2	1130	187	1160	48	54	0	425	208	594	48.7	6.71	50.15	2.03	2.33	0	19.54	10.46	26.35	-4.4133	5.08e-08	-0.935567	0.104108	3.50953	8.68e-08	no	no	no
ENSMUSG00000016308	Ube2a	848	1224	805	696	751	381	773	644	682	24.95	30	23.76	20.05	22.09	12.69	24.26	22.12	20.65	-0.546496	0.264222	-0.368755	0.367488	0.197503	0.604044	no	no	no
ENSMUSG00000016319	Slc25a5	11696	17455	9925	7649	5203	5385	4596	4531	4979	474.99	590.45	404.29	304.09	211.27	247.59	199.07	214.79	208.1	-1.02334	0.0678057	-1.39638	0.0107058	-0.36491	0.398875	no	no	no
ENSMUSG00000016344	Ppdpf	608	1384	539	664	676	338	473	448	614	30.42	57.68	27.05	32.52	33.82	19.15	25.24	26.17	31.62	-0.496299	0.36753	-0.645773	0.184811	-0.131477	0.732794	no	no	no
ENSMUSG00000016356	Col20a1	188	25	71	57	91	210	132	105	96	2.44	0.27	0.93	0.73	1.18	3.09	1.83	1.59	1.28	0.398793	0.672449	0.234175	0.799413	-0.1542	0.857769	no	no	no
ENSMUSG00000016382	Pls3	184	162	375	219	193	306	290	218	422	2.9	2.13	5.93	3.38	3.04	5.46	4.88	4.01	6.85	0.0928878	0.890572	0.399085	0.476263	0.321613	0.564493	no	no	no
ENSMUSG00000016409	Nkap	751	627	613	725	244	569	770	784	676	11.6	8.07	9.5	10.97	3.77	9.95	12.69	14.14	10.75	-0.282206	0.576309	0.248603	0.547422	0.531881	0.234758	no	no	no
ENSMUSG00000016427	Ndufa1	1033	974	1424	1400	1284	691	402	384	1406	164.8	129.43	227.87	218.65	204.81	124.81	68.4	71.51	230.85	0.0884616	0.871534	-0.568497	0.342587	-0.633686	0.268997	no	no	no
ENSMUSG00000016477	E2f3	510	487	357	926	737	602	434	444	398	6.28	4.99	4.41	11.16	9.07	8.39	5.7	6.38	5.04	0.825989	0.112684	0.0130135	0.978965	-0.805451	0.0795775	no	no	no
ENSMUSG00000016487	Ppfibp1	517	518	639	787	224	460	239	196	518	3.1	2.59	3.85	4.63	1.34	3.13	1.53	1.37	3.2	-0.099204	0.888567	-0.722705	0.303953	-0.621496	0.38548	no	no	no
ENSMUSG00000016494	Cd34	277	180	203	253	267	270	266	190	829	2.54	1.37	1.87	2.27	2.45	2.8	2.6	2.03	7.82	0.335417	0.668241	0.95577	0.182399	0.630299	0.361343	no	no	no
ENSMUSG00000016495	Plgrkt	1701	860	2007	1659	811	1157	2263	1789	1686	29.93	12.6	35.42	28.58	14.27	23.05	42.47	36.75	30.53	-0.250952	0.599355	0.407596	0.344775	0.664887	0.0700237	no	no	no
ENSMUSG00000016498	Pdcd1lg2	279	53	385	68	15	64	45	37	95	9.51	1.5	13.16	2.27	0.51	2.47	1.64	1.47	3.33	-2.11711	0.00687909	-1.92518	0.00320356	0.204697	0.796916	no	no	no
ENSMUSG00000016503	Gtf3a	519	1278	562	534	301	592	258	225	229	13.62	27.93	14.79	13.71	7.9	17.58	7.22	6.89	6.18	-0.623682	0.239874	-1.61732	0.00134004	-1.00449	0.0275232	no	no	no
ENSMUSG00000016510	Mtif3	329	431	353	423	196	373	276	281	284	4.29	4.68	4.62	5.4	2.56	5.51	3.84	4.28	3.81	-0.0516719	0.933414	-0.292753	0.598222	-0.24353	0.668887	no	no	no
ENSMUSG00000016520	Lnx2	479	423	394	481	228	598	418	392	331	7.03	5.17	5.8	6.91	3.34	9.93	6.54	6.71	5	0.120171	0.830051	-0.0916354	0.845538	-0.212759	0.670876	no	no	no
ENSMUSG00000016529	Il10	8	187	45	23	21	90	13	8	11	0.41	7.95	2.3	1.15	1.07	5.2	0.71	0.48	0.58	-0.641447	0.499163	-2.52156	0.0121123	-1.92844	0.0472379	no	no	no
ENSMUSG00000016534	Lamp2	2392	2250	3767	2586	1582	1209	3181	2454	3559	16.74	13.12	26.44	17.72	11.07	9.58	23.74	20.05	25.63	-0.562336	0.242089	0.201335	0.619883	0.77599	0.0470882	no	no	no
ENSMUSG00000016541	Atxn10	1674	6646	2094	1386	2683	2171	1377	1368	1310	57.77	191.04	72.48	46.82	92.58	84.82	50.68	55.11	46.53	-0.612316	0.347708	-1.2955	0.0299629	-0.661802	0.127579	no	no	no
ENSMUSG00000016552	Foxred2	541	290	182	70	451	276	143	180	131	6.09	2.72	2.05	0.77	5.08	3.52	1.72	2.36	1.52	-0.198442	0.796915	-1.01892	0.146592	-0.783346	0.291027	no	no	no
[truncated: 18,970 more rows]
