# Supplementary material for: Pharmacological rescue of mutant p53 triggers spontaneous tumor regression via immune responses
Source: Cell Rep Med. 2025 Feb 21;6(3):101976. doi: 10.1016/j.xcrm.2025.101976 (PMC11970324; doi:10.1016/j.xcrm.2025.101976)
Supplement: Table S2. Proteomics profiling of mouse spontaneous tumors, related to Figures 3I–3L [file mmc3.xlsx]

## Sheet: Sheet 1
Protein_ID	Protein_Name	Genes	Expression (mean normalized)						ATO vs. Ctl		Proteins involved in the "activation of immune response"?a
			Ctl #1	Ctl #2	Ctl #3	ATO #1	ATO #2	ATO #3	log2FC	PValue
Q5SXA9	KIBRA	Wwc1	0	0	0	30471.7	32320.8	15173.2	17.72	1.22e-15	no		a GO term: 0002253
P13504	IL1R1	Il1r1	0	0	0	31758.9	45962.3	6248.4	17.8489	1.62e-15	no
Q9QZS8	SH2D3	Sh2d3c	0	0	0	9501.37	6244.6	38676.8	17.1542	4.05e-10	no
Q9DBI0	TMPS6	Tmprss6	22719.8	21430.7	6147.36	0	0	0	-16.9555	2.11e-09	no
Q8VHG2	AMOT	Amot	20999.7	24630.4	4783.27	0	0	0	-16.954	2.71e-09	no
Q9ER58	TICN2	Spock2	0	0	0	39193.3	4160.99	1774.89	16.8704	3.8e-08	no
Q9QZS0	CO4A3	Col4a3	0	0	0	26541.8	60941.8	0	17.933	4.01e-08	no
Q6IFZ6	K2C1B	Krt77	0	0	0	3273.7	32160	1139.65	16.7064	2.91e-07	no
A0A075B603;A0A075B623	A0A075B603	Trav6-6	0	0	0	70684.8	0	2897.89	17.5585	5.71e-07	no
Q8CJ91	C209B	Cd209b	0	0	0	23409.4	35219.5	0	17.339	7.59e-07	no
Q9DB52	PBIR1	Pabir1	23174.2	5589.45	6193.95	0	0	0	-16.4357	1.04e-06	no
Q9CQW5	LEG2	Lgals2	0	0	0	10624.7	12755.5	7746.7	16.3952	1.16e-06	no
Q99LG7	Q99LG7	Zfp958	0	0	0	2584.12	23472.2	5226.9	16.4608	1.19e-06	no
Q9JKA5	GPA33	Gpa33	0	0	0	5812.56	16506.4	7769.32	16.3709	1.73e-06	no
E9Q9B3	E9Q9B3	Spryd3	0	0	0	5201.88	15894.5	8916.93	16.3645	1.79e-06	no
Q8VGC4	Q8VGC4	Or6c38	481592	0	405590	753458	2284230	596504	2.13525	1.83e-06	no
Q8BXK8	AGAP1	Agap1	0	0	0	66533	712.098	0	17.43	1.96e-06	no
Q8BLE2	Q8BLE2	Mcf2	0	0	0	314743	0	0	19.6547	2.21e-06	no
Q61098	IL18R	Il18r1	0	0	0	27825.6	20888.8	0	17.0414	2.8e-06	no
O55038	CXL13	Cxcl13	0	0	0	6252.79	41562.1	0	17.0909	3.57e-06	no
Q9JL95	PRG3	Prg3	0	0	0	7509.54	37098.6	0	16.9844	4.7e-06	no
Q8BGZ7	K2C75	Krt75	0	0	0	2609.66	22903.2	2343.63	16.3046	5.23e-06	no
Q9QUQ5;Q9QX29	TRPC4;TRPC5	Trpc4;Trpc5	10853.4	0	32375.1	0	0	0	-16.8736	7.4e-06	no
Q61847	MEP1B	Mep1b	0	0	0	7152.22	32791.1	0	16.8233	9.54e-06	no
Q9D2Y5	SNX20	Snx20	0	0	0	12913.8	9141.3	4272.15	16.1412	1.09e-05	no
Q02013	AQP1	Aqp1	0	0	0	4813.48	33143.3	0	16.7585	1.48e-05	no
Q504N0	CBPA2	Cpa2	0	0	0	0	83936.1	0	17.9247	1.57e-05	no
Q9D8U6	MCEM1	Mcemp1	0	0	0	4327.2	32995.6	0	16.736	1.76e-05	no
Q80UR4	Q80UR4	Prss34	0	0	0	1648.6	34761.3	0	16.7122	2.49e-05	no
Q80XD8	PRAP1	Prap1	0	0	0	0	27130.2	7601.56	16.6176	2.69e-05	no
Q8CGS6	DPOLQ	Polq	24655.1	14537.5	0	0	0	0	-16.5628	3.25e-05	no
Q8K4B2	IRAK3	Irak3	0	0	0	8905.38	9797.3	4046.16	15.9456	3.55e-05	yes
A2RT60	HTRA4	Htra4	0	0	0	4738.23	28180.5	0	16.5502	3.99e-05	no
Q61614	EDNRA	Ednra	0	0	0	37692.2	712.576	0	16.6233	4.53e-05	no
P10648;P13745	GSTA2	Gsta2	0	0	0	7851.48	23803.2	0	16.476	5.21e-05	no
P43430	MCPT8	Mcpt8	0	0	0	2376.97	28900.5	0	16.4878	6.21e-05	no
Q8CHQ0	FBX4	Fbxo4	0	0	0	6702.43	6062.4	8811.53	15.8456	6.55e-05	no
Q8VC77	Q8VC77	Akr1c20	18325	0	14876.8	0	0	0	-16.4226	6.72e-05	no
Q9D2N8	GLT15	Galnt15	0	0	0	1121.13	12703.4	7624.91	15.8916	6.78e-05	no
Q9JMK0	B4GT5	B4galt5	0	0	0	24229.5	0	7887.98	16.3654	8.83e-05	no
P86792;P86793;P84444	CC21A	Ccl21a	0	0	0	0	14246.1	14096.1	16.2798	0.000116975	no
Q01102	LYAM3	Selp	0	0	0	2348.07	14213.7	3022.19	15.7807	0.000125118	no
P97454	SMAD5	Smad5	11220	0	17919.3	0	0	0	-16.2737	0.000128892	no
Q56A10	ZN608	Znf608	3967.55	10803.1	5935.02	0	0	0	-15.7187	0.000148916	no
Q3USZ2	UBFL1	Ubtfl1	210714	0	0	657260	1072480	262466	3.43942	0.000151356	no
Q149I8	Q149I8	Iqcm	0	0	0	0	8854.22	18598.9	16.2042	0.000172091	no
Q9D154	ILEUA	Serpinb1a	41642.6	128368	240013	1.05714e+06	1096085	536993	2.7366	0.000219449	no
P03966	MYCN	Mycn	0	0	0	42967.3	0	0	16.7818	0.000224548	no
Q8R0A5;Q8CCT4;Q9DB24	TCAL5	Tceal5	8779.94	7551.01	3484.37	0	0	0	-15.6236	0.000235208	no
P52840	ST1A1	Sult1a1	0	0	0	3137.41	11999	2678.24	15.6351	0.000245384	no
Q925H6	KR193	Krtap19-3	0	0	0	0	35732.7	0	16.6927	0.000297127	no
P0C605	KGP1	Prkg1	0	0	0	6772.78	8325.53	2408.64	15.5752	0.000312214	no
Q8BJW7	EME1	Eme1	4032.26	9677.08	4917.44	0	0	0	-15.5605	0.000324	no
O08691	ARGI2	Arg2	0	0	0	1953.07	13451.2	1760.47	15.5997	0.000325286	no
Q9R224	BEX1	Bex1	42428	0	0	0	0	0	-16.6648	0.000336991	no
O08712	TR11B	Tnfrsf11b	0	0	0	2750.89	10301.5	3672.34	15.5349	0.000373566	no
P31750	AKT1	Akt1	18740.5	22632	10818.7	866806	20833.7	18260	4.1542	0.000378133	no
P13297;Q03358;P70354	MSX1;MSX2;MSX3	Msx1;Msx2;Msx3	0	15842.1	9250.03	0	0	0	-16.0192	0.00037841	no
Q8CBG9	RN170	Rnf170	0	0	0	7120.32	5246.34	4554.68	15.4983	0.000382417	no
Q8K4F0	CD226	Cd226	0	0	0	15641.3	8219.05	0	15.9966	0.000383958	yes
E9Q9C6	E9Q9C6	Fcgbp	10470.7	15437.8	7987.12	57225.4	129907	27369	2.79761	0.000402215	no
Q7M6U3	TEX14	Tex14	0	0	0	8859.34	14038.4	0	15.9848	0.000406752	no
Q8BVH9	METL6	Mettl6	12298.4	0	12094.8	0	0	0	-15.9892	0.000412038	no
Q9ESM6	GDPD2	Gdpd2	16642.3	12505	13150.1	14315.6	854448	9450.7	4.55951	0.000431214	no
Q9D7Z6	CLCA1	Clca1	0	0	0	0	32693	0	16.5644	0.000442233	no
Q6NVG5	MREG	Mreg	0	0	0	14456.5	429.796	3374.92	15.5544	0.00045644	no
Q9WUV2	SIA7C	St6galnac3	0	0	0	18168	5404.84	0	15.9582	0.000472266	no
P02463	CO4A1	Col4a1	113622	63963.3	120884	426462	1061165	176014	2.58628	0.00059619	no
Q9QUT0	RHAG	Rhag	0	0	0	0	30431.5	0	16.461	0.00060544	no
Q6ZWY8	TYB10	Tmsb10	3125820	1741455	707439	602444	203293	405915	-2.10995	0.000614981	no
Q8BG07	PLD4	Pld4	22047.2	54003.4	22979	427415	202494	39808.9	2.83669	0.000618023	no
A0A7N9VR94	A0A7N9VR94	Ahnak2	410886	168864	56335.9	29365.2	27058.5	41645.8	-2.57322	0.000645054	no
Q61245	COBA1	Col11a1	10419.8	0	11798.3	0	0	0	-15.8628	0.000690694	no
P00688;P00687;E9PV85	AM2A5	Amy2a5	6836.93	27407.6	35301.9	15043	1443690	21409.2	4.54553	0.00077496	no
Q9WUT3	KS6A2	Rps6ka2	0	0	0	14524.1	6661.88	0	15.8197	0.00079522	no
Q8BGX0	TRI23	Trim23	17701.9	10865	31180.5	83617.2	82331.5	138458	2.36944	0.000824552	no
P18761	CAH6	Ca6	0	0	0	3549.45	16403.5	0	15.8221	0.000847021	no
Q8BK84	DUS29	Dusp29	0	0	0	31789.3	0	0	16.3471	0.000850469	no
Q99PP6;K7N6K2	TR34A	Trim34a	0	0	0	4840.28	4681.09	5017.31	15.2825	0.000923676	no
Q9EP73	PD1L1	Cd274	0	0	0	3700.55	5811.31	4788.12	15.2736	0.000970033	no
P52194	CLGN	Clgn	0	0	28035.1	0	0	0	-16.305	0.000974413	no
P56400	GP1BB	Gp1bb	0	0	0	0	26899	0	16.283	0.000990783	no
P70380	IL18	Il18	0	0	0	3347.81	15898.8	0	15.7708	0.00102461	no
Q8BL65	ABLM2	Ablim2	0	0	0	12541.2	7253.44	0	15.731	0.00109103	no
Q99JR5	TINAL	Tinagl1	9014.06	6336.55	8571.49	19718.5	131527	19508.3	2.97565	0.00110309	no
Q04857	CO6A1	Col6a1	413504	376372	538803	1813765	2358110	663450	1.94306	0.0011389	no
Q91W97	HKDC1	Hkdc1	0	30984.2	0	0	0	0	-16.2446	0.0011408	no
P08071	TRFL	Ltf	1505.4	6359	5871.32	13159.1	141776	6082.4	3.68633	0.0011424	yes
Q8BZQ2	CRLD2	Crispld2	0	0	0	0	25808.2	0	16.2233	0.00118778	no
P11672	NGAL	Lcn2	7290.57	4284.84	8111	17048	149488	9500.54	3.30194	0.00124113	no
Q80YW5	BSPRY	Bspry	0	0	0	3949.99	7716.78	1789.43	15.2127	0.00129459	no
Q920M5	CORO6	Coro6	0	0	0	18716.6	1545.78	0	15.7117	0.00131111	no
P01901	HA1B	H2-K1	273611	113970	235190	771714	983469	595956	1.99512	0.00141174	no
Q9D735	TRIR	Trir	218745	121934	35813.3	8183.69	10942.7	38083.6	-2.60979	0.0015021	no
A0A075B5T8	A0A075B5T8	Ighv15-2	0	0	0	16907.5	0	2686.71	15.651	0.00150757	yes
O35601	FYB1	Fyb1	381942	281158	314872	26110	34258.2	128254	-2.32239	0.00151144	no
P08122	CO4A2	Col4a2	51417.9	25782.2	57719.2	144416	332588	126296	2.2499	0.00152108	no
Q9CR80	FA32A	Fam32a	122966	44693.1	23588.8	3872.77	2938.29	17426.9	-2.88784	0.00155946	no
Q8BWB1	SYP2L	Synpo2l	0	0	0	27575.9	0	0	16.142	0.00155977	no
Q62507	COCH	Coch	0	0	0	0	24432.6	0	16.1442	0.00156832	no
P47876	IBP1	Igfbp1	0	0	0	0	24211.4	0	16.1311	0.00165582	no
Q9ERM2	ICAM4	Icam4	0	0	0	0	23996.2	0	16.1182	0.00171562	no
P39655	LOX12	Alox12	0	0	0	0	23238.1	0	16.0719	0.00187986	no
A1KXC4	FAIM3	Fcmr	0	0	0	0	23267	0	16.0737	0.00188166	no
P21836	ACES	Ache	0	0	0	4447.38	12558.6	0	15.5773	0.00189067	no
P14824	ANXA6	Anxa6	564966	469372	556430	1805420	2014125	956530	1.66775	0.00190303	no
Q811B5	PRR3	Prr3	5693.21	3267.68	4303.1	0	0	0	-15.0767	0.00196665	no
O55101	SNG2	Syngr2	0	0	0	0	0	25482.3	16.0423	0.00198421	no
Q0GNC1	INF2	Inf2	18297.6	11009.8	14078.1	311400	23284.7	14186.5	3.02961	0.0020165	no
P56212	ARP19	Arpp19	352664	199070	175236	23037.3	22788.5	97380.8	-2.27577	0.00205846	no
P39876	TIMP3	Timp3	0	0	0	0	22552.6	0	16.0287	0.00207635	no
Q02788	CO6A2	Col6a2	140108	215990	214723	813481	1160735	284544	2.07242	0.0020798	no
Q91W82	UB2E2	Ube2e2	4846.99	2909.39	5202.43	0	0	0	-15.0611	0.00208238	no
P32443;P32442	MEOX1;MEOX2	Meox1;Meox2	0	0	0	6220.55	0	11636.4	15.5243	0.0020824	no
P07628	K1KB8	Klk1b8	0	0	0	24960.5	0	0	15.9982	0.00215322	no
Q08731	LIT2	Reg2	0	0	0	0	22081.5	0	15.9983	0.00217544	no
Q9DCL8	IPP2	Ppp1r2	95359.8	41258.6	35550.8	15312.1	6290.41	9974.1	-2.36692	0.00226576	no
Q9CR35	CTRB1	Ctrb1	2828.54	7907.43	32484.9	10980.8	710558	11284.6	4.16658	0.0022772	no
P97857	ATS1	Adamts1	0	0	0	4256.18	4791.91	2991.05	15.0227	0.00228433	no
Q6P8I4	PCNP	Pcnp	323722	179888	133808	31949.3	24927.2	82051.8	-2.11997	0.00229468	no
Q5SW46	PERL	Lpo	0	0	0	7443.68	0	9835.62	15.4757	0.00230167	no
Q640N2	AR13B	Arl13b	7517.1	3499.49	2182.72	0	0	0	-15.0311	0.00233734	no
O88271	CFDP1	Cfdp1	417365	148027	124978	53954.2	28562.5	67413	-2.11571	0.00235983	no
Q6XUX1	DUSTY	Dstyk	0	0	0	0	10231.1	5710.4	15.472	0.00237688	no
Q9EQI5	Q9EQI5	Ppbp	16190.9	26974	46731.7	24952.7	825791	29693.7	3.41978	0.00239068	no
F7BWT7	TSN15	Tspan15	0	0	0	2987.39	7801.78	1007.32	15.0374	0.00241516	no
A2AX52	CO6A4	Col6a4	17424.2	18758.7	26033.5	159138	99777.8	30249.3	2.26645	0.00244034	no
P52800	EFNB2	Efnb2	0	0	0	4051.44	3199.17	4732.14	14.9944	0.00244346	no
Q9CX60	LBH	Lbh	1115.29	10808.9	1451.16	0	0	0	-15.0536	0.00244431	no
Q3UV74	ITB2L	Itgb2l	0	0	0	1287.15	14360.5	0	15.4876	0.00256988	no
Q8CAB8	CAST2	Castor2	25913.7	0	0	0	0	0	-15.9535	0.00257138	no
Q8QZT2	CCSAP	Ccsap	2153.32	3311.97	6608.6	0	0	0	-14.9952	0.00260364	no
O70255	MPZL2	Mpzl2	15415.4	2755.06	0	0	0	0	-15.4465	0.00274041	no
Q4VAA2	CDV3	Cdv3	570570	115608	189158	44424.4	16381.5	98289.9	-2.39237	0.00278724	no
P29477	NOS2	Nos2	0	0	0	0	10878.5	4371.98	15.4195	0.00288585	no
Q3UZA1	CPZIP	Rcsd1	236958	162320	137614	50773.2	17453.5	58900.6	-2.02202	0.00288744	no
G3X9C2	FBX50	Nccrp1	0	24470.4	0	0	0	0	-15.9041	0.00289953	no
E9PZQ1	E9PZQ1	Ddx60	30131.8	37464.6	39404.9	147890	132658	99534.3	1.89198	0.00294491	yes
P16406	AMPE	Enpep	5530.99	9961.01	13080.4	28358.5	122200	17616	2.66339	0.00294944	no
Q80UL9	JAML	Jaml	0	0	0	11779.6	0	4545.28	15.3896	0.00311869	no
P97825	JUPI1	Jpt1	208190	74998.1	66358	22486.8	8040.1	39517.6	-2.24627	0.00315817	no
Q9CY02	AHSP	Ahsp	17854.7	14058.5	43074.1	27851.6	625332	18599.8	3.28055	0.00317256	no
O35424	O35424	H2-Ob	0	0	0	5274.93	9711.27	0	15.3793	0.00320301	no
P01872	IGHM	Ighm	16326.8	32259.1	85330	86783.4	732981	79170.6	2.82924	0.00321002	yes
P21956	MFGM	Mfge8	12990.4	8371.41	8153.7	27295.9	132290	12274.5	2.70057	0.00322208	no
Q3UI66	CCD34	Ccdc34	7425.4	2903.65	1430.61	0	0	0	-14.8529	0.00325445	no
Q00417	TCF7	Tcf7	107390	102887	172557	37313.3	10524.4	41100.8	-2.09896	0.00326284	no
P35441	TSP1	Thbs1	11932	13358.5	13747.8	17224	260718	9252.3	3.04054	0.00329663	no
P63254	CRIP1	Crip1	458596	368004	159102	56884.2	39499.2	131890	-2.02469	0.00334998	no
Q9QUN3	BLNK	Blnk	4541.24	0	10712.8	0	0	0	-15.3601	0.00347571	yes
A2ARK0	FA83C	Fam83c	2446.15	6862.81	1836.8	0	0	0	-14.7983	0.00351467	no
Q62230	SN	Siglec1	12182	38051.8	59418.3	53166.4	495168	95870	2.64872	0.0035419	no
Q9D6K8	FUND2	Fundc2	5836.65	6977.76	5644.78	24318.6	65724.3	17409	2.66387	0.00360937	no
Q9R0A5	NEK3	Nek3	3191.41	3268.93	3708.48	0	0	0	-14.7055	0.00372024	no
Q62231	SIX1	Six1	0	0	0	0	0	21577.5	15.8023	0.00379864	no
P28076	PSB9	Psmb9	0	0	0	0	19289.6	0	15.8033	0.00382276	no
Q9WUL5	PD1L2	Pdcd1lg2	0	0	0	1021.63	896.586	8674.26	14.789	0.00384537	no
Q9CYK2	QPCT	Qpct	0	0	0	2109.2	11939.3	0	15.3206	0.0039209	no
Q9JK42	PDK2	Pdk2	0	0	0	6485.11	2913.46	555.439	14.7268	0.00393666	no
P49710	HCLS1	Hcls1	396900	197472	207692	66335.4	29196	102489	-1.95796	0.00393798	no
P50285	FMO1	Fmo1	0	0	0	2302.88	4879.3	2080.34	14.6669	0.00393924	no
Q91VX2	UBAP2	Ubap2	269526	159292	189729	48531.8	23466.5	84153.4	-1.93707	0.00401075	no
P48036	ANXA5	Anxa5	696070	326858	600901	1157785	1978550	1465175	1.58546	0.00402088	no
E9Q9T0	E9Q9T0	Fbrsl1	3355.12	3249.16	3131.59	0	0	0	-14.6327	0.00411593	no
Q3UVY5	PCX4	Pcnx4	0	0	0	0	9538.17	4329.05	15.2783	0.00420268	no
A0A075B5R5	A0A075B5R5	Ighv4-1	0	0	0	1502.68	12306.3	0	15.3028	0.004208	yes
Q5EBG6	HSPB6	Hspb6	3322.06	32650	44690.2	502711	52240.1	54045.2	2.88356	0.00422765	no
P27811	KLRBA	Klrb1a	0	0	0	21076.3	0	0	15.7542	0.00433034	no
Q5HZI1	MTUS1	Mtus1	0	0	0	5314.27	1036.02	2752.83	14.5685	0.00449255	no
Q3V0K9	PLSI	Pls1	2717.05	13436.6	22994.1	23884.8	215208	24894.2	2.84433	0.004543	no
Q6PGD2	Q6PGD2	Zfp866	4554.62	11029.9	0	0	0	0	-15.2435	0.00468112	no
Q0MW30	NEU1B	Neurl1b	2543.41	0	11406.5	0	0	0	-15.2575	0.00469945	no
Q9JM98	WRP73	Wrap73	106730	121128	122054	37838.2	13712.6	40081.5	-1.89874	0.00470202	no
Q80YE7	DAPK1	Dapk1	3059.95	3700.59	2230.09	0	0	0	-14.5023	0.00476821	no
Q8K2X2	RBM48	Rbm48	9696.58	0	5138.35	0	0	0	-15.2358	0.00477128	no
Q9JL16	ISG20	Isg20	5211.22	8352.63	6176.03	11121.2	78464.1	24729.4	2.66693	0.00481564	no
Q9CYP7;P58043	SESN3	Sesn3	0	0	0	3081.79	2453.4	2615.2	14.4435	0.00498915	no
Q3TEL6	RN157	Rnf157	6242.47	1070.54	1802.04	0	0	0	-14.5002	0.00505652	no
Q9Z0E3	AIRE	Aire	0	0	0	8156.11	0	6111.11	15.1974	0.00506744	no
Q9DBX3	SUSD2	Susd2	37458.9	11910.6	30559.9	116251	146052	50103.2	2.05258	0.00513455	no
Q923D3	PARM1	Parm1	0	0	0	5121.91	0	9059.88	15.1917	0.00515074	no
P82198	BGH3	Tgfbi	24633.5	47733.9	44997.7	163322	143226	96465.9	1.83855	0.00517956	no
O55070	DNSL3	Dnase1l3	0	0	0	2248.4	2971.95	2641.94	14.4056	0.00521634	no
Q9R0X2	ADEC1	Adamdec1	0	0	0	0	17449.1	0	15.6586	0.00546492	no
Q8JZS0	LIN7A	Lin7a	0	0	0	5262.52	859.013	1916.66	14.3869	0.00550804	no
Q8C6B9	AROS	Rps19bp1	293675	171762	227700	26439.1	13735.1	110232	-2.16856	0.00555514	no
Q8VEL9	REM2	Rem2	2753.87	4082.26	1289.61	0	0	0	-14.3372	0.00569154	no
Q80TB7	ZSWM6	Zswim6	0	20495.8	0	0	0	0	-15.6484	0.00570808	no
Q06649	3BP2	Sh3bp2	3633.58	1035.4	3168.31	0	0	0	-14.3334	0.00579078	no
Q8BID8	FXL14	Fbxl14	3173.9	11610.9	0	0	0	0	-15.1701	0.00584912	no
Q6PGH2	JUPI2	Jpt2	222896	46912.4	106399	41124.5	15320.4	31519.1	-2.03573	0.00586047	no
P00683	RNAS1	Rnase1	806.374	1308.93	14801.4	6480.07	204828	5272.64	3.73273	0.00597901	no
O54786	DFFA	Dffa	72153.9	98012.8	201132	21607.8	10883.8	54180.8	-2.1098	0.00611038	no
F8VPT3	F8VPT3	Lct	0	0	0	0	16718.3	0	15.5969	0.00621635	no
Q8R238	SDSL	Sdsl	0	0	0	740.828	3927.59	2283.72	14.2611	0.00622551	no
O89109	KCNN4	Kcnn4	8500.34	5973.54	0	0	0	0	-15.1271	0.00638782	yes
P55249	LX12E	Alox12e	0	0	0	8248.14	0	5240.41	15.1159	0.00642483	no
Q9Z184	PADI3	Padi3	4369.71	10066.1	0	0	0	0	-15.1327	0.00642666	no
A2A9T0	TBKB1	Tbkbp1	5407.05	0	7732.67	0	0	0	-15.1185	0.00655925	no
Q8VCI0	PLBL1	Plbd1	8417.14	27487.3	33179.7	59361.7	320206	14703	2.6258	0.00658047	no
Q9Z1S8	GAB2	Gab2	5049.32	2512	343.119	0	0	0	-14.2623	0.00660302	no
Q9D0J4	ARL2	Arl2	8056.98	179354	4407.74	7575.98	8303.06	5905.65	-3.0028	0.00661521	no
Q2NKI2;Q9WTP9	VAX2	Vax2	0	0	0	18538.2	0	0	15.5691	0.00668219	no
Q9JLN5	ERMAP	Ermap	0	0	0	0	16487.4	0	15.5768	0.00670905	yes
P98197	AT11A	Atp11a	0	0	0	1948.11	2947.78	1415.23	14.1029	0.00674156	no
Q80ZA4	PKHL1	Pkhd1l1	0	0	0	0	16355.6	0	15.5652	0.00678245	no
A0A0J9YUX7	A0A0J9YUX7	Slc23a4	19906	0	0	0	0	0	-15.573	0.00681891	no
Q07076	ANXA7	Anxa7	31468.2	42165.9	23545.6	89198	202540	51658.2	1.95355	0.00686323	no
Q99020	ROAA	Hnrnpab	2945045	4554810	2223705	1083560	642914	1860175	-1.37256	0.00687323	no
Q0P5V2	SOBP	Sobp	2906.12	3805.54	513.544	0	0	0	-14.1466	0.00696336	no
O88697	STK16	Stk16	0	0	0	1861.1	2395.28	1636.24	13.9939	0.00698137	no
P63300	SELW	Selenow	0	0	0	1835.94	1751.92	2364.92	13.9901	0.0070023	no
P63268	ACTH	Actg2	106744	120936	210378	313338	1.01958e+06	255586	1.94763	0.00704232	no
Q6SJQ7	CLM1	Cd300lf	0	0	0	694.199	4385.5	1076.65	14.1092	0.00717436	yes
Q9CZW6	RN146	Rnf146	9527.25	4408.65	0	0	0	0	-15.0692	0.00726791	no
Q75N62	GIMA8	Gimap8	0	0	0	1366.92	3553.98	691.653	13.9615	0.00746252	no
P56546	CTBP2	Ctbp2	0	0	0	3713.21	8171.44	0	15.0516	0.00747067	no
Q60900	ELAV3	Elavl3	0	0	0	0	5581.96	6509.91	15.0442	0.00750776	no
E9PZM7	E9PZM7	Scaf11	243218	199566	238168	80925.9	17583	84875.8	-1.86647	0.00751679	no
Q9WTR6	XCT	Slc7a11	2369.43	2414.42	976.472	0	0	0	-13.8409	0.00763518	no
Q7M759	AB17B	Abhd17b	0	0	0	1788.55	1451.95	1944.51	13.788	0.00763966	no
P01910	HA2K	H2-Aa	27007	3863.85	89507.6	312990	182430	152522	2.40078	0.00781088	no
G3X964	G3X964	2610008E11Rik	5311.53	8223.67	0	0	0	0	-15.0368	0.0078326	no
O08784	TCOF	Tcof1	1.02442e+06	1039035	916220	302254	58320.7	460890	-1.82741	0.00789895	no
Q8R107	PRLD1	Prelid1	0	0	0	1592.87	3182.2	376.794	13.8346	0.00796357	no
P97872	FMO5	Fmo5	0	0	0	1323.49	2248.21	1043.67	13.6551	0.00796387	no
Q62288	TICN1	Spock1	0	0	0	1654.24	770.276	2671.37	13.7415	0.00798193	no
E9PWH2	E9PWH2	Card6	0	0	0	3331.8	802.199	1070.94	13.7682	0.00801445	no
O54890	ITB3	Itgb3	10110.1	7176.3	10353.7	13960.1	122238	11350.1	2.56217	0.00815764	no
Q9Z1B3	PLCB1	Plcb1	0	0	0	608.886	583.732	573.155	12.2425	0.00826442	no
Q9JJ94	SSNA1	Ssna1	196603	264006	171460	21057.5	4655.09	100126	-2.29339	0.00828373	no
E9Q9A9	OAS2	Oas2	0	0	0	753.483	3228.51	723.371	13.7167	0.00831052	no
Q60710	SAMH1	Samhd1	50246.9	67018.6	49895	314229	242106	48231.8	1.94	0.00831617	no
E9Q9R9	DLG5	Dlg5	0	0	0	799.99	491.587	573.177	12.3089	0.00834386	no
P51162	FABP6	Fabp6	16514.1	10342.8	206562	278864	1363430	103564	2.92862	0.0083677	no
Q8C460	ERI3	Eri3	0	0	0	0	7659.42	3651.58	14.9826	0.00856859	no
Q2LKU9	NLR1A	Nlrp1a	13789.6	31147.8	15757.9	24155.4	228569	26182	2.36456	0.00860587	yes
Q9R118	HTRA1	Htra1	34797.1	17867.1	29725.5	69514.6	291576	16062.2	2.33524	0.00868236	no
Q8BKV1	GPC2	Gpc2	3844.94	9158.2	0	0	0	0	-14.9822	0.00872018	no
Q8CI15	SPHK1	Sphk1	0	0	0	2149.3	9027.15	0	14.9835	0.00875488	no
Q9WVA7	Q9WVA7	Peg12	565.555	746.506	725.3	0	0	0	-12.3856	0.00876776	no
Q9D8Y7	TP8L2	Tnfaip8l2	11501.6	9345.83	12950.5	67212.2	60169.7	14916.5	2.14699	0.00878217	no
P29533	VCAM1	Vcam1	15165.3	29211.8	34914.8	69818.8	216224	32137.3	2.10612	0.00884399	no
P28650	PURA1	Adss1	21362.1	31588.5	26647.2	217872	62763.8	31425.8	2.01191	0.00887133	no
P09036	ISK1	Spink1	0	0	0	2162.82	1014.28	818.01	13.4048	0.00892768	no
P09813	APOA2	Apoa2	254978	111324	18486.9	21734	23625.8	35509.7	-2.11364	0.00900728	no
Q8C739	F110B	Fam110b	1197.84	620.284	406.285	0	0	0	-12.4671	0.00901928	no
Q9WTU0	PHF2	Phf2	94083.4	67822.9	78460.2	16083	18754.9	33474.6	-1.74976	0.00908122	no
F6ZIS7	F6ZIS7	Rarres1	0	0	0	9938.82	0	1966.4	14.9326	0.00916349	no
Q6U7R4	TIMD4	Timd4	0	2027.43	7567.56	16613.9	184239	5403.37	4.487	0.00921472	no
P08226	APOE	Apoe	1245945	1565020	702710	1949110	6099760	1325700	1.56869	0.00921919	no
Q8CBH5	MFSD6	Mfsd6	0	0	0	626.897	2163.82	878.116	13.3422	0.00923852	no
Q6PGL7	WASC2	Washc2	142732	94682.8	78203.7	29196.8	9709.32	45395.2	-1.84906	0.00924271	no
P01897	HA1L	H2-L	220674	116601	129350	476118	528075	333382	1.61589	0.0092623	no
Q3UP24	NLRC4	Nlrc4	0	0	0	761.908	2326.41	566.86	13.3438	0.00932983	yes
P06330;A0A075B5V0;A0A075B5U5	A0A075B5V0	Ighv1-26	0	0	0	475.859	1534.21	664.052	12.8833	0.00933115	yes
Q9CR29	CCD43	Ccdc43	91687.2	85596.6	184684	61210.1	9112.38	17982.2	-2.04794	0.00937327	no
P07091	S10A4	S100a4	61223	52397.7	46498.3	608751	75341.1	43744.3	2.21978	0.00960216	no
O54775	CCN4	Ccn4	9072.92	0	2843.03	0	0	0	-14.8932	0.00967688	no
Q62120	JAK2	Jak2	0	0	0	193.983	1696.88	690.923	12.8473	0.00977705	no
Q7TSJ2	MAP6	Map6	4242.32	0	6804.9	0	0	0	-14.8747	0.00978951	no
Q9D938	TM160	Tmem160	0	0	0	7574.27	3324.46	0	14.859	0.0097995	no
Q9CQE2	TM223	Tmem223	3305.86	8742.98	0	0	0	0	-14.8729	0.00985397	no
Q3V3R4	ITA1	Itga1	49204.3	48466.5	65442.5	135136	429370	53167	2.03654	0.0098984	no
A0A2R8VKG2	A0A2R8VKG2	D430041D05Rik	0	1860.72	8918.72	0	0	0	-14.8928	0.00993256	no
Q920C1	CRDL1	Chrdl1	0	0	0	0	14508.2	0	15.3923	0.00996744	no
Q9QX15	CA3A1	Clca3a1	5525.06	2422.97	4937.95	2212.68	111618	2244.41	3.33883	0.0100104	no
Q99PG4	RGS18	Rgs18	0	0	0	1554.91	8566.07	0	14.847	0.0101707	no
Q8BNI4	DERL2	Derl2	0	0	0	0	4617.98	5651.11	14.8065	0.0102447	no
Q8BVP5	KC1G2	Csnk1g2	0	0	0	9249.45	1653.01	0	14.8315	0.010279	no
P0C090	RC3H2	Rc3h2	0	4767.8	5920.95	0	0	0	-14.8261	0.0102988	yes
A0A5F8MPP0	A0A5F8MPP0	Plekhg1	0	0	0	9086.43	1670.91	0	14.8129	0.0104773	no
E9Q5M9	E9Q5M9	Zfp688	0	5004.86	5561.15	0	0	0	-14.8039	0.0105256	no
P08680	HEM0	Alas2	0	0	0	0	14170	0	15.3583	0.0105899	no
P0C872	JMJD7	Jmjd7	0	0	0	3805.44	6120.28	0	14.7794	0.0106315	no
P97737	GDF10	Gdf10	0	0	0	0	14045.6	0	15.3456	0.0107676	no
P36552	HEM6	Cpox	26634.4	45099.4	18954	32292.3	378050	21538.8	2.43791	0.0107793	no
P35294	RAB19	Rab19	0	0	0	3109.09	6541.22	0	14.7495	0.011017	no
Q9Z0S4	CLD13	Cldn13	0	0	0	0	13912.9	0	15.3319	0.0111235	no
O08692	NGP	Ngp	7921.19	28580.8	51083.2	59743	374412	23053.3	2.47649	0.0112589	no
Q9R097	SPIT1	Spint1	0	0	0	0	5734.76	3608.93	14.6969	0.0112856	no
Q99M02	MARH2	Marchf2	0	7312.41	3035.45	0	0	0	-14.7255	0.0113205	no
A6H584	CO6A5	Col6a5	12335.8	19261.4	34251.6	54763.7	94024.6	76149.9	1.81459	0.01133	no
Q9ES18	FOXJ2	Foxj2	6365.44	0	3889.64	0	0	0	-14.7111	0.0114047	no
F8VPQ6	F8VPQ6	Alpi	0	0	0	0	13749.7	0	15.3148	0.0116028	no
Q9JIP7	S15A1	Slc15a1	0	0	0	0	13747.2	0	15.3146	0.0116118	no
O70583	TRI18	Mid1	2963.58	7584.42	0	0	0	0	-14.6808	0.0116804	no
P20108	PRDX3	Prdx3	41575.2	14746.2	19931.9	48174.1	116411	79275.6	1.79515	0.0117206	no
Q8R084	Q8R084	Ugt2b1	16660.9	0	0	0	0	0	-15.3163	0.0117219	no
Q76I79	SSH1	Ssh1	7301.5	3279.05	0	0	0	0	-14.6716	0.0117884	no
Q9D7V2	LYSM2	Lysmd2	0	0	0	4322.76	4842.89	0	14.6491	0.0118672	no
O88398	AVIL	Avil	25629.4	118413	4580.21	3248.36	0	0	-5.45117	0.0120576	no
Q8C180	FRS2	Frs2	8139.14	0	2123.89	0	0	0	-14.6699	0.0120855	no
A0A0B4J1J4;A0A0B4J1J5;A0A075B5S9	A0A0B4J1J5	Ighv9-3	0	0	0	0	5017.51	3800.37	14.6061	0.0124154	yes
Q3UJ81	NEPR1	Cnep1r1	4409.9	5666.02	0	0	0	0	-14.6095	0.0124559	no
Q99J23	GHDC	Ghdc	0	0	0	2600.27	6095.49	0	14.6032	0.0125541	no
Q8CIZ9	NOX1	Nox1	0	0	0	0	4000.68	4572.4	14.5489	0.0129636	no
P01820;A0A075B697;P01819	A0A075B697	Ighv2-9-1	0	0	0	0	13229.3	0	15.2592	0.0130489	yes
B2RV77	B2RV77	Cstdc4	0	0	0	0	13210.7	0	15.2571	0.0131441	no
Q99KK1	REEP3	Reep3	5525.45	4146.54	0	0	0	0	-14.5461	0.0131849	no
Q99P58	RB27B	Rab27b	0	0	0	1037.65	7375.28	0	14.5855	0.0132304	no
O70137;Q62066;Q8BYH0;Q8C8B0;P70390;O35690;O35085;O35137;O08934;P63013;O09113;O35602;O88933;Q06348	PRRX1	Prrx1	0	0	0	5246.85	0	3661.86	14.5178	0.0132491	no
P63030	MPC1	Mpc1	67727.9	48826	17570	10810.7	7527.19	12644.5	-2.01003	0.0134945	no
Q91WE2	PIP30	Psme3ip1	95261.9	62450.8	28763.8	16561.8	9123.32	23760.8	-1.82558	0.0135094	no
O08716	FABP9	Fabp9	0	0	0	5458.53	0	3302.72	14.4932	0.0135408	no
P26011	ITB7	Itgb7	15779.5	3186.82	4779.22	132192	16555.5	3113.38	2.74092	0.0137049	no
P21981	TGM2	Tgm2	184636	230528	145411	422580	791305	308204	1.55845	0.0138273	no
O08638	MYH11	Myh11	71903.6	97784.9	120692	227282	611988	112719	1.81527	0.013897	no
Q3TLH4	PRC2C	Prrc2c	399323	197402	268852	108370	29905.3	122002	-1.69225	0.0140204	no
P29595	NEDD8	Nedd8	298772	367703	124148	41663.1	68416.9	120745	-1.67072	0.0140581	no
Q5SF07	IF2B2	Igf2bp2	77846.8	127035	401.479	3219.32	15211.1	4684.98	-2.95161	0.0141709	no
P54761	EPHB4	Ephb4	0	0	0	0	5762.6	2050.58	14.4585	0.0141759	no
P18608	HMGN1	Hmgn1	42336.1	206036	41030.3	28155.5	10655.5	33135.1	-1.93465	0.0143691	no
Q80YD6	SRGEF	Sergef	0	0	0	0	5189.09	2600.74	14.4428	0.0144175	no
P27656	LIPC	Lipc	0	0	0	0	12783.1	0	15.2097	0.0145325	no
Q62469	ITA2	Itga2	4938.43	5955.48	3318.09	10063.4	66698.5	8386.19	2.75057	0.0145517	no
P30993	C5AR1	C5ar1	6030.93	2931.94	0	0	0	0	-14.4328	0.0146446	yes
Q9JKB3	YBOX3	Ybx3	633874	149026	60170.6	63541.2	26170.3	104072	-2.01394	0.0147208	no
Q6NSU2	Q6NSU2	2810408A11Rik	4453.31	4315.53	0	0	0	0	-14.4068	0.0148515	no
P68134;P68033	ACTS	Acta1	4287710	7325435	3849790	7403755	22448700	4432840	1.28928	0.0149004	no
P22907	HEM3	Hmbs	47313.3	29007.1	31226.2	27561.2	417512	27302.8	2.31005	0.014908	no
P21550	ENOB	Eno3	108146	1152030	681048	3443770	2897540	512600	1.8905	0.014922	no
Q9WUK6	ZBT18	Zbtb18	3498.98	0	4497.51	0	0	0	-14.3959	0.0150509	no
A0A0B4J1K5	A0A0B4J1K5	Iglv3	0	0	0	0	4422.89	3002.88	14.3625	0.0150916	no
Q9CY58	PAIRB	Serbp1	2113520	1.02525e+06	1757515	532811	163150	974202	-1.52307	0.0151145	no
O35205	GRAK	Gzmk	0	0	0	0	5456.82	1888.97	14.3704	0.0151855	no
A2A4M2	A2A4M2	Gm11568	0	0	0	0	12562.4	0	15.1846	0.0152824	no
Q9D0C1	RN115	Rnf115	79781.5	35680.3	69811.9	78279.1	548721	67499.6	2.04744	0.0152837	no
Q8R143	PTTG	Pttg1ip	42185.7	24228.2	26190.9	75133.3	139060	54372.7	1.65214	0.0153772	no
Q5SQM0;Q8BQM8	EMAL6	Eml6	20618.1	169835	102349	31910.3	5455.25	31947.5	-2.06466	0.0155013	no
Q9CWG1	GLIP1	Glipr1	0	0	0	5493.84	2031.21	0	14.3183	0.0155609	no
Q9D1C2	CBY1	Cby1	5186.98	3074.47	0	0	0	0	-14.3168	0.0156399	no
P04444;P04443	HBB0;HBBZ	Hbb-bh0;Hbb-bh1	26361.7	13305.2	37789.2	31405.2	184109	61035.3	1.93156	0.015645	no
Q6NXN1	SZRD1	Szrd1	75231.4	34642.9	68640.4	19343.2	1540.62	19546.5	-2.13204	0.0157534	no
Q80WC3	TNC18	Tnrc18	0	0	0	3817.41	0	3737.6	14.2812	0.0158644	no
P48759	PTX3	Ptx3	3655.36	0	3896.25	0	0	0	-14.3024	0.0158897	no
Q8C522	ENDD1	Endod1	33127.8	27511.5	26436.5	38022.6	217823	40118.6	1.91131	0.0161045	no
P50172	DHI1	Hsd11b1	9196.77	28083.5	4425.4	20902.2	153014	13234	2.36248	0.0161417	no
Q3UPL5	CK096	Ag2	6101.06	0	1805.71	0	0	0	-14.2989	0.0161515	no
Q9ERE2	KRT81	Krt81	0	0	0	0	12345.3	0	15.1594	0.0162515	no
P42125	ECI1	Eci1	14573.1	32158.5	34625.8	149350	121445	20901.8	1.89974	0.0163135	no
Q9WVC5;Q61143	TRPC6	Trpc6	0	0	0	1631.28	5193.19	0	14.2639	0.0163977	no
Q9D646;Q61765	KRT34	Krt34	5501.35	15793	7945.09	5642.39	135536	10702.8	2.54959	0.0167314	no
P57016	LAD1	Lad1	4313.65	53733	5828.4	1857.74	0	453.644	-4.73755	0.0168242	no
P56974	NRG2	Nrg2	3823.43	3761.31	0	0	0	0	-14.1976	0.0169326	no
Q9D279	MISP	Misp	0	0	0	3540.85	0	3379.59	14.1545	0.0170041	no
Q9CQL7	MOFA1	Mrfap1	533674	257244	254263	95372.2	17682.2	172626	-1.82189	0.0170538	no
P31001	DESM	Des	123164	165635	229194	622169	631183	221716	1.56884	0.0170699	no
P62482	KCAB2	Kcnab2	46814.7	56090.7	57857.2	180760	248119	56474.9	1.68634	0.0170927	no
Q3UC65	RSRP1	Rsrp1	0	5164.14	2052.01	0	0	0	-14.2036	0.0171618	no
P46096	SYT1	Syt1	0	0	0	4646.57	2088.54	0	14.1656	0.0171663	no
P52483	UB2E3	Ube2e3	0	0	0	0	2450.26	4126.78	14.1511	0.0172602	no
Q8JZQ5	AOC1	Aoc1	0	0	0	986.126	5515.04	0	14.2088	0.017306	no
A0A075B6D5	A0A075B6D5	Igkv19-93	3680.84	5147.77	13547	25430.8	40235.6	35878.7	2.2027	0.0173086	no
Q5NBX1	COBL	Cobl	0	0	0	3390.91	3089.7	0	14.1399	0.0173787	no
Q8BVA4	LMOD1	Lmod1	0	0	0	1400.55	4953.98	0	14.1642	0.0174342	no
P13379	CD5	Cd5	29724.6	113272	35868.3	136576	164776	226548	1.65223	0.0179327	no
Q9JK24	P2R3C	Ppp2r3c	5248.13	0	1752.73	0	0	0	-14.1288	0.0180527	no
A0A0U1RNG7	A0A0U1RNG7	Kctd14	0	0	0	396.247	5983.8	0	14.1967	0.018077	no
Q8K126	RF1M	Mtrf1	0	0	0	3860.16	0	2531.91	14.0386	0.0181296	no
Q9WUI0	MIXL1	Mixl1	2177.91	4821.45	0	0	0	0	-14.0881	0.0182751	no
P22315	HEMH	Fech	15791.3	7684.15	6015.87	8431.99	114847	11951.4	2.38823	0.0184659	no
P04212;A0A0B4J1H4	A0A0B4J1H4	Trbv19	0	0	0	0	0	13162.8	15.0893	0.0184765	no
Q9D733	GP2	Gp2	751.745	3472.78	3007.29	14118.6	32815.4	10959.6	3.08639	0.0186572	no
Q3U9N9	MOT10	Slc16a10	2919.11	3645.24	0	0	0	0	-13.9911	0.0187166	no
P15948	K1B22	Klk1b22	0	0	0	13161.4	0	0	15.0749	0.0188834	no
P31725	S10A9	S100a9	25503.8	254941	718498	940816	3963060	181202	2.40407	0.0188934	no
Q8K3I9	GLCI1	Glcci1	22465.7	41458	145014	13809.8	2555.84	31167	-2.19312	0.0189222	no
Q8BPA8	DPCD	Dpcd	0	0	0	2512.23	3044.75	0	13.9306	0.0189679	no
G3X9N3	G3X9N3	Pnma8b	0	2693.93	3245.96	0	0	0	-13.9771	0.0189723	no
Q3TH73	TTYH2	Ttyh2	0	0	0	1435.89	4065.75	0	13.9493	0.0191039	no
Q9R0P4	SMAP	Smap	44593.1	82173.9	34759.8	21421.8	6005.92	17622.7	-1.78403	0.0191407	no
Q8K136	SCNM1	Scnm1	290528	215260	106322	56906.7	11859.3	101979	-1.77742	0.0191492	no
Q9JHH9	COPZ2	Copz2	363.768	583.842	0	0	0	0	-11.2014	0.0193162	no
Q91XB0	TREX1	Trex1	9312.06	4462.19	12074	32468.8	43643.8	26294.8	2.04505	0.0193557	yes
Q8K1A5	TM41B	Tmem41b	2427.28	3576.13	0	0	0	0	-13.8636	0.0194416	no
E9Q3G8	E9Q3G8	Nup153	160431	92007.1	70733.6	20298.5	18526.1	59122.9	-1.64463	0.0195356	no
A2BIN1;Q4FZE8;P11589	MUP2	Mup2	27576.5	14729.8	277820	36222.1	13765	21273.2	-2.23867	0.0196019	no
G3UW55	G3UW55	Lbhd2	4810.38	1519.61	0	0	0	0	-13.9282	0.0196286	no
Q69ZS8	KAZRN	Kazn	0	0	0	1548.51	3535.23	0	13.8279	0.019654	no
Q68SN8	FCRL5	Fcrl5	0	0	0	0	11470.9	0	15.0534	0.0197021	yes
Q9QYE5	JAG2	Jag2	0	0	0	2654.59	2460.97	0	13.7994	0.019742	no
P56677	ST14	St14	1528.92	0	4415.99	9864.78	72256.8	10294.5	4.01824	0.0197689	no
Q8BGD9	IF4B	Eif4b	986854	418412	583936	248812	95148.1	330980	-1.50817	0.0198371	no
Q8BWJ4	LRAD4	Ldlrad4	2406.84	3423.36	0	0	0	0	-13.8211	0.0198619	no
P28825	MEP1A	Mep1a	0	0	0	0	11435.2	0	15.0489	0.0199128	no
E9Q5I3	E9Q5I3	Muc5b	0	0	0	0	330.985	644.165	11.3923	0.0199197	no
Q60779	DRC4	Gas8	3153.75	2590.34	0	0	0	0	-13.7951	0.0200419	no
Q3V4B7	Q3V4B7	Krtap4-6	0	0	0	0	3666.53	1244.73	13.7901	0.0202029	no
Q3V384	AFG1L	Afg1l	0	0	0	542.298	0	582.276	11.5339	0.0202248	no
E9PVX6	KI67	Mki67	581632	526710	525508	140537	113366	323633	-1.44839	0.0203043	no
Q9DB28	POP5	Pop5	0	0	0	2463.42	2404.58	0	13.7301	0.0203429	no
Q8BJ05	ZC3HE	Zc3h14	196948	104108	136182	78752.2	17999.5	42683.9	-1.60764	0.0203906	no
Q8BX05	GLPK5	Gk5	1994.68	3591.15	0	0	0	0	-13.7612	0.0203994	no
P63011	RAB3A	Rab3a	0	0	0	3517.29	0	1456	13.6751	0.020431	no
A0A140T8N9	A0A140T8N9	Igkv6-32	0	0	0	0	11291.1	0	15.0306	0.0206627	no
Q8BTM8	FLNA	Flna	410226	312650	446030	830524	1796675	434480	1.49232	0.0207151	no
O35902	DSG3	Dsg3	0	0	0	0	4171.11	678.03	13.7896	0.0207154	no
P03975	IGEB	Iap	14836.2	30450.2	58545.4	51531.5	76036.1	237600	1.81285	0.0207211	no
Q5SSF7	TET5C	Tent5c	0	0	0	0	4288.13	569.598	13.7957	0.02073	no
Q9D2Y4	MLKL	Mlkl	0	0	0	1045.07	3451.42	0	13.6632	0.0208041	no
Q7TQH0	ATX2L	Atxn2l	410078	230937	280209	95120.5	62633.3	161042	-1.47323	0.0208568	no
Q6A058	ARMX2	Armcx2	3985.14	0	1365.67	0	0	0	-13.7423	0.0208631	no
Q91V93	RHBT2	Rhobtb2	0	13353.7	0	0	0	0	-15.0303	0.0209267	no
Q80WM4	HPLN4	Hapln4	0	0	0	0	11253.3	0	15.0258	0.0209385	no
Q8BH01	TMCO3	Tmco3	0	0	0	2632.61	0	2028.53	13.5836	0.0209625	no
Q5F2F2	ABH15	Abhd15	0	0	0	2266.7	2136.12	0	13.5837	0.0209876	no
Q9CQE9	FWCH2	Flywch2	1025.56	4315.28	0	0	0	0	-13.7019	0.0210458	no
Q9CX98	CP2U1	Cyp2u1	9123.24	0	0	49952.2	105163	52462.9	4.70235	0.0211591	no
P22437	PGH1	Ptgs1	4681.59	8520.17	2021.98	8061.77	73236.2	6194.09	2.71973	0.0212164	no
Q80X72	LRC15	Lrrc15	0	0	0	1039.62	3219.78	0	13.583	0.0214123	no
Q99PI8	RTN4R	Rtn4r	102042	51004.1	186489	113400	774910	264122	1.84597	0.0214173	no
P50404	SFTPD	Sftpd	0	0	0	3152.77	0	1402.15	13.5486	0.021475	no
Q3UH68	LIMC1	Limch1	0	0	0	2868.69	1488.03	0	13.5429	0.0215218	no
Q8VE91	RETR1	Retreg1	0	0	0	12532.6	0	0	15.0043	0.0215619	no
A2A7S8	K1522	Kiaa1522	51146.8	5404.44	1355.63	962.519	0	0	-5.82053	0.0215632	no
Q922T2	MFAP3	Mfap3	1868.07	0	2618.14	0	0	0	-13.5671	0.0215845	no
P07743	BPIA2	Bpifa2	0	0	0	0	11055.2	0	15.0002	0.0217734	no
Q571B6	WHAMM	Whamm	0	0	0	968.544	0	656.773	12.0634	0.0217788	no
Q8VCR8	MYLK2	Mylk2	2760.2	5204.69	2053.28	25042.8	41948.2	1536.55	2.91507	0.0217789	no
Q8BSD5	SHE	She	0	0	0	2610.07	1513.44	0	13.4681	0.0219301	no
Q91X44	GCKR	Gckr	0	0	0	513.781	913.466	0	11.9859	0.021935	no
E9PV38;Q91WG0	EST2C	Ces2c	12152.6	35383.7	28753.8	33104.2	317277	6671.95	2.37488	0.0219816	no
Q9Z183	PADI4	Padi4	0	0	0	2131.65	1930.44	0	13.4657	0.0220054	no
Q91X17	UROM	Umod	0	0	0	0	899.907	722.525	12.1618	0.022059	no
P19070	CR2	Cr2	1915.86	0	2473.47	0	0	0	-13.5309	0.0220683	yes
Q99MI6;Q8BWF2	GIMA5	Gimap5	0	0	0	0	2600.43	1364.11	13.4668	0.0220852	no
A0A075B677	A0A075B677	Igkv4-53	0	0	0	949.037	3021.41	0	13.4826	0.0221769	no
Q6PHZ2	KCC2D	Camk2d	69955.4	75318.9	79335.4	181278	309298	108341	1.51099	0.0221836	no
Q9EPK8	TRPV4	Trpv4	0	0	0	0	1056.21	410.339	12.0425	0.0221876	no
O08989	RASM	Mras	0	0	0	0	10905.9	0	14.9806	0.0222187	no
Q8VEB2	SAV1	Sav1	0	0	0	1404.19	0	2802.68	13.439	0.0222232	no
Q01237	HMDH	Hmgcr	718.057	1004.27	0	0	0	0	-12.062	0.0222312	no
Q7TSF1	DSG1B	Dsg1b	0	0	0	0	637.43	1132.43	12.2555	0.0222994	no
Q8VHX6	FLNC	Flnc	23498.2	62920.8	47883.3	168168	247288	28243.5	1.8208	0.0224005	no
O70209	PDLI3	Pdlim3	1667.03	31975	48234.9	232988	81883.4	56554.8	2.1666	0.0224182	no
P60840	ENSA	Ensa	252852	154340	121682	59452.4	32858.2	86966.9	-1.48886	0.0224229	no
Q64338	PDE1C	Pde1c	0	0	0	1096.83	0	3098.74	13.4361	0.0224539	no
Q9Z0Z4	HEPH	Heph	0	0	0	389.108	1237.81	0	12.1955	0.0225597	no
Q8K304	TM129	Tmem129	0	0	0	0	1658.12	2177.9	13.3831	0.0226037	no
Q91WR8	GPX6	Gpx6	0	0	0	2071.57	1428.4	0	13.2389	0.0226464	no
Q6UGQ3	SG2B2	Scgb2b2	0	0	0	1348.7	0	2205.95	13.1953	0.0226794	no
Q8K3A2	TRPT1	Trpt1	1001.25	0	895.493	0	0	0	-12.2989	0.0227131	no
A2VDH7	A2VDH7	Apol8	0	0	0	0	3709.05	370.572	13.548	0.0227391	no
Q6PIX9	CQ080	D11Wsu47e	20832.9	61641.2	25137.2	8597.18	3900.86	12286.6	-2.06086	0.0227511	no
Q9JJN1	FGF21	Fgf21	0	0	0	2379.3	0	1504.63	13.3198	0.0227707	no
Q8VCK5	KLH20	Klhl20	0	0	0	1196.31	0	2605.36	13.2931	0.0228358	no
A0A3B2WCF4;J3QM38	A0A3B2WCF4	Gm7072	2331.08	0	1837.88	0	0	0	-13.4274	0.0228363	no
Q3V1M1	IGS10	Igsf10	22576.8	4643.37	5140.66	15820.8	83014.8	27108	2.1358	0.0228672	no
Q8R2V2	IFFO2	Iffo2	0	0	0	2491.75	0	1055.02	13.1875	0.0228841	no
E9PX95	ABCAH	Abca17	0	0	0	1968.54	0	1394.29	13.1124	0.0228857	no
Q9DBJ3	BI2L1	Baiap2l1	0	0	0	934.093	0	1329.17	12.5436	0.0229085	no
Q3SYK4	VRTN	Vrtn	0	0	0	2725.53	0	1133.54	13.3092	0.022927	no
Q8CD10	MICU2	Micu2	0	0	0	1563.49	1587.85	0	13.1046	0.0230016	no
Q9JHW9	AL1A3	Aldh1a3	0	0	0	1543.49	0	546.089	12.4238	0.0230281	no
Q8CIW6	S26A6	Slc26a6	1126.09	3256.49	0	0	0	0	-13.4145	0.0230535	no
Q8VD26	TM143	Tmem143	2511.19	1664.77	0	0	0	0	-13.3334	0.0231236	no
Q9WU67	LY6I	Ly6i	0	0	0	1291.72	0	1461.75	12.8256	0.0231385	no
Q8BGD6	S38A9	Slc38a9	3471.17	0	889.515	0	0	0	-13.4344	0.0231652	no
A2BHD2;A2AEP0	OBP1B	Obp1b	0	0	0	1730.61	705.792	0	12.6951	0.0232467	no
Q8R1N0	ZN830	Znf830	128326	115939	117874	28813.5	25081	69431.6	-1.5017	0.0232956	no
Q9CQ73	PKP2	Pkp2	0	0	0	919.978	0	1933.82	12.8793	0.0233323	no
E9Q4P1	WDFY1	Wdfy1	0	0	0	1659.86	1054.27	0	12.8686	0.0233355	yes
Q91WG7	DGKG	Dgkg	1317.14	2224.92	0	0	0	0	-13.1036	0.0234112	no
Q9D6T1	TBE	Tube1	0	0	0	1966.81	0	818.261	12.8387	0.0234175	no
Q148R4	Q148R4	Spink5	0	0	0	2183.8	0	899.996	12.9857	0.0234449	no
Q8BS45	IFT56	Ttc26	985.129	1643.69	0	0	0	0	-12.6734	0.0234509	no
Q9D7H2	WDR5B	Wdr5b	767.982	1596.36	0	0	0	0	-12.5221	0.0234781	no
Q9JJI6	PIGO	Pigo	0	0	0	904.094	1914.31	0	12.9741	0.0234835	no
A0PK51;Q9D3H4	A0PK51;Q9D3H4	Gm11562;Gm11938	0	0	0	0	10351.7	0	14.9053	0.0234978	no
Q08857	CD36	Cd36	54627.8	99815.4	110280	192327	297441	207416	1.46227	0.0235544	yes
Q9QXE2	DPOLL	Poll	0	0	0	830.879	2198.46	0	13.0863	0.0235899	no
Q8CIZ8	VWF	Vwf	7658.9	16995.2	12643.6	19694.2	95170.3	19576.1	1.97836	0.0236428	no
Q60604	SCIN	Scin	0	0	0	531.46	1862.84	0	12.7559	0.0236514	no
O54957	LAT	Lat	377019	244180	106342	28148.3	3786.67	130354	-2.09821	0.0236542	no
Q60980	KLF3	Klf3	36224.4	24759.5	27069	6205.09	2558.58	8872.86	-2.27329	0.0236719	no
Q8R2N1	AQP3	Aqp3	0	0	0	11591.4	0	0	14.8917	0.0237368	no
P47879	IBP4	Igfbp4	1087.89	2198.75	0	0	0	0	-12.997	0.0237687	no
P50220;Q9EQM3	NKX24	Nkx2-4	0	0	10745.6	0	0	0	-14.9215	0.0237691	no
P49817	CAV1	Cav1	48943.7	48063.3	55708.1	168168	157833	75656	1.46723	0.0237729	yes
Q6R3M4	POLI	Poli	1508.35	0	1332.52	0	0	0	-12.8809	0.0237914	no
Q9Z2F2	OASL2	Oasl2	0	0	0	2871.59	0	478.923	13.1032	0.0237997	no
A0A075B5V5	A0A075B5V5	Ighv1-39	0	0	0	379.067	1722.69	0	12.575	0.0238168	yes
P83626	TNR26	Tnfrsf26	517.942	0	1565.16	0	0	0	-12.4992	0.0238262	no
Q01721	GAS1	Gas1	0	0	0	2630.85	0	427.203	12.9714	0.0238988	no
Q91WP0	MASP2	Masp2	0	0	0	0	10206.3	0	14.8849	0.0239379	yes
Q9WTX7	FHL5	Fhl5	0	0	0	373.314	2007.64	0	12.7589	0.0239774	no
Q8BXB6	SO2B1	Slco2b1	0	0	0	343.829	2003.24	0	12.74	0.0240111	no
Q9ER05	Q9ER05	Ctrl	0	0	2250.51	0	183500	2125.15	6.40172	0.024054	no
Q9CQS6	GKN2	Gkn2	0	0	0	0	10142.4	0	14.8759	0.0241043	no
Q8R379	Q8R379	Gimap7	0	0	0	0	1873.86	314.058	12.641	0.0241069	no
O09165	CASQ1	Casq1	3422.28	23915.1	74546	418141	103850	20120.3	2.36173	0.0242333	no
E9Q7P9	CDHR2	Cdhr2	0	0	0	0	10062.6	0	14.8645	0.0243002	no
Q91WV0	NC2B	Dr1	489554	274987	300385	178126	25382.9	132578	-1.6248	0.0243131	no
P20693	FCER2	Fcer2	0	0	0	0	10060.9	0	14.8642	0.02434	no
P24063	ITAL	Itgal	63238.2	74675.9	102878	225612	231688	159658	1.41249	0.0244023	no
P13597	ICAM1	Icam1	45973.8	50745.2	73746.4	163210	205016	89967.1	1.49266	0.0245823	no
E9PWQ3	E9PWQ3	Col6a3	158230	211798	287871	686709	824070	246186	1.48447	0.0245956	no
Q9D4E6	Q9D4E6	Pabpc6	115915	292719	191081	48648.3	33457.8	115847	-1.55635	0.0246098	no
Q9ERE2;P97861;Q9Z2T6;Q6IMF0;E9Q1Y9	KRT86	Krt86	20094.7	84765.4	17583.8	27832.7	466460	27512.1	2.29073	0.0252111	no
Q8C1D8	IWS1	Iws1	600694	653556	617328	261722	59947.9	331671	-1.48922	0.0256211	no
Q9CXF0	KYNU	Kynu	6423.38	14340.8	14556.8	24347	70123	26615.1	1.86862	0.0256581	no
P15806	TFE2	Tcf3	118820	52803.5	43057.2	10447.9	18653.8	34921.4	-1.64441	0.0256634	no
P04919	B3AT	Slc4a1	129696	165898	147473	187280	965756	160370	1.70472	0.0257235	no
Q9JK88	SPI2	Serpini2	0	0	0	0	9603.48	0	14.7971	0.0258988	no
Q9D8Z6	ATGA1	Atg101	0	0	0	0	9572.57	0	14.7924	0.02597	no
Q91WB5	Q91WB5	Scgb1b27	0	0	0	10695.1	0	0	14.7756	0.0261431	no
Q9D2N4	DTNA	Dtna	0	0	0	10673.6	0	0	14.7727	0.0262074	no
P02468	LAMC1	Lamc1	53225.7	53680.1	77063.2	167559	229494	90224.6	1.47894	0.0262529	no
Q64213	SF01	Sf1	1297095	1110090	1097735	458880	103668	692150	-1.44893	0.0262912	no
Q8CG71	P3H2	P3h2	0	0	0	0	9388.07	0	14.7644	0.0265188	no
Q07797	LG3BP	Lgals3bp	117775	49068.2	113078	266513	246236	210016	1.42757	0.0267071	no
A2APB8	TPX2	Tpx2	95167.9	71717.9	104204	23428	9530.01	54134.6	-1.61468	0.0268674	no
A0A075B5L2;A0A075B5M2;P01680;A0A075B5M3	A0A075B5M3	Igkv4-58	0	0	0	0	9125.04	0	14.7234	0.0269882	no
Q9CQ52	CEL3B	Cela3b	0	5759.66	46732.2	14525	852600	20843.3	4.13274	0.0271026	no
Q91VI7	RINI	Rnh1	39446.2	22940	28749.3	83754.7	132117	34479.7	1.56712	0.0273197	no
P70429	EVL	Evl	38903.6	28943	28276.7	133173	115384	25184.6	1.60333	0.0273325	no
P11087	CO1A1	Col1a1	1470050	1827865	1800805	2996175	4541870	2324355	1.038	0.0273549	no
Q9QZL9	DKKL1	Dkkl1	0	0	0	10050.5	0	0	14.6859	0.0274344	no
Q9D2A5	CR3L4	Creb3l4	266210	86364.7	329087	54889	9812	127214	-1.83457	0.0276488	no
Q9EQC8	Q9EQC8	Prcc	99304.6	63337.7	60478.8	24260.9	12453.6	37976.6	-1.51947	0.027725	no
Q9D119	PPR27	Ppp1r27	0	0	0	9983.42	0	0	14.6762	0.0277251	no
O88593	PGRP1	Pglyrp1	0	0	0	0	8827.72	0	14.6756	0.0279083	no
Q61089	FZD6	Fzd6	10665.9	0	0	0	0	0	-14.6728	0.02837	no
G3XA59	LRC32	Lrrc32	0	0	0	0	8636.68	0	14.644	0.0285672	no
Q80ZU0;Q9D4P0	ARL5A	Arl5a	0	0	0	0	8629.64	0	14.6428	0.0286303	no
V9GXG1	SLN14	Slfn14	0	0	0	0	8612.19	0	14.6399	0.028797	no
Q9R111	GUAD	Gda	62229.3	59914.8	26806	60091.2	334232	51414.2	1.75737	0.0288167	no
O35639	ANXA3	Anxa3	329694	191997	229106	322981	886551	600538	1.3771	0.0288202	no
P02088	HBB1	Hbb-b1	10450.6	0	0	0	0	0	-14.6434	0.0289767	no
Q91VA0	ACSM1	Acsm1	34941.8	20553.8	38264.1	43778.1	116176	92676.7	1.50896	0.0291525	no
Q5SQY2	BOD1	Bod1	43884.2	63926.3	41270.5	17921.4	6330.53	21620.5	-1.65286	0.0292998	no
Q64732	FOXB1	Foxb1	0	0	0	0	0	9409.61	14.605	0.0294886	no
Q9DC53	CPNE8	Cpne8	0	0	0	0	8397.9	0	14.6036	0.0295429	no
P01878;A0A0A6YXW6	A0A0A6YXW6	Igha	9447.68	65111.4	25225.5	120362	96273.9	76733.2	1.63384	0.0296291	yes
Q8C1P2;Q8C1N8	DFA21;DFA22	Defa21;Defa22	0	0	0	0	8333.41	0	14.5924	0.0298081	no
Q7M758	NALDL	Naaladl1	0	3037.1	3139.95	4795.28	71816.2	5860.67	3.85279	0.0299144	no
P27512	TNR5	Cd40	2891.57	1637.83	4841.51	25796	12138.9	21667.9	2.67752	0.030354	yes
Q8K003	TMA7	Tma7	580970	277268	354665	143512	66926.9	227320	-1.41678	0.0303632	no
Q8K019	BCLF1	Bclaf1	656915	465164	378776	164522	61584.2	303792	-1.44728	0.0304164	no
P18406	CCN1	Ccn1	0	0	0	0	8110.3	0	14.5533	0.030479	no
Q3UY34	CSTOS	Custos	101050	68805	43415.2	23118.8	6996.99	36635.4	-1.61189	0.0305159	no
P22682;Q3TTA7	CBL	Cbl	254444	180732	143086	60555.6	58673.4	96317.4	-1.34114	0.0307281	no
Q9D1J3	SARNP	Sarnp	1179710	573904	437859	190054	124922	458516	-1.4246	0.0308164	no
F2YMG0	PRS56	Prss56	24151.9	31055.7	28048.5	51963.9	148652	32146.2	1.60283	0.0308839	no
P15379	CD44	Cd44	89480.1	29106.8	114652	196956	243320	187542	1.47676	0.0309456	no
O70370	CATS	Ctss	138452	67420.6	52817.4	89826.6	453412	162939	1.60632	0.0310032	no
P19137	LAMA1	Lama1	0	0	0	0	7948.05	0	14.5241	0.0311291	no
Q91WR5	AK1CL	Akr1c21	0	0	0	0	7936.77	0	14.5221	0.0311751	no
O70250	PGAM2	Pgam2	20942.1	184866	184672	892208	290048	174852	1.8054	0.0312136	no
Q08ED0	B2L15	Bcl2l15	0	0	0	8925.42	0	0	14.5146	0.0312903	no
Q80TE7	LRRC7	Lrrc7	9736.02	0	0	0	0	0	-14.5412	0.0313133	no
Q810U3	NFASC	Nfasc	0	0	0	0	7906.06	0	14.5165	0.0313438	no
Q60829	PPR1B	Ppp1r1b	94866.1	51205.8	22308.9	5696.2	0	11358.5	-3.23904	0.031432	no
A2AJ72	A2AJ72	Fubp3	347180	158586	428122	87167.8	38411.8	191412	-1.54821	0.031581	no
Q0P5X1	LRIQ1	Lrriq1	0	0	0	0	7810.26	0	14.4989	0.0315857	no
Q3UJB0	Q3UJB0	Sf3b2	2285505	1853135	1865505	940364	184265	1258095	-1.30068	0.031665	no
Q80T03	MUC6	Muc6	0	0	0	0	7726.42	0	14.4833	0.0318845	no
E9Q414	APOB	Apob	196178	195704	232251	237028	1259160	234150	1.59942	0.0319009	no
Q99JZ0	SDCB2	Sdcbp2	0	0	0	0	183.768	0	9.09186	0.0319011	no
Q80XU3	NUCKS	Nucks1	168538	233895	424100	117678	59433.3	127888	-1.43314	0.0319581	no
O88898	P63	Tp63	57843.6	35667.1	64277.6	61543.2	319542	75764.6	1.65182	0.031972	no
Q62084	PP14B	Ppp1r14b	94469.4	43217.2	71840.3	30204.8	9675.69	30913	-1.52768	0.0320895	no
P57096	PSCA	Psca	0	0	0	0	7614.04	0	14.4622	0.0321451	no
O88990	ACTN3	Actn3	7014.63	69744.6	71435.9	193674	285395	44517.8	1.88581	0.0322746	no
Q8VCA6	T161A	Tmem161a	9213.1	0	0	0	0	0	-14.4616	0.0325987	no
Q8K1J5	SDE2	Sde2	85757.3	66298.4	90893.6	30851	9646.65	43335.9	-1.5098	0.0326544	no
Q01147	CREB1	Creb1	52529.6	32223.6	56383.2	18280	5160.87	19838.5	-1.68483	0.0329283	no
Q8BFZ3	ACTBL	Actbl2	1650320	905201	1412855	2515605	3671915	1685105	1.07865	0.0329882	no
Q60854	SPB6	Serpinb6	79390.3	150658	220736	338692	698224	190258	1.5172	0.03311	no
P11088	FILA	Flg	0	0	0	255.792	0	0	9.39191	0.0331329	no
O88933	O88933	Esx1	9111.89	0	0	0	0	0	-14.4457	0.0332225	no
Q9CT10	RANB3	Ranbp3	256204	249028	182472	82911.2	45524.2	131470	-1.34404	0.033433	no
P08103	HCK	Hck	5312.54	17106.8	19625.9	16906.8	105883	23759.4	1.90362	0.0334419	no
Q8K2F8	LS14A	Lsm14a	96715.2	60364.7	71106.3	20817.8	18021.3	42325.3	-1.43097	0.0337421	yes
Q8R0K4	CC137	Ccdc137	50149	76267.4	75510.4	12553.6	23530.3	33079.4	-1.48332	0.0337503	no
Q9CXG9	PHF19	Phf19	0	0	7675.6	0	0	0	-14.4362	0.0337509	no
Q8BZF8	PGM5	Pgm5	10469.6	27571.5	23644.5	53859.2	73240.1	42649.8	1.53163	0.0337786	no
Q9ET22	DPP2	Dpp7	22218.1	15031.5	13585.2	19732	112423	24024.2	1.77254	0.0339798	no
Q99JW5	EPCAM	Epcam	3607.13	13401.5	4593.03	26830.2	35220.9	24112.7	2.09947	0.034073	no
Q9Z1N7	ARI3B	Arid3b	47977.3	16113.5	10481.1	2743.49	2508.43	0	-3.68466	0.0342273	no
Q9WUR9	KAD4	Ak4	222688	53987.3	116735	34812.1	17982	75709.2	-1.5603	0.0345479	no
G5E872	RNPL1	Rnpepl1	7961.1	3387.8	16344.5	23887.2	39842.4	38857.8	1.91557	0.0345701	no
Q6NZF1	ZC11A	Zc3h11a	96637.6	64074.7	112451	34101.2	11946	50605.9	-1.47978	0.0346723	no
Q80W15	IBPL1	Igfbpl1	8639.23	0	0	0	0	0	-14.3688	0.0346764	no
Q8CIW5	PEO1	Twnk	0	0	0	315.172	0	0	9.69266	0.0346994	no
A2A5E6	Z385C	Znf385c	0	0	0	312.839	0	0	9.68195	0.0347947	no
Q61553	FSCN1	Fscn1	11282.3	20330.2	4615.29	23925.2	90606.9	11461.1	1.97654	0.034813	no
Q1RME4	Q1RME4	Gm1123	0	0	0	0	6842.86	0	14.3081	0.0350553	no
Q6P8H8	ALG8	Alg8	0	0	0	0	0	7641.9	14.3048	0.0350595	no
P97467	AMD	Pam	51642.6	63310.7	70948.2	16809.3	33296.2	8373.63	-1.57071	0.0351092	no
Q61503	5NTD	Nt5e	0	0	5750.15	18717	107714	5197.65	4.52427	0.0351416	no
P50429	ARSB	Arsb	11839.9	8892.74	8827.32	21519.2	65851.3	13465.5	1.9039	0.035175	no
Q8C6C9	LEG1H	Leg1	0	0	0	0	6831.44	0	14.3057	0.0351847	no
O88573	AFF1	Aff1	54054.8	49895.2	40686.9	17436	4235.48	22686.6	-1.66334	0.0352483	no
P60710;P63260	ACTB;ACTG	Actb;Actg1	2155890	2327440	1542550	3538860	5700395	2049020	1.02168	0.0353132	no
P56873	ZNRD2	Znrd2	290446	193877	251828	51308.7	9434.41	160637	-1.71066	0.035493	no
P09055	ITB1	Itgb1	527474	232040	472184	658428	1398850	768904	1.28903	0.0354939	no
P27548	CD40L	Cd40lg	0	0	0	0	6787.08	0	14.2963	0.0355613	no
Q9D103	IFM1	Ifitm1	0	0	0	0	6758.84	0	14.2903	0.03572	no
P35174	CYT2	Stfa2	0	0	0	0	6756.69	0	14.2899	0.0357286	no
O70497	FCN2	Fcn2	0	0	0	0	6746.06	0	14.2876	0.035862	no
Q8VEG0	CCD71	Ccdc71	49998.7	60604.2	25502	45451.5	331208	36789.2	1.78418	0.0358787	no
A0A1B0GSB0	A0A1B0GSB0	Scart1	0	0	6988.48	0	0	0	-14.3009	0.036015	no
Q6PDN3	MYLK	Mylk	27607.5	31863.4	54761	54136.4	258052	34388.6	1.70738	0.0361434	no
P20067	ID1	Id1	46582.9	8799.16	21781.7	2507.47	2458.81	9318.3	-2.36845	0.0361637	no
Q9JHK5	PLEK	Plek	34550.7	24118	13064	24428.1	143090	36648	1.67906	0.0361969	no
A0A087WRX0	A0A087WRX0	Ly6g6g	0	0	302.334	0	0	0	-9.77154	0.0362599	no
Q91ZE5	AGRE4	Adgre4	0	0	0	0	6612.52	0	14.2588	0.0364393	no
P54841	MAFB	Mafb	8034.99	0	0	0	0	0	-14.2642	0.0365699	no
Q8K394	PLCL2	Plcl2	10393.4	6769.23	6478.62	15847.5	63143.7	10449.5	2.06861	0.036685	yes
Q9D0J8	PTMS	Ptms	135856	231020	70991.2	58711.4	46646.4	53786	-1.36111	0.0367327	no
O70309	ITB5	Itgb5	70141.4	71568.6	88324.8	127233	183845	234382	1.30649	0.0369045	no
Q61263	SOAT1	Soat1	122737	141750	330624	22481.2	30577.2	137526	-1.64832	0.0369238	no
P12804	FGL2	Fgl2	1468.4	6153.52	9862.71	50669.1	27684.3	8061.52	2.31456	0.0369755	no
B1AWN9	B1AWN9	Tnfrsf25	0	0	0	7165.88	0	0	14.1979	0.0371798	no
Q925N0	SFXN5	Sfxn5	0	412.182	0	0	0	0	-10.0139	0.0373017	no
P43276	H15	H1-5	3219040	4742830	7095515	1463395	730190	4311090	-1.20867	0.0373039	no
Q9CQ13	COPRS	Coprs	0	0	345.358	0	0	0	-9.96331	0.0373098	no
Q5SV85	SYNRG	Synrg	49380.6	75870.8	39931.1	17016.3	9166.4	28826	-1.52518	0.0373129	no
Q91X79	CELA1	Cela1	0	787.124	1115.22	0	62709.2	1164.88	5.18521	0.037325	no
P07310	KCRM	Ckm	73497.2	1378215	1697180	9421915	1224750	1056815	1.86716	0.0374528	no
Q9Z315	SNUT1	Sart1	568588	317962	369036	117124	41871.3	279020	-1.47589	0.0375482	no
Q6P3A4	VSIG8	Vsig8	0	0	0	0	6287.27	0	14.186	0.0375547	no
P13707	GPDA	Gpd1	10679.6	49486.1	24860.3	238086	34364.4	23366.8	1.8281	0.0376393	no
Q8BH34	SEM3D	Sema3d	0	0	0	0	6225.54	0	14.1718	0.0378069	no
O70362	PHLD	Gpld1	13146.9	11606	17870.4	20042.2	95331.8	18939.6	1.77114	0.037891	yes
P50543	S10AB	S100a11	450174	289288	490015	1241710	1334770	351485	1.3286	0.0380057	no
A0A087WPF7	AUTS2	Auts2	7607.4	0	0	0	0	0	-14.1853	0.0380743	no
E9PVG8	E9PVG8	9530053A07Rik	0	0	0	484.483	0	0	10.3123	0.0380976	no
Q9JKC6	CEND	Cend1	0	474.53	0	0	0	0	-10.2169	0.0383615	no
Q9D708	S10AG	S100a16	6697.89	10247.9	6502.22	35906.3	19226.6	31623.9	1.94847	0.0383621	no
P61961	UFM1	Ufm1	114246	272136	81513.2	93638.7	15924.9	44123.4	-1.54722	0.038404	no
Q8BKE5	FSBP	Fsbp	0	0	0	507.363	0	0	10.3788	0.0384703	no
P27005	S10A8	S100a8	5002.19	33353.6	89305.1	148316	354972	21111.3	2.08141	0.0385402	no
Q61686	CBX5	Cbx5	617281	534966	1060245	278399	81038.2	470332	-1.41631	0.0389749	no
Q9D379	HYEP	Ephx1	20077.2	15104.8	8829.95	31856.4	96506.9	9740.81	1.81321	0.0390105	no
Q8BK06	FBX9	Fbxo9	0	0	0	0	5988.53	0	14.1158	0.0391034	no
Q91XE4	ACY3	Acy3	0	0	0	0	476.515	0	10.465	0.0391116	no
Q9WUB3	PYGM	Pygm	36409.2	213821	116834	1200540	133371	59378.7	1.94318	0.039546	no
Q8C165	P20D1	Pm20d1	0	0	0	0	5865.97	0	14.0859	0.0395666	no
Q91WU4	TMCO4	Tmco4	0	0	0	6589.81	0	0	14.077	0.0396117	no
O08849	RGS2	Rgs2	564.916	0	0	0	0	0	-10.4351	0.0396399	no
A0A0B4J1H6;P01630	A0A0B4J1H6	Igkv2-137	0	0	0	0	5851.12	0	14.0823	0.0396803	no
Q5U4F6	DC2I2	Dync2i2	0	0	0	0	507.489	0	10.5558	0.039801	no
Q3UIZ8	MYLK3	Mylk3	0	0	0	0	5740.37	0	14.0547	0.0398548	no
E9Q6J5	BD1L1	Bod1l	128779	80012.4	78303	37404.8	10468.2	53673.7	-1.45171	0.0398599	no
Q9CXK9	RBM33	Rbm33	128858	95315.6	76717.2	53593.4	11358.7	42482.1	-1.43635	0.0400631	no
Q8R3P8;Q14B01	Q14B01	Rnf113a2	156869	144287	70828.5	32270.3	13428.5	80272.6	-1.49551	0.0400652	no
P11679	K2C8	Krt8	59284.4	251678	247684	651578	300146	514101	1.40903	0.0400864	no
Q3U492	KCP	Kcp	0	0	0	0	5654.21	0	14.0329	0.0400874	no
Q8BIF9	ZN787	Znf787	74939.6	89965.1	92454.4	33930.1	7443.27	47998.4	-1.50504	0.040114	no
P11835	ITB2	Itgb2	182064	175413	337898	605341	549900	465406	1.25754	0.0402243	no
P10493	NID1	Nid1	49151.2	58827.7	51946.9	112176	216241	62558.4	1.39774	0.0403031	no
Q6P068	ARL5C	Arl5c	0	0	0	628.722	0	0	10.688	0.0403053	no
Q9EPM5	SYNCI	Sync	0	0	0	6155.67	0	0	13.9786	0.0404197	no
O70340	NPTX2	Nptx2	0	0	0	643.559	0	0	10.7217	0.040427	no
P97350	PKP1	Pkp1	0	0	0	0	558.138	0	10.693	0.0404515	no
A2AQ07	TBB1	Tubb1	3308.22	7928.47	16453.5	41611.5	34457.8	24287.2	1.8682	0.0404777	no
Q91YD3	DCP1A	Dcp1a	120262	129515	86947.9	50275.8	17612	57585.2	-1.37044	0.0404848	no
O09046	OXLA	Il4i1	6913.01	19321.3	3087.31	35270.1	54314.9	12568.8	1.94926	0.0406256	no
P01740;P06324;A2J008	A2J008	Trgv2	0	0	0	0	5443.95	0	13.9782	0.04063	no
Q810L4	TM39B	Tmem39b	6739.58	0	0	0	0	0	-14.0106	0.0406407	no
Q3THJ3	EIF1A	Eif1ad	144933	54471.1	55776.8	26113.5	13333.3	47934.9	-1.47362	0.0406883	no
Q924A0;Q00417;P27782	LEF1	Lef1	494688	443750	156906	36154.5	46629.4	254254	-1.61511	0.0407354	no
P84086;P63040	CPLX2	Cplx2	0	0	0	687.473	0	0	10.8168	0.0408626	no
A0A0A6YYE2	A0A0A6YYE2	Trbv3	653.644	0	0	0	0	0	-10.6454	0.0409604	no
Q8BIF0	C99L2	Cd99l2	677.374	0	0	0	0	0	-10.6968	0.0411259	no
Q75VT8	HIDE1	Hide1	689.886	0	0	0	0	0	-10.7232	0.0412423	no
Q64339	ISG15	Isg15	86656.4	50126.3	69149.6	65689.8	317954	138123	1.46177	0.0412934	no
Q9DBX6	CP2S1	Cyp2s1	0	0	0	0	5259.33	0	13.9284	0.0413808	no
Q06507	ATF4	Atf4	0	0	0	5759.93	0	0	13.8828	0.0414329	no
Q9Z0G9	CLD3	Cldn3	718.693	0	0	0	0	0	-10.7822	0.0414992	no
Q792Z1	Q792Z1	Try10	0	0	0	0	0	5834.34	13.9155	0.0415268	no
Q9JIF3	GTR8	Slc2a8	0	6283.81	0	0	0	0	-13.9428	0.041567	no
P17679	GATA1	Gata1	0	0	0	0	5121.2	0	13.8901	0.0415689	no
Q9Z0L8	GGH	Ggh	207343	84695.7	163772	233792	443052	389656	1.31026	0.0415804	no
Q3UES3	TNKS2	Tnks2	730.391	0	0	0	0	0	-10.8054	0.0416064	no
P01800;A0A075B5T3;P01797;P01796;P01803;P01802;P01799;P01801;P01804	A0A075B5T3	Ighv6-6	0	0	0	0	5049.21	0	13.8696	0.0416135	yes
P03985;L7N479	L7N479	Trgc3	0	0	0	0	5130.33	0	13.8926	0.0416551	no
Q03404	TFF2	Tff2	0	0	0	0	5198.03	0	13.9115	0.0416971	no
Q61233	PLSL	Lcp1	783426	306305	656808	1305835	1914610	651577	1.24011	0.0417336	no
Q9D3I8;Q2MDF8;Q2MDF7;Q9JI43;Q504P9;Q2MDG1;Q2MDG0	Q2MDF7;Q2MDG1;Q504P9;Q9D3I8	Rhox4a2;Rhox4c;Rhox4e;Rhox4g	0	0	0	776.019	0	0	10.9915	0.041807	no
Q7TMM8	PAR16	Parp16	0	0	606.717	0	0	0	-10.7757	0.0418326	no
P13634	CAH1	Ca1	92294.4	48445.8	90290.2	52512.2	524324	101167	1.68824	0.0418543	no
Q9QWL7	K1C17	Krt17	29181.2	111924	58753.3	275406	67849.6	195022	1.46486	0.0419178	no
P18826	KPB1	Phka1	0	0	0	5544.44	0	0	13.8278	0.0420316	no
Q8R2Q8	BST2	Bst2	59074.3	27807.8	56205.9	119018	120212	99542.1	1.30715	0.0420484	no
Q9D030	TWST2	Twist2	0	0	626.158	0	0	0	-10.8212	0.0420563	no
P52734	FGD1	Fgd1	0	750.63	0	0	0	0	-10.878	0.0421249	no
Q9JJV4	CCG4	Cacng4	0	0	0	0	0	796.787	11.0438	0.042157	no
Q91XD2	LIMS2	Lims2	0	0	0	0	4903.62	0	13.8274	0.0421979	no
Q99JY3	GIMA4	Gimap4	29158.2	21528.6	32442.3	64522.4	106585	37732.6	1.41742	0.0423322	no
A2A472	A2A472	Tox2	0	0	5155.88	0	0	0	-13.8621	0.0423352	no
Q9D7B7	GPX8	Gpx8	6050.7	0	0	0	0	0	-13.8551	0.0423604	no
Q5U4C3	SFR19	Scaf1	62257.4	67980.4	48935.2	18344.2	4964.03	35381.6	-1.56817	0.042497	no
J3QPC3	ACTMP	Actmap	0	0	0	0	0	855.189	11.1458	0.042609	no
Q8VCX1	AK1D1	Akr1d1	0	0	0	0	740.447	0	11.1006	0.0426193	no
Q9JKF4	CLC6A	Clec6a	0	0	2876.03	12170.8	53885.9	3021.51	4.5871	0.0426914	no
Q8VEJ1	GPN2	Gpn2	0	0	5042.6	0	0	0	-13.8301	0.042695	no
A0A0B4J1J6	A0A0B4J1J6	Ighv10-1	0	0	0	0	770.764	0	11.1584	0.0427806	yes
Q61753	SERA	Phgdh	882500	779126	412770	2124445	871558	1235330	1.10677	0.0427882	no
Q60963	PAFA	Pla2g7	10119.8	5658.33	6627.25	18795.1	49994.8	14409.5	2.02001	0.0428349	no
Q8BQ46	Q8BQ46	Taf15	180560	81619.9	136348	44204.7	31604.2	76864.9	-1.33242	0.042993	no
Q3V3I2	GNAT3	Gnat3	0	0	0	0	0	900.931	11.2209	0.0430842	no
Q3U0V1	FUBP2	Khsrp	1025251	560243	686774	252765	131984	516436	-1.28416	0.04313	no
O88855	LT4R1	Ltb4r	0	0	0	5291.84	0	0	13.7605	0.0431563	no
Q3UZZ4	OLFM4	Olfm4	0	0	0	0	4688.75	0	13.7628	0.0431898	no
Q923D5	WBP11	Wbp11	294654	293270	275496	143660	54794.4	147702	-1.27547	0.0431992	no
P0CL69	ZN703	Znf703	0	0	0	0	0	5223.23	13.7559	0.0432809	no
P01749	HVM05	Ighv1-61	0	0	0	0	4681.27	0	13.7605	0.0434309	yes
Q9QWV9	CCNT1	Ccnt1	51096.6	50574.3	59374.3	15332	5084.91	32384.7	-1.58564	0.0434464	no
Q8CF02	FM25C	Fam25c	0	0	0	5178.52	0	0	13.7293	0.0434782	no
A0A0B4J1J9	A0A0B4J1J9	Trav11	0	0	0	0	4619.6	0	13.7413	0.0434825	no
Q8R2S8	CD177	Cd177	0	3701.11	5349.81	31439	49978.1	7245.91	3.33663	0.0434954	no
Q9QUK9;Q792Z0;Q792Y9;Q792Y8;Q9Z1R9	Q792Z0	Prss3	0	0	0	0	4606.92	0	13.7374	0.0435502	no
Q91ZG2;Q9CZJ0	MPPD2	Mpped2	0	0	0	0	4435.43	0	13.6827	0.0436427	no
Q80XD1	CHIO	Chn2	0	0	0	0	4464.51	0	13.6921	0.0436618	no
Q9CRC0	VKOR1	Vkorc1	0	0	0	0	4581.04	0	13.7293	0.0436642	no
Q8BWH0	S38A7	Slc38a7	0	0	0	0	4343.65	0	13.6525	0.0438106	no
Q8VCA5	TMPS4	Tmprss4	0	0	0	997.82	0	0	11.354	0.0440682	no
P41155	TNFC	Ltb	0	0	0	4852.46	0	0	13.6355	0.0441172	no
Q9DD16	NUD22	Nudt22	0	994.005	0	0	0	0	-11.283	0.0443381	no
Q3V1H3	HPHL1	Hephl1	0	0	0	0	4281.57	0	13.6317	0.0443623	no
O55237	CD70	Cd70	0	0	0	4794.98	0	0	13.6183	0.0443969	no
Q61292	LAMB2	Lamb2	13991	30489.5	20079	39455.2	110260	25372.8	1.56066	0.0444083	no
P20060	HEXB	Hexb	165298	202434	72886.6	201149	494085	314533	1.33151	0.0444538	no
Q8R0K2	TRI31	Trim31	0	0	0	0	0	4742.31	13.6165	0.0445986	no
O35409	FOLH1	Folh1	0	0	0	0	4260.25	0	13.6245	0.0446183	no
Q9D939	ST1C2	Sult1c2	0	0	0	4769.33	0	0	13.6105	0.0446383	no
P27931	IL1R2	Il1r2	0	0	4438.87	0	0	0	-13.6461	0.0446707	no
O88908	SOAT2	Soat2	0	0	0	4736.89	0	0	13.6007	0.0447204	no
Q9QZC7	PKHB2	Plekhb2	0	0	0	0	4224.13	0	13.6122	0.0447371	no
Q99MD9	NASP	Nasp	2195455	1275245	2729485	1109435	407215	1317505	-1.11336	0.0449278	no
Q8BKG4	FZD10	Fzd10	5174.56	0	0	0	0	0	-13.6294	0.044928	no
Q80YX1	TENA	Tnc	15226.8	23653.8	38288.1	44240.6	102494	55649.8	1.45333	0.0449438	no
A0A0B4J1J1	A0A0B4J1J1	Igkv5-45	0	0	0	0	0	4567.92	13.5625	0.0449994	no
P08905;P17897	LYZ2	Lyz2	69881.6	110872	29628.2	55117.6	549240	44077.7	1.8216	0.0450002	no
Q9WU79	PROD	Prodh	0	0	0	0	4105.02	0	13.571	0.0450712	no
O09047	C3AR	C3ar1	5149.22	0	0	0	0	0	-13.6223	0.0451454	yes
Q9ESW8	PGPI	Pgpep1	0	0	0	0	978.698	0	11.5029	0.045198	no
Q8CI85	CAH12	Ca12	0	0	0	1133.32	0	0	11.5377	0.0452386	no
A0A075B5T6	A0A075B5T6	Ighv10-3	0	0	0	0	990.123	0	11.5196	0.0452681	yes
E9Q7D5	ARHG5	Arhgef5	5046.68	0	0	0	0	0	-13.5933	0.0452839	no
Q3V2T4	KTDAP	Krtdap	1123.76	0	0	0	0	0	-11.4267	0.0453236	no
Q8CGV9	TSH3	Tshz3	0	0	0	4582.73	0	0	13.553	0.0453893	no
Q9CRA4	MSMO1	Msmo1	0	0	0	0	0	1144.03	11.5654	0.0454271	no
P06327;A0A075B5Y6	HVM52	Gm5629	0	0	0	0	4020.07	0	13.5408	0.0457374	no
Q9D8U3	ERP27	Erp27	0	0	0	0	4001.75	0	13.5342	0.0458014	no
O35744;Q91Z98	CHIL3	Chil3	0	8098.51	23749.5	15839.2	253320	20642.5	3.25261	0.0458193	no
Q8VE33	GD1L1	Gdap1l1	0	0	0	1216.28	0	0	11.6396	0.0458431	no
O08603;Q9CZQ6;O08604;Q9JI58;O08602	RAE1E	Raet1e	0	0	0	1249.36	0	0	11.6783	0.0458807	no
Q99N19	Q99N19	Cyp4f13	0	0	0	0	3944.71	0	13.5135	0.0458873	no
Q3TMQ6	ANG4	Ang4	0	0	0	0	3983.12	0	13.5275	0.0458972	no
A0A075B5T4	A0A075B5T4	Ighv1-4	0	0	0	0	3983.66	0	13.5277	0.045936	yes
Q9WUH5	TRI10	Trim10	0	0	0	0	3892.25	0	13.4942	0.0459624	no
Q05915	GCH1	Gch1	0	0	0	0	3955.03	0	13.5173	0.0459922	no
Q9D869	CHP2	Chp2	0	0	0	0	1088.79	0	11.6566	0.0461249	no
Q99MP3	CALCB	Calcb	0	0	0	0	0	1316.9	11.7684	0.0461341	no
Q64362	AKTIP	Aktip	1226.47	0	0	0	0	0	-11.5529	0.0461897	no
Q8K031	STAR8	Stard8	1249.95	0	0	0	0	0	-11.5802	0.0462186	no
Q9JHE7	TSSC4	Tssc4	178700	101651	111152	34826.8	10919.4	89500.4	-1.49016	0.0462587	no
Q5NCC9	TRI58	Trim58	0	0	0	0	1138.96	0	11.7216	0.0462695	no
Q9CXP9	EXO5	Exo5	4794.09	0	0	0	0	0	-13.5192	0.046357	no
P70408	CAD10	Cdh10	0	0	0	1394.84	0	0	11.8371	0.0466171	no
Q8C5W0	CLMN	Clmn	0	0	0	4282.03	0	0	13.4551	0.0467027	no
Q8CBB9	RSAD2	Rsad2	6196.8	0	2870.41	7455.86	74205.4	5225.44	3.43258	0.0467168	yes
O35984	PBX2	Pbx2	36245.1	33815.4	26590.4	7286.4	1724.97	15506.1	-1.93873	0.0467371	no
Q3TJ91	L2GL2	Llgl2	4680.83	0	0	0	0	0	-13.4847	0.0468161	no
Q66JX5	CEP43	Cep43	88148.8	47257.8	66283.8	19575.3	22995.2	33656.4	-1.33331	0.0468207	no
Q9WUT7	CCR9	Ccr9	0	0	0	0	3746.7	0	13.4392	0.046936	no
Q3UP87	ELNE	Elane	0	3159.32	4609.09	3757.53	86006.7	1071.11	3.65624	0.0469869	no
Q91Y47	FA11	F11	0	0	0	0	3783.2	0	13.4532	0.0470067	no
B7ZWD6	B7ZWD6	Cym	0	0	1143.71	0	0	0	-11.69	0.0471247	no
Q61759;P36368;P36369;Q61754;P15946	EGFB2;K1B26	Egfbp2;Klk1b26	0	0	0	4193.02	0	0	13.4248	0.0472352	no
Q9D2H9	DAAF1	Dnaaf1	0	0	1189.34	0	0	0	-11.7464	0.047244	no
Q05793	PGBM	Hspg2	81764.7	107863	122498	200884	413576	128860	1.34505	0.0472669	no
Q80YF9	RHG33	Arhgap33	58083.6	116267	18663.6	21693.7	24112.1	16267.1	-1.50762	0.047337	no
B9EHT4	CLIP3	Clip3	0	0	0	0	0	1501.89	11.958	0.0473894	no
Q99MR9	PPR3A	Ppp1r3a	0	0	0	4082.14	0	0	13.3861	0.0474173	no
P39038	CADH4	Cdh4	0	0	0	0	3622.02	0	13.3904	0.0475756	no
O88551	CLD1	Cldn1	0	0	0	0	0	1636.06	12.0814	0.0476054	no
J3QPU0;A0A571BDE3;E9PWJ8;B1B0R2;A0A0N4SW15	A0A0N4SW15;A0A571BDE3;B1B0R2;E9PWJ8;J3QPU0	Gm21637;Spin2d;Spin2e;Spin2f;Spin2g	0	1489.13	0	0	0	0	-11.8659	0.0476188	no
P61025;Q3UNC9	CKS1	Cks1b	212421	48428.9	38175.9	24266.5	13419.6	56748	-1.5672	0.047663	no
Q62282;P22091	TAL1	Tal1	0	0	0	0	3597.51	0	13.3806	0.0477173	no
Q4ZGD9	Q4ZGD9	Nxf3	0	0	0	0	3598.64	0	13.3811	0.0477253	no
O88410	CXCR3	Cxcr3	0	0	0	4024.14	0	0	13.3654	0.0477423	no
A0A075B6C4	A0A075B6C4	Trav21-dv12	0	0	0	3634.69	0	0	13.2186	0.0477498	no
Q925H4	KR211	Krtap21-1	0	0	0	0	1441.82	0	12.0617	0.0477815	no
Q9QYI6	DNJB9	Dnajb9	0	0	0	1816.72	0	0	12.2183	0.0477922	no
Q99PV5	BHE41	Bhlhe41	1551.57	0	0	0	0	0	-11.892	0.0478571	no
O70373	XIRP1	Xirp1	0	0	0	3709.36	0	0	13.2479	0.0478645	no
Q61909;O54972	MTG16	Cbfa2t3	52855.8	57923.4	46176.2	10663.3	9697.92	33669.7	-1.48359	0.0478823	no
Q80Z38	SHAN2	Shank2	1580.82	0	0	0	0	0	-11.9189	0.047889	no
Q61495	DSG1A	Dsg1a	0	0	0	3633.23	0	0	13.218	0.0478942	no
Q99JG3	ANX13	Anxa13	0	0	0	0	1585.63	0	12.1988	0.0478947	no
P63054	PCP4	Pcp4	0	0	0	3625.45	0	0	13.2149	0.0479327	no
P01887	B2MG	B2m	174800	119615	242478	338552	505072	373676	1.24066	0.0479373	no
Q07079	IBP5	Igfbp5	0	0	0	3576.09	0	0	13.1952	0.0479531	no
O70326	GREM1	Grem1	0	0	0	0	3537.18	0	13.3562	0.0479977	no
A0A087WRT7	A0A087WRT7	Ms4a4a	1591.18	0	0	0	0	0	-11.9283	0.0480188	no
P70259	GP143	Gpr143	0	0	0	0	1538.62	0	12.1554	0.0480256	no
P19426	NELFE	Nelfe	54090.7	27056	37256.2	8635.43	13494.7	15489.6	-1.57025	0.048028	no
Q8BPS4	GP180	Gpr180	0	0	0	0	1578.34	0	12.1922	0.0480478	no
Q922Y1	UBXN1	Ubxn1	308980	314093	274356	118714	48270.8	190001	-1.28661	0.0480716	no
Q9JKK0	RCAN3	Rcan3	0	0	0	0	1521.44	0	12.1392	0.0480949	no
Q9JLT2	TREA	Treh	0	0	0	0	3166.42	0	13.1965	0.0481129	no
O08689	GDF8	Mstn	0	4376.78	0	0	0	0	-13.4211	0.0481162	no
Q3UQI9	MINY4	Mindy4	1666.98	0	0	0	0	0	-11.9955	0.0482116	no
O08742	GPV	Gp5	0	0	0	0	3359.49	0	13.2819	0.0482435	no
Q8C9A2	ENDOV	Endov	1692.75	0	0	0	0	0	-12.0176	0.0482804	no
Q8K1H1	TDRD7	Tdrd7	4317.99	0	0	0	0	0	-13.3684	0.0483149	no
Q63836	SBP2	Selenbp2	0	0	0	0	3350.8	0	13.2781	0.0483154	no
P34057	RECO	Rcvrn	0	0	0	3384.27	0	0	13.1156	0.0484339	no
Q3US41	ESRP1	Esrp1	0	0	0	3526.85	0	0	13.1752	0.0484599	no
Q7TSI0	ZNF12	Znf12	0	0	0	0	0	3398.52	13.1359	0.0485722	no
Q9JJ61	GLT16	Galnt16	0	0	0	2127.04	0	0	12.4457	0.0485847	no
A2A9F4	KDF1	Kdf1	0	1770.7	0	0	0	0	-12.1157	0.0486099	no
Q8BLR2	CPNE4	Cpne4	0	0	0	2128.95	0	0	12.447	0.0486279	no
Q06985	SIA1B	Siah1b	0	1766.43	0	0	0	0	-12.1122	0.0486284	no
Q8CFN5;Q60929	MEF2A	Mef2a	15636.2	29188.4	17857.2	0	0	2778.68	-4.46911	0.0486316	no
E9Q4R4	E9Q4R4	Zfp882	0	0	1471.2	0	0	0	-12.0531	0.0486367	no
Q9CQN4	SOSD1	Sostdc1	0	0	0	0	3106.1	0	13.1687	0.0486451	no
Q60670	SIK1	Sik1	0	1960.89	0	0	0	0	-12.2629	0.0486481	no
P07147	TYRP1	Tyrp1	12106.7	4652.94	5521.14	17186.2	50363.2	13785.3	2.01166	0.0486711	no
B2RXM6	B2RXM6	Ly6g6f	0	0	0	0	3066.21	0	13.1501	0.0486807	no
Q9JIH2	NUP50	Nup50	271560	199451	266735	80752.6	87886.4	134840	-1.22232	0.0486815	no
Q99JY8	PLPP3	Plpp3	0	0	0	0	3056	0	13.1453	0.048711	no
Q9WUR0	Q9WUR0	Tinag	0	0	0	0	3026.16	0	13.1311	0.04875	no
Q6NXZ1	KRBA1	Krba1	0	0	1627.43	0	0	0	-12.1987	0.0487641	no
Q8CFV4	NRN1	Nrn1	4084.2	0	0	0	0	0	-13.2881	0.0487765	no
P60761	NEUG	Nrgn	4161.93	0	0	0	0	0	-13.3152	0.0488064	no
Q8R1E9	Q8R1E9	Scgb2b27	0	0	0	3316.01	0	0	13.0862	0.0488135	no
Q8BTG3	T11L1	Tcp11l1	0	0	0	0	0	2066.78	12.4185	0.0489038	no
Q640M6	GDPD5	Gdpd5	0	0	0	0	1876.96	0	12.4421	0.0489309	no
P57680	EVC	Evc	0	0	0	2247.01	0	0	12.5249	0.048946	no
O35975	NAR2B	Art2b	0	0	0	0	0	3022.13	12.9666	0.0490068	no
Q3U6B2	GP183	Gpr183	0	0	0	3039.55	0	0	12.9607	0.0490206	no
Q9R0M3	SRPX	Srpx	0	0	0	0	1867.75	0	12.435	0.0490411	no
Q9QXV8	SPY2	Spry2	2127.88	0	0	0	0	0	-12.3476	0.0490533	no
Q8CHZ9;B9EJ57	MTF1A;MTF1B	Mterf1a;Mterf1b	2137.13	0	0	0	0	0	-12.3538	0.0490584	no
Q38HM4	TRI63	Trim63	0	0	0	2718.24	0	0	12.7995	0.0490665	no
P00757	K1KB4	Klk1b4	0	0	0	2863.74	0	0	12.8747	0.0490851	no
E9PV48	E9PV48	Ifit3b	0	0	0	0	0	2401.22	12.6348	0.0490903	no
Q9D8C9	Q9D8C9	Pnp2	0	0	0	0	2910.43	0	13.0749	0.0490904	no
A0A075B5P8	A0A075B5P8	Ighv2-2	0	0	0	0	1984.47	0	12.5225	0.0490906	yes
Q8BH10	ORAI2	Orai2	0	0	0	3194.3	0	0	13.0323	0.0490945	no
O35598	ADA10	Adam10	16336.2	14063.2	14214	32855.1	60315	26884.8	1.53131	0.0490968	no
P63084	S10A5	S100a5	0	0	0	2379.25	0	0	12.6074	0.0491353	no
Q80UW0	H6ST2	Hs6st2	0	0	0	0	2213.99	0	12.6803	0.0491425	no
Q6J1H4	UTF1	Utf1	0	0	0	2545.99	0	0	12.7051	0.049145	no
P50283	CD7	Cd7	0	0	0	2582.91	0	0	12.7258	0.0491533	no
O35659	GLP1R	Glp1r	3759.26	0	0	0	0	0	-13.1685	0.0491558	no
P30280	CCND2	Ccnd2	0	0	0	0	2912.61	0	13.076	0.0491608	no
P70434	IRF7	Irf7	0	0	0	0	2181.59	0	12.6591	0.0491745	yes
Q05769	PGH2	Ptgs2	0	0	0	2929.64	0	0	12.9075	0.049177	no
Q9D011	MPLKI	Mplkip	3634.69	0	0	0	0	0	-13.1198	0.049179	no
Q8K2P6	RFESD	Rfesd	0	0	0	0	2765.93	0	13.0014	0.0491851	no
Q61865	MIA	Mia	0	0	0	0	0	3234.84	13.0647	0.0491857	no
Q3USW5	FXRD2	Foxred2	0	0	0	2577.89	0	0	12.723	0.0492044	no
A2A9K7	A2A9K7	Cnksr1	0	0	0	2795.53	0	0	12.84	0.0492148	no
Q80UX8	ABHDD	Abhd13	0	0	0	0	2207.9	0	12.6764	0.0492161	no
Q80W21	GSTM7	Gstm7	0	0	0	0	2820.08	0	13.0294	0.049228	no
P63216	GBG3	Gng3	0	0	0	0	2654.11	0	12.9419	0.0492372	no
Q61781	K1C14	Krt14	21855	30045.1	46101.5	81433.1	89205.6	64984.8	1.31133	0.0492603	no
P42867	GPT	Dpagt1	0	0	0	0	2203.82	0	12.6737	0.0492664	no
Q8BKR5	PPR37	Ppp1r37	3568.5	0	0	0	0	0	-13.0933	0.0493041	no
A0A075B5R0	A0A075B5R0	Ighv5-16	0	0	0	0	2303.31	0	12.7374	0.049312	yes
Q9JM99	PRG4	Prg4	0	0	0	0	2672.16	0	12.9517	0.0493172	no
Q9JLY7	DUS14	Dusp14	0	0	0	0	2590.07	0	12.9067	0.0493225	no
Q91VA1	CTL4	Slc44a4	0	0	0	0	2263.07	0	12.712	0.0493316	no
A0A075B5Q3	A0A075B5Q3	Ighv2-5	0	0	0	0	2729.11	0	12.9821	0.0493377	yes
Q3UY90	GAK1A	Gask1a	0	0	0	0	2088.7	0	12.5963	0.049358	no
O08632	KR195	Krtap19-5	0	0	0	0	2489.68	0	12.8496	0.0493661	no
P13609	SRGN	Srgn	0	0	0	0	2533.77	0	12.8749	0.0493705	no
Q9Z0Y2	PA21B	Pla2g1b	0	0	0	0	2455.88	0	12.8299	0.0493775	no
Q8CHR6	DPYD	Dpyd	0	0	0	0	2281.7	0	12.7238	0.0494331	no
E9PV82	FA53A	Fam53a	2268.37	0	0	0	0	0	-12.4398	0.0495452	no
P70178	SIX5	Six5	2377.97	0	0	0	0	0	-12.5078	0.0495799	no
Q60864	STIP1	Stip1	3572180	2019270	2452880	1081130	563412	2122010	-1.04501	0.0496011	no
Q920D7	SG3A1	Scgb3a1	0	3203.45	0	0	0	0	-12.9709	0.0496284	no
Q91W78	USB1	Usb1	2343.5	0	0	0	0	0	-12.4868	0.0496365	no
Q8CJ78	ZN628	Znf628	2373.49	0	0	0	0	0	-12.5051	0.0496715	no
A2BIN1;Q4FZE8;P02762;E9PVW0;E9QA79;B5X0G2;A2BIM8;P11588;A2CEK7;A9R9W0;P04938;P11589;L7N222	MUP11;MUP18;MUP6	Mup11;Mup18;Mup6	9920.42	7738.1	259826	33673.1	14385.5	21727	-2.07479	0.0496785	no
Q9Z0X0	BORG3	Cdc42ep5	3316.08	0	0	0	0	0	-12.9875	0.0497318	no
Q8C5P7	TDRP	Tdrp	3524.97	0	0	0	0	0	-13.0756	0.0497421	no
Q99MY8	ASH1L	Ash1l	3276.17	0	0	0	0	0	-12.97	0.0497498	no
P16675	PPGB	Ctsa	87200.6	39617.1	28960.8	62929.8	221090	90595	1.41929	0.0497578	no
Q9EPK5	WWTR1	Wwtr1	3402.76	0	0	0	0	0	-13.0247	0.0497639	no
Q8JZZ6	AMERL	Ammecr1l	2857.29	0	0	0	0	0	-12.7727	0.049792	no
G3X9K7	G3X9K7	Apol10b	2492.2	0	0	0	0	0	-12.5755	0.0498329	no
D3YWE6	MN1	Mn1	0	3148.18	0	0	0	0	-12.9458	0.0498496	no
Q9QY33	TSN3	Tspan3	2937.77	0	0	0	0	0	-12.8128	0.0498671	no
Q9CZX7	PP4P2	Pip4p2	3055.61	0	0	0	0	0	-12.8695	0.0498773	no
Q7TNL9	Q7TNL9	Chchd10	2479.78	0	0	0	0	0	-12.5683	0.0499344	no
P70193	LRIG1	Lrig1	3118.16	0	0	0	0	0	-12.8987	0.0499709	no
Q62082	MYL10	Myl10	0	2428.94	0	0	0	0	-12.5716	0.0499868	no
P62835	RAP1A	Rap1a	26439	19188.2	10911	30292.5	95540.2	23647.8	1.55894	0.0499879	yes
Q8R043	SIM29	Smim29	3203.87	0	0	0	0	0	-12.9379	0.0500352	no
P19001	K1C19	Krt19	13234.3	22717.8	62137.8	69004.3	198418	29419.5	1.65597	0.0500428	no
Q9JHQ0	ANXA9	Anxa9	0	0	2603.82	0	0	0	-12.8766	0.0500992	no
Q9D5S1	TX19B	Tex19.2	0	3080.5	0	0	0	0	-12.9144	0.0501047	no
Q6P8J7	KCRS	Ckmt2	3326.47	17469	26838.5	134526	30374.3	11514.8	1.8706	0.0501527	no
Q69Z98	BRSK2	Brsk2	0	0	2933.59	0	0	0	-13.0487	0.0501997	no
Q3UQA7	SELH	Selenoh	298020	113642	426159	77082.2	35148.3	188316	-1.47978	0.0503039	no
Q9WV54	ASAH1	Asah1	194840	206654	147911	294790	667958	248994	1.26277	0.05044	no
Q9WU42	NCOR2	Ncor2	130948	68430.9	65557	33281.3	19186.1	49549.6	-1.30728	0.0507308	no
P29788	VTNC	Vtn	518062	124625	240016	205775	2253130	166190	1.75182	0.0512191	no
Q99M54	CDCA3	Cdca3	27311.2	9708.53	27318.2	1824.8	0	4149.41	-3.43069	0.0514082	no
P97300	NPTN	Nptn	150646	112200	248963	382800	333804	448027	1.21577	0.0518423	no
P58462	FOXP1	Foxp1	146970	122778	160676	44689.5	14946.5	100521	-1.40367	0.0519069	yes
Q8BHA0	IN80C	Ino80c	48548.2	117647	53250.5	35022.2	11987	34273.3	-1.37931	0.0524219	no
Q3UW53	NIBA1	Niban1	40070.2	33668	24165.4	104714	118500	21043.4	1.43389	0.0524701	no
Q7TSC1	PRC2A	Prrc2a	249316	145396	182530	113029	33292	85721.1	-1.27167	0.0525926	no
O55042	SYUA	Snca	70609.6	43915.7	32711.8	12993.6	21018.7	17122.8	-1.41309	0.0528389	no
Q9CYH2	PXL2A	Prxl2a	10639.5	25283.5	13586.3	12261.5	131456	13116.7	1.8274	0.0528779	no
P17095	HMGA1	Hmga1	445079	876127	1.01542e+06	397127	41321.2	415698	-1.45706	0.0528918	no
Q9R1Q8	TAGL3	Tagln3	16829	4397.23	68307.4	13745.8	2783.09	3835.31	-2.19592	0.053584	no
Q91X91	NADC	Qprt	5797.06	5065.56	2623.4	7839.28	56440.4	1668.21	2.47996	0.0537395	no
Q99KE1	MAOM	Me2	59982.6	54645.8	18198.5	119562	175409	33068.7	1.45324	0.0540027	no
Q8K2F0	BRD3	Brd3	55628.4	70659.4	179966	35008.2	16052.7	63319.4	-1.43976	0.054336	no
Q9D9M2;P62069	UBP12	Usp12	4326.38	0	0	3261.74	68497.8	3206.56	4.37659	0.0543554	yes
O08804	O08804	Serpinb6b	21327.2	24673.8	111745	74035.6	341103	69060.5	1.66824	0.0546651	no
P11680	PROP	Cfp	13359	8910.11	31157.5	54036.2	67717.4	27030.5	1.51343	0.0548829	yes
P15806;Q60722;Q61286	HTF4	Tcf12	152420	78677.8	250216	33640.8	16228	119150	-1.51678	0.055079	no
Q9D020	5NT3A	Nt5c3a	40331.4	31155.6	36141.9	42368.2	163739	51366.4	1.38119	0.0551751	no
Q91VJ5	PQBP1	Pqbp1	139292	92395.9	86341.6	49914.8	24109.8	55196	-1.23779	0.055413	yes
O09117	SYPL1	Sypl1	14374.7	6946.86	6002.3	8134.85	73531	11770.3	1.95121	0.0556751	no
Q99L28	RLP24	Rsl24d1	173642	118368	56608	68028.2	31895.7	34326.2	-1.28285	0.0559178	no
Q9ESY9	GILT	Ifi30	121683	122275	124404	309024	275452	198800	1.16001	0.0561437	no
Q3V0T4	ITAD	Itgad	0	0	4037.29	6242.71	132984	0	5.13798	0.0562346	no
Q8R2Z5	VWA1	Vwa1	50438.2	35794	91566.8	216616	103323	109676	1.28602	0.0562972	no
P53568	CEBPG	Cebpg	50407.2	40760.8	39036.2	12321.6	2998.58	25753.8	-1.62869	0.0565335	no
E9Q8B5	E9Q8B5	Cfhr4	7774.75	5996.18	12836.8	6792.1	86242.8	7015.78	2.0375	0.0565814	yes
Q9CWE0	MFR1L	Mtfr1l	82708.9	59372.2	69131.9	30922.7	11904.4	39643.4	-1.31554	0.0566731	no
P23780	BGAL	Glb1	47857.8	33375.9	23263	43208.4	182705	33114.4	1.47028	0.0567726	no
Q9EPQ8	TCF20	Tcf20	53325.8	54095.4	45068.4	21524	11350.6	25238.8	-1.33646	0.0571358	no
P20801	TNNC2	Tnnc2	42343.2	1.06646e+06	2284420	6374030	4402795	706482	1.75497	0.0573377	no
Q61152	PTN18	Ptpn18	41387.4	27944	7313.81	0	0	4075.99	-4.15635	0.057385	no
Q8C129	LCAP	Lnpep	60432.4	35865.8	38402.8	71286.4	146889	79687.9	1.25674	0.0574856	no
P11276	FINC	Fn1	308119	282050	335194	404068	1254685	372154	1.24663	0.057556	no
Q91Y57	SIG12	Siglec12	985.539	4712.77	2345.78	4931.98	42521.7	2631.23	2.79713	0.0575695	no
P05784	K1C18	Krt18	19466.2	132602	106550	419394	84428.6	225920	1.50249	0.0580322	no
Q8R317	UBQL1	Ubqln1	279466	143628	279362	56819.8	37966.2	176031	-1.34689	0.0582847	yes
Q9R0P5	DEST	Dstn	62134.4	42153	50091.1	157898	128606	57603.7	1.23585	0.0585587	no
Q60847	COCA1	Col12a1	24641	20969	18425	22763.2	119890	23703	1.52455	0.0590026	no
Q3UHX2	HAP28	Pdap1	311797	195792	172491	87563.4	39249.2	148938	-1.24288	0.0590962	no
P51174	ACADL	Acadl	62073.8	63362.1	45608.8	120302	204886	57183.8	1.27959	0.059379	no
P11247	PERM	Mpo	19738.8	4974.89	4259.15	8646.47	98790.9	3160.91	2.14749	0.0598665	no
O35405	PLD3	Pld3	42270.7	39939.2	21346.5	50478.2	154508	37828.6	1.38045	0.0600304	no
E9Q555	RN213	Rnf213	36301.2	38928	29928.5	132126	76418.9	35072.6	1.28704	0.060052	no
Q6IQX8;P24399;Q8BPP0;B2RUI1;Q499D5;Q8C0Q5;G3X9T1;Q80YP6	ZN219	Znf219	60995.8	63633.5	77958.1	29156.8	7537.44	40639.9	-1.3711	0.0602819	no
Q9ES46	PARVB	Parvb	3525.22	4400.01	6977.05	8351.98	48948.8	6701.7	2.21443	0.060351	no
Q3V3R1	C1TM	Mthfd1l	79866.5	42009.9	31903	130075	190092	39664.2	1.36129	0.0603978	no
P30999	CTND1	Ctnnd1	80346.8	54287.7	40037.4	263869	113165	44172.4	1.35167	0.0605747	no
P01921	HB2D	H2-Ab1	8351.89	0	16107.7	52256.6	66896.9	46078.3	2.77174	0.0606088	no
Q501J7	PHAR4	Phactr4	99169.2	49868.8	60134.7	33076.4	12885.5	36314.2	-1.29217	0.0606251	no
Q3UB74	TBRG1	Tbrg1	76942.8	1002713	912573	1.0364e+06	2966670	1099775	1.43454	0.0608265	no
Q7TMR0	PCP	Prcp	13345	13497.7	6944.49	20115.8	74713.7	8173.4	1.77321	0.0609558	no
Q9D7Z3	NOL7	Nol7	74090.1	69963.6	73820.4	33876.6	9658.14	41781.9	-1.32105	0.0610559	no
Q8BFZ9;Q91X78	ERLN2	Erlin2	54396.9	55678.4	40084.3	90293.4	215142	41914.1	1.34302	0.061058	no
O35127	C10	Grcc10	41251.5	34493.2	50661.3	20108	9218.47	16650.6	-1.4267	0.0611228	no
Q9Z1M8	RED	Ik	297307	165244	244203	74948.9	33426.6	171058	-1.30314	0.0612973	no
Q99JF8	PSIP1	Psip1	930598	753613	1606290	681514	107896	579710	-1.2737	0.0613124	no
Q8BG17	NOL12	Nol12	45257.1	73092.3	98037.3	41356.3	3135.13	29583.2	-1.55734	0.0614237	no
P24638	PPAL	Acp2	142515	80018.6	163381	236255	426768	192744	1.22959	0.0614499	no
P23927	CRYAB	Cryab	2245.29	15387.2	18519.8	102422	20181.5	10641.2	1.87019	0.0615226	no
O35185	BHE40	Bhlhe40	36304.8	7576.45	17164.8	81542.1	60255.5	19616.6	1.49686	0.0618015	no
P21271	MYO5B	Myo5b	25752.8	13762	6207.14	940.385	712.712	4286.85	-2.85755	0.0618907	no
E9Q616	E9Q616	Ahnak	1183110	485891	236902	320044	203276	231811	-1.22306	0.061909	no
Q9DBB8	DHDH	Dhdh	11008	10588.6	23858.8	69073.9	43368.1	16693.8	1.53182	0.0619689	no
Q9CY57	CHTOP	Chtop	385780	107157	169032	78638.6	5142.89	124404	-1.6268	0.062224	no
P02469	LAMB1	Lamb1	66126.3	59054.2	59205.6	168739	141940	84383.8	1.17618	0.0622942	no
Q6PE84	STML3	Stoml3	8148.43	0	5401.8	10111	92902.2	3119.09	3.12493	0.0623328	no
P58871	TB182	Tnks1bp1	43426.3	30617.2	27497.2	11291.5	8980.41	13049.9	-1.53156	0.0624286	no
P29416	HEXA	Hexa	61904.4	60098.7	19362.3	66043.3	192153	65021.7	1.35335	0.0626032	no
Q01149	CO1A2	Col1a2	2407895	3038970	2896765	3935670	6271540	3579040	0.811279	0.0627532	no
Q7TMM9;Q9CWF2	TBB2A	Tubb2a	321906	187748	891413	123534	147206	287272	-1.33342	0.0630975	no
Q99JP4	CDC26	Cdc26	162582	69388.4	98482.8	47988.6	20737.2	63696.7	-1.26644	0.0630988	no
Q9D2U5	LSMD1	Naa38	197899	204108	137156	80010.1	40129.2	108843	-1.17397	0.0634705	no
P54227	STMN1	Stmn1	1473970	2517880	1933255	749398	199643	1631035	-1.17274	0.0634877	no
P97821	CATC	Ctsc	24857.8	41186.2	11176.1	36239.4	93925.1	50379	1.36815	0.0640676	no
Q8R149	BUD13	Bud13	108964	91904	130878	42554.6	5225.94	70895.8	-1.47485	0.0641061	no
Q8C7E9	CSTFT	Cstf2t	55921.3	41110.7	48139.3	12357.3	13559.4	29053.1	-1.3416	0.0646452	no
Q9JIX8	ACINU	Acin1	788410	752272	913423	426188	90128.9	527603	-1.214	0.064869	no
P01845;P01844	LAC2	Iglc2	1666.71	3789.14	6240.25	4526.45	34938.1	17078.2	2.34612	0.0652567	yes
P11928	OAS1A	Oas1a	0	9513.69	8537.11	45218.8	42773.8	31244	2.75829	0.0653015	yes
Q8VHR5	P66B	Gatad2b	122029	94039.1	63209.2	49254.6	13853.1	49089.6	-1.25594	0.0654253	no
Q921K9	BCL7B	Bcl7b	1498.6	53800.4	7189.68	6012.86	2562.72	673.891	-2.66266	0.0658991	no
Q6A065	CE170	Cep170	56907	49343.4	59781.7	16814.5	10563.4	37303.6	-1.32244	0.0663445	no
Q9JJH1	RNAS4	Rnase4	5903.22	8627.78	8381.59	17879.2	49823.6	10406	1.88164	0.0664678	no
Q3U1F9	PHAG1	Pag1	296230	194316	125824	70536.3	133.608	73049.9	-2.05641	0.0665582	no
Q3V188	ENDOU	Endou	40074	28186.6	108598	7851.23	7763.77	44109.8	-1.58837	0.0666292	no
O88286	WIZ	Wiz	68164.1	74613.9	59127.5	29744	11579.3	40310.8	-1.25991	0.0666817	no
Q7M6X2	Q7M6X2	Zfp874b	66460.7	81414.2	187720	158217	398261	231563	1.28103	0.0671001	no
Q8BLH7	HIRP3	Hirip3	357990	184594	332109	160676	38704.2	162509	-1.24983	0.0676507	no
Q02357	ANK1	Ank1	21300.5	28685.3	14385.2	22344.5	115558	23601.3	1.48544	0.0678902	no
Q8VDY9	CAAP1	Caap1	36195.8	42479.2	61619.2	18585.8	3844.78	27399.8	-1.49117	0.0678947	no
P51880	FABP7	Fabp7	0	0	4830.55	2262.4	42927.2	33526.3	3.99191	0.0685873	no
P15508	SPTB1	Sptb	60559.8	58158.2	68088.3	98096.1	188615	106676	1.16318	0.0688823	no
Q9D358	PPAC	Acp1	151482	97604.6	185209	289824	349898	275620	1.13536	0.0690973	no
O88456;Q9D7J7	CPNS1	Capns1	52518.2	25760.2	54915.9	69380.9	125149	98821	1.21157	0.0691262	no
Q9DC77	SMPX	Smpx	40111.9	0	213082	464738	980520	452327	2.89909	0.0691604	no
P97302	BACH1	Bach1	61164.7	40236.9	48178.7	11207.3	5247.6	36603.4	-1.45785	0.0698666	no
P45591	COF2	Cfl2	34421	49576.9	48675.5	196864	45295.8	72733.2	1.27214	0.070208	no
Q9DCB1	HMGN3	Hmgn3	9157	23722.7	7628.51	66583.4	21348	24112.5	1.53811	0.0702276	no
E9Q5C9	NOLC1	Nolc1	625052	193996	344650	138045	56880.8	269902	-1.27417	0.070301	no
Q60598	SRC8	Cttn	175584	92569	37880.9	30249.2	23824	62178.1	-1.29379	0.0704529	no
Q8BFW4	TRI65	Trim65	9563.31	18315.3	12793.5	60306.6	21050.8	28370.5	1.4764	0.0704567	no
Q8R5I6;P15626	GSTM2	Gstm2	14077.2	22667	12077.4	21960.6	103670	9488.82	1.6284	0.0705534	no
P46412	GPX3	Gpx3	18769	28503.2	5047.77	14060.5	93757.2	31399	1.59243	0.0710548	no
Q9JMG3	TMUB1	Tmub1	8951.51	72406.3	15672.2	12635.8	2266.16	10466	-1.87948	0.0712239	no
Q01063;Q3UEI1;B1AWC9;O89084	PDE4D	Pde4d	22628.8	92239.4	42906.6	23449	11607.7	23498.3	-1.37614	0.0713436	yes
E9Q7E2	ARID2	Arid2	61327.2	60751.6	48471	22518.5	11412.3	34795.2	-1.25759	0.0713889	no
P30658	CBX2	Cbx2	20388.7	44680.1	21610.1	12966.3	1679.95	8489.43	-1.86758	0.0713889	no
P70441	NHRF1	Nherf1	1020335	1905375	1334410	862588	435078	813790	-0.963292	0.0714557	no
Q6ZPZ3	ZC3H4	Zc3h4	150430	108122	164854	71835.2	16145	86122.2	-1.26441	0.071931	no
Q03347	RUNX1	Runx1	80582.5	157318	40609.8	26327.5	12555.7	64701.9	-1.35239	0.0719771	no
P51910	APOD	Apod	17955.2	19673.7	19993.2	39050.9	49651.7	43808.8	1.27566	0.0726322	no
Q9CXU0	MED10	Med10	120755	198440	167646	69795.6	12375.5	107332	-1.34153	0.0728414	no
Q570Y9	DPTOR	Deptor	3300.87	2205.82	9001.41	37898.1	17698.6	7484.2	2.11579	0.0729075	no
B2RY04	DOCK5	Dock5	12643.2	6907.57	17723.8	55468.7	36575	14403.7	1.55395	0.0729401	no
Q8R409	HEXI1	Hexim1	151078	294300	230962	108450	52809.6	134634	-1.15384	0.0731985	yes
Q61001	LAMA5	Lama5	18262.7	23140.8	20808.3	28346.6	79354.4	36847.6	1.32242	0.0735237	no
Q9D7S0	LYPD8	Lypd8	0	0	4037.7	7396.06	50039.2	7272.01	4.00311	0.073592	no
Q8BHZ0	CYRIA	Cyria	17223.4	2147.14	17422.7	26093.4	52152.8	30704.2	1.63667	0.0739432	no
Q60605	MYL6	Myl6	1184060	840534	1292370	1554970	2765130	1567400	0.910526	0.0742681	no
Q9CY50	SSRA	Ssr1	310028	125986	474654	513634	541300	957138	1.16558	0.0744802	no
P58468	SLX9	Slx9	181996	68116.7	97509.4	50858.5	6361.62	69524.9	-1.41672	0.0745294	no
Q8K352	SASH3	Sash3	432796	335810	278266	105673	51922.1	275372	-1.22112	0.0750935	no
Q3UTJ2	SRBS2	Sorbs2	11281.8	25239.7	47348.6	40571.2	176604	17343.6	1.57008	0.0752654	no
Q60677	ITAE	Itgae	0	10772.1	0	129580	11663.2	2564.91	3.8197	0.075274	no
Q8VCE9	PKHH3	Plekhh3	6028.81	7934.61	10671.4	15443.3	39012.6	24024.2	1.74716	0.075922	no
Q62266	SPR1A	Sprr1a	7300.95	0	7360.98	49268.9	11215.6	40346.2	2.78256	0.0760056	no
Q3U5Q7	CMPK2	Cmpk2	28678.7	44027.1	17802	56064.3	130483	22956.8	1.35803	0.0762228	no
Q9R0T7;Q792Z1	Q9R0T7	Try4	0	4818.32	7810.28	0	344503	0	4.8821	0.0762253	no
O08715	AKAP1	Akap1	71864.9	62407.7	46298.7	30456.3	5446.48	33065.8	-1.34416	0.0763512	no
Q61093	CY24B	Cybb	10947	4945.72	9815.89	14789.5	42165.1	22954.8	1.73313	0.0768292	no
Q91VV4	DEN2D	Dennd2d	8387.59	13117.6	111150	17290.7	10549.4	14735	-1.69501	0.0775858	no
Q9Z126	PLF4	Pf4	22828.5	19215.5	24834.2	4903.65	198100	10338	1.83582	0.0777455	no
P97797	SHPS1	Sirpa	138362	135948	157211	291628	417534	173788	1.11944	0.0777903	no
P97792	CXAR	Cxadr	15795.2	68803.2	67295.1	16235.7	20269.8	20553.8	-1.36784	0.0779433	no
Q61085	RHPN1	Rhpn1	277954	342846	386124	149737	27003.8	232801	-1.28535	0.0779964	no
Q9D7V9	NAAA	Naaa	157220	44795.3	116066	147000	248588	293742	1.19078	0.0782481	no
P10649	GSTM1	Gstm1	55672.8	67745.5	67428	99468	335259	29368.6	1.41169	0.0785687	no
Q80W00	PP1RA	Ppp1r10	139351	120553	126954	58681.4	20967.5	87260.9	-1.17556	0.0785805	no
P0CW03	LY6C2	Ly6c2	0	0	5178.09	15816.3	52356.3	5831.57	3.8262	0.0788103	no
P81269;Q01147	ATF1	Atf1	81198.1	66345.1	107820	54895.2	5670.52	38824.4	-1.35978	0.0788489	no
Q8C2B3	HDAC7	Hdac7	77089.5	149043	93491.9	39939.9	50118.8	48142.8	-1.128	0.0789399	no
Q9DCT1	AKCL2	Akr1e2	93994.9	33616.1	22362.4	80864.4	214862	45271.3	1.35411	0.0789812	no
P27546	MAP4	Map4	290478	153324	183440	94403.2	41558.2	137510	-1.14507	0.07908	no
Q64727	VINC	Vcl	135578	109892	158110	178674	557140	142918	1.23161	0.0791117	no
Q8CB77	ELOA1	Eloa	138016	115398	179130	76588.6	29616.3	86160.9	-1.14697	0.0794623	no
O35609	SCAM3	Scamp3	28700.8	27923.5	25475	10104.7	7069.9	7655.84	-1.65855	0.07986	no
Q9CQ22	LTOR1	Lamtor1	121644	44411.7	65594.6	22544.2	25877.5	46820.9	-1.20408	0.0798725	no
Q6P5G6	UBXN7	Ubxn7	208192	170454	148661	98151.1	28266.5	103599	-1.15034	0.0799115	no
Q61282	PGCA	Acan	14492.2	31432.9	25789.5	26183.7	51282.9	90586.4	1.28709	0.0800391	no
Q91YE8	SYNP2	Synpo2	20715.8	28588.5	17771.5	23973.5	127190	15879	1.47236	0.0803419	no
Q07456	AMBP	Ambp	65763.9	40517.8	100035	52900.3	338336	101240	1.3541	0.0804496	no
O70548	TELT	Tcap	0	3583.04	7235.48	51213.2	23697.5	6806.3	2.89725	0.0809199	no
O88342	WDR1	Wdr1	198572	226624	60491.6	292662	669040	113714	1.31238	0.0810052	no
Q80W54	FACE1	Zmpste24	49299.7	47990.3	36111.3	102834	137296	40701.7	1.18394	0.0813919	no
Q9R233	TPSN	Tapbp	22566	50080.3	13866.5	49724.1	121502	27179.2	1.34922	0.0828232	no
D3Z445	D3Z445	Zfp707	11455.4	92277.4	110795	190066	11611.7	525880	1.73296	0.0828281	no
Q9QZL0	RIPK3	Ripk3	53990.8	60588.7	38276.7	182272	90347.4	51882.7	1.16241	0.0831431	no
Q8K2K6	AGFG1	Agfg1	210237	77575.1	77125.1	27851.9	63975	55961.2	-1.18155	0.083376	no
P00493	HPRT	Hprt1	305413	117978	116755	223353	501498	365725	1.13905	0.0834127	no
Q91XC8	DAP1	Dap	79491.9	152542	48634.8	67931.4	5451.28	29082	-1.40273	0.0834356	no
Q8CHY6	P66A	Gatad2a	98077.2	100558	89352	43472.4	34077.2	53276.7	-1.07497	0.0836661	no
P04441	HG2A	Cd74	34009.8	61851.4	81826.3	131850	85870.5	167944	1.13885	0.0838846	no
Q8BQ30	PPR18	Ppp1r18	98961.9	29615.5	31106	21222.5	14208.3	25746.3	-1.29206	0.083915	no
Q60775	ELF1	Elf1	172912	107154	179114	95775.6	30229	77613.2	-1.14629	0.0841116	yes
Q9JKS4	LDB3	Ldb3	6857.56	127836	136060	590084	99246.6	139148	1.59801	0.0848584	no
Q9D115	ZN706	Znf706	12817.9	102040	23728.6	13034.3	0	8569.81	-2.6444	0.0848773	no
P62627	DLRB1	Dynlrb1	805456	337064	557616	168119	115926	458123	-1.1481	0.0856473	no
P00920	CAH2	Ca2	439852	208636	239914	224096	1307340	366994	1.24516	0.085672	no
Q9ET54	PALLD	Palld	17765.2	20665.9	15423.8	17232.3	96304.3	18937.1	1.44539	0.0860073	no
P46938	YAP1	Yap1	119640	39038.3	3428.55	6668.95	0	16239.5	-2.72762	0.0861008	no
A0A2I3BR81	A0A2I3BR81	Nt5dc2	114902	79871	22866.3	35783.9	26958	22384.4	-1.23249	0.0861512	no
Q9QZF2	GPC1	Gpc1	92585.1	30780.2	85786.5	15550.1	10037.5	55225.6	-1.34737	0.0862647	no
Q64277	BST1	Bst1	93341.6	20804.5	59007.9	101604	222780	64469.3	1.28271	0.0864371	no
Q8BGS2	BOLA2	Bola2	354330	71367.1	113342	40772.5	24477.5	136944	-1.34148	0.0864981	no
Q810U5	CCD50	Ccdc50	58194.8	7892.35	13988.3	7489.11	0	3103.61	-2.863	0.0871194	no
Q8JZX4	SPF45	Rbm17	158136	81118.3	112767	48796.4	30242.5	78034	-1.11067	0.0872025	no
P51125	ICAL	Cast	131183	81426.3	62947.2	37849.6	24833.5	57586.7	-1.11976	0.0875829	no
Q6R891	NEB2	Ppp1r9b	168429	259483	318740	149778	61469.1	131928	-1.10129	0.0886485	no
Q9R257	HEBP1	Hebp1	75127.1	47255.9	48235.9	63765.5	233292	64424.4	1.22066	0.0888131	no
Q9WV32	ARC1B	Arpc1b	278666	347697	151664	444170	985226	177002	1.19317	0.0891945	no
Q924A2	CIC	Cic	38636.5	35777.8	20295	12969.4	4261.98	14504.8	-1.51373	0.0892273	no
P10518	HEM2	Alad	28054.3	37410.3	14491.8	21599.5	151808	19532.7	1.45058	0.0895215	no
Q61147	CERU	Cp	84482	86286.4	47314.8	86285.1	311060	66448.4	1.24241	0.0896184	no
Q8VFE9	Q8VFE9	Or12j5	70191.1	20824	51599.4	7633.4	0	16804.8	-2.53164	0.0896392	no
P28293	CATG	Ctsg	0	0	2980.67	10382.5	60564.8	0	4.586	0.0898723	no
Q5S006	LRRK2	Lrrk2	9412.68	1874.63	5714.64	2629.34	66116.9	2391.43	2.24121	0.0899005	no
P97927	LAMA4	Lama4	96613.4	109026	136244	412372	165228	143029	1.11023	0.0902286	no
O09172	GSH0	Gclm	21600.7	11048.6	19322	43294.3	51835.8	25523.8	1.29556	0.0903002	no
Q8K327	CHAP1	Champ1	49849.4	57458.7	55842.3	32913.3	6769.42	27399.2	-1.25588	0.090374	no
Q5QGU6	RTP3	Rtp3	15665.3	33612.6	17005.1	24184.1	123143	15015.5	1.44729	0.0904026	no
Q61897	KT33B	Krt33b	0	3673.39	974.034	746.014	44379.2	1510.98	3.51619	0.090701	no
P14602	HSPB1	Hspb1	20116.5	71615.4	53794.9	196396	85641.1	51519.2	1.23703	0.0907634	no
P97855	G3BP1	G3bp1	1844000	1120495	1537025	816444	224938	1158120	-1.00156	0.0908819	no
P50608	FMOD	Fmod	22534.5	118650	72688.4	297094	178048	43409.3	1.33803	0.0914923	no
P04370	MBP	Mbp	85923.6	56412.6	24423.8	14611.7	0	14298.1	-2.47075	0.0915708	no
Q3USH5	SFSWA	Sfswap	60219.2	44997.5	76346.4	26508.7	10083.4	40732.8	-1.2136	0.0916815	no
Q3TXT3	SOSSC	Inip	74941.6	57886.3	44493.6	14970.9	7929.9	46969.1	-1.28819	0.0916998	no
Q03267	IKZF1	Ikzf1	820300	666884	804280	402570	71144.9	540760	-1.15335	0.0917122	no
Q80VP1	EPN1	Epn1	86782.6	53579.7	55134.9	35251.6	15682	34858.6	-1.12974	0.0920788	no
O54826	AF10	Mllt10	42053.6	25359.2	28473.4	10567	5131.65	17613.5	-1.47368	0.0923348	no
Q6A085	ZN629	Znf629	41124	46667.6	28955	11149.3	12478.2	21401.8	-1.29351	0.0925575	no
Q921P9	TCAL1	Tceal1	37286.9	11483.9	4435.85	3234.7	0	0	-3.96949	0.0926868	no
Q3U0X8	TACT	Cd96	6032.94	14924	4691.01	54180.4	13479	13921	1.7359	0.0930144	no
Q9CQ19	MYL9	Myl9	161746	140452	229027	360944	433372	253291	1.04189	0.0930542	no
Q6P5G0;P63085;Q63844;Q61532	MK01	Mapk1	142968	82080.3	67695.2	200044	224048	141982	1.05849	0.0930646	yes
Q9EQK5	MVP	Mvp	15259	14701.7	8286.84	25680.9	58062.7	12409	1.47241	0.0931529	no
Q8VI93	OAS3	Oas3	3999.9	2032.06	1624.88	16559.8	21563.5	2209.97	2.53137	0.0932165	yes
E9PWW9	E9PWW9	Rsf1	100243	71912.6	86697.2	42377.9	22339	53685.1	-1.08123	0.0932445	no
Q9R0Q1	SYTL4	Sytl4	822.221	0	2221.64	3662.07	27817	3453.51	3.5856	0.0939272	no
Q8K4Z5	SF3A1	Sf3a1	887012	893538	921633	421288	254514	666486	-0.964608	0.0940414	no
E9Q784	ZC3HD	Zc3h13	149587	136467	152058	72308.6	23410.2	101490	-1.12036	0.0941763	no
P25911	LYN	Lyn	4764.27	5483.44	7344.85	7309.12	43529.8	10214.6	1.91044	0.0944394	yes
P43137	LIT1	Reg1	0	0	2030.37	1095.32	36256.4	1545.35	4.28648	0.094744	no
A0A075B674	A0A075B674	Ighv1-78	8467.62	0	8338.93	85817.4	17386.1	4581.56	2.68746	0.0951699	yes
O55222	ILK	Ilk	69229.9	96934.6	64647.6	147473	194952	104124	1.04982	0.095884	no
P54116	STOM	Stom	9174.23	6338.27	5455.41	7037.66	57297.8	5777.49	1.91195	0.0958903	no
Q9EQX4	AIF1L	Aif1l	96505.3	76080.4	232194	26998.2	0	48530.3	-2.46111	0.0960537	no
Q8C7G5	APOA5	Apoa5	0	0	7259.63	5013.4	144011	0	4.3915	0.096091	no
Q9QWR8	NAGAB	Naga	68611.1	70797.3	37719.2	67378.4	261666	48646.8	1.25072	0.0963429	no
Q9Z0E6	GBP2	Gbp2	9856.98	18995.8	14845.1	26672.7	53894.6	23531.8	1.34934	0.0965125	no
P40237	CD82	Cd82	159528	76402.9	147778	301504	308799	155045	1.069	0.096912	no
Q9CR78	MSD3	Msantd3	293430	440950	237226	338069	1137345	405104	1.08747	0.0972831	no
Q8BTJ4	ENPP4	Enpp4	54169.8	40459.8	87611.5	122497	146442	102961	1.07767	0.0974801	no
Q922U2	K2C5	Krt5	72730.4	36626.7	95615	222888	91818.8	124297	1.11889	0.0974983	no
O08539	BIN1	Bin1	110696	140482	168875	790528	87215.4	143789	1.28794	0.0977063	no
Q5SUF2	LC7L3	Luc7l3	403316	437614	499002	257822	106216	281013	-1.0227	0.0977361	no
O54931	AKAP2	Akap2	112323	51977.2	66324.3	18671.2	11019.2	63730	-1.25312	0.0978104	no
A2A791	ZMYM4	Zmym4	63515.1	39472.4	42202.3	23829.6	11050.8	27065	-1.1728	0.0984021	no
P28828	PTPRM	Ptprm	57381.1	9041.88	80429.9	147209	115961	84457.9	1.26965	0.0988148	no
P06802	ENPP1	Enpp1	8869.42	8333.42	5786.35	18825	32804.6	15643.7	1.66459	0.0989367	no
Q60722	ITF2	Tcf4	34284.4	33169.3	8713.25	3175.65	0	7865.79	-2.72086	0.0993275	no
Q06335	APLP2	Aplp2	17221.8	18997.7	22587.6	57163.2	39183.1	32938.8	1.18846	0.0993737	no
P08003	PDIA4	Pdia4	126489	100888	126342	152138	353325	184631	1.06123	0.0994401	no
P23950;P23949;P22893;Q5ISE2	TISD	Zfp36l2	124648	77865.3	45716.7	32059	12273.7	59402.3	-1.18693	0.0995488	no
Q6P8U6	LIPP	Pnlip	931.663	0	2257.72	0	71344.1	0	4.58651	0.0998314	no
Q9QXT5	EGFL7	Egfl7	56406.6	38428.6	29871.8	12400.4	10121.1	26438.3	-1.27481	0.100232	no
Q8K1L2	SPIN4	Spin4	0	34551.2	416.432	0	0	740.945	-5.48263	0.100307	no
Q3UA37	QRIC1	Qrich1	115706	68902.4	62993.3	30911	19981	59230.8	-1.1022	0.100488	no
Q8CGP7	H2A1K	H2ac15	156174	1343050	294280	331497	248336	116867	-1.26364	0.101067	no
Q61792	LASP1	Lasp1	161434	80279.4	78440.1	56531.8	38577.6	50885.4	-1.05048	0.101105	no
Q3THK3	T2FA	Gtf2f1	164093	169024	173714	68181.4	59083.2	115176	-1.00999	0.101288	no
P12023	A4	App	13360.5	18512.7	12747.7	35202.2	46227.6	21465.9	1.30382	0.101404	yes
Q8BTI8	SRRM2	Srrm2	613718	531866	559974	373340	95938.6	342223	-1.03722	0.101411	no
P16015	CAH3	Ca3	42625.3	652779	447323	1770715	704587	369059	1.34635	0.101566	no
Q8VC31	CCDC9	Ccdc9	54566.2	44962.9	44981.8	21832.2	7131.33	31600.8	-1.21479	0.101831	no
Q9EQ28	DPOD3	Pold3	67195.7	70464.2	160161	52842.8	20516.8	61489.8	-1.14967	0.102376	no
Q99KR7	PPIF	Ppif	209623	89634.4	831496	129930	99396.2	240630	-1.30264	0.102495	no
Q9CSN1	SNW1	Snw1	481154	322445	312766	208860	35007.4	245255	-1.15123	0.102514	no
Q6NZN0	RBM26	Rbm26	169628	184934	275768	106724	19516.8	149796	-1.18966	0.103023	no
Q61036	PAK3	Pak3	28271.9	47608.9	5846.44	7845.95	5025.18	10290.3	-1.71149	0.103099	no
Q921I1	TRFE	Tf	513328	544472	436908	544430	1258405	865249	0.939885	0.103134	no
Q61127	NAB2	Nab2	13214.8	14788.9	7401.54	78055.4	5508.68	18446.7	1.57157	0.103834	no
Q60596	XRCC1	Xrcc1	57911.1	64540.3	104164	34661.1	10945.2	54469	-1.17541	0.104287	no
Q8BSE0	RMD2	Rmdn2	12202.8	2451.81	29510.6	77606.8	31393.5	19566	1.52269	0.1043	no
P14069	S10A6	S100a6	73266.1	74274.4	73197.2	222165	162359	59502	1.08214	0.104329	no
E9PW43;Q9CQS8	SC61B	Sec61b	144394	83098.7	158750	64461.7	9748.28	89289.1	-1.23189	0.10455	no
P43404	ZAP70	Zap70	126664	160324	84397.1	311824	245570	149038	1.02175	0.104792	yes
Q9CXE2	BCL7A	Bcl7a	46559.1	26146.3	38335	10258.6	4405.7	26561.3	-1.39578	0.104835	no
O08997	ATOX1	Atox1	940495	1074525	667080	463478	425232	476152	-0.889389	0.105017	no
Q9R0G6;Q9Z1T2	TSP4	Thbs4	11454.2	46563.4	10301.2	68465.2	64610.8	22434.8	1.30288	0.105291	no
Q9JHC9	ELF2	Elf2	88061.2	44344.8	71691.2	36200.9	6156.3	43025.9	-1.23283	0.105302	no
P11688	ITA5	Itga5	39668.3	32546.8	30894.8	69906.9	89473.5	42868.1	1.06895	0.105779	no
Q8BMC3	SHC2	Shc2	0	6303.62	0	19838.6	18818.5	26086.9	3.48515	0.105976	no
Q8C9B9	DIDO1	Dido1	66676.8	69848.4	51753.1	30844.4	14647.6	39423.3	-1.09269	0.106505	no
Q6DIC6	Q6DIC6	Tro	4795.51	10737	15553.5	0	0	1541.73	-4.3549	0.106666	no
Q3UGS4	MCRI1	Mcrip1	267068	504247	457025	296900	44104.4	210752	-1.14155	0.106872	no
Q9ERL0	Q9ERL0	Mllt1	38225.5	37197.8	54658.9	18394.2	6068.98	28921.2	-1.27104	0.106889	no
P05208	CEL2A	Cela2a	0	0	5979.95	0	193283	0	5.05202	0.107009	no
Q04447	KCRB	Ckb	402588	244576	406850	1488310	495723	236178	1.11262	0.10702	no
Q8BMA5	NPAT	Npat	88495.9	66549.7	52157.2	28128.8	14644.1	49453.8	-1.10596	0.107363	no
Q9ERH4	NUSAP	Nusap1	64032.5	101107	98359.8	34348.2	23283	64604.8	-1.07213	0.107428	no
O08797	O08797	Serpinb9	10001.8	15146.5	15367.2	16539.5	51843.4	29146.8	1.36016	0.107443	no
Q8C3P7	MTA70	Mettl3	23866	45787.6	50641.6	19366.6	7640.79	22047.3	-1.2769	0.107553	no
P01942	HBA	Hba	4309010	5223325	6734040	5393015	13369950	6446975	0.717434	0.10793	no
Q5XKE0	MYPC2	Mybpc2	38694.6	54130.9	64605.2	171141	151174	24197.5	1.20457	0.108373	no
O54865	GCYB1	Gucy1b1	7053.11	9028.97	10957.2	28861.4	40462.4	8241.68	1.60386	0.108547	no
P46638;P62492	RB11B	Rab11b	151019	30490.2	132438	158283	245488	253560	1.13048	0.108878	no
A2AF33	A2AF33	Tmsb15b1	6173.48	11106.2	4024.54	564.068	0	0	-5.20425	0.109042	no
A2ADY9	DDI2	Ddi2	153234	427600	453102	197611	100168	190772	-1.06129	0.109209	no
Q63844	MK03	Mapk3	41835.4	55176.3	51811	79176.4	115706	89568.8	1.01313	0.109306	no
P09602	HMGN2	Hmgn2	700410	757170	1292370	680312	152710	514409	-1.02915	0.109359	no
Q8K3C3	LZIC	Lzic	202024	170860	356926	145836	42180.5	152968	-1.09817	0.109384	no
P97868	RBBP6	Rbbp6	118486	114938	129526	51870.2	25656.3	92792.1	-1.05656	0.109432	no
Q5SFM8	RBM27	Rbm27	93749.9	78928.3	74176.6	39597.5	15983.5	58002.2	-1.07365	0.109572	no
Q8R3B1	PLCD1	Plcd1	9878.69	5741.3	6964.15	7990.22	40237.2	18663.5	1.69217	0.109835	no
Q6IMF0;E9Q1Y9	KRT87	Krt87	0	16345.8	2183.02	3201.35	100615	4810.01	2.75645	0.10989	no
Q8K2H1	PPHLN	Pphln1	87376.1	75671.6	149628	48334.4	17158	76501.1	-1.13622	0.110343	no
P70387	HFE	Hfe	6426.31	9420.65	10052.2	15600	41785.8	15874	1.5968	0.111046	no
P10126	EF1A1	Eef1a1	1957990	1797165	1103425	2293610	3690635	1703090	0.781818	0.111113	no
Q924H7	WAC	Wac	89978.1	80755.4	50370.5	43002.3	17698	40337.7	-1.06242	0.111144	no
Q08423	TFF1	Tff1	170.154	0	14452.6	4783.28	106250	1710.01	2.97752	0.111239	no
P02088;A8DUK4	A8DUK4	Hbb-bs	5840880	5001860	5994450	5054600	14027550	6461925	0.704618	0.111498	no
O88587	COMT	Comt	25273	21427.1	22843.8	69314.9	62383.7	17164.5	1.18276	0.111967	no
Q62188	DPYL3	Dpysl3	44838.1	144146	36191.2	108678	289080	71669.6	1.21033	0.112196	no
P17047	LAMP2	Lamp2	791608	529851	716144	990029	1315725	1152750	0.84005	0.112624	no
Q64669	NQO1	Nqo1	1996.57	3641.78	2685.85	6136.73	31825	2088.89	2.4131	0.112684	no
P52332	JAK1	Jak1	43036	50904.9	33263.1	117468	93995.6	37250.3	1.05865	0.113489	no
Q80WJ7	LYRIC	Mtdh	137473	141028	206814	109692	44142.3	84055.1	-1.00574	0.113552	no
P97401	SFRP3	Frzb	100317	27386.2	15846.8	0	0	14837.7	-3.19577	0.113652	no
Q3U3C9	GSE1	Gse1	59921	55198.2	49076.2	15363.2	21639.1	36483.4	-1.08594	0.114108	no
A2ARZ3	FSIP2	Fsip2	0	11419.7	45278.8	25419.7	253078	30702	2.49452	0.11416	no
Q9QWK4	CD5L	Cd5l	6726.45	7282.69	39735.7	26108.8	93852.3	22885.2	1.44611	0.114337	yes
Q61581	IBP7	Igfbp7	75389.2	48535.9	68328.9	60542.3	213162	104567	1.08406	0.114492	no
Q99PM3	TF2AA	Gtf2a1	10618.3	2393.88	27828.7	10601.5	46193	60531.4	1.53235	0.114566	no
Q9D7G0;G3UXL2	PRPS1	Prps1	88652.4	130941	39901.3	189164	217695	89748.9	1.06216	0.114703	no
P70158	ASM3A	Smpdl3a	23616.2	16538	20291.5	34220.1	63984.3	28128.9	1.16456	0.114716	no
Q9JLT4	TRXR2	Txnrd2	11043	15188.6	4455.47	13754.2	63901.3	6152.22	1.63272	0.114929	no
Q9CPY3	CDCA5	Cdca5	43120.8	33863.3	40350.6	8741.72	5655.2	31456.8	-1.31957	0.114951	no
Q9QZ08	NAGK	Nagk	24861.5	19149	14046	22678.1	75425.6	25253.8	1.22761	0.116257	no
Q9D958	SPCS1	Spcs1	75707.6	56749.1	47483.8	114163	154974	67160	1.01107	0.116564	no
Q9DCJ1	LST8	Mlst8	16651	16478.7	11171.9	26230.3	54793.9	18599.9	1.2946	0.117057	no
Q8BI72	CARF	Cdkn2aip	71983.7	67462.1	66751.6	47032.8	16555	33286.6	-1.04625	0.117252	no
Q00899;Q3TTC2	TYY1	Yy1	798008	856376	824125	447284	151898	642782	-0.962477	0.117394	no
Q62351	TFR1	Tfrc	137340	185807	30698.5	74032.9	377434	285690	1.2165	0.117475	no
P97457	MYL11	Myl11	5538.68	204660	26080.5	32131.8	18521.5	28991.5	-1.47847	0.117516	no
Q8VE99	CC115	Ccdc115	81759.4	57292.8	57484.7	30633.2	10366.1	47416.5	-1.10727	0.117592	no
J3QNE4	J3QNE4	Ccdc180	30301	1337.64	45457.1	57427.1	28629.6	132977	1.49254	0.117627	no
Q8K010	OPLA	Oplah	18983.8	24278.8	9447.81	38519	53580.5	21497.3	1.23462	0.117737	no
P06537	GCR	Nr3c1	45835.3	45245.6	48026.5	17542.2	7236.31	34736.6	-1.19215	0.118063	no
Q8BG15	CTSL2	Ctdspl2	152920	64520.5	154989	39250.2	29413.8	102170	-1.0945	0.118171	no
Q922U1	PRPF3	Prpf3	154610	178592	174897	96693.6	37084.8	114116	-0.999813	0.118201	no
Q91V81	RBM42	Rbm42	289918	119452	189984	83185.1	24375.2	159368	-1.1288	0.118946	no
Q01705	NOTC1	Notch1	137786	102594	42366.8	11081.4	11931.2	86779.4	-1.28467	0.119024	no
G3X9Z4	G3X9Z4	Pcf11	69720.8	55648.4	70948.6	26033	8795.93	52577.6	-1.14086	0.119272	no
Q99KB8	GLO2	Hagh	14029.8	18230.5	17432.8	29215	68497.6	14501.9	1.28654	0.119458	no
Q9CPT4	MYDGF	Mydgf	28155.7	29601.2	14140.9	26086.6	94487.6	27593	1.19636	0.119901	no
Q9Z2A9	GGT5	Ggt5	5683.49	5299.24	12118.1	22591.8	28740.5	16183.2	1.59048	0.120055	no
P51437	CAMP	Camp	0	3675.51	9462.14	11445.7	61145.1	5250.88	2.6236	0.120674	no
O88696	CLPP	Clpp	25478	25993.2	23154.8	47235.6	69790.6	30561.1	1.08253	0.12107	no
Q9EQN3	T22D4	Spacdr	92918.4	148958	126719	78827.1	27107.8	72741.2	-1.01102	0.121305	no
Q9JJF9	SPP2A	Sppl2a	58713.1	83408.8	29498.2	84909.9	136023	96212.1	1.00775	0.121454	no
P24288	BCAT1	Bcat1	48399.5	34444.1	21265.8	14827.1	4971.89	20071.8	-1.31818	0.121747	no
Q62433	NDRG1	Ndrg1	505485	57270.9	151032	57960.1	77657.7	154888	-1.19772	0.121815	no
Q9ERG0	LIMA1	Lima1	145236	64907.6	51419.3	54692.7	30955.6	34983.2	-1.02431	0.122091	no
P53996	CNBP	Cnbp	945564	622006	603183	279112	112579	643665	-1.01957	0.122183	no
Q9QYS9	QKI	Qki	453724	386110	487249	285074	113752	272660	-0.948016	0.122505	no
Q9JKX4	AATF	Aatf	599092	473626	685340	379450	52156.4	388309	-1.08899	0.122568	no
Q8C503	SIT1	Sit1	48423.6	92576.2	89339.3	54298.1	1945.37	33697.1	-1.35814	0.122649	no
Q91WT4	DJC17	Dnajc17	164874	114963	100012	75163.2	32495.5	76568	-0.982818	0.122799	no
Q9EST3	4ET	Eif4enif1	56628.8	51532.2	74576.3	37845.9	10505.9	36069.1	-1.09682	0.123068	no
P97360	ETV6	Etv6	104627	57598.9	35614.4	23709	18121.3	46312.2	-1.07748	0.123117	no
Q64364	ARF	Cdkn2a	35153.7	49315.9	16812.6	112794	70238.4	24106.5	1.13688	0.12315	no
P47226	TES	Tes	4590.07	9539.03	2417.56	25152.2	26151.7	4310.06	1.87849	0.12321	no
P35991	BTK	Btk	1764.95	0	639.771	7408.83	17848.5	1778.53	3.64225	0.12335	yes
Q9JLF6	TGM1	Tgm1	6780.82	11677.5	4720.04	7040.69	50855.3	9940.9	1.71652	0.123414	no
Q61033	LAP2A	Tmpo	1515630	1363400	1166660	721896	273094	1136220	-0.878044	0.123452	no
Q8VDL4	ADPGK	Adpgk	47843.2	59127.9	31907.7	34722.9	181108	60237.6	1.13934	0.123475	no
Q3UHC0	TNR6C	Tnrc6c	33583.8	37166.4	17680.9	5489.77	0	10441.5	-2.42897	0.123567	no
Q8BHJ9	SLU7	Slu7	57138.6	55045.3	63137.3	32530.8	12570.2	36741.2	-1.06559	0.123612	no
Q9EQ20	MMSA	Aldh6a1	25126.5	79222.6	64125.8	88258.9	180947	67749.1	1.08915	0.124254	no
Q69ZX6	MOR2A	Morc2a	52099.5	59831.4	53994.4	25582.6	14815.4	37178.6	-1.04915	0.124414	no
A2ASS6	TITIN	Ttn	118890	215468	224216	626428	390706	116360	1.07224	0.124728	no
O70477	PKNX1	Pknox1	29953.2	18565.7	26828.1	9248.58	2941.07	12629.6	-1.5711	0.124769	no
Q2VPQ9	EAF6	Meaf6	67352.8	81179.3	160291	73280.4	12670.8	55313.6	-1.14377	0.125327	no
Q569Z6	TR150	Thrap3	622212	510254	742289	361647	76066.1	467674	-1.03581	0.125394	no
E9PWM3	E9PWM3	Armcx4	3591.51	5048.22	6736.01	56506.8	30576.9	0	2.54578	0.125481	no
Q8CJF7	ELYS	Ahctf1	103704	73429.9	79631.9	35963.8	25181.9	63267.2	-0.989065	0.125533	no
Q61595	KTN1	Ktn1	288678	247504	367236	155586	50817.9	231450	-1.02716	0.125879	no
Q9R1C0	TAF7	Taf7	60518.2	66408.9	113392	37195.7	12208.7	62133.4	-1.1061	0.125955	no
Q8C0M9	ASGL1	Asrgl1	85806.8	35307.8	48448.3	83001.2	131058	99700.6	0.98869	0.126358	no
Q62159;P62746	RHOB	Rhob	40034.7	28624.2	36778.4	50318.1	103805	47845.8	1.03718	0.12645	no
Q80X50	UBP2L	Ubap2l	968560	357228	450615	282124	91188.9	458096	-1.03897	0.126623	no
Q3URU2	PEG3	Peg3	33572.4	7031.56	93525.9	23757.3	0	1896.1	-2.45811	0.126866	no
Q9DCJ9	NPL	Npl	26393.6	15646.4	18455.7	44116.1	56021.4	23530.8	1.13064	0.127076	no
Q80V42	CBPM	Cpm	6682.27	7535.77	17319	23237.5	37624.3	20734.2	1.41508	0.127154	no
Q9CQK1	ZNHI3	Znhit3	90802	61477.7	74215.2	38329.8	17247.4	52869.7	-1.01827	0.127439	no
Q99L47	F10A1	St13	459965	1165845	968810	665292	236056	424366	-0.939999	0.12752	no
O08808	DIAP1	Diaph1	36560.5	34720.3	52646.8	163228	44868.8	48714.3	1.07048	0.127523	no
O70165	FCN1	Fcn1	5674.94	0	7930.09	17874.5	47120.1	7883.05	2.49486	0.127917	no
P58771	TPM1	Tpm1	298498	677646	696354	1419340	1193350	485559	0.944552	0.12839	no
Q9R207	NBN	Nbn	50702.6	50904.9	78454.9	32841.4	18086.8	35615.4	-1.03105	0.128527	no
B2RQG2	B2RQG2	Phf3	64476.2	60322	87966.9	36730.3	17870.3	48102.2	-1.02515	0.128645	no
P97429	ANXA4	Anxa4	86880.5	53308.6	22383.1	69346.4	182986	59332.2	1.10074	0.128786	no
Q9DAI2	IFT22	Ift22	84713.5	29358	81686.9	31009.9	10498.9	46610.6	-1.13191	0.129267	no
P01727;P01728;P01723;P01726;A0A075B663;P01729	A0A075B663	Iglv1	0	0	5713.18	0	77703.3	10899.2	3.97352	0.12931	no
Q0VG62	RBIS	Rbis	48455.2	18564.8	22464.3	15066.4	1499.05	13551.3	-1.52677	0.12934	no
Q9ERD7	TBB3	Tubb3	31058.7	25036.8	33069.8	6238.66	8027.41	19553.1	-1.34962	0.129376	no
Q9D6N5	NC2A	Drap1	108614	51100.5	113643	59240.8	23451	49464.7	-1.02112	0.129552	no
P09926	SURF2	Surf2	93952.2	95046.9	263180	90224.9	12098.9	98654.4	-1.20249	0.12997	no
Q8BH04	PCKGM	Pck2	25140.5	14881.1	17404.7	30891.6	72578.6	17499.5	1.19963	0.130037	no
O35435	PYRD	Dhodh	74942.2	41579.8	47012.2	99056.9	113911	85336.9	0.959335	0.130062	no
P40224	SDF1	Cxcl12	2218.82	0	0	0	36962.1	3053.64	4.43626	0.130157	no
Q9CQI4	IFTAP	Iftap	8559.07	11671.5	42508.7	3577.31	0	7292.23	-2.59172	0.130629	no
Q9D9Z5	DDA1	Dda1	46439.7	46965.1	40195.8	15718.6	1784.33	33861.6	-1.35143	0.130705	no
F6XLV1	CRCC2	Crocc2	1656.48	0	0	38339.4	0	746.484	4.65913	0.130777	no
Q8BJU2	TSN9	Tspan9	9089.25	5337.53	7825.91	11044.6	39786.2	11712.5	1.61128	0.130946	no
Q8QZW3	F151A	Fam151a	0	0	2758.19	1607.15	32224.4	3456.24	3.77284	0.131391	no
P70279	SURF6	Surf6	35469.3	53502.2	95317.3	39360.2	7410.57	36185.8	-1.16678	0.131554	no
P53564	CUX1	Cux1	322698	272976	168558	65680.1	22266.5	240234	-1.1652	0.131621	no
Q99LW0	ANR10	Ankrd10	243596	295251	159548	84249.1	51679.4	197118	-1.0039	0.131697	no
P08032	SPTA1	Spta1	149954	135140	167442	205414	360314	248955	0.929927	0.131965	no
Q61830	MRC1	Mrc1	15974.6	19384.6	11920	11902.4	87742	11121.3	1.3932	0.132242	no
Q9D3P8	PLRKT	Plgrkt	10711.4	25162	10026.3	25830.1	50773.4	23487.3	1.24601	0.13236	no
P26350	PTMA	Ptma	788541	571154	630962	365020	242268	445254	-0.860935	0.132361	no
O89098	CYTF	Cst7	2795.51	0	0	21775.2	9285.68	4097.81	3.80171	0.132502	no
Q6ZQ03	FNBP4	Fnbp4	224489	121262	115841	81677.2	34355.7	106083	-0.992992	0.132709	no
Q9QZ23	NFU1	Nfu1	152724	124758	241301	81278.9	57947.2	122266	-0.96504	0.13277	no
Q61554	FBN1	Fbn1	81650.2	380493	213116	415632	529324	336300	1.00483	0.132838	no
Q5PSV9	MDC1	Mdc1	78843.2	50944	64476.3	20067.8	14638.1	55386.6	-1.06265	0.132933	no
Q9WTQ5	AKA12	Akap12	69849.7	41065.4	32620.3	7540.54	19315.2	33550.4	-1.15018	0.133215	no
Q8R3B7	BRD8	Brd8	90400.1	79038.9	77288.4	40190.8	12781.1	63645.2	-1.04324	0.133363	no
A0A075B5P9;A0A075B5Q0;P18525;P18526;P18527;P18529;A0A075B5R1;P18528;A0A075B5Q9;A0A075B5Q4	A0A075B5R1	Ighv5-17	0	1888.79	3327.43	23562	17525.4	724.664	3.01142	0.133615	yes
Q8BIH0	SP130	Sap130	198123	194474	197162	114487	3084.54	116242	-1.32087	0.133793	no
Q5NCR9	NSRP1	Nsrp1	55497.3	44663.2	50773.5	26139.5	22211.8	23049.5	-1.01319	0.133934	no
E9Q5K9	YTDC1	Ythdc1	67440.6	124266	60088.2	45997.2	27050.8	49851.8	-0.965822	0.133983	no
B2RT41	B2RT41	Zfc3h1	32355.2	46069.2	35999.8	13173.5	17086.9	19552.7	-1.12447	0.133989	no
Q9R0M4	PODXL	Podxl	18871.8	15426.6	44467.7	44919.2	84746.3	36197	1.124	0.134291	no
A2A591;Q9D638	KRA31;KRA32	Krtap3-1;Krtap3-2	0	7833.85	0	427.912	107664	0	4.02806	0.134293	no
C0HKD9;C0HKD8	MFA1A;MFA1B	Mfap1a;Mfap1b	203872	221133	243594	127818	26083.5	164642	-1.04999	0.134538	no
Q9JL99	CLC1B	Clec1b	0	0	8570.57	8204.86	68848.2	3648.22	3.24867	0.134825	no
Q8VE88	F1142	Fam114a2	179468	139832	175371	94484.8	40361.8	115054	-0.947682	0.135424	no
Q9WVF6	PA2GD	Pla2g2d	2055.53	0	1588.06	7885.18	22749.8	1247.02	3.24826	0.135523	no
Q99MR3	S12A9	Slc12a9	12556.5	12199.6	18571.8	49644.5	17195	33212.2	1.22714	0.135863	no
Q9WV03;Q9WTJ8	FA50A	Fam50a	418583	275604	272868	158578	50743.5	257736	-1.00349	0.135885	no
P28660	NCKP1	Nckap1	6347.22	10939.5	12478.5	32734.9	19083	25748	1.41468	0.135939	no
Q8JZR0	ACSL5	Acsl5	23430.3	22780.2	16710.2	33631.1	60725.1	29173.5	1.08613	0.136078	no
P10922	H10	H1-0	109709	299234	501834	119228	99626.6	220006	-1.05151	0.136227	no
P24549	AL1A1	Aldh1a1	15732.8	38055.8	56527.4	44748.1	180040	20959.6	1.24965	0.136324	no
Q9D486	CMIP	Cmip	12084.2	4824.7	4778.91	18311.8	27224.3	14331.6	1.5869	0.13656	no
O88665	BRD7	Brd7	58233.9	65969.9	85583.2	23790	5349.65	62262.2	-1.19095	0.136561	no
P14152	MDHC	Mdh1	329745	361182	186927	432397	970979	199782	1.01164	0.136953	no
Q8R344	CCD12	Ccdc12	121689	98274.6	94099.9	68225.6	13968.6	66558.6	-1.04097	0.137223	no
Q8R0X7	SGPL1	Sgpl1	36668.9	32453	16515.3	43669.7	75521.9	41216.9	1.03231	0.137338	no
Q8CI12	SMTL2	Smtnl2	0	7036.22	6980.22	100446	0	21670	3.08551	0.138004	no
Q9Z130	HNRDL	Hnrnpdl	1522330	739835	873492	186320	143565	1101830	-1.08058	0.138706	no
Q925F2	ESAM	Esam	14443.4	8884.26	15747.4	26530.3	43590.3	18357.9	1.26268	0.138725	no
P61979	HNRPK	Hnrnpk	3988285	3673755	3349000	2089340	1406850	3213520	-0.657516	0.139046	no
P28667	MRP	Marcksl1	45630.4	25086.5	31527.9	20291.7	2701.4	17001.1	-1.32217	0.13923	no
Q8VF91	Q8VF91	Or4a69	32691.2	25710.7	40384.2	6259.85	0	14533.5	-2.24965	0.139307	no
Q62481	VPS72	Vps72	41685.6	36699.2	27178.8	18605.3	3951.61	20130	-1.25976	0.139479	no
Q9WVS0	ICOS	Icos	0	10234.1	0	6294.57	116306	0	3.81629	0.139555	no
Q8C4B4;Q9Z2R6	U119B	Unc119b	71016.4	43488.4	31343.2	16825.8	6924.02	39389.8	-1.14401	0.140054	no
Q6PR54	RIF1	Rif1	99689.4	44961.8	62853.5	37341.7	19283.8	43673.3	-0.991492	0.14023	no
P07146	TRY2	Prss2	0	0	4506.77	1828.85	44593.7	3202.14	3.48232	0.140534	no
Q62234	MYOM1	Myom1	21280.9	25809.5	18762.8	78659.2	49181.8	11328.8	1.16003	0.14061	no
D3Z423	R212B	Rnf212b	1729.26	0	4231.1	6186.41	31567.2	4010.39	2.8715	0.140708	no
Q9WV35	ABEC2	Apobec2	2352.2	20511.3	47887.8	142610	17804.8	36543.3	1.42141	0.140838	no
Q6ZQ82	RHG26	Arhgap26	4016.84	1209.56	3184.55	37460.2	2008.41	2436	2.32602	0.141014	no
Q80ZM5	Q80ZM5	H1f10	3435.51	14235.4	173399	12378.9	20759.9	35447.1	-1.5361	0.141143	no
Q6PCM1	KDM3A	Kdm3a	56477.9	72451.5	33596	20521	8351.89	43768.8	-1.09999	0.141181	no
Q99KJ8	DCTN2	Dctn2	630020	391983	411233	240322	160428	344656	-0.879173	0.141228	no
Q61765	K1H1	Krt31	0	3644.41	0	0	52476.7	1653.93	4.13022	0.141261	no
Q6SKR2	N6MT1	N6amt1	37600.3	27600.2	3656.74	7991.89	5665.59	6518.56	-1.64281	0.141584	no
Q62395	TFF3	Tff3	0	0	2557.85	468.9	47459.6	0	4.26375	0.142481	no
P56812	PDCD5	Pdcd5	384400	454876	477002	264520	82085.5	325117	-0.943867	0.14249	no
Q91Z40	GBP7	Gbp7	17016.3	16507.5	11924.6	38072.8	39379.7	19153	1.1861	0.142966	no
Q8K0H5	TAF10	Taf10	221376	240673	239968	104257	41623.7	200678	-0.985752	0.142994	no
Q8C551	R51A1	Rad51ap1	37734.4	29548.5	32205.5	4721.77	15602.2	19082.4	-1.24895	0.1432	no
Q9D8S4	ORN	Rexo2	23601.6	14284.5	20554.2	38299.1	46964.6	31580.8	1.07974	0.143882	no
Q8BZR9	NCBP3	Ncbp3	76096.8	51934.9	75017.8	28247	7364.91	57256	-1.10687	0.144182	no
Q9R0I7	YLPM1	Ylpm1	170769	107159	122850	71875.6	13697.2	102100	-1.06017	0.144282	no
O35143	ATIF1	Atp5if1	571919	1122264	916913	184048	416885	716122	-0.924415	0.144383	no
Q9Z188	DYR1B	Dyrk1b	9050.32	41927.5	15576.5	0	0	7311.95	-3.15266	0.144674	no
Q8BG32	PSD11	Psmd11	180978	159466	171570	491082	237111	198369	0.910758	0.144675	no
Q9QXV3	ING1	Ing1	25689.7	13426.6	23321.4	9767.67	5071.27	5859.89	-1.54509	0.144686	no
Q91VH2	SNX9	Snx9	18181.8	22442.5	12531.4	64120.2	34428.5	14469.2	1.17169	0.145369	no
Q71FD5	ZNRF2	Znrf2	212010	89391.6	77300.8	42295.5	43094.2	95200.2	-0.977584	0.145482	no
P45952	ACADM	Acadm	72851.4	70956.9	40329.1	114073	141010	68868.1	0.928302	0.145769	no
Q91WK0	LRRF2	Lrrfip2	37647.3	31280.8	40067.3	15958.3	11598.2	21318.2	-1.10946	0.145779	yes
Q8R2M2	TDIF2	Dnttip2	130360	96226.9	90688.6	74209.9	15826.8	63529.5	-1.00481	0.145854	no
O88668	CREG1	Creg1	12587.3	11044	18962.5	9701.88	59525.9	28354.2	1.29014	0.14591	no
O09159	MA2B1	Man2b1	111788	93830.8	91215.4	119680	301099	111792	0.960083	0.146124	no
Q64FW2	RETST	Retsat	46584.9	20376.1	78235.6	19249.1	8534.16	37078.8	-1.16861	0.146177	no
P17897	LYZ1	Lyz1	5275.49	1867.15	6460.49	9932.94	33320.7	4908.06	1.92649	0.146415	no
Q9CRA9	FGOP2	Fgfr1op2	43364.6	42469.8	53887.5	25448.3	5537.71	32603.7	-1.11941	0.146537	no
Q924Z4	CERS2	Cers2	17198.1	74264.9	8835.2	15455	11188	9802.21	-1.3483	0.146645	no
Q6NT99	DUS23	Dusp23	3594.76	10915.2	8966.55	26678	27050.5	10734.9	1.52501	0.146744	no
P62313	LSM6	Lsm6	98088.8	34705.4	76117.6	72135.5	222918	98677.8	1.02264	0.146908	no
A0A571BF58	A0A571BF58	Neb	11020.5	18234.3	28679.2	127430	10042.7	12444.1	1.35178	0.147708	no
E9PV38	E9PV38	Ces2g	0	10275.5	4481.82	3349.28	68448.5	3797.36	2.51874	0.147981	no
P18654;P18653;Q9WUT3	KS6A1	Rps6ka1	109554	122458	124011	357967	164612	129930	0.923989	0.148254	no
P43024	CX6A1	Cox6a1	431145	521258	388328	214260	83372.5	384032	-0.931822	0.148985	no
Q68FD5	CLH1	Cltc	317884	277326	173161	380482	646851	280894	0.890767	0.149114	no
P10711	TCEA1	Tcea1	397119	296916	365830	238948	89545.9	225614	-0.896591	0.149315	no
O70305	ATX2	Atxn2	72728.1	47767.2	52010.5	29210.1	12504.5	41387.9	-1.00469	0.149365	no
Q9EP89	LACTB	Lactb	25393.5	22539.5	13987.1	34486.9	50131.8	34256	1.05186	0.149499	no
P16277	BLK	Blk	0	1226.87	0	16817.5	11431.1	0	4.6644	0.149526	yes
Q5U5Q9	UIMC1	Uimc1	33762.2	28283.2	23403.5	7859.22	5686.06	19180.9	-1.3251	0.149595	no
Q80V70	MEGF6	Megf6	0	0	2641.24	1770.07	29301.3	2696.01	3.6927	0.149719	no
E9PYL2	PRR12	Prr12	33654.1	34673.2	29254.4	17068	5595.05	18522.2	-1.20092	0.150327	no
P47857	PFKAM	Pfkm	49551.2	66419.8	37128.1	185018	65578	43278.2	1.00761	0.150507	no
Q9EPK2	XRP2	Rp2	17772.2	10081.9	14534	15888.5	41432.3	34283.7	1.20464	0.150572	no
Q00612	G6PD1	G6pdx	143056	139101	42860.6	150260	385790	72256.6	1.07156	0.150821	no
Q64282	IFIT1	Ifit1	2809.02	7732.87	1895.54	16425.3	17915.8	9638.4	1.93942	0.150869	no
Q8VCH8	UBXN4	Ubxn4	66085.9	64158.1	68660.8	37180.8	8825.25	49003.7	-1.03936	0.151404	no
Q9CQZ1	HSBP1	Hsbp1	72268.1	21259.5	32258.8	18117.9	11718.2	25317.3	-1.11518	0.151645	no
Q8CI08	SLAI2	Slain2	45567.1	38119.8	16582.5	5804.75	0	15187.2	-2.20142	0.151706	no
Q61103;Q9QX66;P58269;Q8BZ21;Q8BRB7	REQU	Dpf2	315610	134758	229042	103724	25902	191616	-1.04932	0.151741	no
P01843;A0A0G2JE99	A0A0G2JE99	Iglc1	942.971	3577.54	6669.69	3676.8	37011.8	3966.37	2.08837	0.152209	yes
Q99JW4	LIMS1	Lims1	21233.7	24963.9	12090.2	32297	67740.1	16734.5	1.1418	0.152269	no
P15327	PMGE	Bpgm	81991.3	72935.1	45232	60151.9	210998	88778.1	0.985848	0.152544	no
Q6P1B1	XPP1	Xpnpep1	24997.7	25199.5	9313.42	17977.5	90352.1	15248.7	1.23226	0.152862	no
D3YY91	LLR1	Lrr1	4003.47	1848	4819.06	3619.88	32487.4	5051.7	2.07152	0.153231	no
Q9CZ13	QCR1	Uqcrc1	164268	161640	76958.2	165579	417628	132665	0.97484	0.153467	no
P17563;Q63836	SBP1	Selenbp1	46257.2	68365.9	57863.1	72039	259516	20053	1.16279	0.153962	no
Q8VIJ6	SFPQ	Sfpq	1125675	1321915	956953	631765	268384	964208	-0.819274	0.153986	yes
Q62186	SSRD	Ssr4	47142.1	87077.2	30101	77530.9	148502	68692.1	0.972787	0.154348	no
Q61124	CLN3	Cln3	4107.77	105262	1663.37	5044.04	20751.7	1008.62	-1.84772	0.154348	no
Q810A3	TTC9C	Ttc9c	34363.9	46509.2	30308.1	11256.8	9557.37	28015.2	-1.12619	0.154583	no
Q9CPN8	IF2B3	Igf2bp3	259964	268208	8641.2	99241.7	77351.6	12661	-1.3503	0.154636	no
Q62203	SF3A2	Sf3a2	233115	161640	204054	102624	39002.7	163150	-0.938302	0.154838	no
A0A1L1SR01	A0A1L1SR01	B3galt9	0	0	4690.91	23067.7	41571	0	3.76138	0.155087	no
Q3TZ65	OD3L2	Odf3l2	37599	69701.1	23415.3	29354.3	13876.1	15363	-1.07421	0.155098	no
Q62087	PON3	Pon3	22870.4	31011.4	5316.74	19956.3	91534.4	14642.3	1.28177	0.155171	no
Q6ZWQ7	SPCS3	Spcs3	14079.1	4771.71	6790.12	18220.5	38116	9807.85	1.49953	0.15525	no
Q9D0F9	PGM1	Pgm1	50716.3	69647.1	44073.9	164779	104173	37337.2	0.979157	0.155295	no
O09048;Q925H3	KRA65	Krtap6-5	0	3631.47	0	0	67687.7	0	4.46251	0.155481	no
G5E905	G5E905	Zfp871	44162.2	63383.5	19577.8	20398.5	16151.6	19997.1	-1.06783	0.155572	no
Q61048	WBP4	Wbp4	43389	41715.4	71617.5	24666.4	4903.86	42028.4	-1.1322	0.155581	no
A2ARA8	ITA8	Itga8	0	0	1538.68	1973.05	29896.2	0	4.39945	0.155678	no
Q8BM11	Q8BM11	Tgm6	142874	236806	247417	569114	419152	163086	0.933758	0.156172	no
Q9DAY6	Q9DAY6	Yae1d1	47999.3	31788.1	24193.8	9392.56	2491.57	28549.3	-1.31122	0.156306	no
P11152	LIPL	Lpl	16712.6	0	6971.48	21516.8	69306.8	8051.65	2.21349	0.157251	no
Q812F8	MGT4B	Mgat4b	0	0	488.303	4113.35	9844.76	1433.55	4.95498	0.157271	no
Q8BIQ5;Q8C7E9	CSTF2	Cstf2	248684	208816	187676	133688	66598.1	138991	-0.869969	0.15739	no
Q91WJ8	FUBP1	Fubp1	1342765	1131720	1239320	831775	255896	975329	-0.813094	0.157957	no
Q8K3Z9	PO121	Pom121	48823.9	31471.5	43073.4	14100.2	9283.13	32809.8	-1.09251	0.158111	no
A2AF31	A2AF31	Tmsb15b2	20329	15301.7	23772	9182.96	0	1886.4	-2.43075	0.158148	no
B8JK39	ITA9	Itga9	59638.7	34909.3	33522.4	32574.2	97420	103034	0.969992	0.158152	no
Q8BMK1	METL2	Mettl2	33319.7	31461.9	39058.8	11281	10813	24133.2	-1.1219	0.158225	no
Q8WTY4	CPIN1	Ciapin1	370410	220238	318608	151510	70404	246943	-0.917002	0.158371	no
Q64112	IFIT2	Ifit2	1765.01	5122.74	2686.54	8542.42	21137	7095.6	2.0592	0.158403	no
A0A338P6S8	A0A338P6S8	Abi3bp	0	0	1551.26	19236	13408.9	0	4.33117	0.158565	no
Q9D7G0;G3UXL2;Q8C5R8	Q8C5R8	Prps1l1	39230.1	53059.4	13368.7	54774.4	100996	38164.9	1.02358	0.158697	no
O08583	THOC4	Alyref	1237630	1169785	1543515	701892	400515	1161345	-0.771622	0.158982	no
Q3U155	CC174	Ccdc174	37655.4	35935.2	28682.8	7474.42	0	15701.5	-2.1153	0.159075	no
Q08481	PECA1	Pecam1	13558.1	22454	19558.9	23927.5	72066.1	17788.2	1.14817	0.15915	no
P0CG14	DERPC	Derpc	22852.5	11968.9	16576.7	0	0	5603.55	-3.17274	0.159219	no
O70237;P70338	GFI1	Gfi1	21307.7	50277.9	11526.9	5115.72	11735.5	12443.6	-1.38157	0.15947	yes
Q69Z61	PWP2A	Pwwp2a	19539.2	27415.9	18306.4	5367.19	4279.31	12957.9	-1.47188	0.159827	no
P58774	TPM2	Tpm2	246428	974290	574278	1301485	1478725	429230	0.925458	0.160181	no
O55033	NCK2	Nck2	38396.9	16639.5	67503.6	10229.8	8489.84	34853.8	-1.19637	0.160396	no
P97447	FHL1	Fhl1	1817.13	51550.1	21106	119370	24373.2	38627.3	1.32525	0.160848	no
P35803	GPM6B	Gpm6b	0	0	4063.88	0	53721.5	3223	3.83745	0.161359	no
Q60780	GAS7	Gas7	9425.53	27409.3	33906.6	11875.8	6328.35	7725.72	-1.43074	0.161397	no
P62835;Q99JI6	RAP1B	Rap1b	132792	174284	49845.4	148168	401916	97267.5	1.02041	0.161886	no
A0A075B5L1;P01643	A0A075B5L1	Igkv10-94	0	0	1264.39	13474.7	5608.81	4241.99	4.11295	0.162219	no
Q61838	PZP	Pzp	126289	124512	168936	261414	397050	100802	0.941033	0.162608	no
Q8BUH8	SENP7	Senp7	24408.6	34102.6	58932.1	20781.7	7099.91	26066.5	-1.12547	0.163018	no
Q924T3	XRCC4	Xrcc4	30788.9	50772.7	14333.2	3874.38	3396.17	27563.5	-1.38823	0.163138	no
P30204	MSRE	Msr1	16544.3	11170.6	15018.1	26518.2	32813.9	29710.2	1.13374	0.163446	no
Q6PAQ4	REXO4	Rexo4	50894.2	53565.9	125508	46762.4	30433.4	41368.3	-0.946503	0.163489	no
E9QAP7	E9QAP7	Taf4	33490.8	41670.8	47083.2	19218.5	5858.74	30906.7	-1.10764	0.163511	no
O89033	CDC6	Cdc6	19097.2	17892.1	32932.9	30742.3	44887.8	60517.4	1.00203	0.163833	no
Q9QX47	SON	Son	205522	129598	141190	89477.6	22089	124912	-0.969903	0.163845	no
Q3U1Z5	GPSM3	Gpsm3	32036.4	30951.2	24870.7	14663.5	9085.29	13444.4	-1.17379	0.163846	no
P28661	2024-09-04	Septin4	8763.2	6932.17	6880.14	12819.8	36388.4	9520.04	1.50577	0.16394	no
Q3TYA6	MPP8	Mphosph8	45352.7	55952	55598.8	31209.5	21263.7	27068.2	-0.927309	0.163983	no
Q9ET78	JPH2	Jph2	0	11107.1	9049.83	83150	5306.52	9289.47	2.25928	0.1641	no
Q6F3F9	AGRG6	Adgrg6	2009.48	0	0	9228.97	13949.7	2501.72	3.87429	0.164111	no
P70459	ERF	Erf	35846.5	33488.5	19564.5	4657.12	0	14500.5	-2.17267	0.164416	no
Q5XJE5	LEO1	Leo1	174554	126950	185903	93485.9	18376.7	130510	-0.990969	0.16474	no
P39061	COIA1	Col18a1	13890.9	8551.48	18569.7	12138.5	69019.6	11991.9	1.29792	0.164976	no
Q922K9	FRK	Frk	0	0	5355.27	72375.4	0	3583.61	3.68759	0.165023	no
Q6IRU2	TPM4	Tpm4	585756	525460	634800	866062	1381350	605128	0.797557	0.165102	no
Q922K7	NOP2	Nop2	622168	449837	735884	472874	155942	355306	-0.853495	0.165694	no
Q60675	LAMA2	Lama2	6055.38	24514.8	11585.8	25289.7	57373.6	10851.3	1.27288	0.165934	no
Q8C1Z8	TM10A	Trmt10a	46936.1	13895.7	57669.1	20991.5	4267.97	25941.7	-1.21347	0.166377	no
P18242	CATD	Ctsd	1593515	1180620	874222	1229640	1902555	2353425	0.685754	0.166442	no
A0A140T8I4;Q8CFI2;Q6ZWZ2	UB2R2	Ube2r2	166950	73593.4	122976	82588.9	43771.9	63122.2	-0.885137	0.166526	no
Q8BT14	CNOT4	Cnot4	25054	34901.7	31437.4	10569.7	12408	16594	-1.14368	0.166546	no
P01592	IGJ	Jchain	11849.6	63280	46768.8	134956	58715.4	49723.7	1.03167	0.166666	no
Q31093	Q31093	H2-M3	29996.4	10646.9	20021.4	35712.9	54570.1	27881	1.05966	0.166753	no
Q9WU84	CCS	Ccs	11969.1	8137.29	9124.52	11819.2	48042.2	10860.8	1.41048	0.166937	no
P19973	LSP1	Lsp1	45061.3	167144	206722	144316	25094.7	23069.8	-1.1318	0.166942	no
Q8R3Y8	I2BP1	Irf2bp1	229780	229391	267433	122241	35819.3	211010	-0.95446	0.16705	no
Q8BWY4	MBLC1	Mblac1	51468.6	117853	66507.4	23533.6	12567.4	75437.4	-1.03798	0.167052	no
E9Q8M1	E9Q8M1	Zfp358	21786	12702.8	5204.38	3226.76	1800.35	4110.52	-2.02133	0.167088	no
Q9ET80	JPH1	Jph1	6643.67	10259.5	7946.06	51331.8	10275.5	6690.57	1.4933	0.167185	no
P19437	CD20	Ms4a1	0	0	209.004	0	11491.2	1911.1	6.01622	0.167417	yes
O08553	DPYL2	Dpysl2	114136	116501	54336.7	146762	206584	126341	0.87069	0.167618	no
Q8CIF6	SIDT2	Sidt2	11007.5	15617.1	22357.5	29953.8	37571.2	33116.8	1.08734	0.168082	no
Q64455	PTPRJ	Ptprj	17476.8	31189.6	19974.5	35770.4	60180.3	31435	0.992565	0.168207	yes
Q6NZB0	DNJC8	Dnajc8	474364	503222	541528	308982	113548	397465	-0.858001	0.168232	no
Q8BKN6;Q9QZS6	HS3SA;HS3SB	Hs3st3a1;Hs3st3b1	0	0	2845.08	0	58591.6	0	4.40166	0.168478	no
Q91VE6	MK67I	Nifk	215033	209320	243330	147270	68127.6	144542	-0.85307	0.168819	no
Q00724	RET4	Rbp4	22349.1	6660.82	26869	16939	35880.5	67868.9	1.14925	0.168998	no
Q61391	NEP	Mme	0	2609.65	3791.76	0	47956.4	5426.13	3.16177	0.169256	no
B2RXS4	PLXB2	Plxnb2	24982.8	18888.8	28499.3	29781.2	76583.8	30489.7	1.01589	0.169408	no
Q80SU7	GVIN1	Gvin1	7635.71	9742.25	8808.01	15316.5	33872.5	14793	1.39079	0.169523	no
Q923B6	STEA4	Steap4	3684.71	8771.15	7111.04	34788.4	5909.72	17088.4	1.57918	0.169552	no
Q6YGZ1	HPSE	Hpse	15394.2	7772.53	12513	24563.2	23688.2	31335	1.22165	0.169819	no
Q9Z2D8	MBD3	Mbd3	162150	240062	176112	148154	30892.3	117462	-0.929872	0.170158	no
Q8C3J5	DOCK2	Dock2	80319.1	101649	99876.8	244122	155895	94397.4	0.870102	0.170659	no
P18181	CD48	Cd48	23290.6	30131	122230	165036	128196	72500.6	1.04925	0.170685	no
P43406	ITAV	Itgav	38075.3	53440	22758.8	41729.5	119781	42060.2	0.975473	0.171037	no
Q9Z0M6	AGRE5	Adgre5	70110.9	43039.3	112823	165284	70619.9	192718	0.929687	0.17141	no
Q9QUR7	PIN1	Pin1	125119	76913.6	91418.1	44284.8	17097.7	85785.2	-0.953768	0.171465	no
F8VPU6;P70398	USP9X	Usp9x	43623.2	38987.4	28371.2	62769.3	68446.5	59244.3	0.872332	0.171531	yes
O35347	DGCR6	Dgcr6	16026.5	19722.5	15656.5	5288.01	1902.09	8243.05	-1.69551	0.172125	no
P56959;Q8BQ46	FUS	Fus	2074120	906747	1028962	721006	208754	1205440	-0.856346	0.172172	no
Q6PB51	CC117	Ccdc117	49560.1	44320.9	54762	20361.4	0	17508.4	-1.96904	0.172308	no
P41731	CD63	Cd63	57557.6	18255	24031.4	50654.9	52792.6	76464.9	0.941477	0.172489	no
P51859	HDGF	Hdgf	1045860	493350	936805	546140	194956	612559	-0.840188	0.172516	no
O89100	GRAP2	Grap2	135203	158552	245806	122965	23676.4	128751	-0.971258	0.172772	no
Q8R1F0	L10K	D8Ertd738e	33754.1	26134.8	29784.5	14962.5	3684.76	19186	-1.2136	0.173041	no
P43277	H13	H1-3	103195	987.741	225981	5091.09	66402.4	35968.9	-1.57147	0.173308	no
Q62255	SALL3	Sall3	5520.86	12761.6	5891.4	41617.5	1441.65	27538.9	1.5757	0.173491	no
P54728	RD23B	Rad23b	538977	435968	648283	346151	198687	362238	-0.802832	0.173499	no
O88531	PPT1	Ppt1	139852	40380.1	62928	76337.9	231406	126660	0.965911	0.173542	no
Q9DBR0	AKAP8	Akap8	229463	182972	181022	146782	28842.8	130034	-0.921446	0.173552	no
Q99MB1	TLR3	Tlr3	6007	9736.57	10816	17164.9	35827.6	12879.1	1.39753	0.17364	yes
Q99J93;Q9CQW9	IFM3	Ifitm3	52161.7	41030	55498.7	83536.9	111556	62215.2	0.870428	0.173658	no
Q8BKI2	TNR6B	Tnrc6b	27025.4	19317.2	18150.9	6763.98	5355.44	11272.3	-1.39585	0.173882	no
Q922R8	PDIA6	Pdia6	663094	750156	908294	1323955	1003631	1317995	0.697751	0.174053	no
P0C7Q1	CC153	Ccdc153	0	14665.8	36158.1	31136	79383.5	92772.6	1.99477	0.17444	no
Q9QXV9	SPY1	Spry1	42825.7	6025.97	25703	49070.1	33819.3	66598.4	1.06143	0.174584	no
Q80UK0	SESD1	Sestd1	9521.04	6315.09	11373.7	4593.15	45396.1	19315.9	1.45799	0.174609	no
Q8CH77	NAV1	Nav1	24560.2	29474.3	15661.5	18470.1	111699	11089.1	1.18997	0.174665	no
O35685	NUDC	Nudc	957773	781762	1487450	749444	251998	824733	-0.812628	0.174866	no
Q80V24	VGLL4	Vgll4	31910.1	10515.4	4911.56	0	0	5005.37	-3.16226	0.174867	no
Q31125	S39A7	Slc39a7	45439.4	45860.5	42450.6	124764	29720.3	91266.5	0.913478	0.174986	no
Q8BJ48	NAGPA	Nagpa	41022.1	24695.4	28602.2	65747.9	36834.2	66512.5	0.902109	0.175249	no
P16381;Q62095;Q62167	DDX3X	Ddx3x	844814	688980	354250	774584	693860	1576095	0.777949	0.175306	yes
Q80TE4;Q8C0T5	SI1L1	Sipa1l1	77640.2	51329.5	29607.3	22666.5	16476.4	37846.9	-0.955153	0.175598	no
Q91W39	NCOA5	Ncoa5	76613.5	108954	128303	38682.4	31685.9	93393.8	-0.908823	0.17569	no
P09581	CSF1R	Csf1r	13198.8	9266.1	26964.4	37877.3	43076.3	22324.5	1.10083	0.175885	no
Q8C0L0	TMX4	Tmx4	121354	149474	79072.5	52545.1	62229.9	68568.4	-0.837081	0.176457	no
Q3TIV5	ZC3HF	Zc3h15	275218	127588	309990	149789	49933.4	172851	-0.91962	0.176645	no
Q8VIB3	SIA10	St3gal6	2975.68	0	0	9330.01	17145.9	3179.82	3.52189	0.177062	no
Q9DB91	MED29	Med29	30045.7	30331.6	32589.7	17473.9	4770.98	18803.8	-1.15071	0.177779	no
B2RXQ2	B2RXQ2	Ppfia1	96157.4	99996.1	102515	75604.9	25764.8	57011.7	-0.877801	0.177804	no
Q9DBG3;O35643	AP2B1	Ap2b1	48584.3	54743.2	56795.2	78475.9	145860	55122	0.900129	0.177834	no
Q8VDD5	MYH9	Myh9	677614	1042445	954362	1729285	1641390	806416	0.715012	0.177983	no
O88466	ZN106	Znf106	64576.6	47011.3	44961.4	15419.6	32581.5	28518.8	-0.932967	0.178101	no
P70269	CATE	Ctse	25880.3	0	18914.5	16197.8	131622	20928.7	2.04829	0.178195	no
Q9CXW3	CYBP	Cacybp	332082	200073	269456	107218	71973.8	243110	-0.878471	0.178226	no
Q9R0X4	ACOT9	Acot9	22456.5	26613.2	6439.94	53927.1	44779.2	12902.9	1.13615	0.178645	no
Q60805	MERTK	Mertk	25462	25617.5	45671	53545.8	81543.4	40944.6	0.924617	0.178743	no
Q8CHP5	PYM1	Pym1	50646.9	44757.4	30832	23039.9	11438.8	26457.2	-0.984276	0.178793	no
P28798	GRN	Grn	426286	399864	381064	517007	722482	689045	0.758328	0.179006	no
Q3UMT1	PP12C	Ppp1r12c	74896.9	44291.2	46871.3	32783.1	16465.2	35085	-0.916445	0.17907	no
Q78J03	MSRB2	Msrb2	50410.1	30337.5	36324.5	10723	7214.05	34800.9	-1.10332	0.179149	no
Q9CR57	RL14	Rpl14	204128	195840	74120	324044	380208	112068	0.916339	0.179181	no
Q9EPL8	IPO7	Ipo7	229105	87681	204139	259707	227691	430188	0.864689	0.179228	no
Q3UHX0	NOL8	Nol8	80972	52581.5	59962.1	35129.4	10552.9	51448	-0.954595	0.179236	no
Q8CHT1	NGEF	Ngef	41851.3	52827.9	39978.6	19278.3	21861.8	25994.4	-0.927406	0.17927	no
Q9CQN6	TM14C	Tmem14c	10637.5	6673.6	3838.74	8786.06	39034.8	7186.27	1.55068	0.179564	no
Q5XFR0;Q8CCS6	PABP2	Pabpn1	233847	252258	393674	221105	59761.8	190574	-0.892231	0.17959	no
E9Q4D1	E9Q4D1	Adamts17	16346.6	35478	15637	7645.35	0	6914.3	-2.18215	0.179703	no
P56542	DNS2A	Dnase2	83965.9	14654.9	61752.7	65683.4	121039	112610	0.979108	0.179708	no
P54130	FGF9	Fgf9	21823.4	49892.2	46698.1	10683	30039.7	11762.3	-1.08001	0.179896	no
P61957;Q9Z172	SUMO2	Sumo2	418450	450448	546078	338151	126284	321642	-0.820161	0.179919	no
Q5BKQ4	LIPR1	Pnliprp1	0	0	4024.5	0	70047.8	0	4.15901	0.180149	no
Q99JY9	ARP3	Actr3	132221	130757	86957.4	165791	324624	101750	0.884719	0.18036	no
Q9D478	ODF2L	Odf2l	44199.2	49832.3	31576.2	88190.6	57339.4	68498.2	0.845277	0.180686	no
Q61337	BAD	Bad	32246	13527.3	14147.4	0	0	7651.69	-2.92326	0.180745	no
Q9Z1R4	CF047	D17h6s53e	53747.7	14409.8	21736.4	12408	1529.54	20068.2	-1.35327	0.180793	no
P97494	GSH1	Gclc	28698.3	27169.8	18609.9	44363.1	62277.9	27138.2	0.956564	0.180843	no
P57776	EF1D	Eef1d	1139135	1.03881e+06	1842455	975785	361952	1.03298e+06	-0.750671	0.181008	no
P18654	KS6A3	Rps6ka3	31839.5	40419.7	15035.4	76108.8	45302.2	34729.7	0.935383	0.181099	yes
Q9D7G0;G3UXL2;Q9CS42	PRPS2	Prps2	152545	181623	51426.7	182698	273668	190657	0.877466	0.1812	no
O35988	SDC4	Sdc4	0	0	48552.2	2556.02	0	0	-4.38655	0.181291	no
Q9D8M7	PHF10	Phf10	29060.9	32319.3	33207.1	15900.5	7453.06	19664.5	-1.09817	0.181347	no
Q9EPQ7	STAR5	Stard5	44257.6	42682.9	36698.9	37281.9	134706	45844.3	0.94472	0.181492	no
Q9D6S7	RRFM	Mrrf	50862.3	40882.2	137220	38006.8	22214	57817.8	-0.967995	0.181508	no
Q9Z104	HM20B	Hmg20b	68907.4	57905.8	60249.6	27880.3	17128.2	51807.9	-0.901889	0.181662	no
P57780	ACTN4	Actn4	676148	502168	572484	665384	1366720	741006	0.764422	0.181738	no
Q9R0P6	SC11A	Sec11a	35747.4	45378.6	8643.76	47692.6	97481.6	21701.5	1.05958	0.182505	no
Q8BXP5	PANKY	Ankrd33	96832.8	35887.3	99859.3	124533	147124	138655	0.876481	0.182515	no
Q9JI91	ACTN2	Actn2	40857.8	17771.5	44175.6	82802.4	105752	13968	1.06043	0.182687	no
Q9D824	FIP1	Fip1l1	297582	189564	191636	132546	25811.3	183839	-0.94782	0.18284	no
Q9DB60	PXL2B	Prxl2b	20491.2	22691.3	10713.6	28418.4	67837.9	10446.4	1.13618	0.183027	no
Q9ERN0	SCAM2	Scamp2	62376.4	31079	18157.2	19420.2	12631.6	18340.4	-1.04757	0.183079	no
P51949	MAT1	Mnat1	71631.5	49902.6	54429.9	30935	13940.2	45663.2	-0.911072	0.183777	no
O89017	LGMN	Lgmn	70911.8	50656.9	35740.8	47019.8	107062	113854	0.878107	0.18394	no
Q9WVJ3	CBPQ	Cpq	31796.4	9069.18	5956.81	6236.36	84759.4	12505	1.35219	0.184053	no
O55196	ENAM	Enam	0	9723.55	18953.4	42048.2	7955.3	71443.9	2.02994	0.184404	no
Q60668	HNRPD	Hnrnpd	2155670	1297070	2091775	1.12305e+06	514032	1678110	-0.70905	0.184699	no
Q99LT0	DPY30	Dpy30	322300	448016	300670	292889	83955.4	201914	-0.841408	0.184783	no
O54962	BAF	Banf1	2076970	2905840	2170690	1915450	1290180	1258610	-0.613552	0.184858	no
P19639	GSTM3	Gstm3	2598.32	880.631	1996.79	3449.68	17657.4	5307.17	2.39565	0.184945	no
P63213	GBG2	Gng2	150622	46231.1	210014	468048	129459	197200	0.967216	0.185209	no
Q9Z0Y1	DCTN3	Dctn3	40100.3	17227.8	18364.3	40980.1	48398.4	46263.8	0.941858	0.185351	no
E9PYH6	SET1A	Setd1a	37218.2	38484.3	46907.2	23759	14741.1	22898.7	-0.954955	0.185405	no
E9Q634	MYO1E	Myo1e	18112.2	10343.9	9019.16	23952.5	45528.6	10146.9	1.22172	0.185729	no
Q9QZZ6	DERM	Dpt	6839.16	10894.1	8762.47	17215.2	23734.1	21921.7	1.32336	0.185776	no
E9Q0S6	TENS1	Tns1	24006	33711.9	20849.3	49473.8	65026.9	25679.5	0.940479	0.186031	no
P21855	CD72	Cd72	2983.65	0	0	16930.8	7715.94	5068.15	3.46501	0.186406	no
Q80U95	UBE3C	Ube3c	18927.6	15624.1	9263.45	27644.7	34214.2	24500	1.08901	0.186692	no
Q9JMG7;Q3UMU9	HDGR2	Hdgfl2	79240.6	75324.3	138313	72716.8	22077.7	61088.2	-0.904412	0.186781	no
Q3TQ03	CIART	Ciart	119342	8440.52	120407	26380	30015.8	56389.7	-1.1044	0.186917	no
P43275	H11	H1-1	550522	2370030	1015779	1025425	325812	786156	-0.83317	0.186957	no
Q5HZG4	TAF3	Taf3	36136.2	33889.1	49314.5	10086.7	0	21074	-1.94087	0.187177	no
Q61672	S29A2	Slc29a2	4325.41	1320.79	0	12548.6	12114.4	8203.53	2.70322	0.187343	no
P59110	SENP1	Senp1	41316.8	46173.1	27998.8	20706.5	12067.3	22615.8	-0.989434	0.187822	no
Q922F4	TBB6	Tubb6	200694	354993	115792	125298	103375	123485	-0.834411	0.187904	no
P59048	PDRG1	Pdrg1	68597.4	43699.5	49224.8	22612.6	15922.5	43905.2	-0.913614	0.18798	no
P51670	CCL9	Ccl9	986.682	0	0	1087.62	13770.5	2146.21	4.3518	0.188019	no
Q00651	ITA4	Itga4	15161.6	6383.3	3373.26	3200.82	46996.2	12641	1.52708	0.188421	no
O70456	1433S	Sfn	14703	61879.8	44982.2	106290	13583.5	134008	1.07004	0.188477	no
Q9DBX2	PHLP	Pdcl	41879.9	33796.5	30393.3	14557.5	18150.4	17234	-0.998858	0.188646	no
P56528	CD38	Cd38	61843.6	33719.5	129704	116994	201687	100085	0.938044	0.188662	yes
Q8R023	PCGF1	Pcgf1	17089.2	16477.5	13814.6	16047.9	19103.8	62789.8	1.10691	0.1887	no
Q925B0	PAWR	Pawr	15292.9	23258.9	21221.8	22808.8	75362.4	17392.3	1.06832	0.188903	yes
P62305	RUXE	Snrpe	55689.4	195062	25359.2	45587.9	55500.3	23087.8	-1.01659	0.189123	no
P10300	CD8B	Cd8b	122141	348107	656196	108384	4558.98	357917	-1.29975	0.189229	no
P01029	CO4B	C4b	27999.6	35718.2	28081.3	30159	108674	27237.2	0.984919	0.189411	yes
P02340	P53	Tp53	16388.6	40149.4	42249.7	21199.4	584.911	16894.3	-1.3642	0.189542	no
Q05117	PPA5	Acp5	5023.09	3577.97	4848.8	15530.3	19806.6	6980.33	1.74134	0.189663	no
Q64735	CR1L	Cr1l	52603.3	35046.2	79157.8	105564	117338	70318.1	0.86489	0.190036	yes
Q99P87	RETN	Retn	0	0	3251.83	7549.7	5531.84	20907.2	3.28529	0.190053	no
P17183	ENOG	Eno2	11467.5	4921.93	5636.14	20498.8	26186.3	8588.61	1.44285	0.190071	no
Q9DC33	HM20A	Hmg20a	175686	291631	215896	112454	18002.8	206846	-0.993891	0.190086	no
O88200	CLC11	Clec11a	28446.7	35802.8	24444.7	54566.9	54925.8	43326.1	0.871157	0.190124	no
Q7TPR4	ACTN1	Actn1	795234	598800	361012	254369	2012465	704576	0.920352	0.19036	no
F6YVP7;P62270;A0A1Y7VKY1	RS18	Rps18	3342725	2358300	2530375	3922300	5309500	2375300	0.594405	0.190446	no
P28078	DMA	H2-DMa	3453.66	0	18461.5	34542.9	34285.8	22918.7	2.03357	0.190996	no
P08113	ENPL	Hsp90b1	423152	305890	308636	610578	589607	447873	0.751326	0.191211	no
Q8BIZ6	SNIP1	Snip1	98674.1	124795	93499.9	61910.2	32343.8	78002.9	-0.826694	0.191328	no
Q91W50	CSDE1	Csde1	138846	122522	92573.5	206486	132932	243038	0.788295	0.19135	no
Q8BGS7	CEPT1	Cept1	35295.1	53584.8	5409.11	46287.3	96341.1	32828.7	1.06344	0.191407	no
Q61194	P3C2A	Pik3c2a	62589.4	108937	60212.2	41725.7	32768.2	49235.9	-0.832792	0.191549	no
Q8BP27	SFR1	Sfr1	165896	78060.4	170655	86763.8	12935.5	108590	-0.984025	0.1917	no
O70394	I27RA	Il27ra	5575.17	0	0	24609.6	8122.98	8934.86	3.0397	0.1918	no
Q5I2A0;Q80X76	SPA3F	Serpina3f	3010.61	6168.59	5247.34	6548.41	28044.3	9305.82	1.71785	0.192229	no
P97484;A0A0B4J1F3;F8VQ94	LIRB3	Lilrb3	4068.97	3639.28	1450.39	4534.23	26821.1	2051.3	2.05677	0.192322	no
D3Z4K0	D3Z4K0	Ankrd36	8228.65	19608.5	2017.02	0	2176.46	0	-3.5411	0.192615	no
Q9JIX0	ENY2	Eny2	311218	434109	287462	237042	105942	230182	-0.794464	0.193255	no
A0A140T8P3	A0A140T8P3	Igkv15-103	0	3928.94	3521.66	15788.5	6696.68	18286.7	2.45406	0.19349	no
Q80WV3	CHST2	Chst2	7206.26	0	4029.07	19881.2	24801.2	6707.15	2.29206	0.193503	no
Q60772	CDN2C	Cdkn2c	253656	158111	226062	126229	46109.5	172167	-0.854631	0.193754	no
Q8K2H2	OTU6B	Otud6b	91256.4	110020	138140	74028.3	18662.5	88142.9	-0.895237	0.194151	no
Q61532	MK06	Mapk6	0	0	1230.44	7366.8	9755.18	2876.63	3.97404	0.194161	no
Q9D0B1	ZN524	Znf524	30140.2	30297.9	20663.7	10445	0	8981.08	-2.03278	0.194219	no
Q8BW72	KDM4A	Kdm4a	29317	52749.6	28320.4	18320.8	11481.2	23186.5	-0.993952	0.194281	no
Q923D2	BLVRB	Blvrb	175925	61479.8	128703	96223.2	409702	143394	0.948923	0.194355	no
Q9R008	KIME	Mvk	1982.19	40899.8	1242.43	2148.63	4518.99	2963.65	-2.04509	0.194566	no
P99026	PSB4	Psmb4	89544.4	44663.3	17630.8	51645.7	175136	43041.4	1.00819	0.194578	no
Q9CZR2	NALD2	Naalad2	16516.8	10389	10991.3	35049.6	25453.2	18571.5	1.14054	0.194712	no
D3Z6P0	PDIA2	Pdia2	0	3656.44	11369.8	3646.07	94148.1	0	2.78089	0.194926	no
Q61559	FCGRN	Fcgrt	12952.7	35483.2	30311.7	33418.5	64062.5	45698.9	0.937006	0.195167	no
Q9WV85	NDK3	Nme3	13180.3	11513.1	3903.09	6357.9	52299	9093.9	1.43524	0.195381	no
P50516	VATA	Atp6v1a	81141.8	68026.1	42177.3	87147.4	137122	86855.4	0.817094	0.19539	no
P11627	L1CAM	L1cam	0	1578.77	0	6111.09	10945.3	3564.68	3.8713	0.195419	no
Q6V3W6	DRC7	Drc7	0	0	3532.99	10857.8	7980.83	15442.4	3.18852	0.195482	no
Q9CVB6	ARPC2	Arpc2	321030	190038	138742	357129	534711	176476	0.845811	0.195596	no
P06909	CFAH	Cfh	71820.2	60573.2	111612	85589.9	272850	75917.9	0.925213	0.195606	yes
Q9ERZ0	HEMGN	Hemgn	69765.3	36085.8	30937.4	9453.37	39199.2	10858.2	-1.04652	0.195757	no
Q9DBW3	NATD1	Natd1	34510.5	39451.5	41235.6	7282.92	22209.8	24186.8	-1.02152	0.195836	no
A0A0B4J1I0	A0A0B4J1I0	Igkv1-110	5430.85	4546.75	17130.5	11293.2	22802.5	35354.1	1.36352	0.195893	no
Q8BX80	ENASE	Engase	21808.5	67978.1	13137.4	16038.8	18286.9	8728.93	-1.13224	0.195947	no
P04184	KITH	Tk1	57869.3	48708.5	14186.3	22865.5	115594	76380.1	0.989113	0.196133	no
Q9D219	BCL9	Bcl9	19571.2	8042.5	6381.78	2796.7	0	2321.16	-2.68184	0.196247	no
Q8K0L3	ACSM2	Acsm2	0	2111.37	4309.94	0	65320.8	0	3.44836	0.196265	no
Q00993	UFO	Axl	7672.16	2996.87	10323.8	14305.9	29082.9	11255.6	1.45216	0.196446	no
Q8C6E0	CFA36	Cfap36	31977.8	37749.9	44919.6	13441.4	3683.73	35380.3	-1.11352	0.196955	no
Q01065	PDE1B	Pde1b	4401.85	4511.9	4849.08	8519.43	25866.5	7522.79	1.72056	0.197471	no
O54916	REPS1	Reps1	55221.4	40455.1	64965.1	33205.9	21883.8	30538.5	-0.865575	0.19748	no
Q99NB8	UBQL4	Ubqln4	66288.9	35088.9	49252.9	26402	9380.73	40041.3	-0.950612	0.197574	no
Q9JJ93	CN119	MNCb-2990	81472.6	26013.6	53042.4	34068.8	12899.7	34311	-0.93583	0.197912	no
Q60997	DMBT1	Dmbt1	0	0	14008.6	4781.88	128296	0	3.27952	0.197967	no
P31938	MP2K1	Map2k1	46500.3	38232.4	31357.3	103733	42109.2	54582.2	0.850594	0.197996	no
P62996	TRA2B	Tra2b	248612	455632	63113.7	156200	56029.6	161704	-0.945045	0.198454	no
Q64433;Q9JI95	CH10	Hspe1	2381955	4230785	3556100	2636350	1695085	2263335	-0.574544	0.198713	no
Q80VJ3	DNPH1	Dnph1	352990	138643	228042	156698	75253.2	158386	-0.828241	0.198957	no
Q61879	MYH10	Myh10	341292	282014	179548	42580.8	118736	243597	-0.894404	0.199169	no
Q9WUK2	IF4H	Eif4h	623660	238710	253208	210090	125666	263383	-0.817487	0.199205	no
P70399	TP53B	Tp53bp1	29188.2	30032.5	41910.8	18667	13544.6	17069.2	-0.995475	0.199959	no
Q9Z222	B3GN2	B3GNT2	27968.5	43537.8	56515.3	15720.9	16370.2	32725.5	-0.949937	0.200265	no
Q8VEH2	Q8VEH2	Ciz1	36555.2	47810.8	65251.9	34327.3	7456.77	34841.8	-0.96058	0.200271	no
Q91X58	ZFN2B	Zfand2b	21955.8	15349.8	6905.48	5833.76	1494.86	5071.8	-1.75813	0.200769	no
Q01755	TCP11	Tcp11	1837.09	0	20422.5	0	0	1117.42	-4.42249	0.20089	no
Q5F293	ZBTB4	Zbtb4	0	14843	41331.2	31441.7	135746	38569.7	1.90664	0.201223	no
Q6P6I6	GRL1A	Polr2m	37901.2	39451.2	21067	7327.32	0	17728.8	-1.93219	0.201233	no
Q3U2K0	F193B	Fam193b	24755.3	13416.7	19029.7	2032.66	518.204	15270.7	-1.65707	0.201251	no
Q61703	ITIH2	Itih2	42477.1	31894.2	35057.7	49679.8	103593	33662.2	0.884547	0.201612	no
O88952	LIN7C	Lin7c	77869.8	137353	95767.7	48070.1	39562.8	82274.4	-0.815051	0.202326	no
Q9JJT9	PHAX	Phax	494308	564528	399399	382324	80468.8	335254	-0.827681	0.202476	no
Q9CX11	UTP23	Utp23	17453.3	46648	15166.7	13034	5260.3	13716	-1.24052	0.202533	no
P62874	GBB1	Gnb1	23520.2	23688.8	9286.06	16182.7	85750.2	9289.23	1.15978	0.202583	no
Q00609	CD80	Cd80	4501.62	3739.33	1513.56	13306.9	14448.6	5692.73	1.9058	0.202839	no
O54734	OST48	Ddost	195058	155956	86344.9	198840	334442	171162	0.814647	0.202973	no
Q8BMZ5	SEN34	Tsen34	47109.2	59624.3	22908.3	33358.1	11236.6	18820.7	-0.955672	0.202993	no
Q99KN2	CIAO1	Ciao1	30467.8	15856	20474	36681.1	39301.9	42822.8	0.910618	0.203139	no
Q91XX5	Q91XX5	Pcdhgb5	117400	42824.2	117598	62079.2	12525.5	0	-1.87716	0.20322	no
Q9Z2U1	PSA5	Psma5	330763	87826.9	200318	256424	368154	415182	0.831885	0.203224	no
P05555	ITAM	Itgam	31955.8	35348.4	17937.9	36398.2	77388.6	31930.5	0.905025	0.203256	no
Q9CQN1	TRAP1	Trap1	527270	334290	304344	846414	540206	453389	0.739445	0.203515	no
P47811	MK14	Mapk14	49665.3	28380.5	27801.7	69987.2	54606.8	52495.1	0.827214	0.203669	no
E9Q2I4	E9Q2I4	Mideas	34624	30422.8	27996.8	21186	2387.3	17357.5	-1.15522	0.203678	no
P30415	NKTR	Nktr	237598	272828	268630	157110	127406	158803	-0.754214	0.203953	no
D4AFX7	D4AFX7	Dnajc13	18329.4	20830.8	11365.5	23237.7	50799.7	20719	1.03606	0.203991	no
A0A140T8P7;A0A140T8N5;A0A140T8M4;A0A140T8M3;A0A075B5N4;A0A140T8N7	A0A140T8N5	Igkv6-23	1877.91	0	10878.6	10141.8	10820.4	39962.2	2.19138	0.204072	no
Q3UUV5	SKAP1	Skap1	59167.6	103438	97667.2	5234.44	16040.5	98041.8	-1.09633	0.204442	yes
Q61884	MNS1	Mns1	68126.1	87131.1	174861	52644.3	17233.9	103779	-0.940022	0.204444	no
Q3TJM4	CENPT	Cenpt	35983.9	33336.4	26588.5	16091.9	4801.72	23162.9	-1.07687	0.204833	no
P32848	PRVA	Pvalb	259170	4255050	5433470	9809120	5986520	2863190	0.919583	0.205666	no
Q8BN59	LARP6	Larp6	28364.8	15942.5	14394.5	38075	41307.7	26960.8	0.959948	0.205806	no
P51569	AGAL	Gla	18208.8	18336	7863.23	21266.5	52451.3	12884	1.11549	0.206112	no
P23708	NFYA	Nfya	31444.2	83656.6	47711.6	37725.8	6516	36550.2	-0.980888	0.206199	no
P56135	ATPK	Atp5mf	89726.2	264518	92818.9	97713.9	85463.4	46655.2	-0.861828	0.206341	no
Q9JJZ6	KLF13	Klf13	160904	126372	76720.8	43139.3	6889.63	122490	-1.02559	0.20664	no
Q8BGB5	LIMD2	Limd2	22531.1	33580.6	19874.5	18681.3	3614.06	8718.02	-1.2486	0.206669	no
Q8CI43	MYL6B	Myl6b	26905.5	27658.2	27659.3	6630.19	10265	19039.3	-1.13049	0.206877	no
O54941	SMCE1	Smarce1	237338	216144	252724	150540	35395.1	195657	-0.864102	0.207063	no
Q9DA03	LYRM7	Lyrm7	80222.4	101598	72031.9	32683.2	9028.6	85846.9	-0.955665	0.207311	no
P21126	UBL4A	Ubl4a	370602	295404	356064	239082	106108	237361	-0.769276	0.207568	no
P15947	KLK1	Klk1	7140.5	4775.19	5276.61	4473.09	36920.3	5932.75	1.61491	0.207701	no
Q3V2D6;A2A590;Q3V2C1;A2A588	KRA93	Krtap9-3	0	10167.6	0	0	78355.8	4301.48	3.25749	0.20797	no
Q7TT28	REXO1	Rexo1	11608.2	21316.8	9617.55	3398.09	2542.51	6334.15	-1.72223	0.208051	no
A0A0A6YYP6;K7N6K7;A0A0A6YXN8	A0A0A6YXN8;A0A0A6YYP6;K7N6K7	Sirpb1a;Sirpb1b;Sirpb1c	0	0	456.083	2700.32	8075.59	1586.05	4.73997	0.208075	no
Q7TNL5	Q7TNL5	Ppp2r5d	79835.9	103110	76668.1	65952.2	22986.8	53366.9	-0.820363	0.208092	no
Q64152	BTF3	Btf3	832807	434541	573382	380422	72307.8	529856	-0.871388	0.20818	no
Q99PV8	BC11B	Bcl11b	251695	320445	284453	132328	11556.1	271068	-1.02768	0.208217	no
Q62280	SSXT	Ss18	25071.7	16227.1	47245.3	15177.4	6266.78	19839.2	-1.10451	0.208587	no
Q3TDV8	Q3TDV8	Zfp444	46264.8	29390	53771.9	26881.3	12813.8	27527.3	-0.915988	0.208592	no
Q9Z0M5	LICH	Lipa	197653	86927.4	111923	166870	252726	223027	0.794033	0.208637	no
Q9QXY6;Q9EQP2	EHD4	Ehd4	39020.5	51524.6	83175.7	67038.2	132524	98192.4	0.833972	0.208706	no
Q3TCN2	PLBL2	Plbd2	19832.4	12172.5	21566.9	23243.5	43659.8	33291.8	0.97858	0.209148	no
Q9JJ00	PLS1	Plscr1	3467.52	0	0	2640.24	21907.2	4055.88	3.282	0.209296	yes
A0A140T8I4;Q8CFI2	UB2R1	Cdc34	73953.2	45241.7	49536.7	33714.5	10425.5	43612.8	-0.89785	0.209584	no
Q9DBX1	RGCC	Rgcc	36459.7	46001.2	53981.2	14818.1	3657.91	46395.2	-1.06263	0.20961	yes
Q60611	SATB1	Satb1	849630	1092261	1806555	48690.6	115486	1556960	-1.12744	0.209713	no
Q62318	TIF1B	Trim28	799515	646840	795428	510364	175031	610724	-0.757986	0.209756	no
Q9QUI0;Q62159	RHOA	Rhoa	1886860	1214485	1190712	1648555	2642890	1793775	0.606794	0.209862	no
Q8VC88	GRAN	Gca	8509.98	0	1624.5	4506.31	27344.2	13267	2.32588	0.21001	no
Q8CIB9	ESCO2	Esco2	45052	67100.9	58613.2	16599.6	28500.6	44832.9	-0.859648	0.2101	no
Q02111	KPCT	Prkcq	56044.6	83658.1	75279.8	77782.1	215782	68147.8	0.859858	0.210252	no
Q9CWF2	TBB2B	Tubb2b	11023.9	27477.5	48194.9	4976.17	0	17560.7	-1.98058	0.210283	no
P16297	IL2RB	Il2rb	2372.59	0	0	20410.1	3619.05	1492.91	3.55299	0.210391	no
P11591	MUP5	Mup5	0	588.62	0	5912.76	4676.88	2474.84	4.60515	0.210672	no
Q64697	PTCA	Ptprcap	310080	1.07012e+06	891198	465816	215186	597456	-0.805386	0.211294	no
P51175	PPOX	Ppox	19057.7	15166	11829.8	14982.5	72378.1	6381.6	1.18793	0.211441	no
Q9D0A0	DET1	Det1	6411.1	38211.3	3076.98	6515.99	2986.64	3860.84	-1.73439	0.211551	no
Q9R020	ZRAB2	Zranb2	95249.5	64505.7	77519.4	46190.2	18805.2	64247.2	-0.834388	0.211666	no
Q9CQY5	MAGT1	Magt1	6102.36	19671.2	2528.22	27284	29648.1	9158.4	1.36046	0.211802	no
Q7TMB8	CYFP1	Cyfip1	9198.4	6255.27	7984.71	24053.8	19379.6	12527.1	1.3271	0.211987	no
Q99LG2	TNPO2	Tnpo2	13817.4	14661.4	26632.2	31995.3	32306.8	40161.4	0.955559	0.212199	no
E9Q7M2	E9Q7M2	Tsc22d2	77053.3	94465.5	45657.7	34192.7	36199.5	46469.7	-0.800125	0.212222	no
P61982	1433G	Ywhag	74810.9	62224.9	116730	151330	119885	155568	0.783745	0.21243	no
Q8BG81	PDIP3	Poldip3	118520	90228.9	108179	52327.3	36320.9	88590.2	-0.789412	0.212555	no
Q3UGP8	AG10B	Alg10b	13444.3	44196.4	5235.35	9855.25	0	3904.27	-2.1337	0.212756	no
P35459	LY6D	Ly6d	20964.3	54878.7	12008.4	10038	11554	171248	1.20149	0.212781	no
Q8K4L0	DDX54	Ddx54	103779	138326	66558.9	62527.2	40726.9	66249.6	-0.785206	0.212802	no
Q9WTI7	MYO1C	Myo1c	34652.7	43491.4	17355.3	47088.9	86911.7	27483.2	0.895711	0.212885	no
A2RSY1	KANL3	Kansl3	16015.3	24154.2	22260	9052.75	5618.28	10399.5	-1.27174	0.213156	no
Q8R0A0	T2FB	Gtf2f2	286385	184268	293704	175995	33622.9	202780	-0.872954	0.213196	no
Q6NS45	CCD66	Ccdc66	27599	20613.5	37434.3	15636	9419.12	15254	-1.05632	0.213232	no
Q91YH5	ATLA3	Atl3	25104	33022.9	34875.3	43199.7	50094.2	65687.3	0.831002	0.21325	no
Q63932;P31938	MP2K2	Map2k2	73667	98035.1	66555.9	167028	117885	99308.3	0.764695	0.213638	no
Q9EQT6	SYT13	Syt13	10092.4	6837.68	6393.31	0	0	1882.38	-3.5965	0.213669	no
Q64318	ZEB1	Zeb1	63571.7	34395.6	44850.5	16818	1581.6	45531.9	-1.13275	0.213674	no
Q8K0C9	GMDS	Gmds	49851.7	22981.8	26603.3	38599.6	83252.1	45182.4	0.866528	0.213771	no
Q69ZC8	GPAM1	Gpalpp1	64961.6	52245.9	51860.6	12828.4	0	35089.8	-1.79684	0.214026	no
Q8C1B2	PARPT	Tiparp	38058.9	10739.2	12173	1816.99	0	11480.8	-2.14233	0.214309	no
P51863	VA0D1	Atp6v0d1	9453.91	5981.53	5308.26	10694.3	32456.5	8214.24	1.44925	0.214478	no
P42225	STAT1	Stat1	62505.4	90859.1	92062.2	145102	95305.1	167514	0.775208	0.21449	no
D3YXK2	SAFB1	Safb	310883	228398	176604	111782	43062	228002	-0.847519	0.214612	no
Q80X19	COEA1	Col14a1	20987.2	96743.9	47352.9	43451.6	243724	25228.4	1.06884	0.21487	no
Q6NV66	ZN646	Zfp646	30697	24825.4	24760.2	6866.72	3371.99	23345.3	-1.21749	0.21519	no
Q9QZM0	UBQL2	Ubqln2	155144	86934.4	121531	43170.3	15641.6	128693	-0.922967	0.215191	no
Q8K4R9	DLGP5	Dlgap5	69146.1	81627.3	97901.1	52566.8	31163.7	56347.4	-0.791117	0.215287	no
Q8VCC1	PGDH	Hpgd	0	2458.25	2956.91	3832.71	24814.4	2305.13	2.60948	0.215393	no
Q3TLD5	RMP	Uri1	97947.8	74643.8	66110.1	56488.9	20956	53811.2	-0.808511	0.215394	no
Q8HWB2	Q8HWB2	H2-Q4	28430.2	42613.1	9903.06	44278.2	83882.7	16009.2	0.989968	0.215413	no
Q6DYE8	ENPP3	Enpp3	5348.06	10657.5	9452	9789.42	30940.8	18370.3	1.30714	0.215535	no
Q921G7	ETFD	Etfdh	19232.2	31304	11678.6	36742.6	61702.6	14599.1	0.997212	0.215586	no
P30416	FKBP4	Fkbp4	343651	230595	153676	125654	145177	127548	-0.763367	0.215602	no
Q9D141;Q64526;A2A4M2;Q9D3H7	Q64526	Krtap9-1	0	6385.11	478.911	546.816	35747.8	735.854	2.65312	0.215699	no
Q08331	CALB2	Calb2	2590.91	0	6930.6	26713.7	13367.8	6397.6	2.26407	0.215851	no
P33175	KIF5A	Kif5a	8441.5	0	13660.8	44594.8	11867.5	29487	1.93694	0.215966	no
Q9Z2H5	E41L1	Epb41l1	1979.26	0	2319.6	7315.45	12277.9	7676.16	2.71679	0.21614	no
Q3UVK0	ERMP1	Ermp1	11773.6	24747.9	8629.01	19909.8	54877.7	12949.1	1.10595	0.216158	no
Q9CWV6	PKRI1	Prkrip1	60510.3	42932.2	49423.8	28883.2	3836.54	42511.8	-0.996742	0.216487	no
P50427	STS	Sts	10716.4	11814.9	6160.52	13357	37581.3	11738.3	1.26937	0.216715	no
Q61418	CLCN4	Clcn4	3476.89	2724.11	4942	4095.57	29796.7	2743.69	1.84427	0.216765	no
Q8BMJ2	SYLC	Lars1	119840	83516.9	71920.8	184279	166842	88753.1	0.771603	0.216829	no
A0A140T8P5	A0A140T8P5	Igkv8-24	0	2387.39	7544.6	8756.82	27365.1	10237.6	2.24002	0.217014	no
Q78JW9	UBFD1	Ubfd1	63000.7	40860.8	66348.1	40025.8	16753.5	36273.9	-0.838504	0.217166	no
Q80X68;Q9CZU6	CISY	Cs	149708	117428	38611.1	125037	243664	124944	0.838424	0.217237	no
Q8BMI0	FBX38	Fbxo38	29278.8	44229.1	9189.37	6760.98	9567.28	17317.5	-1.18502	0.217622	no
B2RQC6	PYR1	Cad	367002	246326	134214	541041	345064	296979	0.761995	0.217631	no
Q8K1N4	SPAS2	Spats2	79794.6	58022.2	62008.2	29450	10655.3	64268.8	-0.897821	0.217743	no
A2AT37	RENT2	Upf2	103205	107252	206765	83151.3	52621.8	100880	-0.802881	0.217811	no
P48428	TBCA	Tbca	206432	110457	114738	79895.1	14693.1	127926	-0.912009	0.217893	no
D3YXG1	D3YXG1	Selenov	165964	328574	292718	226886	31715	163515	-0.887109	0.217989	no
Q6GQT9	NOMO1	Nomo1	57305	61417.4	17661.7	69487.2	114900	41267.7	0.872577	0.218013	no
Q9CQC2	COL	Clps	0	0	6417.36	0	59146.4	2129.89	3.28752	0.218263	no
P56480	ATPB	Atp5f1b	1462325	964045	1.09276e+06	2014480	1564615	1459825	0.591027	0.218264	no
Q02614	S30BP	Sap30bp	141844	184528	180443	131473	48037.6	109045	-0.778336	0.218297	no
Q7TPN9	PRR14	Prr14	26991.8	31449.1	16764.8	11737.1	5294.75	14806.5	-1.17386	0.218297	no
Q8K3D3	SWI5	Swi5	125449	58215.8	112415	63291.2	8177.25	79922.6	-0.952552	0.218307	no
Q9EQU5	SET	Set	1557585	1297555	3023765	1625965	922772	1170920	-0.64539	0.218329	no
Q8CFN5;Q63943;Q60929	MEF2D	Mef2d	12266	27438.1	6621.68	7028.2	3237.93	3863.82	-1.62379	0.218352	no
H3BJ88	H3BJ88	Vmn2r3	2829.6	13766.4	2360.39	8622.17	23178.8	17871.5	1.52303	0.218482	no
A2AEH9	A2AEH9	Tmsb15a	181636	15711.2	83256.3	57921.8	35365.7	43949.3	-0.95757	0.218628	no
Q9D0B5	TSTD3	Tstd3	12924.3	6204.91	5717.81	22359.2	19866	14705.5	1.29624	0.218847	no
O88569	ROA2	Hnrnpa2b1	3048685	2944825	4193535	2128800	1172275	3345155	-0.589322	0.218968	no
Q6PDK2	KMT2D	Kmt2d	40579.2	38271.3	36364.3	15414.1	23979.8	18267.2	-0.909363	0.219459	no
Q8CGZ0	CHERP	Cherp	767562	365860	462362	298941	126413	469634	-0.782275	0.22007	no
Q9D1A2	CNDP2	Cndp2	129813	165096	128741	170191	322502	181268	0.770581	0.220103	no
Q9D903	EBP2	Ebna1bp2	470126	437779	966938	535500	60797.6	422714	-0.898572	0.22051	no
Q3U0X6	Q3U0X6	Zfp217	37891.4	37773.3	43783.3	26573.3	5171.65	28091.1	-0.977523	0.22068	no
Q8VD58	EVI2B	Evi2b	44128.9	36474.2	17443.5	20394	9347.91	16499.2	-1.0004	0.220748	no
Q61543	GSLG1	Glg1	114168	88289.9	119574	154588	166478	195546	0.743597	0.220853	no
P04202	TGFB1	Tgfb1	5546.11	4187.97	8498.93	12207.2	28308.2	7540.35	1.48284	0.221093	no
Q9ER69	FL2D	Wtap	78450.5	60641.7	67297.1	51441.9	12417.9	47848.6	-0.851366	0.221134	no
Q99LE1	RIPL2	Rilpl2	108200	19006.2	19141.2	28835.9	4853.43	31993.9	-1.07402	0.221348	no
B9EKI3	TMF1	Tmf1	25307.5	28316.5	44811.9	16441.3	12454.4	20241.5	-0.973125	0.221469	no
Q8C5N5	PDD2L	Pdcd2l	13515.7	28707.8	8351.9	2201.49	99811.9	8735.2	1.33035	0.221522	no
Q9QZD5	RAE2	Chml	7447.8	44949	3119.18	0	6476.77	4091.73	-2.21945	0.222185	no
Q9JHQ5	LZTL1	Lztfl1	68079.1	98215.5	246673	113587	37781.4	76575.9	-0.877049	0.222344	no
P50428	ARSA	Arsa	27441.6	19525.5	12521	19496.2	62412.7	24400.7	0.98179	0.222364	no
Q8BUR3	FOXJ3	Foxj3	49802.1	13310.2	51631.1	19014.8	2749.83	31031	-1.11863	0.22241	no
Q9DCA2	RT11	Mrps11	5413.3	5464.29	6527.65	17482	21810.2	7244.36	1.50152	0.222521	no
D3YXG0	HMCN1	Hmcn1	0	0	15011.1	107007	24633.2	0	3.02806	0.222554	no
P56375	ACYP2	Acyp2	6342.37	30880.9	47557.7	86304.9	49080.9	31383.3	0.982367	0.222636	no
O70194	EIF3D	Eif3d	149746	185204	96051.1	168223	251417	257915	0.754414	0.222642	no
O08547	SC22B	Sec22b	68059.1	84026.2	93398.9	153996	120763	123100	0.749694	0.222764	no
O88844	IDHC	Idh1	211220	141042	224186	218488	556291	170560	0.816545	0.222879	no
Q91VA7	Q91VA7	Idh3b	71722.9	62404.5	37781.4	95626.9	107889	69311.3	0.773645	0.223315	no
Q9D8C9;P23492	PNPH	Pnp	205066	162105	42720.7	117964	554483	54437.2	1.02335	0.223366	no
P10107	ANXA1	Anxa1	415309	287070	93559.9	307954	759585	218594	0.858464	0.22355	no
P57746	VATD	Atp6v1d	39494.6	44942	54765	82018.6	72334	72988.1	0.76104	0.223662	no
Q9D8Z2	TRIA1	Triap1	478114	323427	152720	155986	89863.8	269967	-0.800914	0.223726	no
Q9DCB4	ARP21	Arpp21	56807.4	51411.4	79976.4	7238.26	0	47318.6	-1.78977	0.223874	no
S4R1W5	S4R1W5	Rbm6	51412.2	33475.6	32034.3	21014	11105.3	27596.4	-0.907934	0.224105	no
Q9ESU6	BRD4	Brd4	156740	142470	174922	107774	28298.2	129234	-0.81396	0.224383	no
Q9JIY0	PKHO1	Plekho1	19713	12969.9	15133.9	7623.66	5006.93	3342.61	-1.51065	0.224447	no
P22366	MYD88	Myd88	24311.2	29466.8	17805.5	40357	41317.3	39782.7	0.85246	0.224727	yes
Q9CYH6	RRS1	Rrs1	219756	202376	283370	135857	14612.6	213576	-0.949238	0.224969	no
P49935	CATH	Ctsh	45319.9	34936.9	34646.1	34391.3	95701.3	58396.3	0.823834	0.225031	no
P61161	ARP2	Actr2	95475.1	131162	71162.1	149434	282929	57903.1	0.849589	0.225178	no
Q9EQH2	ERAP1	Erap1	53087.9	33684.1	24750.8	38422.2	87248.4	55507.1	0.824778	0.225228	no
Q91ZJ5	UGPA	Ugp2	55068.7	89543.4	23000.2	104182	129233	44254.1	0.861672	0.225573	no
P46467	VPS4B	Vps4b	416874	202886	401408	189868	80797.9	304555	-0.800174	0.225732	no
Q923T9	KCC2G	Camk2g	67725.8	43707.3	98142.2	148996	95884.7	107257	0.779182	0.225861	no
Q9CPP6	NDUA5	Ndufa5	45995.1	31534.9	34944.2	47110.7	92260.2	44034.4	0.811973	0.226274	no
Q9Z1G4	VPP1	Atp6v0a1	11747.7	23273.8	29388.3	35418.1	34199.1	47849.2	0.900368	0.226277	no
Q5NCE8	MRS2	Mrs2	21212.2	11961.8	14308.3	4847.19	4766.77	6302.8	-1.50129	0.226277	no
Q61096	PRTN3	Prtn3	0	0	7156.65	6672.81	56391.6	0	3.15935	0.226362	no
Q6ZQ58	LARP1	Larp1	317470	180671	376642	204194	62287.2	227087	-0.810642	0.226482	no
Q9ESC8	AFF4	Aff4	67533.9	55400.9	60986.8	35602	17319.6	48976.1	-0.807732	0.226729	no
P39749	FEN1	Fen1	218276	426192	361738	295302	659346	650973	0.750275	0.226844	no
O70579	PM34	Slc25a17	15970.2	3468.21	42314.1	4642.15	3867.47	15396.6	-1.40012	0.2271	no
Q9Z2D7	MBD4	Mbd4	10348.6	53356.3	18064.4	13853.5	9104.1	12081	-1.14801	0.22742	no
Q09200	B4GN1	B4galnt1	54483.4	100243	32775.3	150141	95554.6	60991.9	0.806971	0.227636	no
P45481	CBP	Crebbp	121712	88411.2	59128.8	53644.2	47143	48452.2	-0.756177	0.227729	no
Q9DCD6;P60521;Q8R3R8	GBRL2	Gabarapl2	51374.2	56098.7	46801.6	88436.1	54608.1	107634	0.757493	0.227778	no
Q91XA9	CHIA	Chia	0	0	2568.47	2162.09	28978.9	0	3.62574	0.228058	no
Q8BJF9	CHM2B	Chmp2b	14773.5	14453.2	8069.93	35363.8	17459.3	22816.6	1.09841	0.228166	no
O88322	NID2	Nid2	49680.8	31402.2	60551.1	61918.3	77757.9	94195.1	0.775572	0.228366	no
B1ASA5	B1ASA5	Zfp362	35355.1	32539.7	13415.8	12327.7	15209.7	6743.39	-1.11854	0.228381	no
Q8BM39	PRP18	Prpf18	105724	88273.6	151486	70919.9	31557.3	94641.1	-0.791422	0.228406	no
Q923D1	Q923D1	Zfp61	6692.54	13224.2	6642.41	0	0	2652.89	-3.28964	0.228495	no
Q9D1Q1	MPH6	Mphosph6	72141.1	61569.2	51359.2	41858.2	7237.15	47983.8	-0.891814	0.228831	no
Q8BZX4	SREK1	Srek1	31384.8	48629.1	45538.6	27750.6	12518.1	26583.3	-0.873219	0.229186	no
Q01338	ADA2A	Adra2a	0	0	2320.72	41650.2	0	0	4.02631	0.229524	no
P14432	HA1T	H2-T3	87316.8	71187.8	20217.2	29875.8	35162.4	25638.5	-0.847166	0.229554	no
Q61136	PRP4B	Prpf4b	65673.6	84041.6	54268.2	40888.2	27056.8	45913.6	-0.77323	0.229889	no
Q61329	ZFHX3	Zfhx3	37056.5	87341.1	26454.4	50512	193860	21593.1	0.985524	0.230252	no
Q3TJZ6	FA98A	Fam98a	40937.1	22035.3	42864	85792.6	38694.3	56331.6	0.807846	0.230307	no
Q9QZS2	RNF4	Rnf4	70343.1	48357.3	22428.8	11460	2771.76	49136.4	-1.08894	0.230368	no
Q80W04	TMCC2	Tmcc2	611.178	0	1910.03	1516.53	23092.3	0	3.36837	0.23082	no
P62960	YBOX1	Ybx1	1118710	827259	1321505	720458	134498	1020637	-0.78989	0.230936	no
P20040;P04230	HB21	H2-Eb1	6137.71	0	11147.2	23343	19367.8	22774.1	1.92188	0.23113	no
Q9R069	BCAM	Bcam	15624.2	18578.4	28484.1	31713	39826.6	40766.9	0.887949	0.231183	no
Q80ZW2	THEM6	Them6	96265	188272	33949.2	47092.8	49816.9	68239.9	-0.834038	0.231431	no
Q9QXY6	EHD3	Ehd3	29854.5	50212.3	39545.8	114912	71274.4	21746.5	0.864682	0.231531	no
Q8K0E8	FIBB	Fgb	252244	131978	130330	177544	505024	145038	0.824878	0.231863	no
Q61818	RAI1	Rai1	24791.2	31767.2	29297	14148.4	5579.76	21035.2	-1.04047	0.231881	no
P43274	H14	H1-4	263389	1.43144e+06	911682	718512	393924	341254	-0.795323	0.232048	no
P57784	RU2A	Snrpa1	1412930	773508	1128975	558312	317557	1102890	-0.70106	0.232173	no
Q6P069	SORCN	Sri	152414	190507	133212	176702	273262	289592	0.723907	0.232294	no
Q6NZM9	HDAC4	Hdac4	41361.2	19247.3	23846.3	15220.8	11341.3	12752.4	-1.02514	0.232333	no
P20029	BIP	Hspa5	1014046	785640	1583890	1406120	2011620	1577965	0.615548	0.232876	no
P97875	JDP2	Jdp2	19074.9	19195.5	6465.48	0	0	6435.13	-2.73526	0.233005	no
P26443	DHE3	Glud1	73060.1	73132.5	31591.9	63147.8	189834	39304.4	0.876493	0.233107	no
Q8BJQ2	UBP1	Usp1	32582.2	49986.8	51257.6	27480.1	14242.8	31053	-0.845311	0.233763	no
Q62293;Q3T9E4	TGTP1;TGTP2	Tgtp1;Tgtp2	3025	10367.5	0	27393.3	12535.5	12063.6	2.0777	0.234179	no
Q6PAL7	AHDC1	Ahdc1	27891.2	49694.6	31351.1	10396.5	0	21419.4	-1.75442	0.234251	no
Q62159	RHOC	Rhoc	4675.88	0	5795.51	14585.5	14711.5	15761	2.13248	0.234945	no
P60007	APC15	Anapc15	42851.1	42684.6	56103	38596.7	4116.3	29599.6	-0.963091	0.235247	no
A0A075B5R2	A0A075B5R2	Ighv7-3	2051.11	1476.54	3409.98	3198.24	9147.2	15381.8	2.03742	0.235376	no
A2A6A1	GPTC8	Gpatch8	33928.8	38734.2	42986.2	23129.2	6273.23	30237.5	-0.933463	0.235472	no
Q9QZJ6	MFAP5	Mfap5	209094	643513	84198.3	117372	26124	300820	-1.00243	0.235591	no
Q9QZI9	SERC3	Serinc3	23363.2	5389.85	17736.1	17192.1	69013.6	7688.07	1.14691	0.235803	no
Q8K021	SCAM1	Scamp1	15510.2	29916.2	8110.48	2629.2	4032.7	11838	-1.44177	0.235886	no
Q9NWG9	MAGH1	Mageh1	21299.7	8610.02	16354.1	0	0	7112.54	-2.68296	0.236518	no
Q3U182	CRTC2	Crtc2	25797.5	17401.2	17677.2	7713.41	0	7762.19	-1.95228	0.236542	no
P49138	MAPK2	Mapkapk2	33325	49869.4	41253.5	60728.5	80727.5	57681.5	0.759269	0.236882	yes
Q9JHH6	CBPB2	Cpb2	12524.6	13941.7	5954.56	6135.36	59956.1	4923.34	1.32086	0.237004	no
Q6NXI6	RPRD2	Rprd2	50705.4	27485	26096	21230.6	9978.61	21046.8	-0.928806	0.237124	no
Q64520	KGUA	Guk1	49643.2	60000.9	60722.5	45430.1	12652	36643.6	-0.818182	0.237274	no
Q8K330	SSH3	Ssh3	1220.47	3712.76	2000.36	3830.91	16055.2	6528.13	2.05189	0.237404	no
Q9JJX6	P2RX4	P2rx4	49194.3	10554.6	27683.2	39713.7	98163.9	17882.4	0.963815	0.237534	no
Q60597	ODO1	Ogdh	196557	250090	84405.1	214053	472981	152448	0.808267	0.23758	no
Q8CI51	PDLI5	Pdlim5	118828	115864	86931.6	188660	155556	152526	0.70805	0.237603	no
Q5F2E7	NUFP2	Nufip2	85185.8	30896.6	61451.9	17423	20198.7	56202.7	-0.865437	0.237809	no
Q9DCV7	K2C7	Krt7	29312.1	94270.1	66008.6	181472	34020.8	124260	0.861203	0.237903	no
Q9D945	LLPH	Llph	237867	220189	246574	234918	30900.5	122840	-0.837913	0.237943	no
Q91ZM2	SH2B1	Sh2b1	36762.3	14726.3	34312.3	17602.6	9731.57	13917.2	-1.01469	0.238012	no
P43883	PLIN2	Plin2	49593.1	14183.4	36125	19771.9	2169.71	23724.7	-1.10946	0.238014	no
Q60770	STXB3	Stxbp3	10854.7	15229.6	8231.24	30636.5	26874	12754.1	1.13039	0.23829	no
Q0VBL3	RBM15	Rbm15	80616.1	113207	97846.8	57942.7	32870.2	76764.2	-0.754473	0.23882	no
Q9QXB9	DRG2	Drg2	118536	123567	58360	189697	172150	104579	0.741408	0.23896	no
Q5U5M8	BL1S3	Bloc1s3	10371.3	44474.4	10021.3	9192.37	0	7150.84	-1.94544	0.239119	no
O54974	LEG7	Lgals7	26692.5	1429.55	0	1567.37	752.958	1237.71	-2.84125	0.239166	no
Q8CJ12	AGRG2	Adgrg2	0	886.398	0	1925.42	10493.2	1170.88	4.14284	0.239676	no
Q6QLQ4	CLC7A	Clec7a	45368.7	10757.2	85133.7	105722	56053.2	102620	0.897475	0.239715	yes
Q91VL8	TE2IP	Terf2ip	84466.4	97445.9	146692	55732.7	18813.3	108897	-0.835049	0.239718	no
Q8BZW8	NHLC2	Nhlrc2	33574.3	59141.7	34661.8	65825.5	93037	44917.8	0.779535	0.239852	no
Q9CXU9;P48024	EIF1	Eif1	591840	460525	395559	284492	176738	394554	-0.694321	0.240267	no
Q91XA2	GOLM1	Golm1	17263.2	18446.1	10414.1	35726.3	17019.4	33192.8	0.968598	0.240269	no
Q9D842	APLF	Aplf	17965.5	15277	37666.7	10240.5	6536.74	15044.4	-1.15036	0.240393	no
Q9WU00	NRF1	Nrf1	69574.4	111363	94569.3	69786.5	23209.9	64059.4	-0.777719	0.240749	no
Q9CQ48	NUDC2	Nudcd2	68190.4	20330	55215.2	25962.8	28378.7	21370.5	-0.853918	0.240795	no
Q9CPR7	SIKE1	Sike1	42065.8	31673	48127.2	31127	2502.36	26408.5	-1.01538	0.241548	no
Q7TSG2	CTDP1	Ctdp1	92425.6	91915.8	84529.7	59697.1	26661.2	68478.4	-0.749162	0.241832	no
Q8VCF0	MAVS	Mavs	105188	47401.1	40496.2	53121.2	21082	29985.2	-0.810894	0.241919	yes
Q9Z1D1	EIF3G	Eif3g	871090	544322	847492	479238	222168	659966	-0.698542	0.242007	no
P47738	ALDH2	Aldh2	210033	125531	81626.4	66836.5	499206	128818	0.906924	0.242388	no
Q8K274	KT3K	Fn3krp	19531.9	35872.7	17997.5	20540.8	85267.4	20965.7	0.932873	0.242586	no
Q9D7E3	OVCA2	Ovca2	45808.7	27471.7	36484.8	51561	30663	103406	0.803835	0.242983	no
Q9WU03	SPIT2	Spint2	32787.9	25296.3	25610.2	7470.42	5086.16	25816.5	-1.0788	0.242989	no
Q62523	ZYX	Zyx	72939.6	30237.2	54413.4	35633.6	32297.5	16263.8	-0.825286	0.243111	no
Q91VC4	PLVAP	Plvap	34705.1	34760.2	48931.3	58685.9	70138.8	63242.3	0.756047	0.243271	no
Q99KL7	RAB28	Rab28	6828.56	5091.65	0	7410.82	28231.2	8885.96	2.10298	0.243285	no
P14211	CALR	Calr	685082	508602	761136	824532	1161260	904378	0.635282	0.244082	no
O88875	BY55	Cd160	8624.37	0	2510.84	30583	9631.9	5909.45	2.13249	0.244449	yes
Q9D8C8	PPR35	Ppp1r35	41534.8	34723.9	36048.5	9925.61	0	23895	-1.71319	0.244614	no
Q8CH09	SUGP2	Sugp2	23858.2	38312.7	32786.5	8933.41	9954.48	27954.8	-0.972367	0.244863	no
Q9Z2Q2	KNOP1	Knop1	77087.2	77746.6	140296	55111.2	11656.3	94476.2	-0.877699	0.244872	no
P46978	STT3A	Stt3a	41051.4	29612	21221.2	48389.1	57067.8	41282.6	0.780409	0.245064	no
P83917	CBX1	Cbx1	262836	304736	393802	256210	49890.4	243306	-0.797396	0.245286	no
P70202	LXN	Lxn	41666.1	14797.9	21945.8	25455.5	67677.2	38782.8	0.869955	0.245294	no
A2AAJ9	OBSCN	Obscn	9695.53	33424.1	48297.1	116560	28309	31545.5	0.93781	0.245341	no
P16332	MUTA	Mmut	44280.3	37200.6	33122.8	67169.2	72050.2	42387	0.755636	0.245582	no
Q6P9R2	OXSR1	Oxsr1	159418	78545.9	268740	294844	243484	309421	0.763494	0.245798	no
Q9Z2F7	BNI3L	Bnip3l	7809.1	6813.85	15892.6	4053.06	795.267	3464.05	-1.8893	0.246117	no
O89090	SP1	Sp1	85727.8	68954.6	89533.1	44958.2	9120.97	78668.4	-0.860213	0.246154	no
Q62178	SEM4A	Sema4a	0	0	13495.2	30284.6	14440.2	30582.2	2.38239	0.246198	no
P97427	DPYL1	Crmp1	2617.27	0	10154.3	54478.7	18563	0	2.46927	0.246293	no
P14901	HMOX1	Hmox1	171718	46247.4	76391.4	67365.2	328975	93963.9	0.887752	0.246484	no
Q3TMH2	SCRN3	Scrn3	7666.25	9654.04	9947.45	15491	34589.8	8626.64	1.21131	0.24688	no
Q62086	PON2	Pon2	18628.6	7700.03	4729.67	14812.2	41523.4	8618.08	1.2335	0.246921	no
Q925H1	TRPS1	Trps1	21297.6	13655.1	12138	6199.05	5926.86	4139.19	-1.43891	0.24704	no
Q9JHS9	CWC15	Cwc15	127288	73031.2	74727.8	28500.2	0	56835.8	-1.65733	0.247184	no
O35450	FKBPL	Fkbpl	41935.2	26188	31453.7	13644	11846.5	25068.5	-0.916628	0.247375	no
Q8BWW4	LARP4	Larp4	144800	95581.1	127422	81064.9	36665.5	96077.6	-0.740841	0.247477	no
Q99J27	ACATN	Slc33a1	4928.17	2292.41	0	7753.82	21735.6	2395.8	2.35462	0.247671	no
Q8BGQ7	SYAC	Aars1	70005.6	55103.3	44117.3	88024.1	116778	57809.4	0.740703	0.248086	no
P08752	GNAI2	Gnai2	120901	118832	85387.1	191813	213234	96026.6	0.725254	0.249222	no
P02104	HBE	Hbb-y	11954.1	4950.53	14284.5	10280.8	37218.2	19076.8	1.17925	0.249302	no
O09161	CASQ2	Casq2	0	1130.47	6069.8	33819.2	4226.24	855.596	2.34534	0.249305	no
E9Q9M8	PWP2B	Pwwp2b	19712.3	10323.6	60399.3	5056.54	11743.1	25702.9	-1.09781	0.249765	no
O54782	MA2B2	Man2b2	44907.9	27244.2	21653.1	30411.3	68560.2	51636.8	0.80178	0.250135	no
Q8K0D2	HABP2	Habp2	3567.88	0	3666.82	5767.1	19455.5	7767.9	2.27227	0.250415	no
A2AM29	AF9	Mllt3	20910.5	24169.3	46547.5	18283.2	7107.78	21290.2	-0.973315	0.250418	no
P26187	MGMT	Mgmt	54648.1	19759.3	39246.1	0	0	23276.8	-2.26687	0.251123	no
Q9QWH1	PHC2	Phc2	80666.8	39082.6	41190.2	41154.7	7496.02	36768.3	-0.86516	0.251151	no
A0A075B5T2	A0A075B5T2	Ighv6-3	0	0	2239.11	3191.68	13362.5	5459.18	3.27121	0.251226	yes
Q571I9	A16A1	Aldh16a1	25191.5	32312.5	16943	43226.8	63245.8	17335.1	0.855841	0.251231	no
F8VQG7	F8VQG7	N4bp2	51994.1	31863	51987.3	18805.5	4253.19	46669.2	-0.945618	0.251523	no
Q5SW75	SSH2	Ssh2	32620.5	41444.4	42392.2	29124.4	8606.33	24649.8	-0.873016	0.251602	no
P97347	RPTN	Rptn	2031.93	0	0	8654.31	5169.91	6004.15	3.43754	0.251773	no
Q8BMD8	SCMC1	Slc25a24	30732.3	20610.3	46966.7	38826.8	81450.6	44239.7	0.810406	0.251923	no
Q8BGB2	TTC7A	Ttc7a	8223.93	10201.7	6188.15	20540.7	16586	16645.5	1.2104	0.252485	no
Q9D8N6	LIN37	Lin37	15342.8	10738	11323.9	2261.55	673.155	8324.18	-1.69711	0.25269	no
Q61635	Q61635	Ifi47	66406.1	93318.6	75442.9	114371	117290	131284	0.696076	0.252786	no
Q9CR20	IR3IP	Ier3ip1	5250.91	0	0	24852.7	0	18329	3.14449	0.25285	no
Q8BFR4	GNS	Gns	44240.9	45014.7	43588.4	62001	84568.4	60232.8	0.722983	0.25285	no
Q5SYD0	MYO1D	Myo1d	5811.56	36999	8710.99	11439.3	77498.8	11248	1.13198	0.252881	no
Q6ZWX6	IF2A	Eif2s1	139206	134626	55080.1	148956	237867	115462	0.74314	0.252886	no
Q3UYH7	ARBK2	Adrbk2	10767.3	24728.2	31543.4	38441.5	21838.2	62270.2	0.881022	0.253131	no
P42232	STA5B	Stat5b	26558	50245.6	24663	14902	18190	18190.8	-0.893032	0.253139	no
Q9CY94	PSF3	Gins3	309532	306237	324874	227472	23398.1	262269	-0.85671	0.253179	no
P70281	SYCP3	Sycp3	7828.68	0	2161.83	24245	12464.1	4606.32	2.14906	0.253394	no
Q61937	NPM	Npm1	1196655	1136090	1407085	1098725	536268	770166	-0.596017	0.253401	no
Q9Z2X2	PSD10	Psmd10	44472.2	22825	21037.3	38789.8	59254.2	43378.4	0.789983	0.253673	no
Q8BWY3	ERF1	Etf1	168526	50943.8	68776.3	147269	146563	155917	0.739237	0.253693	no
P55194	3BP1	Sh3bp1	70599.9	46196	98604.2	51926.3	30459.7	43344.2	-0.748749	0.253837	no
Q8R4H2	ARHGC	Arhgef12	166375	159656	103053	183708	249907	213100	0.693264	0.254361	no
Q3KNY0	IGFN1	Igfn1	0	0	6992.81	26549	15050	3198.8	2.60308	0.254393	no
Q9JJD0	THA11	Thap11	117658	119652	61526.4	71472.4	38704.9	60933.4	-0.72401	0.254604	no
Q8C1M2	ZN428	Znf428	29415.2	15589.6	13093.2	3966.76	0	10914.6	-1.92155	0.254614	no
Q80YR5	SAFB2	Safb2	177396	140420	157253	80438.2	24267.6	162890	-0.796335	0.254825	no
A0A571BF69	A0A571BF69	Mgam	46928.4	22107	11780.1	13301.5	134152	5187.98	1.12704	0.254968	no
Q64471	GSTT1	Gstt1	4121.1	9176	6250.75	10188.5	28617.2	7990.41	1.3758	0.254986	no
Q08288	LYAR	Lyar	481435	347525	586806	262318	73153.1	480953	-0.781476	0.255032	no
P31428	DPEP1	Dpep1	13019.5	21775	45226.9	13313.5	75346	58618.4	0.929785	0.255045	no
Q9D9Z1	SKAP	Knstrn	27247.2	21891.7	23758	6212.55	4126.19	21749.7	-1.143	0.255142	no
P48774	GSTM5	Gstm5	2054.66	4703.34	931.962	13285.4	12788.1	1544.46	1.97761	0.255319	no
Q6NZG4	DDIAS	Ddias	29229.4	24852.4	9581.83	13480.9	83195.8	15630	1.00138	0.255361	no
Q8K094	Q8K094	Pvr	102673	162584	255747	82661.6	52829.5	166844	-0.777519	0.25566	no
Q9D142	NUD14	Nudt14	39821.2	52560.6	13436.2	42098.6	67182.5	58789.2	0.795582	0.255708	no
O55131	2024-09-07	Septin7	205061	319200	188059	440520	303684	337170	0.67617	0.255829	no
Q9D818	SAPC2	Sapcd2	95539.4	32284.8	103029	54869.1	6024.32	61138.4	-0.920026	0.255928	no
Q9ET26	RN114	Rnf114	102447	68686.2	125706	48517.2	18898.2	100297	-0.808307	0.256264	no
[truncated: 8,738 more rows]
