# Supplementary material for: Pharmacological rescue of mutant p53 triggers spontaneous tumor regression via immune responses
Source: Cell Rep Med. 2025 Feb 21;6(3):101976. doi: 10.1016/j.xcrm.2025.101976 (PMC11970324; doi:10.1016/j.xcrm.2025.101976)
Supplement: Table S3. Proteomics profiling of mouse spontaneous tumors, related to Figures 3M–3O [file mmc4.xlsx]

## Sheet: Sheet 1
Protein_ID	Protein_Name	Genes	Expression (mean normalized)						ATO vs. Ctl		p53 targets?a	IFN pathway genes?b
			Ctl #1	Ctl #2	Ctl #3	ATO #1	ATO #2	ATO #3	log2FC	PValue
A0A075B5I3;P04213;A0A0B4J1H2;A0A140T8N6	A0A140T8N6	Trbv13-2	60015.9	95529.9	3539.8	0	1266.49	0	-7.18644	0.000737126	no	no		a Fischer, M. (2017). Census and evaluation of p53 target genes. Oncogene 36, 3943-3956.
A0A075B5J9;A0A075B5K3	A0A075B5J9;A0A075B5K3	Igkv17-121;Igkv17-127	38951.8	19275.3	64943.3	49942.9	21886.7	27279.6	-0.218873	0.736548	no	no		b Genes involved in “IFN-α response” and “IFN-γ response” in MSigDB hallmark gene sets.
A0A075B5K0	A0A075B5K0	Igkv14-126	1037.18	0	1176.04	911.635	1610.31	966.989	0.632668	0.824548	no	no
A0A075B5K2	A0A075B5K2	Igkv9-124	2424.84	562.812	9400.09	7745.18	2775.94	10263.4	0.811922	0.53144	no	no
A0A075B5K7	A0A075B5K7	Igkv14-100	0	0	0	0	0	0	0	1	no	no
A0A075B5L1;P01643	A0A075B5L1	Igkv10-94	10594.6	0	3182.47	10166.9	5027.82	2959.4	0.471033	0.780038	no	no
A0A075B5L2;A0A075B5M2;P01680;A0A075B5M3	A0A075B5M3	Igkv4-58	35419.4	5214.7	7521.7	0	0	0	-17.0225	1.49e-15	no	no
A0A075B5L4	A0A075B5L4	Igkv12-89	0	0	0	5852.45	459.618	0	14.3111	0.00542365	no	no
A0A075B5M7;A0A0B4J1J2;A0A0B4J1J1	A0A075B5M7	Igkv5-39	17071.8	6374.06	29171.3	10209.9	9951.21	18362.7	-0.463714	0.541892	no	no
A0A075B5M8	A0A075B5M8	Igkv12-38	5055.4	17023.3	0	5425.93	0	0	-1.77836	0.485685	no	no
A0A075B5N2;P01634;A0A140T8P2	A0A075B5N2;A0A140T8P2	Igkv6-20;Igkv6-29	0	544.187	44414.2	1776.13	2908.24	45927.9	0.102682	0.950704	no	no
A0A075B5N9;P01674	A0A075B5N9	Igkv3-7	42368.5	16479.8	63589.5	52854.5	33529.1	44164	0.140142	0.820106	no	no
A0A075B5P0;P01655;P03977;P01654;P01656	A0A075B5P0	Igkv3-2	4207.11	0	4311.74	1739.08	0	0	-1.99723	0.561058	no	no
A0A075B5P8	A0A075B5P8	Ighv2-2	0	0	291.757	0	0	101.031	-1.61043	0.664755	no	no
A0A075B5P9	A0A075B5P9	Ighv5-4	4751.31	929.445	2510.45	1973.77	0	4053.52	-0.460326	0.839249	no	no
A0A075B5P9;A0A075B5Q0;P18525;P18526;P18527;P18529;A0A075B5R1;P18528;A0A075B5Q9;A0A075B5Q4	A0A075B5R1	Ighv5-17	3575.33	1033.86	1980.92	0	4735.08	1244.99	-0.327025	0.893619	no	no
A0A075B5Q0;P18526;P18524;A0A075B5Q6	A0A075B5Q6	Ighv5-9-1	1997.26	962.339	1053.84	0	0	1454.84	-1.64805	0.618657	no	no
A0A075B5Q3	A0A075B5Q3	Ighv2-5	3300.09	0	1843.76	0	519.618	375.717	-2.70358	0.426655	no	no
A0A075B5R0	A0A075B5R0	Ighv5-16	3434.97	3012.53	2489.98	0	0	667.2	-3.92207	0.231201	no	no
A0A075B5R2	A0A075B5R2	Ighv7-3	3052.21	0	2565.56	680.243	937.657	1302.1	-0.991363	0.717245	no	no
A0A075B5R5	A0A075B5R5	Ighv4-1	6494.56	764.732	1995.89	0	2920.09	1639.68	-1.22104	0.604383	no	no
A0A075B5S1	A0A075B5S1	Ighv9-1	0	0	0	0	0	0	0	1	no	no
A0A075B5S3	A0A075B5S3	Ighv14-4	22691	10679.3	0	0	0	0	-16.5088	5.26e-07	no	no
A0A075B5T2	A0A075B5T2	Ighv6-3	3102.81	1486.85	4548.49	2670.63	0	2904.83	-0.632052	0.775273	no	no
A0A075B5T4	A0A075B5T4	Ighv1-4	0	0	0	0	0	0	0	1	no	no
A0A075B5T6	A0A075B5T6	Ighv10-3	0	0	0	0	0	0	0	1	no	no
A0A075B5T8	A0A075B5T8	Ighv15-2	0	0	0	0	0	0	0	1	no	no
A0A075B5U4	A0A075B5U4	Ighv1-18	863.77	0	336.861	526.177	422.776	432.821	0.201195	0.945157	no	no
A0A075B5V5	A0A075B5V5	Ighv1-39	443.029	0	0	0	0	0	-10.2838	0.0294364	no	no
A0A075B5X3;P06328;P06329;P01754;A0A075B5W3	HVM10;HVM49	Ighv1-62-3;Ighv1-72	5301.18	0	4616.65	10848.6	4797.94	2571.28	0.998751	0.564182	no	no
A0A075B5Y4	A0A075B5Y4	Ighv1-81	6276.26	0	1261	0	2496.89	0	-1.80507	0.60767	no	no
A0A075B603;A0A075B623	A0A075B603	Trav6-6	334.553	0	0	0	2128.5	0	2.4341	0.585425	no	no
A0A075B666;A0A140T8N3	A0A140T8N3	Igkv13-84	8531.47	1435.4	9345.53	6015.23	3762.07	3228.72	-0.503345	0.683566	no	no
A0A075B674	A0A075B674	Ighv1-78	2676.24	0	13360.6	0	12912.8	17486.5	0.810045	0.684231	no	no
A0A075B677	A0A075B677	Igkv4-53	2718.74	604.644	2297.2	992.504	666.277	0	-1.64335	0.561381	no	no
A0A075B680	A0A075B680	Ighv1-62-2	0	0	0	0	1134.62	0	11.4058	0.0314115	no	no
A0A075B6C4	A0A075B6C4	Trav21-dv12	0	0	0	6604.35	0	0	14.4053	0.0130426	no	no
A0A075B6D5	A0A075B6D5	Igkv19-93	23615.2	22747.8	13194.7	9138.39	14455.6	4330.56	-1.11796	0.142616	no	no
A0A087WNP5	A0A087WNP5	Gm10778	2700.44	0	1961.52	5266.04	6283.91	6268.6	1.91189	0.317341	no	no
A0A087WPF7	AUTS2	Auts2	0	0	3087.91	0	0	4822.45	0.558185	0.891002	no	yes
A0A087WQ44	A0A087WQ44	Srcap	72587.4	76299.8	102430	121564	138248	135387	0.643447	0.176739	no	no
A0A087WR14	A0A087WR14	Gm21095	19981.5	24210.5	19240	18011.1	10997.5	23578.6	-0.275156	0.68016	no	no
A0A087WRJ1	A0A087WRJ1	2610044O15Rik8	3301.14	1352.23	5624.11	4126.57	2945.05	7652.39	0.51173	0.716355	no	no
A0A087WRQ3	A0A087WRQ3	Trav1	0	2381.43	0	0	0	0	-12.6811	0.0305757	no	no
A0A087WRR7	A0A087WRR7	Zfp383	0	0	0	562.402	0	0	10.8522	0.031269	no	no
A0A087WRT7	A0A087WRT7	Ms4a4a	1859.28	3422.34	0	0	2673.25	1172.55	-0.671544	0.826929	no	no
A0A087WRX0	A0A087WRX0	Ly6g6g	0	680.517	0	0	1198.44	0	0.610191	0.88518	no	no
A0A0A6YVU8;Q9JKV1	ADRM1	Adrm1	222150	191666	153111	48438.1	140316	196855	-0.673758	0.192129	no	no
A0A0A6YVW3;A0A075B5U4;A0A075B5V0;A0A075B5Y4;A0A0A6YXA5;A0A075B5V2;A0A075B5V1;A0A075B5U7	A0A075B5V1	Ighv1-31	9045.38	2608.25	4070.24	1244.07	3534.78	2463.66	-1.22013	0.409969	no	no
A0A0A6YWI4	A0A0A6YWI4	2310009B15Rik	4468.82	3493.62	14324.5	10068.8	0	7176.27	-0.222042	0.88894	no	no
A0A0A6YXA5	A0A0A6YXA5	Ighv1-15	439.081	0	425.901	0	0	0	-11.1802	0.0127941	no	no
A0A0A6YXQ0	A0A0A6YXQ0	Ighv8-8	2535.53	0	3149.28	1154.26	1876.1	0	-0.872257	0.777738	no	no
A0A0A6YY25	BTBDI	Btbd18	8797.86	14376.9	12945.7	40478.5	20513.5	28985.5	1.37	0.0396144	no	no
A0A0A6YYE2	A0A0A6YYE2	Trbv3	0	0	0	0	0	0	0	1	no	no
A0A0A6YYE7	A0A0A6YYE7	Igkv4-57	10572.1	3495.57	6749.91	4254.56	0	1987.63	-1.59269	0.370543	no	no
A0A0A6YYP6;K7N6K7;A0A0A6YXN8	A0A0A6YXN8;A0A0A6YYP6;K7N6K7	Sirpb1a;Sirpb1b;Sirpb1c	0	2099.68	0	1012.3	0	913.903	-0.0685354	0.985437	no	no
A0A0B4J1F9	A0A0B4J1F9	Tchh	9507.44	23849	11212.1	8136.55	20332.9	13809.1	-0.157915	0.832052	no	no
A0A0B4J1G0	FCG3A	Fcgr4	6736.82	9174.75	13034.4	40356.8	13933.1	15316.4	1.38798	0.0723089	no	no
A0A0B4J1H6;P01630	A0A0B4J1H6	Igkv2-137	4551.02	0	2042.11	0	0	2356.12	-1.66906	0.63844	no	no
A0A0B4J1H7;A0A0B4J1H8	A0A0B4J1H7	Igkv1-135	8327.37	3312.96	4879.93	5671.6	4149.4	4991.12	-0.149954	0.901325	no	no
A0A0B4J1I0	A0A0B4J1I0	Igkv1-110	9173.91	3443.61	12085.2	7141.6	13230.2	12260.5	0.355446	0.692228	no	no
A0A0B4J1I1	A0A0B4J1I1	Igkv16-104	7860.57	2703.69	7048.57	4088.34	3522.73	5577.09	-0.430764	0.724931	no	no
A0A0B4J1J0	A0A0B4J1J0	Igkv4-50	0	0	1318.24	0	2900.57	1292.53	1.57945	0.674052	no	no
A0A0B4J1J1	A0A0B4J1J1	Igkv5-45	0	0	0	0	0	0	0	1	no	no
A0A0B4J1J2	A0A0B4J1J2	Igkv5-43	2907.28	503.509	8158.66	7256.68	12799.1	4868.79	1.12376	0.358786	no	no
A0A0B4J1J4	A0A0B4J1J4	Ighv9-2	0	0	0	0	0	0	0	1	no	no
A0A0B4J1J4;A0A0B4J1J5;A0A075B5S9	A0A0B4J1J5	Ighv9-3	4407.38	0	2864.97	0	0	0	-14.2653	0.00499768	no	no
A0A0B4J1J6	A0A0B4J1J6	Ighv10-1	0	0	0	0	0	0	0	1	no	no
A0A0B4J1J9	A0A0B4J1J9	Trav11	2283.68	80860.7	1770.66	0	0	0	-17.8355	7.1e-15	no	no
A0A0B4J1K5	A0A0B4J1K5	Iglv3	1935.49	0	2416.32	0	0	0	-13.5016	0.00954999	no	no
A0A0B4J1M0	A0A0B4J1M0	Ighv1-77	0	0	1024.23	0	0	0	-11.3499	0.031132	no	no
A0A0B4J1N0	A0A0B4J1N0	Ighv1-76	2106.05	0	632.123	0	0	0	-12.879	0.0123741	no	no
A0A0G2JDS2	A0A0G2JDS2	Chil5	71765.8	58727.1	32385.8	0	88328.9	39829.8	-0.540433	0.696173	no	no
A0A0G2JEU3	A0A0G2JEU3	Trdc	0	0	2626.58	0	0	0	-12.7082	0.0302097	no	no
A0A0G2JFS9;Q8C9S8	ATG4A	Atg4a	5815.68	21472.5	5913.68	4724.84	4669.83	4061.66	-1.3143	0.195799	no	no
A0A0G2JG52	A0A0G2JG52	Crybg1	1700.67	11253.1	2849.28	11012	1437.98	2571.46	0.0884613	0.946483	no	no
A0A0J9YTR2	A0A0J9YTR2	0610012G03Rik	21945.8	17684	35544.8	75522.3	33552.6	70098.2	1.30505	0.0301859	no	no
A0A0J9YUX7	A0A0J9YUX7	Slc23a4	10202.4	0	20017.8	0	13965.1	31897.1	0.465119	0.805638	no	no
A0A0J9YVH3	A0A0J9YVH3	AU041133	0	3290.11	0	0	0	0	-13.1473	0.027445	no	no
A0A0J9YVH3;F6T2D2;Q91VM8;E9Q9G3;G3X904;A2AQA0;D3Z5L4;Q8K0G9;Q08BU3;A0A571BEN2;Q14DI0;A0A6I8MX06;A0A0U1RQ46;J3QK55;A0A1B0GRI2	A2AQA0	Zfp442	0	2863.36	11158.2	4132.05	7160.7	10480.6	0.621178	0.706588	no	no
A0A0N4SUS7	A0A0N4SUS7	Gm35549	6264.03	9207.28	16639.7	20559.2	9522.63	19450.1	0.682307	0.374823	no	no
A0A0N4SVQ0	A0A0N4SVQ0	Prss47	5901.55	4632.78	14856.2	15761.9	14256	6191.81	0.583721	0.511284	no	no
A0A0N4SVU1	A0A0N4SVU1	Gm7298	9854.34	3327.1	10887.3	5204.24	4735.52	7159.15	-0.502446	0.62957	no	no
A0A0U1RNG7	A0A0U1RNG7	Kctd14	0	1771.62	0	0	0	0	-12.2544	0.0317001	no	no
A0A0U1RPC5	A0A0U1RPC5	Zfp109	2964.59	0	853.646	0	0	0	-13.3596	0.0108019	no	no
A0A0U1RPT6	A0A0U1RPT6	4930433I11Rik	9070.91	23947.4	15046.5	18225.1	15045.5	23270	0.224506	0.749702	no	no
A0A140LIF8	A0A140LIF8	Irgm2	2710.41	5712.58	1430.31	0	1647.59	2149.16	-1.5697	0.505362	no	no
A0A140T8I4;Q8CFI2	UB2R1	Cdc34	36538.4	42223	42500.3	54983.7	58162.2	58891.8	0.493984	0.3286	no	no
A0A140T8I4;Q8CFI2;Q6ZWZ2	UB2R2	Ube2r2	77982.1	96302.1	95724.4	106902	166474	134488	0.557235	0.246144	no	no
A0A140T8M1;P04946;P01647;P01648;P01644;P01645;P01646	A0A140T8M1	Igkv10-96	17162.2	9689.34	13316	31715.3	8210.39	4588.31	0.308364	0.719018	no	no
A0A140T8M2	A0A140T8M2	Igkv12-44	10327.8	29213.6	4201.77	7696.2	1806.24	3408.02	-1.67057	0.103432	no	no
A0A140T8M3	A0A140T8M3	Igkv8-30	1104.19	296.131	887.763	0	0	0	-12.5942	0.00472822	no	no
A0A140T8M4	A0A140T8M4	Igkv8-19	1621.79	487.82	1672.58	0	0	0	-13.3116	0.00363048	no	no
A0A140T8M4;A0A075B5N3	A0A075B5N3	Igkv8-28	8593.98	1864.91	4042.78	7123.39	4688.42	1146.42	-0.0840381	0.949998	no	no
A0A140T8M5;P84750;A0A075B5N6;A0A0G2JGT0	A0A140T8M5	Igkv6-15	12545.8	1852.19	5319.35	6921.56	12956.4	4131.69	0.238637	0.8231	no	no
A0A140T8N9	A0A140T8N9	Igkv6-32	4367.99	3327.76	7024.74	0	0	0	-15.2642	1.37e-05	no	no
A0A140T8P3	A0A140T8P3	Igkv15-103	10073.1	3179.51	16271.7	3799.27	18181	23842.9	0.527468	0.553673	no	no
A0A140T8P5	A0A140T8P5	Igkv8-24	17097.8	3093.36	7560.72	5373.57	0	5040.94	-1.34993	0.401944	no	no
A0A140T8P6	A0A140T8P6	Igkv12-46	4288.27	1202.41	3255.32	6471.25	5594.59	3936.36	0.897578	0.518988	no	no
A0A140T8P7;A0A140T8N5;A0A140T8M4;A0A140T8M3;A0A075B5N4;A0A140T8N7	A0A140T8N5	Igkv6-23	56585.9	40850.7	46623.5	31470.5	9718.12	10128.3	-1.37131	0.044431	no	no
A0A140T8T4;P51410	RL9	Rpl9	261272	166068	245537	41537	222920	265036	-0.477324	0.395908	no	no
A0A1B0GR71	A0A1B0GR71	Gm4924	10105.4	7495.89	0	13584.2	17554.3	1720.86	0.886274	0.568235	no	no
A0A1B0GR71;A0A1B0GT13;A0A087WRH0;E9QAG4;L7N267;A2ART0;Q6PEE4;D3Z5Y8;E9QAG8;E9PZP6;A2ARX0;A0A338P6F4;A0A338P6D3	A0A338P6D3	A630089N07Rik	2713.68	3263.29	5238.19	10167.2	15212.5	7775.3	1.56108	0.120553	no	no
A0A1B0GRI9;A0A1B0GRI2	A0A1B0GRI2	Gm35315	1051.35	0	1447.38	0	2034.76	1491.56	0.34641	0.914674	no	no
A0A1B0GRV7	A0A1B0GRV7	Gm17949	7584.52	26356.6	16985.2	22415.7	22656.7	36116.5	0.644308	0.334107	no	no
A0A1B0GSB0	A0A1B0GSB0	Scart1	1863.27	13414.5	1201.74	0	1847.24	0	-3.35811	0.192094	no	no
A0A1B0GST8	A0A1B0GST8	Gm55978	0	3963.77	8016.48	2644.31	11158.8	7011.26	0.735574	0.66399	no	no
A0A1B0GT64;A0A1W2P6H7;A0A0J9YUD4	A0A0J9YUD4;A0A1W2P6H7	Gm32687;Zfp433	0	0	0	0	0	0	0	1	no	no
A0A1D5RLD8;S4R1W1;P16858	G3P	Gapdh	1453035	1169325	1176310	339859	1104020	1433490	-0.517745	0.277178	no	no
A0A1D5RLM8	A0A1D5RLM8	Gm11639	20798.2	22816	23883	13659.6	43490.8	37326.3	0.388161	0.520679	no	no
A0A1D5RM15	A0A1D5RM15	Zfp930	508.266	1790.95	1494.01	2105.46	1356.95	1186.37	0.354854	0.879077	no	no
A0A1D5RMN0	A0A1D5RMN0	Tnip3	0	1759.1	0	0	0	0	-12.2442	0.0318082	no	no
A0A1L1SR01	A0A1L1SR01	B3galt9	71881	0	70290.6	0	0	0	-18.54	4.19e-10	no	no
A0A1L1SSC7	A0A1L1SSC7	Ttc13	6885.11	3586.69	4451.83	4018.51	9594.67	5219.33	0.262025	0.823102	no	no
A0A1L1SUL6	TXND6	Nme9	0	0	0	20064.2	7943.1	26497	17.1805	6.88e-19	no	no
A0A1W2P6Q8;A0A1W2P7S8;A0A1W2P7H4;A0A1W2P7Z8;Q6A068;A0A1W2P855	CDC5L	Cdc5l	444762	495280	652344	628588	645015	640014	0.266022	0.537186	no	no
A0A1W2P7S8	A0A1W2P7S8	Gm32717	5061.7	8892.03	9588.19	11388	8595.65	7602.52	0.270814	0.769048	no	no
A0A1W2P872	NOVA2	Nova2	2585.74	4342.19	3324.64	8941.26	3911.72	4761.15	0.856023	0.502682	no	no
A0A1Y7VK00	A0A1Y7VK00	Zfp825	10339.1	8998.53	14989	19812.3	20205.5	15508.1	0.710342	0.312968	no	no
A0A1Y7VLT7;J3QPI8;Q60872;Q3UTA4;J3QQ02;Q3TQZ4;A0A1Y7VJE9;J3QMW5;J3QP87;A0A1Y7VK80;Q8BX20;Q3UT53	IF1A	Eif1a	43326.6	37344.1	37623.4	25075.1	15168.9	32633.8	-0.702573	0.22653	no	no
A0A1Y7VMP7	A0A1Y7VMP7	Mlh3	2675.43	7067.73	3755.93	7367.18	6007.65	6999.4	0.598253	0.604868	no	no
A0A1Y7VNZ0	A0A1Y7VNZ0	Dcaf4	5414.19	5611.38	8420.44	2803.51	7187.09	9072.79	-0.114056	0.915984	no	no
A0A1Y7VP24;Q8BZJ7;Q9QZ73	DCNL1	Dcun1d1	40721.1	84134.1	49283.1	26957.2	32290.5	39937.9	-0.851082	0.12052	no	no
A0A286YCV9	A0A286YCV9	Kif13b	34491.3	28944.2	23160.3	23034.7	28501.8	22153.3	-0.259171	0.657563	no	no
A0A286YCX6	A0A286YCX6	Trappc8	90253.9	68801.6	106418	126231	147566	116658	0.552018	0.255372	no	no
A0A2I3BQS8	A0A2I3BQS8	Gm55359	21453	20063.1	15852.2	18533.2	15106.4	20550.2	-0.0922647	0.888934	no	no
A0A2I3BR81	A0A2I3BR81	Nt5dc2	151297	48195.7	119608	8021.59	127168	105366	-0.564851	0.424805	no	no
A0A2R8VHP3	A0A2R8VHP3	Gm5478	61994.4	74704.4	36655.4	25259.5	22652	27082.9	-1.22823	0.0323177	no	no
A0A2R8VKG2	A0A2R8VKG2	D430041D05Rik	13669.2	0	3733.51	0	6347.86	0	-1.65973	0.531537	no	no
A0A338P6I9	A0A338P6I9	Gm56451	2548.87	3123.99	1078.13	2422.44	0	0	-1.21895	0.690052	no	no
A0A338P6K9	QSER1	Qser1	7305.94	4406.51	6033.1	23640.9	10935.4	9064.84	1.38566	0.11388	no	no
A0A338P6S8	A0A338P6S8	Abi3bp	0	9834.59	1871.21	0	0	0	-14.9606	0.00118551	no	no
A0A338P7C9	A0A338P7C9	Tmem181a	759.216	830.319	1225.65	4778.55	0	2310.55	1.49341	0.569394	no	no
A0A3B2WCF4;J3QM38	A0A3B2WCF4	Gm7072	1510.96	1510.68	2028.82	1133.69	0	1675.78	-0.809445	0.768014	no	no
A0A3B2WCF4;Q6NZP4;J3QM38;A0A087WSP8	A0A087WSP8	Gm29106	849.085	457.334	766.918	8877.26	2906.96	2514.9	2.91143	0.108362	no	no
A0A3B2WD42	A0A3B2WD42	Gng5c	19622.9	13153.4	13364.8	8424.51	24561.3	15465.5	-0.0226301	0.974435	no	no
A0A494B9V8	A0A494B9V8	Ptar1	4530.31	5676.75	5744.67	4199.71	10726.7	8970.38	0.503264	0.633693	no	no
A0A494BB10	A0A494BB10	Gm50478	37566.9	55527.5	49252.1	44279.5	51820.4	53005.2	0.0460308	0.927702	no	no
A0A571BEG0	A0A571BEG0	Mroh5	14688	13959	26859.7	49612.1	41656.4	25421	1.12668	0.0691205	no	no
A0A571BEN1	A0A571BEN1	Mybpc1	0	0	0	0	16480.3	16897.2	16.2873	1.39e-06	no	no
A0A571BEV2	A0A571BEV2	Gm8251	94735.9	127042	173292	56531.2	95281.3	109251	-0.646635	0.186735	no	no
A0A571BEV3	A0A571BEV3	Erich6b	10575.2	12526.6	9743.44	0	6376.64	4018.25	-1.8395	0.23474	no	no
A0A571BF02	A0A571BF02	Sptbn5	40505.6	20968.9	23706.2	5671.52	63859.4	46297.2	0.283408	0.689297	no	no
A0A571BF58	A0A571BF58	Neb	17016.4	17527.4	3482.05	13133.6	28145.3	6841.79	0.272232	0.746101	no	no
A0A571BF69	A0A571BF69	Mgam	70024.9	10107.7	7211.18	2870.44	0	11656.2	-2.69957	0.0780714	no	no
A0A5F8MPH8	A0A5F8MPH8	Tnxb	17603.2	19551.5	25653.8	25164.1	29466.2	13637.5	0.139309	0.828953	no	no
A0A5F8MPI9	A0A5F8MPI9	Rapgef1	21321.3	25069	19448.5	16235.3	25121.1	15777.4	-0.239612	0.707113	no	no
A0A5F8MPP0	A0A5F8MPP0	Plekhg1	1316.01	5866.68	0	1712.35	0	0	-1.82079	0.607952	no	no
A0A5F8MPU3	CTSRT	C2cd6	3453.44	22008.3	7874.75	11361.9	9130.8	17623.1	0.165959	0.849331	no	no
A0A5F8MPY2;P99027	RLA2	Rplp2	574194	796042	1141170	1276045	1322785	1.00043e+06	0.538769	0.222337	no	no
A0A668KLU9	A0A668KLU9	Cfhr2	2815.99	2063.34	7358.1	4125.39	2495.66	7317.1	0.197343	0.885319	no	no
A0A6I8MWX0	A0A6I8MWX0	Fndc1	0	0	3644.99	7175.66	0	3872.87	1.82396	0.539859	no	no
A0A7N9VR94	A0A7N9VR94	Ahnak2	52981.1	71731.6	193102	339284	61544.9	235108	1.12292	0.0918157	no	no
A0A7N9VSG0	SPA5L	Spata5l1	6901.85	2381.95	4453.56	4024.82	10455	8080.35	0.626707	0.581216	no	no
A0A8I4SYN6	A0A8I4SYN6	H3f4	42298.4	192460	17720.3	0	1.33086e+06	571264	2.71235	0.0999345	no	no
A0JP43	EFCB5	Efcab5	3288.72	5180.94	8619.76	0	15766.5	27804.9	1.19943	0.428141	no	no
A0PK51;Q9D3H4	A0PK51;Q9D3H4	Gm11562;Gm11938	0	0	0	0	0	0	0	1	no	no
A1A5B6	TBC25	Tbc1d25	3814.05	4748.55	2568.82	2807.78	3950.7	4617.45	-0.0289146	0.984161	no	no
A1E5L0	A1E5L0	Cytl1	0	0	1921.8	0	2160.41	2677.9	1.2439	0.734792	no	no
A1KXC4	FAIM3	Fcmr	0	0	0	0	0	0	0	1	no	no
A1L314	MPEG1	Mpeg1	17587.7	21035	16365	5920.71	6327.74	10386.3	-1.32512	0.0816261	no	no
A1L317	K1C24	Krt24	15073.1	10647.9	9625.66	3727.34	3478.68	3220.46	-1.76633	0.0742246	no	no
A1L3P4	SL9A6	Slc9a6	5258.67	7171.62	4288.99	5164.29	7405.39	5107.98	0.0452931	0.968188	no	no
A1Z198	NL1B2	Nlrp1b	10235.5	0	34407.5	13497.2	39702.3	25402.4	0.782416	0.577787	no	no
A2A472	A2A472	Tox2	18661.8	0	5944.06	0	19145.2	10291.8	0.0599531	0.97541	no	no
A2A484	A2A484	Zmynd8	26275.5	38419.7	36223.9	42424.8	50706.6	41191.2	0.401996	0.466743	no	no
A2A4M2	A2A4M2	Gm11568	0	0	0	0	0	0	0	1	no	no
A2A4P0	DHX8	Dhx8	23590.6	13463	19090.8	7542.95	22959.5	20192.8	-0.246879	0.724563	no	no
A2A559	PGAP3	Pgap3	5281.08	2974.74	6558.86	685.537	4200.6	5593.61	-0.627911	0.660495	no	no
A2A591;Q9D638	KRA31;KRA32	Krtap3-1;Krtap3-2	0	0	0	279.921	0	0	9.84617	0.0288723	no	no
A2A5E6	Z385C	Znf385c	734.909	191.436	0	0	2652.84	620.93	1.59385	0.640288	no	no
A2A5K6	ZN335	Znf335	5278.66	5667.87	7623.78	8307.4	13457	9657.58	0.728327	0.429681	no	no
A2A5N3;P29341	PABP1	Pabpc1	1247560	920514	1154265	434668	1088535	1178850	-0.38922	0.375927	no	no
A2A5Z6	SMUF2	Smurf2	3013.66	3251.53	3130.45	797.009	1631.02	2291.92	-1.07985	0.57333	no	no
A2A654	A2A654	Bptf	30964.5	24579.5	35728.9	22638.3	43855.6	38306.3	0.141628	0.798011	no	no
A2A690	TANC2	Tanc2	8942.25	13875.5	19684.5	16587.3	21747.8	20578.2	0.457394	0.502027	no	no
A2A699	F1712	Fam171a2	8736.63	6762.68	14452	10115.9	5070.74	15902.1	0.0621499	0.943429	no	no
A2A6A1	GPTC8	Gpatch8	21069	20088	32886.4	78337.1	42747.7	43582.5	1.22639	0.0408303	no	no
A2A6P4	A2A6P4	Fam104a	8369.08	6516.36	12413.8	25354.6	14835.5	22530	1.24134	0.0877964	no	no
A2A6Q5	CDC27	Cdc27	10251.2	6216.89	12390.4	5514.65	9819.93	11595.8	-0.158914	0.857381	no	no
A2A6T1	CDR2L	Cdr2l	16813	4063.95	28752.8	14336.1	28573.9	39766.2	0.679129	0.356304	no	no
A2A716	A2A716	Osbpl7	8455.1	10977.5	8823.73	3278.31	10856.7	9097.81	-0.385562	0.680801	no	no
A2A761	ZFP69	Zfp69	0	975.989	1063.43	6887.77	1505.86	3824.68	2.71307	0.239429	no	no
A2A791	ZMYM4	Zmym4	32924.8	22261.2	41325.4	30664.9	30635	52229.5	0.207951	0.718893	no	no
A2A7B5	A2A7B5	Prdm2	47753.2	39569.4	49101.1	84927.1	77706.1	67299.4	0.765614	0.127183	no	no
A2A7F4	A2A7F4	Rlf	10243.6	8383.84	7884.14	15365.1	12285.4	9487.57	0.511375	0.534464	no	no
A2A7S8	K1522	Kiaa1522	8980.17	48963	9634.58	22382.3	22362.5	10569.4	-0.27833	0.723033	no	no
A2A7Y5	MIIP	Miip	2172	2099.91	2734.19	7381.49	5362.39	5917.81	1.44292	0.287069	no	no
A2A863	ITB4	Itgb4	28390.9	33278.4	8695.75	6525.26	40832.2	6717.26	-0.519263	0.525947	no	no
A2A870	FBF1	Fbf1	5992.94	5038.85	7473.56	7615.66	8677.6	9877.17	0.481087	0.618476	no	no
A2A884	ZEP3	Hivep3	6181.95	2718.09	1581.09	18556.5	0	20860.7	1.94207	0.225165	no	no
A2A8L5	PTPRF	Ptprf	68821.6	20228.2	76081.1	21954.7	60186.8	79374.6	-0.123846	0.838442	no	no
A2A8R0	A2A8R0	Zfyve9	0	0	0	4015.95	0	4003.68	14.4774	0.0038201	no	no
A2A8U2	TM201	Tmem201	30174.9	36267.1	27879.9	5790.36	15742.8	22447.8	-1.2104	0.0651533	no	no
A2A8Z1	OSBL9	Osbpl9	24548.3	24446.7	29518.2	21155	41112.3	40748.7	0.328006	0.561971	no	no
A2A935	PRD16	Prdm16	23884	23277.2	47816.4	36628.2	35743.3	40673.1	0.261577	0.652488	no	no
A2A958	A2A958	Pramel29	267672	393843	368864	819726	1.00138e+06	849186	1.35902	0.00189211	no	no
A2A9C3	SZT2	Szt2	2706.55	1678.8	3000.02	2345.57	5055.35	3138.14	0.458929	0.783493	no	no
A2A9F4	KDF1	Kdf1	0	5102.88	593.829	0	0	0	-13.9277	0.00754154	no	no
A2A9K7	A2A9K7	Cnksr1	0	1580.35	0	0	0	0	-12.0896	0.0324129	no	no
A2A9T0	TBKB1	Tbkbp1	8903.32	0	5736.26	0	5262.57	0	-1.65602	0.550061	no	no
A2AA28	MET23	Mettl23	403.523	596.142	954.457	193.188	618.5	614.806	-0.537154	0.834807	no	no
A2AAE1	BLTP1	Bltp1	4202.04	2657.26	8161.24	2987.76	3930.57	2696.26	-0.636455	0.649456	no	no
A2AAJ9	OBSCN	Obscn	20774.5	23898.2	20055	84854.7	180590	29650.2	2.15595	0.00071195	no	no
A2AAY5	SPD2B	Sh3pxd2b	24009.8	52614.2	12524	23780.2	23821.2	15384.5	-0.50718	0.454862	no	no
A2AB59	RHG27	Arhgap27	44233.1	61898	44014.7	19169.5	45976.8	55144.2	-0.415256	0.453284	no	no
A2ABU4	MYOM3	Myom3	0	0	0	0	0	0	0	1	no	no
A2ABV5	MED14	Med14	12216.1	7900.04	10807	3667.05	11493	9212.43	-0.440514	0.62346	no	no
A2ACJ2	FP100	Faap100	2443.09	2509.95	3894.95	2095.86	6428.59	7096.68	0.728797	0.610331	no	no
A2ACQ1	A2ACQ1	Dhx35	6350.72	3857.22	6044.8	1753.41	4878.59	5630.84	-0.504108	0.69603	no	no
A2ADA5	PUSL1	Pusl1	5032.14	7480.48	7645.84	0	4024.11	7804.19	-0.935614	0.577717	no	no
A2ADM8	A2ADM8	Zfp831	0	2572.12	0	0	0	0	-12.7922	0.0297192	no	no
A2ADY9	DDI2	Ddi2	141499	124520	172397	57057	186508	222406	-0.0158621	0.975021	no	no
A2AEH9	A2AEH9	Tmsb15a	0	314924	20271.3	362750	231104	292788	1.41159	0.353513	no	no
A2AEY4	MA7D3	Map7d3	7678.12	1881.88	16333.9	11003.8	53419.2	28292.2	1.76105	0.0343286	no	no
A2AF31	A2AF31	Tmsb15b2	8173.26	38547.3	19820.5	18119.2	38399.9	36571.1	0.411891	0.536379	no	no
A2AF33	A2AF33	Tmsb15b1	5867.88	26046.7	10670.3	7484.86	26856.3	18154.5	0.196927	0.800019	no	no
A2AF47	DOC11	Dock11	17953.4	16500	14188	7364.22	22021.5	16534.3	-0.180917	0.796644	no	no
A2AF73	A2AF73	Fsip2l	0	8302.95	0	0	33493.7	9772.55	2.17702	0.364849	no	no
A2AFK4	A2AFK4	Mtg2	3517.11	2383.85	3122.68	2910.07	4372.43	2705.2	0.118646	0.941031	no	no
A2AG06	MEIOC	Meioc	17031.5	15058.3	20740.9	30725.2	22362.8	20094.7	0.510715	0.422542	no	no
A2AG50	MA7D2	Map7d2	3627.33	8262.9	4059.38	2550.52	8305.2	7449.56	0.0903951	0.938939	no	no
A2AG58	BCLA3	Bclaf3	9375.15	20156.8	11460	24577.8	12521.5	10249	0.283825	0.70751	no	no
A2AGH6	MED12	Med12	15795.5	14462.5	18394	10840.4	19549.3	23005.8	0.0693083	0.917848	no	no
A2AGT5	CKAP5	Ckap5	375657	179033	250832	114295	365864	263920	-0.216428	0.66938	no	no
A2AH22	AMRA1	Ambra1	8221.97	4834.69	10812.2	8418.45	12794.7	12104.6	0.448343	0.607542	no	no
A2AHC3	CAMP1	Camsap1	14486.9	18674.9	15962.6	24633.2	30857	23922.7	0.674843	0.275078	no	no
A2AHJ4	BRWD3	Brwd3	1413.99	3157.14	2184.19	3844.03	4619.92	2991.09	0.758045	0.643032	no	no
A2AHM2;P10078;Q9Z116;A0A1B0GT13;A0A1D5RM15;A2ANU7;A0A087WRH0;Q6PGD2;A2ARV7;A2ART4;E9QAG4;A2ART0;Q3UVL3;E9Q2M4;Q3URY5;Q9DC47;A2AQA0;G3X9T2;Q02525;Q640N4;Q3UTQ6;A2ARX0;Q08BU3;A2ARR8;Q8R1D1;E9Q980;A2AW66;A2ARW8;Q6NXM6;A2AW67;A2ART2;A2ARR6;Q8BIB6;Q99K45;A2ARR7;A2BG91;Q6PCM4;A2ARW3;A0A1B0GRI2;A2BFG8;P10076;G3X964	ZFP26	Zfp26	6838.29	3546.8	5278.03	5173.88	8240.66	6799.35	0.320887	0.77233	no	no
A2AI05	NDOR1	Ndor1	3830.09	1884.34	2497.07	522.049	1373.12	4562.48	-0.484613	0.799857	no	no
A2AI08	TPRN	Tprn	13499	16625.3	9482.69	6602.3	12317.5	7606.99	-0.637276	0.43441	no	no
A2AIG8	1A1L1	Accs	1463.88	3959.43	1265.37	0	1936.71	1568.26	-1.12053	0.672254	no	no
A2AIL4	NDUF6	Ndufaf6	3701.05	4518.18	5259.4	0	6980.44	5283.02	-0.303874	0.866792	no	no
A2AIV2	VIR	Virma	49184.7	43848.7	55690.2	31136.6	45120.5	54277.6	-0.236107	0.648446	no	no
A2AIV8	CARD9	Card9	5403.32	8830.2	8385.5	8990.74	9132.24	9803.86	0.298765	0.746446	no	no
A2AIW0	ENTR1	Entr1	13518.9	9008.87	15066.9	11368	31509.2	22502.6	0.719695	0.298939	no	no
A2AJ15	MA1B1	Man1b1	10727.4	9186.38	11828.2	8584.82	14863.5	12895.5	0.145458	0.85401	no	no
A2AJ72	A2AJ72	Fubp3	300865	228333	294250	430794	316012	278909	0.352329	0.461154	no	no
A2AJ76	HMCN2	Hmcn2	18683.5	38360.2	17917.8	47099.8	13148.8	22053	0.229649	0.742927	no	no
A2AJ88	PLPL7	Pnpla7	1768.72	1959.19	2874.26	585.381	4100.97	3284.88	0.148496	0.938342	no	no
A2AJI0	MA7D1	Map7d1	23429.2	27832.7	27323.2	25714.8	33856.8	28618.2	0.141848	0.805242	no	no
A2AJK6	CHD7	Chd7	11873.1	8734.64	9037.14	3347.8	45731.7	13809.5	0.9312	0.272546	no	no
A2AJL3	FGGY	Fggy	169.282	350.983	447.05	0	921.459	1990.73	1.43491	0.633649	no	no
A2AJT4	PNISR	Pnisr	28612.5	22942.1	30275.9	57189.9	43654.4	43162.2	0.842208	0.138863	no	no
A2AKB9	DCA10	Dcaf10	6563.6	4000.14	7554.88	3967.8	6736.07	9334.06	0.081341	0.939815	no	no
A2AKG8	FOCAD	Focad	12883.8	10671.3	14478.4	5277.73	10435.5	13861.1	-0.440058	0.585626	no	no
A2AKQ8;Q99J38;Q9CY00	T30A1	Ttc30a1	2599.11	0	0	0	6977.22	0	1.1903	0.76586	no	no
A2AKX3	SETX	Setx	14041	13114.1	14619.5	10181.7	16427.8	13069.1	-0.1167	0.870296	no	no
A2AL36	CNTRL	Cntrl	28953.5	23020.2	44468	38547.9	48455.8	40478.1	0.395964	0.482637	no	no
A2ALK8	PTN3	Ptpn3	0	3194.44	0	0	0	3153.05	-0.217928	0.958045	no	no
A2ALU4	SHRM2	Shroom2	1433.36	9459.39	8379.6	4593.66	0	11767.5	-0.247206	0.881746	no	no
A2ALW5	DJC25	Dnajc25	6936.48	3900.81	7087.52	2257.29	6735.02	10070.5	-0.018355	0.987022	no	no
A2AM29	AF9	Mllt3	19604.6	21631.8	34819.3	16290.9	35124.2	43777.3	0.253948	0.67277	no	no
A2AMM0	CAVN4	Cavin4	0	0	0	0	0	0	0	1	no	no
A2AMZ4	NDUF8	Ndufaf8	6118.61	11920.2	11572.3	16307	14514.7	12233.7	0.564588	0.472053	no	no
A2AN08	UBR4	Ubr4	61947.8	58277.8	59493.7	19496.3	66101.6	82427.2	-0.211701	0.696647	no	no
A2AP18	PLCH2	Plch2	5846.32	337.659	448.718	2738.25	1861.8	3685.69	0.268476	0.888111	no	no
A2APB8	TPX2	Tpx2	165569	67693.8	111026	162407	183206	115629	0.417971	0.417111	no	no
A2APV2	FMNL2	Fmnl2	21925.3	40480.8	13439.4	18267.6	14002	13067.8	-0.732669	0.288003	no	no
A2APY7	NDUF5	Ndufaf5	3437.95	14902	6716.51	0	6806.33	4234.28	-1.35993	0.407777	no	no
A2AQ07	TBB1	Tubb1	7669.45	0	4833.06	18330.7	37246.5	23695	2.60544	0.066795	no	no
A2AQ14	MS18B	Oip5	2040.54	1600.62	5294.17	1153.71	1667.77	4663.94	-0.31664	0.859308	no	no
A2AQ19	RTF1	Rtf1	55419.2	44127.3	53386.8	93493.5	84213.6	61715.3	0.667356	0.182021	no	no
A2AQ25	SKT	Skt	3802.99	12985.8	4227.09	5806.52	7335.05	5355.01	-0.211086	0.843796	no	no
A2AQH4	BCORL	Bcorl1	6533.28	5258.75	5721.9	10145.9	4679.74	5456.9	0.280425	0.792633	no	no
A2AQP0	MYH7B	Myh7b	263.266	0	1546.22	1972.64	0	0	0.469882	0.901267	no	no
A2AQW0	M3K15	Map3k15	0	3555.91	0	0	0	0	-13.2594	0.0271266	no	no
A2AR02	PPIG	Ppig	102329	68351.6	65280.2	84617.9	79179.6	72024.4	-0.00499267	0.992018	no	no
A2AR95	LRAD3	Ldlrad3	3407.73	2649.22	3112.14	18065.1	5186.88	2687.89	1.65606	0.1607	no	no
A2ARA8	ITA8	Itga8	0	276.091	0	0	0	0	-9.5741	0.0276351	no	no
A2ARK0	FA83C	Fam83c	0	0	2216.33	0	0	2016.93	-0.220855	0.958796	no	no
A2ARP1	VIP1	Ppip5k1	553.699	820.296	0	0	980.192	1002.55	0.315104	0.924231	no	no
A2ART8	A2ART8	Tgm7	1057.11	2335.57	0	0	7669.54	0	0.961764	0.778825	no	no
A2ARZ3	FSIP2	Fsip2	5268.26	884.744	4174.44	1452.81	2517.2	2393.82	-0.753595	0.669044	no	no
A2AS37	A2AS37	AI182371	4029.58	2198.45	6545.69	4714.14	1928.43	3901.26	-0.20922	0.883516	no	no
A2AS55	ANR16	Ankrd16	1815.97	2149.84	1534.86	0	2917.18	2164.4	-0.295981	0.909644	no	no
A2ASA8	IPIL1	Itpripl1	0	0	0	0	19188.9	20168.4	16.5251	3.85e-07	no	no
A2ASP7	A2ASP7	9430015G10Rik	403.013	0	0	1595.24	1511.62	2246.34	3.65138	0.295051	no	no
A2ASQ1	AGRIN	Agrn	7698.27	17257.2	5155.98	5935.53	6248.64	5032.72	-0.823994	0.398825	no	no
A2ASS6	TITIN	Ttn	71302.1	42302.8	94755.2	197292	249910	186100	1.59955	0.00127775	no	no
A2ASZ8	SCMC2	Slc25a25	3115.91	2353.32	1582.04	0	5443.31	1970.64	-0.119707	0.958263	no	no
A2AT37	RENT2	Upf2	116438	71129.9	105377	59648.7	133475	121688	0.0276791	0.954813	no	no
A2ATK9	A2ATK9	Fam171a1	0	205.352	631.273	7427.81	0	0	3.48784	0.356091	no	no
A2ATY4	A2ATY4	Zbtb34	4426.52	1712.26	3306.7	6622.5	9714.68	6783.21	1.25955	0.296396	no	no
A2AUC9	KLH41	Klhl41	8585.02	0	16750.5	0	17873.9	19711	0.430958	0.821239	no	no
A2AUM9	CE152	Cep152	14470.3	8566.33	10073.5	14709.5	24702	12687.6	0.615583	0.394887	no	no
A2AUP5	A2AUP5	Pfkfb3	18966.9	26923.2	28074.7	2651.89	21696.6	23707	-0.760501	0.314554	no	no
A2AUY4	BAZ2B	Baz2b	41741.6	27073.6	32261.5	74009.9	68653.4	34480	0.837774	0.135911	no	no
A2AVA0	SVEP1	Svep1	14039.8	29742.2	64075.3	260265	299620	112711	2.6937	2.51e-05	no	no
A2AVR2	MROH7	Mroh7	3881.07	2352.12	15452.7	22682.1	20222.5	24750.2	1.68332	0.0409024	no	no
A2AWA9	RBGP1	Rabgap1	25505.8	22201.8	18496.7	10505.5	27813	20407.6	-0.263306	0.683747	no	no
A2AWL7	MGAP	Mga	29164.3	21784.2	31748.1	62972.3	38411.7	37037.7	0.798134	0.176601	no	no
A2AWP8	ARGAL	Arhgef10l	9445.95	6764.75	23378.5	4555.36	5514.74	22815.3	-0.336907	0.701957	no	no
A2AWR3	A2AWR3	Gpr155	2701.31	8167.6	14351.2	21646.8	27387	31508.2	1.67062	0.0260587	no	no
A2AWT3	AT7L3	Atxn7l3	2125.89	2512.1	1598.46	3833.89	5744.12	4965.9	1.17206	0.448635	no	no
A2AX52	CO6A4	Col6a4	14452.1	67204.4	9299.9	0	11722.6	7444.44	-2.44314	0.0953135	no	no
A2BDX3	MOCS3	Mocs3	44892	21305.2	26705	10713.7	50578.2	31683.7	-0.123764	0.845571	no	no
A2BE28	LAS1L	Las1l	83196.9	77934.8	104349	32434.7	75195.6	90927.6	-0.501788	0.312022	no	no
A2BFU4	A2BFU4	Gm14403	638.841	490.945	518.56	0	0	0	-12.1266	0.00464107	no	no
A2BH40	ARI1A	Arid1a	136210	154063	169535	197850	195258	190784	0.345399	0.446906	no	no
A2BHD2;A2AEP0	OBP1B	Obp1b	0	0	0	0	0	0	0	1	no	no
A2BIN1;Q4FZE8;P02762;E9PVW0;E9QA79;B5X0G2;A2BIM8;P11588;A2CEK7;A9R9W0;P04938;P11589;L7N222	MUP11;MUP18;MUP6	Mup11;Mup18;Mup6	19632	3468.97	94304.9	27201.9	49566.8	78468.8	0.377874	0.643973	no	no
A2BIN1;Q4FZE8;P11589	MUP2	Mup2	20626.8	3736.41	82697.7	45654.6	75409.6	88342.4	0.959372	0.212819	no	no
A2CE44;Q8C8V1	ZXDC	Zxdc	1775.8	826.236	1892.68	471.673	3862.1	2541.84	0.481714	0.825731	no	no
A2CG49	KALRN	Kalrn	0	0	722.082	0	0	0	-10.8458	0.030675	no	no
A2CG63;F8VPQ2	ARI4B	Arid4b	10625.4	6035.2	13030	19754.8	18874.5	15193	0.878175	0.229434	no	no
A2RS43	A2RS43	Pcdh7	299.118	2961.97	1198.15	2023.97	0	0	-0.858864	0.790298	no	no
A2RSF9;G3X9V8	A2RSF9;G3X9V8	Serpinb3a;Serpinb3c	0	1986.71	0	0	0	0	-12.4197	0.0316439	no	no
A2RSJ4	BLT3B	Bltp3b	6579.87	10608.6	7377.48	13316.5	13616.8	9315.94	0.568328	0.499064	no	no
A2RSX7	TYW5	Tyw5	4434.59	3400.24	4188.26	0	10374.3	3558.76	0.0364752	0.984048	no	no
A2RSY1	KANL3	Kansl3	13723.6	10228	18612.5	17322.6	18841.8	18772.5	0.364599	0.592669	no	no
A2RSY6	TRM1L	Trmt1l	15742.5	10345.9	16227.1	8730.75	16979.7	17792.5	-0.0270595	0.969624	no	no
A2RT60	HTRA4	Htra4	0	1848.31	0	0	0	0	-12.3155	0.0315229	no	no
A2RT60;Q9JIY5	HTRA2	Htra2	15561.9	18809.1	22845	16610.8	22187	27948.7	0.183995	0.772454	no	no
A2RT67	DEND3	Dennd3	3632.7	3048.93	4613.36	0	6979.01	6126.59	0.0478555	0.979436	no	no
A2RT91	ANKAR	Ankar	1288.04	1916.11	1873.89	708.097	2087.93	1548.94	-0.309453	0.892386	no	no
A2RTH5	A2RTH5	Lcmt1	40992	56310.9	29618.7	12245	27685.8	30713.1	-0.941251	0.106175	no	no
A2RTL5	RSRC2	Rsrc2	50588.2	43928.9	69460.9	96013.7	61498.2	63833.4	0.483856	0.348029	no	no
A2TJV2	PALM3	Palm3	7293.77	4914.05	9593.52	9413.26	4218.56	8925	0.0942697	0.924665	no	no
A2VDH7	A2VDH7	Apol8	0	0	0	0	0	0	0	1	no	no
A3KFM7	CHD6	Chd6	28609.1	18774	29189.7	73957.1	49758.3	30454.8	1.07464	0.0785096	no	no
A3KG49;Q52KH6;A2BG95	Q52KH6	Pwwp4a	35345.2	34841.2	15623.4	8890.19	3700.52	12222.8	-1.80314	0.016644	no	no
A3KG59	P20D2	Pm20d2	0	0	0	2249.98	0	0	12.8519	0.0298587	no	no
A3KGB4	TBC8B	Tbc1d8b	3074.86	8395.54	4982.8	10802.1	7697.18	6721.1	0.654568	0.525175	no	no
A3KGF7	PLCB2	Plcb2	2586.59	4172.93	2633.85	5522.28	3331.63	2932.53	0.379161	0.799418	no	no
A3KGS3	RGPA2	Ralgapa2	2292.41	1979.96	2117.3	0	2871.5	1776.72	-0.63597	0.803651	no	no
A3KGV1	ODFP2	Odf2	19372.7	11454.1	22808.5	53909.2	25285.3	24476.5	1.03964	0.111011	no	no
A3KGW5	GT253	Cercam	709.089	0	1328.41	773.293	0	0	-1.08162	0.775097	no	no
A3KMP2	TTC38	Ttc38	14556.4	21415.5	12445.1	4489.36	23109	9796.73	-0.4937	0.520739	no	no
A4UUI3;Q000W5;Q8BTS3;A0A0G2JDV3;Q2V6D6	GBP6	Gbp6	18830.7	33947.4	11627	8566.59	35343.8	14238.7	-0.262823	0.71841	no	yes
A4UUI3;Q2V6D6	A4UUI3	Gbp4	5313.94	8316.56	5423.96	4081.38	5912.78	4868.3	-0.397708	0.728848	no	yes
A6BLY7	K1C28	Krt28	3633.2	24224.1	7422.29	8313.86	16368.9	42006.6	0.802877	0.339393	no	no
A6H584	CO6A5	Col6a5	7461.68	18909.6	24780.5	14081.4	11287.9	12203	-0.409821	0.579931	no	no
A6H5X4	PHF11	Phf11	4252.86	11271.5	3083.28	3631.97	5611.34	2087.27	-0.745283	0.556265	no	no
A6H5Y1	MPP9	Mphosph9	10459.6	6844.09	19289.3	32851.5	17072	21953.8	1.04827	0.145485	no	no
A6H5Y3	METH	Mtr	25228.8	10019.9	18767.6	8019.8	28604.3	21931.5	0.01008	0.988653	no	no
A6H5Z3	EXC6B	Exoc6b	5209.91	6990.05	4455.49	4885.4	4269.63	6438.69	-0.117859	0.920414	no	no
A6H611	MIPEP	Mipep	19467.3	7640.35	13851.8	3459.43	11207.2	9438.17	-0.868993	0.310337	no	no
A6H619	PHRF1	Phrf1	36045.9	32014.9	37736.8	99705.1	48070.7	50821.5	0.982292	0.0832207	no	no
A6H630	ARMT1	Armt1	17892.2	12504.9	15729.6	8894.8	16861.2	18094	-0.144128	0.837155	no	no
A6H634	A6H634	Gm266	0	0	1704.9	3388.33	0	1482.53	1.75809	0.632605	no	no
A6H687	SAC31	Sac3d1	6328.1	3142.23	6685.6	0	7291.7	6343.1	-0.412857	0.810732	yes	no
A6H6A9	RBG1L	Rabgap1l	603.542	4767.48	2638.22	0	0	2042.48	-2.13579	0.493621	no	no
A6H6E2	MMRN2	Mmrn2	25645.2	42920.3	44386.1	64849.2	57422.8	60216.8	0.705476	0.178913	no	no
A6H6E9	TT23L	Ttc23l	0	40015.9	29299.5	29612	32461.8	50564.1	0.679877	0.619617	no	no
A6H6J9	A6H6J9	Ankrd50	2402.25	4368.18	1954.58	6663.38	2252.44	4559.85	0.684972	0.640643	no	no
A6H6S0	A6H6S0	Herc3	2880.45	2953.15	3052.9	0	3937.19	1753.96	-0.817945	0.718752	no	no
A6H8H2	DEN4C	Dennd4c	22412	42404.7	18258.8	25927.5	27204.8	20231.8	-0.187852	0.761967	no	no
A6PWD2	FHAD1	Fhad1	10466.1	30210	43247.7	91618.9	117841	120380	1.96766	0.000511586	no	no
A6PWE0	A6PWE0	Elobl	21471.1	41206.2	8892.95	9017.34	0	2088.43	-2.50499	0.0947901	no	no
A6PWY4	WDR76	Wdr76	60401.3	18897.7	38230.7	9994.72	33383.4	32729.3	-0.739604	0.245365	no	no
A6X8Z5	RHG31	Arhgap31	2534.53	4974.77	4278.06	6316.71	3727.68	3825.24	0.291571	0.827094	no	no
A6X919	D19L1	Dpy19l1	1514.13	4651.38	3883.95	816.725	3069.32	3842.8	-0.486833	0.776332	no	no
A6X935	ITIH4	Itih4	146090	113383	262224	171364	141488	166092	-0.0978638	0.841079	no	no
A7DTG3	SRTD4	Sertad4	5658.67	5251.62	0	25166.2	7685.83	11463.7	2.081	0.167115	no	no
A7TZG1	SKI10	Skint10	0	15110.1	19824.2	45207	36840.8	28935	1.73165	0.210578	no	no
A7XUZ6	SKIT6	Skint6	0	0	0	27884.7	68423.2	39374.7	18.4159	1.88e-38	no	no
A8C756	THADA	Thada	17849.2	14101.1	18973.8	9281.69	18672.3	17266	-0.236856	0.727077	no	no
A8VU90	ANKL1	Ankle1	0	0	1031.15	0	2662.16	7980	3.28033	0.361495	no	no
A8Y5H7	S14L1	Sec14l1	8686.45	11376.9	9760.81	1538.09	6283.44	8384.43	-1.0042	0.319822	no	no
A9C474	A9C474	A630010A05Rik	70718.1	48725.7	108445	25961	131131	145878	0.297696	0.610128	no	no
A9XX86	A9XX86	Mgl2	0	2956.39	3410.18	0	3335.55	1797.91	-0.454092	0.875769	no	no
B0V2N1	PTPRS	Ptprs	14044	2445.66	10638.3	0	4024.32	3202.6	-2.08259	0.218178	no	no
B0V2W4;Q8BIC7	B0V2W4	Zfp952	1975.37	2301	3270.7	4742.62	2897.73	3787.06	0.643537	0.686677	no	no
B0V2W5	B0V2W5	Zfp472	568.691	0	976.52	3539.09	742.076	958.585	1.94185	0.498416	no	no
B1AQJ2	UBP36	Usp36	51869.4	30536.4	53170	80119.1	45025.8	57561.3	0.478143	0.380784	no	no
B1AR10	B1AR10	Mllt6	2796.09	5985.26	2129.94	3071.53	5071.81	1708.52	-0.178804	0.907634	no	no
B1AR13	CISD3	Cisd3	4527.8	5936.64	11336.1	0	13705	4323.28	-0.426331	0.789454	no	no
B1AR17	B1AR17	Chd3	4782.93	22540.5	43957.8	21849.8	46284.1	35135.3	0.508328	0.476455	no	no
B1ARD6	SLFN9	Slfn9	11307.3	7219.32	14443.6	11743.1	12136.9	19208.2	0.36194	0.638795	no	no
B1ART2	B1ART2	Vps13d	4301.89	3098.91	3319.24	2284.01	7069.12	6361.51	0.447626	0.740891	no	no
B1ASA5	B1ASA5	Zfp362	16297.8	10139.2	15484.5	15464.8	19755.8	14452.8	0.229431	0.74182	no	no
B1AUE5	PEX10	Pex10	3346.62	1380.57	3798.91	1583.27	3476.74	5511.19	0.224539	0.890782	no	no
B1AUH1	PTPRU	Ptpru	7477.9	6137.98	18656	28403.7	40688.8	34097.2	1.67254	0.0128452	no	no
B1AUN2	B1AUN2	Eif2b3	47068.1	43999.2	48237.2	16192	44216.6	61910.8	-0.291797	0.610626	no	no
B1AUR6	MMS22	Mms22l	5287.62	3559.22	6769.48	1633.08	7631.03	12152	0.332514	0.774233	no	no
B1AUS6	B1AUS6	Slc25a54	59695.9	56265.8	51207.8	8385.42	33218.2	64870.9	-0.787146	0.215028	no	no
B1AUY3	B1AUY3	Arhgap4	14162.9	44623.9	19395	10142.7	23511	18010.8	-0.676847	0.316122	no	no
B1AVH7	TBD2A	Tbc1d2	2329.59	2095.27	1114.91	800.627	0	1158.08	-1.48664	0.594554	no	no
B1AVP0	B1AVP0	Phactr2	2573.41	62021	6780.35	19207.5	6830.31	7531.78	-1.00352	0.310314	no	no
B1AVU4;Q9D3N5	B1AVU4;Q9D3N5	5430402E10Rik;Gm14744	0	0	0	0	0	0	0	1	no	no
B1AVY7	KI16B	Kif16b	5647.5	4329.07	3657.41	5160.49	6941.45	4680.19	0.270411	0.823623	no	no
B1AVZ0	UPP	Uprt	25296.1	59536.5	20929.2	34544	22945.3	24584.7	-0.343934	0.583966	no	no
B1AWL2	ZN462	Znf462	0	3363.42	3447.03	0	0	0	-14.1402	0.00576687	no	no
B1AWN9	B1AWN9	Tnfrsf25	0	13309.5	0	0	0	0	-15.1634	0.00274199	no	no
B1AWZ3;Q9CQE1	NPS3B	Nipsnap3b	19170	19658	17093.5	1859.16	8558.41	13357.8	-1.37051	0.0950158	no	no
B1AX39	ZCHC7	Zcchc7	1637.23	1744.4	2294.6	2142.33	3919.16	3430.62	0.691723	0.704816	no	no
B1AXB9	B1AXB9	Tesl1	255.51	527.808	0	1177.89	2052.24	1792.48	2.58864	0.386294	no	no
B1AXD8	AKIR2	Akirin2	24453.2	23939.6	17780	18446.3	8906.66	14689.7	-0.61979	0.373768	no	no
B1AXH1	NHSL2	Nhsl2	2256.45	5013.79	2931.14	11659.8	6910.9	6356.12	1.34269	0.236677	no	no
B1AXP6	TOM5	Tomm5	42316	52916.5	85291.4	104958	103471	116372	0.854267	0.0868003	no	no
B1AY10	NFX1	Nfx1	9821.79	16552.9	15130	3823.9	13181.2	16889	-0.401572	0.619093	no	no
B1AY13	UBP24	Usp24	34355.2	44702.1	35747.2	15282.7	35330.3	42900.9	-0.387369	0.504652	no	no
B1AZ99	OTUD3	Otud3	4449.27	4279.69	5103.15	3450.74	0	4023.18	-0.829162	0.664185	no	no
B1AZA5	TM245	Tmem245	7968.27	8195.87	7499.68	0	3714.25	6268.18	-1.42142	0.390776	no	no
B1AZP2	DLGP4	Dlgap4	9133.07	27088.8	14715	31243.7	16365.9	23082.3	0.516542	0.457456	no	no
B2KF05	BRPF3	Brpf3	12806.6	8712.43	14255.5	10276.9	21153.7	16835.8	0.37292	0.604164	no	no
B2KF05;B2RRD7	BRPF1	Brpf1	54915.1	42229.1	63658	45401.2	75960.1	86136.3	0.312191	0.526322	no	no
B2KF50	B2KF50	Uhrf1bp1	4054.45	3201.11	3231.01	3210.38	4484.43	5603.07	0.287151	0.838133	no	no
B2KFW1	ZSC20	Zscan20	1028.38	0	0	3549.34	6895.15	7994.76	4.03287	0.115751	no	no
B2RPV6	MMRN1	Mmrn1	963.114	637.842	1891.08	1264.04	1207.29	0	-0.399402	0.888232	no	no
B2RQC2	UBP42	Usp42	15354.8	5968.66	14271.9	17620.3	8910.45	14601	0.251373	0.750227	no	no
B2RQC6	PYR1	Cad	404650	255919	635409	75070.4	334200	619439	-0.450626	0.445087	no	no
B2RQG2	B2RQG2	Phf3	57797.2	49031.6	67180.9	75991	89315.4	75194.2	0.457424	0.339902	no	no
B2RR83	YTDC2	Ythdc2	6599.77	6767.23	10284.1	6245.73	10901.3	9400.98	0.125089	0.891594	no	no
B2RRE7	OTUD4	Otud4	155756	238074	222459	341155	196586	240637	0.384721	0.436842	no	no
B2RRF6	Z518A	Znf518a	2061.8	2133.76	3717.53	12306.9	7599.64	7267.94	1.84629	0.106264	no	no
B2RS76	B2RS76	Cpb1	0	15437.1	1404.58	0	3437.01	0	-2.48949	0.379071	no	no
B2RS91	RRN3	Rrn3	5272.96	2214.99	6336.31	2207.92	3046.04	5841.69	-0.376129	0.788365	no	no
B2RT14;P70691;Q62452;Q6ZQM8;Q63886;Q64435;K9J7B2;D3Z748	UD17	Ugt1a7	11629	6622.5	15091.4	6142.77	11566.9	24438	0.252841	0.756009	no	no
B2RT41	B2RT41	Zfc3h1	18384.8	20245.7	28218.6	37361.2	29799.2	32276	0.597756	0.311652	no	no
B2RTN2	IGS23	Igsf23	9050.66	18054	16199	2219.8	22271.3	18131.2	-0.162588	0.843581	no	no
B2RU80	PTPRB	Ptprb	53923.7	22244.9	99856.6	51627.3	65547.9	59070.2	0.00261522	0.996338	no	no
B2RUP2	UN13D	Unc13d	30005.7	18113	27562.2	7330.78	18489.1	23833.4	-0.704285	0.289264	no	no
B2RUR8	OTU7B	Otud7b	2539.72	2889.39	2700.82	7534.6	4154.49	3735.84	0.989485	0.482979	no	no
B2RV38	B2RV38	Rd3l	60625.6	0	44001.2	14023.1	5850	38929	-0.879749	0.542124	no	no
B2RV77	B2RV77	Cstdc4	0	4818.23	0	0	0	0	-13.6976	0.0215487	no	no
B2RVL6	ZCH24	Zcchc24	2657.42	0	3419.78	3842.96	0	4351.05	0.511852	0.843834	no	no
B2RWS6	EP300	Ep300	16093.1	11015	17273.7	36243.1	40172.4	23492.3	1.18257	0.0602913	no	no
B2RX12	MRP3	Abcc3	262.228	1103.12	0	0	1790.26	760.967	0.692371	0.83626	no	no
B2RX14	TUT4	Tut4	26964.2	29051.3	26285.1	22155.2	39525.4	42598.4	0.274475	0.622089	no	no
B2RX31	B2RX31	Zscan25	3597.63	3512.82	6250.24	7507.28	3151.14	6352.8	0.409678	0.737761	no	no
B2RX88	CSPP1	Cspp1	1192.83	1313.53	1760.9	3186.36	3146.57	3812.91	1.24398	0.508786	no	no
B2RXC1	TPC11	Trappc11	46225.1	37175.8	50457.4	14232.2	51657.1	58067.9	-0.221143	0.705939	no	no
B2RXC2	B2RXC2	Itpkb	26139	26717.6	25916.8	17133.9	25633.3	33669.2	-0.103458	0.859682	no	no
B2RXC6	B2RXC6	Polr3a	7316.93	5657.19	6292.79	2834.14	7793.04	9809.58	-0.0195154	0.9854	no	no
B2RXM6	B2RXM6	Ly6g6f	0	0	0	0	0	0	0	1	no	no
B2RXQ2	B2RXQ2	Ppfia1	36191.9	47841.1	48695.2	66907.2	102444	79986.8	0.876641	0.0734417	no	no
B2RXR6	ANR44	Ankrd44	59894.7	75953.4	56624.1	19723.2	63404.6	60734.7	-0.527347	0.322046	no	no
B2RXS3	B2RXS3	Scaper	7502.32	7729.15	8115.27	6629.56	6344.98	9147.37	-0.0984526	0.918389	no	no
B2RXS4	PLXB2	Plxnb2	14234.5	30149	16465.6	14670.6	14452.3	13551.5	-0.518016	0.458268	no	no
B2RXT3	B2RXT3	Ogdhl	38654.1	42943.4	30534.3	4298.39	26832.6	28248	-1.06117	0.117541	no	no
B2RXV4	FLVC1	Flvcr1	15583.5	8168.34	15219.2	11737	10829.1	14068.8	-0.0975474	0.899009	no	no
B2RXZ1	PNDC1	Pnldc1	498.515	1184.64	2181.2	1647.29	1411.11	2594.18	0.554408	0.809109	no	no
B2RY04	DOCK5	Dock5	10805.3	21584	19886.3	4946.02	12761.6	17322.8	-0.669623	0.366478	no	no
B2RY53	B2RY53	Gm6133	0	0	0	1154.19	15581.4	4972.02	15.6931	5.67e-07	no	no
B2RY56	RBM25	Rbm25	136488	199652	243336	126410	212696	230446	-0.0732349	0.873349	no	no
B3F5L4	B3F5L4	Scart2	6299.73	125246	5910.88	1858.12	18352.2	0	-2.91957	0.0711776	no	no
B4XVP9	B4XVP9	Phf11c	0	945.6	0	0	0	615.412	-0.818335	0.845767	no	no
B4XVQ1;Q8BVM9	B4XVQ1	Phf11b	5545.65	25120	2977.85	5440.08	0	0	-2.37075	0.252081	no	no
B7ZMP1	XPP3	Xpnpep3	15843.3	8286.4	11401.7	3157.61	9262.38	10773.4	-0.723881	0.414389	no	no
B7ZNG0	KIF7	Kif7	6103.9	754.58	5700.62	4736.52	9655.39	8128.66	0.784611	0.515749	no	no
B7ZNG4	TROAP	Troap	3942.26	1983.62	3075.18	3776.09	6539.51	3646.38	0.593368	0.682888	no	no
B7ZNL9	B7ZNL9	Tatdn2	5272.34	4367.05	5132.78	8043.54	13948	7544.97	0.963534	0.328363	no	no
B7ZWD6	B7ZWD6	Cym	24826.3	0	10049.2	0	0	3578.36	-3.47238	0.170954	no	no
B8JJD3	B8JJD3	Fance	1196.13	3278.24	1372.12	2176.7	0	2558.59	-0.257744	0.919112	no	no
B8JJZ7	B8JJZ7	Zfp81	1498.55	892.317	1665.03	7287.27	1627.94	2069.26	1.58737	0.384784	no	no
B8JJZ9	B8JJZ9	Zfp563	847.118	0	643.515	1275.08	0	1596.71	0.996557	0.763772	no	no
B8JK39	ITA9	Itga9	26618.5	17582.8	44180.7	52618.7	27239	36211.6	0.462258	0.45667	no	no
B8QI36	B8QI36	Ppfia4	4210.27	0	0	0	0	0	-13.5313	0.0234348	no	no
B8ZXI1	QTRT2	Qtrt2	13375.6	9255.5	12353.6	2714.18	12355.6	16818.8	-0.26274	0.760234	no	no
B9EHT4	CLIP3	Clip3	2319.8	2748.18	0	0	0	0	-13.7835	0.00792631	no	no
B9EJ54	B9EJ54	Nup205	102803	70948.4	93045.6	27943.2	71572.9	85132.7	-0.626861	0.217417	no	no
B9EJ80	PDZD8	Pdzd8	18084.1	18599.9	34704.4	20046.9	27795.8	40317.1	0.266134	0.656796	no	no
B9EJI9	T229A	Tmem229a	2374.64	2557.1	3248.41	1758.58	2497.79	0	-0.905169	0.705112	no	no
B9EJR8	DAAF5	Dnaaf5	64841	44048.4	85828.2	37890.2	37417.2	92012.1	-0.264421	0.624055	no	no
B9EJX2	B9EJX2	Nhs	1788.08	18403.1	3281.15	3431.34	0	2900.64	-1.81383	0.307851	no	no
B9EKF4	B9EKF4	Zfp777	1761.72	480.577	2727.74	4627.01	3331.88	2632.49	1.15659	0.522941	no	no
B9EKI3	TMF1	Tmf1	19205.4	23976	23302	33338.4	34073.6	32325.5	0.58182	0.316174	no	no
C0HK80;C0HK79	ARXS1;ARXS2	Arxes1;Arxes2	0	5035.39	1853.33	3015.48	5314.66	1864.69	0.542008	0.797253	no	no
C0HKD3;C0HKD2;C0HKD1;D3YZF6	F25A2;F25A3;F25A4	Fam205a2;Fam205a3;Fam205a4	0	28340.5	0	0	0	0	-16.2538	0.000105253	no	no
C0HKD9;C0HKD8	MFA1A;MFA1B	Mfap1a;Mfap1b	130192	107874	167106	259148	251433	208479	0.84255	0.0715188	no	no
C0HKG5;C0HKG6	RNT2A;RNT2B	Rnaset2a;Rnaset2b	103769	201600	171561	330612	295265	204812	0.8301	0.0950395	no	no
D0QMC3;Q8CGE8;P0DOV1	MNDAL	Mndal	46507.5	33641.9	121202	153363	108854	155996	1.09719	0.0545732	no	no
D3YUB6	BTBD8	Btbd8	6164.15	1802.56	6110.53	13733.9	2622.42	10193.2	1.00256	0.362321	no	no
D3YUG0	SAM13	Samd13	0	4931.86	3929.82	5142.31	0	2839.57	0.00641519	0.9979	no	no
D3YUK6	D3YUK6	Vmn2r27	0	15544.8	120311	300844	286071	191820	2.61014	0.0817817	no	no
D3YUU6	D3YUU6	Crnn	0	2956.2	0	0	0	0	-12.9929	0.0284015	no	no
D3YVV6	D3YVV6	Hs3st4	0	126674	0	57233.8	0	89410.7	0.205623	0.929937	no	no
D3YW26	D3YW26	Tada2b	4353.92	7976.4	6452.67	3109.74	2750.09	6486.3	-0.646569	0.595796	no	no
D3YWE6	MN1	Mn1	576.395	94.9874	1721.4	2470.47	3130.82	1864.55	1.67949	0.478549	no	no
D3YWQ0	DGKI	Dgki	1476.03	0	1554.47	2475.03	3324.7	2646.78	1.46791	0.558275	no	no
D3YX43	VSI10	Vsig10	2480.1	14049.2	5069.9	7065.24	8845.91	2681.62	-0.206783	0.851137	no	no
D3YXF5	D3YXF5	C7	9554.12	4313.9	7275.85	3160.49	8212.28	5143.85	-0.435348	0.689454	no	no
D3YXG0	HMCN1	Hmcn1	14998.3	0	0	0	0	0	-15.364	0.0015022	no	no
D3YXG1	D3YXG1	Selenov	1362.36	0	28270.5	127431	161929	133640	3.89288	0.0115406	no	no
D3YXJ0	DGKH	Dgkh	1098.51	0	1590.98	0	1465.59	597.924	-0.53179	0.871584	no	no
D3YXK1	SAMD1	Samd1	23272.1	24784.5	28346.6	16970	20845.3	27293	-0.267399	0.656638	no	no
D3YXK2	SAFB1	Safb	237558	236104	259784	384511	246589	271962	0.339307	0.475947	no	no
D3YY91	LLR1	Lrr1	2779.65	1482.68	3003.5	514.754	3050.38	1948.68	-0.517205	0.800071	no	no
D3YYH9	D3YYH9	Acte1	0	1745.19	5880.99	0	0	20903.7	1.34283	0.606042	no	no
D3YYU8	OBSL1	Obsl1	0	686.637	0	0	0	0	-10.8874	0.0308635	no	no
D3YZG8	MTD2L	Mthfd2l	0	946.135	0	520.134	0	0	-0.610156	0.885082	no	no
D3YZP9	CCDC6	Ccdc6	41009.4	71100.6	43002.5	142042	50728.5	52485.8	0.762429	0.206159	no	no
D3YZU1	SHAN1	Shank1	1329.4	1784.59	0	3304.09	0	0	0.32616	0.927713	no	no
D3YZZ5	D3YZZ5	Tmed7	37564.2	75375.8	64669.2	13550.2	42255.9	54640.4	-0.788944	0.17392	no	no
D3Z0K6	D3Z0K6	Rsbn1l	23281.1	10542.2	23436.7	20739.3	19402	25358	0.185722	0.77731	no	no
D3Z0M9	D3Z0M9	Ddx23	172466	73812.9	149808	64272.3	184198	132949	-0.140492	0.787022	no	no
D3Z286	D3Z286	Tmppe	11648.2	10560.5	9778.26	3958.1	11044.2	10801.4	-0.409224	0.638838	no	no
D3Z298	D3Z298	Ces1h	2077.41	2438.13	3771.49	5493.14	7314.51	5911.27	1.16537	0.378569	no	no
D3Z2H9	D3Z2H9	Tpm3-rs7	660362	1025295	746294	1353345	1483730	966800	0.647512	0.142785	no	no
D3Z2R5	SELN	Selenon	2639.83	1546.45	2100.76	0	0	0	-14.0565	0.00161826	no	no
D3Z3H0	D3Z3H0	Ino80e	11246.9	20152.2	12581.2	17447	7097.02	11191.1	-0.237171	0.757154	no	no
D3Z3L3;Q99PQ1	D3Z3L3	Trim12c	4977.4	7180.43	5186.76	2748.97	3557.89	5510.53	-0.611249	0.625302	no	no
D3Z3N4	D3Z3N4	Hnrnph3	49887.8	24858.2	49209.7	33497.9	27787.5	36721	-0.336363	0.56147	no	no
D3Z3Y1	D3Z3Y1	Pigg	2427.74	0	1728.1	0	2043.74	964.587	-0.640571	0.840836	no	no
D3Z423	R212B	Rnf212b	0	0	3702.87	10885.8	0	6695.17	2.45834	0.366037	no	no
D3Z445	D3Z445	Zfp707	0	31557	9670.13	4487.03	112625	7445.88	1.43484	0.347144	no	no
D3Z4K0	D3Z4K0	Ankrd36	2423.74	0	2604.88	8907.77	5974.76	6910.97	2.16073	0.225523	no	no
D3Z4R1	HFM1	Hfm1	594.871	1201.37	0	1376.55	6032.7	3773.78	2.48984	0.321548	no	no
D3Z4S3	PTRD1	Ptrhd1	17790.9	42208.5	26987.2	23906.5	25765.7	23001.5	-0.267333	0.658518	no	no
D3Z5G7	D3Z5G7	Ces1b	6259.85	2915.07	6870.27	3909.32	7808.18	4377.2	-0.0379008	0.974836	no	no
D3Z5Y8;E9QAG8	ZN431	Znf431	1150.11	0	1281.21	0	0	0	-12.6659	0.0129734	no	no
D3Z6H8;P0DMN7	DCAM1;DCAM2	Amd1;Amd2	8260.37	7312.66	7237.98	27863.4	14913	12330.7	1.34265	0.0815792	no	no
D3Z6P0	PDIA2	Pdia2	191614	180199	91802.4	17166.8	26819.6	38861.8	-2.56958	2e-06	no	no
D3Z6P9	D3Z6P9	Ddx43	0	711.863	2748.34	0	0	2402.14	-0.635587	0.863514	no	no
D3Z6Q9	BIN2	Bin2	70711.7	167127	135866	132664	190624	195510	0.436499	0.368291	no	no
D3Z6S9	ERIP6	Erich6	167303	121858	201818	87702.8	174408	33600.5	-0.748977	0.196793	no	no
D3Z7H8	CILP2	Cilp2	19775.7	21876.4	30492.9	66064.8	0	24014.4	0.504925	0.721951	no	no
D3Z7P3	GLSK	Gls	84807.4	90454	105681	66784.9	67587.6	90316.2	-0.340539	0.476392	no	no
D3Z7Q2	SIM20	Smim20	11071.2	9454.51	6264.07	17055.8	26754.2	14408.1	1.07944	0.139603	no	no
D3Z7X0	D3Z7X0	Acad12	7886.98	4469.06	9930.84	3073.66	0	7140.9	-1.13381	0.49967	no	no
D4AFX7	D4AFX7	Dnajc13	33319.8	22114.3	23937.3	8993.22	32565.5	18843.7	-0.498399	0.441827	no	no
D7PDD4	G6B	Mpig6b	2637.03	0	3999.11	3438.53	0	0	-0.639754	0.848037	no	no
E0CYQ0	E0CYQ0	Kctd17	1070.46	5597.49	1262.66	2605.57	3224.49	3237.15	0.150558	0.930829	no	no
E0CZ22	E0CZ22	Mroh1	8734.88	6151.02	7684.23	1953.98	10488.5	8710.53	-0.221144	0.830388	no	no
E0CZ26	E0CZ26	Kctd18	6151.17	9123.6	7850.28	9384.33	3690.44	14758	0.266087	0.781408	no	no
E1U8D0	SOGA1	Soga1	28450.3	48198.6	27749	48227.8	33878.8	26233	0.0928737	0.878834	no	no
E2JF22	PIEZ1	Piezo1	9054.22	9630.01	13500.6	4361.4	10725.5	13703.8	-0.245518	0.775293	no	no
E9PUA5	E9PUA5	Kifc5b	14825.9	11375.9	11931.3	15579	18362.8	13557.1	0.303176	0.668437	no	no
E9PUA5;Q9QWT9	KIFC1	Kifc1	48156.5	22998.4	34751.7	24679.7	45602.4	46627.8	0.0721603	0.900718	no	no
E9PUQ3	E9PUQ3	Nkapd1	17746	15727.1	18176.5	19523.4	14012	8714.48	-0.235238	0.74149	no	no
E9PUQ8	DGKD	Dgkd	2811.05	2930.91	3268.66	2185.8	3271.75	2812.52	-0.160172	0.924221	no	no
E9PUR0	E9PUR0	Ankhd1	15842.5	17207.2	19933.7	16452.5	19601.7	18977.2	0.0370954	0.955117	no	no
E9PUS4	E9PUS4	Zfp944	2575.31	3326.97	5097.06	7325.02	12537.1	12863.9	1.53049	0.134155	no	no
E9PV24	FIBA	Fga	406402	173930	409201	199234	147986	495848	-0.276949	0.612213	no	no
E9PV38	E9PV38	Ces2g	1367.46	8914.42	0	1340.99	0	3205.81	-1.23143	0.639053	no	no
E9PV38;Q91WG0	EST2C	Ces2c	1238.2	25361	4759.02	3239.86	10631.1	7793.34	-0.642953	0.55407	no	no
E9PV48	E9PV48	Ifit3b	304.109	1880.91	284.641	0	0	0	-12.7244	0.00484324	no	no
E9PV82	FA53A	Fam53a	0	0	3415.36	9815.9	4463.14	4929.96	2.65381	0.24786	no	no
E9PV87	TALD3	Talpid3	11149.6	9646.68	12583.6	13665.9	8229.73	8440.8	-0.0851989	0.917686	no	no
E9PVA8	GCN1	Gcn1	118496	63204.8	153127	52207.8	85753.8	148392	-0.292307	0.582916	no	no
E9PVB5	TTC17	Ttc17	4779.7	5365.12	6166.68	4435.77	10288.5	8829.33	0.458315	0.662877	no	no
E9PVC2	E9PVC2	Zfp282	5376.83	8761.22	6637.15	11285.4	15225.6	12751	0.889715	0.293809	no	no
E9PVD3	PCD16	Dchs1	2490.41	1898.03	3921.41	5923.29	3725.88	5614.44	0.913046	0.518692	no	no
E9PVG8	E9PVG8	9530053A07Rik	0	2840.12	0	0	0	0	-12.9352	0.0284856	no	no
E9PVW0;A2CEK7	A2CEK7;E9PVW0	Mup14;Mup8	0	0	27343	3282.49	0	7506.52	-1.2734	0.603309	no	no
E9PVW0;E9QA79;B5X0G2;L7N222	MUP17	Mup17	206.026	0	1383.73	0	1699.68	3158.88	1.50492	0.648905	no	no
E9PVX6	KI67	Mki67	515183	436558	606724	850786	1068840	594542	0.69123	0.12227	no	no
E9PVZ8	E9PVZ8	Golgb1	52685.4	72893.2	90771.2	168788	109686	115166	0.913723	0.079393	no	no
E9PW37	E9PW37	Rasal2	1285.44	3214.69	1760.39	5446.86	0	3126.72	0.582717	0.789751	no	no
E9PW43;Q9CQS8	SC61B	Sec61b	231575	307747	288234	112687	138408	279236	-0.703572	0.141809	no	no
E9PWG6	E9PWG6	Ncapg	103599	52557.9	93108.3	38621.2	105502	100786	-0.116527	0.822111	no	no
E9PWH2	E9PWH2	Card6	400.122	1487.88	801.896	764.308	0	468.339	-0.999549	0.735631	no	no
E9PWM3	E9PWM3	Armcx4	0	2075.09	1588.3	38963.7	43385.7	1508.77	4.59046	0.00447429	no	no
E9PWP9	E9PWP9	4931408C20Rik	6650.81	3528.64	8006.51	6130.44	6548.63	6001.63	0.0403166	0.97039	no	no
E9PWQ3	E9PWQ3	Col6a3	251662	558516	167168	78597.8	89684.4	114780	-1.83704	0.000725539	no	no
E9PWS6	E9PWS6	A630073D07Rik	2613.96	0	7130.03	22769.9	30420.3	33650.8	3.16188	0.0272539	no	no
E9PWW6	E9PWW6	Zc3h7a	12514.9	15627.8	13603.3	11838	14198.9	10554.6	-0.201911	0.784646	no	no
E9PWW9	E9PWW9	Rsf1	59377.6	64577.3	71763.4	128678	115478	81718.6	0.761941	0.121384	no	no
E9PWZ2;A0A087WQJ0;D2XZ31	D2XZ31;E9PWZ2	Scgb1b20;Scgb1b29	0	0	0	3312.66	0	0	13.41	0.0258223	no	no
E9PWZ3	E9PWZ3	Rpl3l	7722.86	13407.8	15261	0	0	16609.3	-1.29015	0.508149	no	no
E9PX31	E9PX31	Gml	87276.9	35077.1	94706.8	24519.1	85536.4	87148.6	-0.238931	0.67007	no	no
E9PX68	E9PX68	Slc4a1ap	108687	110914	214686	255396	134474	236203	0.576948	0.260204	no	no
E9PX79	E9PX79	Marchf10	0	3764.12	7645.87	3428.6	5412.88	14209.2	0.966227	0.564322	no	no
E9PX95	ABCAH	Abca17	0	15323.5	19353	1612.19	9168.32	12359.4	-0.686207	0.652638	no	no
E9PX96	E9PX96	Sva	0	0	0	0	0	0	0	1	no	no
E9PXF8	MTMRD	Sbf2	1614.68	1167.66	1478.35	1244.7	3521.26	2566.67	0.695923	0.74319	no	no
E9PY03	E9PY03	Tstd1	0	6088.94	0	0	0	0	-14.0353	0.0175404	no	no
E9PY16	E9PY16	Adap1	0	8331.88	2131.94	3357.68	19436.5	16453	1.77196	0.258752	no	no
E9PY28	E9PY28	Btbd2	2365.4	0	0	0	0	0	-12.6995	0.0304425	no	no
E9PY43	E9PY43	Erich1	25954.9	28500	27762.8	33644.8	24362.3	30912.5	0.128653	0.825074	no	no
E9PY46	IF140	Ift140	9059.42	6284.75	10103.2	8422.76	11260.8	14302.3	0.375932	0.656818	no	no
E9PYD1	E9PYD1	Fam98c	18222.5	29095	33940.4	10962.1	40269.4	37454.2	0.0282716	0.963636	no	no
E9PYF4	E9PYF4	Lmo7	3104.91	9461.35	4332.58	7046.02	3149.56	8567.22	0.160595	0.887492	no	no
E9PYF7	E9PYF7	Ap1ar	4510.09	7895.64	5228.6	7144.34	2128.97	6377.51	-0.122628	0.916893	no	no
E9PYG6	E9PYG6	Rasa1	21975.1	19920.2	19875.5	19563.8	29385.4	31167.7	0.32327	0.589227	no	no
E9PYH6	SET1A	Setd1a	24187.2	19933	23375.8	27874.4	33320.5	34845.5	0.482007	0.399817	no	no
E9PYI4	E9PYI4	Mroh8	3150.38	6028.57	13555.9	13722	12479.2	12585.2	0.808951	0.356871	no	no
E9PYK3	PARP4	Parp4	3132.83	10040.4	4996.11	6608.58	6754.57	4508.31	-0.0157525	0.988726	no	no
E9PYL2	PRR12	Prr12	26440.2	26967.5	36219.4	77227.1	39646.9	40629.1	0.888463	0.131821	no	no
E9PYP2	E9PYP2	Nbeal1	2057.32	1165.93	2382.58	4615.55	5144.61	3466.97	1.24787	0.445264	no	no
E9PYR1	E9PYR1	Fbxl18	6006.55	2165.06	6288.16	1821.94	4500.31	5633.06	-0.360875	0.791178	no	no
E9PZJ8	ASCC3	Ascc3	9070.01	12608.4	13191.5	6622	10790.9	12022.2	-0.296634	0.715699	yes	no
E9PZM4	CHD2	Chd2	127882	131186	145750	121485	157519	125508	-0.0205704	0.964256	no	no
E9PZM7	E9PZM7	Scaf11	223754	173421	217639	312601	249866	284347	0.473491	0.307829	no	no
E9PZP8	E9PZP8	Herc1	13517.4	9849.54	14013.4	7473.88	14547.9	14976.8	-0.0818324	0.915381	no	no
E9PZQ0	RYR1	Ryr1	0	386.802	0	0	0	1335.32	1.58751	0.710973	no	no
E9PZQ1	E9PZQ1	Ddx60	64231.2	175345	100228	142812	83304.4	86361.9	-0.0701762	0.901388	no	yes
E9Q0B6	E9Q0B6	Dnah6	40502.4	13371.5	0	7674.3	18949.5	12739.5	-0.576281	0.688518	no	no
E9Q0F0	E9Q0F0	Krt78	29442.5	41589.9	40735	72449.8	60007.2	40612.7	0.669196	0.217368	no	no
E9Q0F0;P11679;E9Q1Z0;Q99M73;Q8VED5;P07744;Q9ERE2;P97861;Q9Z2T6;Q6IMF0;Q3UV17;P20152;P50446;P03995;Q922U2;E9Q1Y9;Q8BGZ7;Q9Z331;Q9DCV7	VIME	Vim	1740830	2791995	1771605	2370740	1462540	1666145	-0.162237	0.715277	no	no
E9Q0Q3;G3UY09	G3UY09	Zfp141	0	0	0	0	0	1245.94	11.5476	0.0317198	no	no
E9Q0S6	TENS1	Tns1	16921.2	36647.6	20605.7	31059.3	35248.2	21974	0.24943	0.682822	no	no
E9Q137	TX264	Tex264	25192.1	32045	17769.3	13123.6	23080.8	15401.9	-0.595837	0.350472	no	no
E9Q166	E9Q166	Atad2b	33992.5	32743	61678.1	40953.2	48001.9	47193.2	0.0804177	0.881556	no	no
E9Q1A5	E9Q1A5	Zfp384	23429.8	14006.4	19878	8398.95	34338.6	25274.7	0.13524	0.842915	no	no
E9Q1M1	E9Q1M1	Pdzd2	1834.96	5369.21	5195.99	3384.1	14186	14079.8	1.2478	0.241043	no	no
E9Q1P8	I2BP2	Irf2bp2	75565	83957.2	73342.8	168156	132154	109236	0.841997	0.0956205	no	no
E9Q1U1	CC171	Ccdc171	1691.36	426.73	0	8324.89	0	13082.3	3.30827	0.167305	no	no
E9Q1Y9	E9Q1Y9	Krt83	0	1550.76	1639.33	0	0	0	-13.0452	0.0116023	no	no
E9Q1Z2	E9Q1Z2	Enthd1	0	0	1183.58	0	1422.45	1601.27	1.26475	0.739012	no	no
E9Q236	MRP4	Abcc4	19425.5	12197	20821.2	3975.73	21883.2	22025.5	-0.256537	0.731091	no	no
E9Q238	E9Q238	Kank1	10011.4	7009.82	8060.6	2439.87	7480.43	8642.71	-0.543714	0.591852	no	no
E9Q286	ICE1	Ice1	10111.7	7075.22	12169	32178.5	14832.9	17390.6	1.21258	0.0989416	no	no
E9Q289	E9Q289	Acbd4	1062.78	910.263	1230.81	1587.52	2515.18	1674.66	0.820733	0.721971	no	no
E9Q2E4	E9Q2E4	Hectd4	16583.2	7452.86	19277.7	7518.76	15723.4	21088.4	-0.0421403	0.954709	no	no
E9Q2I4	E9Q2I4	Mideas	11610.5	39200.7	43632.8	42841.9	17614.8	48789.8	0.252409	0.707068	no	no
E9Q2M9	WDFY4	Wdfy4	3062.79	5156.45	2536.26	0	4465.7	2790.42	-0.753229	0.716269	no	no
E9Q2N0	E9Q2N0	Cpsf4l	0	0	1033.66	835.465	0	2526.03	1.74228	0.648653	no	no
E9Q2S6;Q3UVF6;A0A0U1RQ84	E9Q2S6;Q3UVF6	Zfp780b;Zfp974	2420.8	1059.75	2296.14	2230.83	22330.4	1846.13	2.064	0.135782	no	no
E9Q2S7	E9Q2S7	Zfp266	10720.5	2144.26	6276.1	4464.65	15879.4	8458.25	0.487016	0.633333	no	no
E9Q2T4	E9Q2T4	4930523C07Rik	1397.68	0	4468.47	0	0	0	-13.9025	0.00731254	no	no
E9Q2Z1	CECR2	Cecr2	341.384	0	0	3423.89	0	2141.71	4.09271	0.306755	no	no
E9Q309	CE350	Cep350	22245.5	18519.7	33647.2	83014.8	37000.7	41742.2	1.21101	0.0508171	no	no
E9Q349	WDR25	Wdr25	1953.78	1732.13	7136.48	4344.33	0	7189.08	0.14879	0.937986	no	no
E9Q355;C6KI89	CTSG1;CTSG2	Catsperg1;Catsperg2	15579.8	8607.36	43998.3	23929.2	43706.8	38108.1	0.612489	0.356867	no	no
E9Q357	E9Q357	Heatr4	14811.8	13219	21554.7	29305.2	28291.7	20589.2	0.681804	0.282319	no	no
E9Q368	E9Q368	Tarbp1	15693.2	16860.7	13573.9	4092.44	14606	12508.1	-0.675184	0.388988	no	no
E9Q394	AKP13	Akap13	26673.2	21907.5	28948.3	37232.5	26237.2	30633.9	0.306303	0.601019	no	no
E9Q3C1	C2CD2	C2cd2	198.368	485.668	271.724	824.715	0	645.523	0.718144	0.807495	no	no
E9Q3E1	AL3B2	Aldh3b2	786.707	8631.74	0	0	10622.7	0	-0.034818	0.990005	no	no
E9Q3G8	E9Q3G8	Nup153	95185	83589.1	139205	221293	96087.6	141874	0.605563	0.25711	no	no
E9Q3L2	PI4KA	Pi4ka	11798.5	10491.5	10993.2	4195.56	13583.3	12750.8	-0.229046	0.784934	no	no
E9Q3L4	E9Q3L4	Ifi207	7488.7	9786.01	7482.31	14064.1	8140.85	7291.36	0.30989	0.729003	no	no
E9Q3M9	E9Q3M9	Cracdl	8021.06	12753.8	11296.8	6015.16	3666.66	11692.2	-0.611591	0.505419	no	no
E9Q3P4	E9Q3P4	Cenpf	28733	13789.6	32145.5	55348.6	38205.2	44708.2	0.923042	0.128655	no	no
E9Q3R9	E9Q3R9	Zbtb21	4626.12	6043.93	8850.52	9208.56	4840.73	10841.4	0.378082	0.70246	no	no
E9Q3S4	M3K19	Map3k19	1012478	295901	839534	101322	94195.6	55721.7	-3.06779	1.49e-07	no	no
E9Q411	E9Q411	Nbas	10556.1	19861.2	15187.9	3868.77	15262.7	17420.5	-0.435722	0.57714	no	no
E9Q414	APOB	Apob	104074	153890	105332	106851	223839	117574	0.246058	0.615908	no	no
E9Q459	E9Q459	Zfp160	507.855	0	0	0	0	0	-10.4807	0.0299345	no	no
E9Q4D1	E9Q4D1	Adamts17	14016.5	7172.57	8008.83	36387.7	20447.3	16842.3	1.392	0.0598036	no	no
E9Q4F7	ANR11	Ankrd11	11092.1	13078.5	14815	32518.8	16234.3	19825.2	0.88029	0.205274	no	no
E9Q4N7	ARI1B	Arid1b	15789.2	24566.2	22950.7	56386.2	28501.7	26929.2	0.89871	0.15021	no	no
E9Q4P1	WDFY1	Wdfy1	5575.89	4781.49	4041.74	920.084	2411.18	5067.49	-0.901777	0.544491	no	no
E9Q4R4	E9Q4R4	Zfp882	0	0	1232.46	0	0	0	-11.6168	0.0315945	no	no
E9Q4X2	E9Q4X2	Uggt2	10922.9	30089	20437.5	67468.4	28757.4	25236.6	1.08261	0.107465	no	no
E9Q4Y4	E9Q4Y4	Cep192	12111	10822.5	11922	34266.2	12708.4	13261.9	0.890988	0.233146	no	no
E9Q4Z2	ACACB	Acacb	8202.28	2657.01	9984.08	1893.98	27657.3	3534.39	0.533918	0.625122	no	no
E9Q512	E9Q512	Trip11	32798.8	72222.6	65554.2	75489.5	74514.1	86003.6	0.465046	0.3557	no	no
E9Q555	RN213	Rnf213	29534.7	92109.2	33051.8	22268.8	18949.9	24236.2	-1.25349	0.0484	no	yes
E9Q557	DESP	Dsp	18420.8	52013.7	20574.3	26852.5	17061.2	23003.2	-0.426457	0.511696	no	no
E9Q5B4	E9Q5B4	Zscan29	2179.79	1847.54	0	0	0	0	-13.4543	0.0100472	no	no
E9Q5C9	NOLC1	Nolc1	272641	354406	587614	855956	595904	604487	0.811749	0.0914677	no	no
E9Q5E2;B1AZI6	THOC2	Thoc2	53108.2	42221.4	57939.3	40589.9	53027.8	57818.4	-0.0510064	0.918445	no	no
E9Q5F9	SETD2	Setd2	23301.8	14356.6	19822.6	40349	28147.3	20434.3	0.677859	0.288264	no	no
E9Q5G3	KIF23	Kif23	30746.5	12243.5	20799.2	22164.2	22099.3	20944.2	0.0227577	0.971884	no	no
E9Q5I3	E9Q5I3	Muc5b	0	515.128	0	0	0	0	-10.473	0.0299452	no	no
E9Q5K9	YTDC1	Ythdc1	38393.2	24279.4	49139.7	34498.2	53382.7	56612.2	0.328923	0.549452	no	no
E9Q5M6	CFA44	Cfap44	80241.2	83426.7	66360.9	58947.1	173122	124547	0.537354	0.276166	no	no
E9Q5M9	E9Q5M9	Zfp688	6649.89	0	5485.09	0	6618.19	3410.74	-0.444214	0.846875	no	no
E9Q5N9	E9Q5N9	Zfp395	1118.15	1856.82	1495.79	1769.66	2198.88	1474.21	0.275114	0.902472	no	no
E9Q5Z5	FANCF	Fancf	2262.99	861.612	1932.42	0	0	3422.48	-0.732774	0.814381	no	no
E9Q5Z6	E9Q5Z6	Adh6a	0	4310.19	0	0	0	0	-13.5369	0.0233757	no	no
E9Q616	E9Q616	Ahnak	253552	712622	450816	1167560	323466	492420	0.598095	0.315927	no	no
E9Q634	MYO1E	Myo1e	9501.35	18780.9	7795.52	9375.85	9966.88	7821.94	-0.421975	0.616231	no	no
E9Q6B2	CC85C	Ccdc85c	26611.9	49394.6	62709.1	22297.8	56250.7	78118.2	0.0925965	0.86921	no	no
E9Q6D6	ZN277	Znf277	5107.98	3779.25	4808.37	0	0	4116.84	-1.9049	0.442299	no	no
E9Q6D8	E9Q6D8	C6	9161.34	6376.14	9236.52	2052.84	4531.59	7385.71	-0.921002	0.39559	no	no
E9Q6E9	SIMC1	Simc1	753.892	0	0	0	0	492.37	-0.841324	0.838623	no	no
E9Q6H8	E9Q6H8	Plekha5	5409.61	18698.6	8924.34	8776.11	0	12259.9	-0.618936	0.679048	no	no
E9Q6J5	BD1L1	Bod1l	51276.4	49855.2	83724.1	169080	80678.1	129140	1.09678	0.0385159	no	no
E9Q6K3	E9Q6K3	Pibf1	15841.5	15571.2	21126.6	14454	14176	15210.2	-0.261082	0.699584	no	no
E9Q6P5	TTC7B	Ttc7b	6336.86	4071.64	10265.2	2213.96	10328.7	11209	0.0934061	0.928677	no	no
E9Q6R7	E9Q6R7	Utrn	59249.3	113216	62058.6	82032.6	87949.6	60714.1	-0.0257967	0.959992	no	no
E9Q6S0	E9Q6S0	Zfp597	5596.31	5898.56	5975.39	15225.9	15797	9648.85	1.2325	0.153875	no	no
E9Q6Z5	AUNIP	Aunip	2174.42	1444.81	949.839	820.778	1023.78	1059.85	-0.702912	0.769057	no	no
E9Q735	UBE4A	Ube4a	14687.5	10099	10686.2	6919.85	16379.7	11882.9	-0.0917238	0.907314	no	no
E9Q759	E9Q759	Vmn2r14	1569.29	1431.12	1139.8	3993.3	4072.54	2387.24	1.34388	0.469642	no	no
E9Q777	E9Q777	Akap11	33014.1	20375	25963.2	24550.1	35968.3	32154.8	0.180768	0.754302	no	no
E9Q784	ZC3HD	Zc3h13	75661.6	86049	125322	208224	138208	150476	0.838845	0.0944641	no	no
E9Q7C4	E9Q7C4	Prr14l	7039.42	6309.98	12245.8	45590.1	11939.5	16852.8	1.67781	0.0346507	no	no
E9Q7D5	ARHG5	Arhgef5	358.343	1004.39	299.034	1200.01	0	1822.58	0.874145	0.765832	no	no
E9Q7E2	ARID2	Arid2	48593.8	20285.3	41182.7	54571.4	73256.2	45414.8	0.639732	0.244278	no	no
E9Q7F2	RN169	Rnf169	17892.1	11557.2	19252.2	81260.3	30716.3	22301.8	1.58609	0.0203033	no	no
E9Q7G0	NUMA1	Numa1	196726	236656	247460	356198	419896	293532	0.648948	0.154543	no	no
E9Q7L1	E9Q7L1	Urb2	22113.3	14048.5	28131.9	6391.01	16671.9	27988.2	-0.43027	0.540832	no	no
E9Q7L6	E9Q7L6	Foxn2	1826.69	3216.07	2488.09	6628.74	6908.62	4902.89	1.29938	0.335311	no	no
E9Q7M2	E9Q7M2	Tsc22d2	23983.8	38158.6	23617.3	51802.2	53726.4	37959.6	0.743517	0.196404	no	no
E9Q7N9	E9Q7N9	Dnah11	45972.1	29403.7	85292.7	358306	507458	153841	2.69014	6.46e-06	no	no
E9Q7P9	CDHR2	Cdhr2	0	131.433	0	0	0	0	-8.5053	0.0254491	no	no
E9Q7R9	CFA43	Cfap43	0	64266.9	107445	0	27242.5	19559.7	-2.00806	0.298238	no	no
E9Q7X6	HEG1	Heg1	4201.59	8137.85	7282.03	9705.53	3026.86	6054.15	0.0233044	0.982794	no	no
E9Q842	E9Q842	Nav2	3774.3	5680.99	4106.03	8565.36	5458.87	4553.78	0.504799	0.669764	no	no
E9Q876	ABCAC	Abca12	10188.2	8516.59	8106.75	0	0	8182.43	-1.88876	0.359492	yes	no
E9Q8B5	E9Q8B5	Cfhr4	12474.4	6304.1	5997.48	0	4809.32	4642.35	-1.58058	0.33949	no	no
E9Q8D0	DJC21	Dnajc21	26841.3	15086.5	26300	8766.33	32742.7	29510.8	-0.0487569	0.941055	no	no
E9Q8I7	E9Q8I7	Nfxl1	13225.4	8009.14	12382.6	8753.29	8749.44	12338	-0.195472	0.811374	no	no
E9Q8I9	FRY	Fry	5110.12	2445.03	6695.87	3807.03	7187.73	8829.78	0.415233	0.72446	no	no
E9Q8M1	E9Q8M1	Zfp358	2037.79	3462.68	1707.28	20038.3	2518.2	1127.89	1.92559	0.150415	no	no
E9Q8T2	PRD15	Prdm15	1823.24	707.361	2349.66	2663.64	3508.05	2695.22	0.853937	0.659174	no	no
E9Q8T7	DYH1	Dnah1	27507.3	28986	27814	13507.3	40439.1	0	-0.69367	0.617569	no	no
E9Q8V6	E9Q8V6	Dennd4a	11328.5	20872	8584.86	8748.45	14643.5	8178.28	-0.416173	0.602255	no	no
E9Q912	GDS1	Rap1gds1	56125.6	149818	49024.4	19883	45267.4	53270.2	-1.20661	0.0388437	no	no
E9Q942	SIM13	Smim13	10108.6	14556.4	12865.6	25074	20404.2	13251	0.685562	0.32896	no	no
E9Q9A9	OAS2	Oas2	293.341	434.716	0	0	0	0	-10.9833	0.0128081	no	yes
E9Q9B3	E9Q9B3	Spryd3	8333.11	6731.99	7343.49	0	0	0	-15.8894	2.26e-08	no	no
E9Q9B7	E9Q9B7	Kidins220	20397.4	18309.8	24849	33130.8	19719.7	29791.1	0.410942	0.50468	no	no
E9Q9C6	E9Q9C6	Fcgbp	13875.9	176274	12462.6	1191.27	10757.1	10715	-3.33015	0.000912855	no	no
E9Q9D5	RBL2A	Rabl2	0	1169.6	1743.48	0	0	3673.77	0.202834	0.955601	no	no
E9Q9D8	E9Q9D8	Ankrd35	0	1889.35	0	0	0	0	-12.3472	0.0314654	no	no
E9Q9K5	TRDN	Trdn	10343	0	17483.6	690.861	4751.02	0	-2.43357	0.26364	no	no
E9Q9M8	PWP2B	Pwwp2b	4009.52	6790.53	75372.4	15400.5	30204.8	43507.7	0.03401	0.968558	no	no
E9Q9Q2	E9Q9Q2	R3hdm1	7180.37	7775.56	9169	12074.3	10445.2	11240.1	0.495736	0.560548	no	no
E9Q9R9	DLG5	Dlg5	0	1734.08	512.588	533.298	0	457.892	-1.09363	0.745027	no	no
E9Q9T0	E9Q9T0	Fbrsl1	7110.77	1725.76	6456.21	7841.95	6154.25	9170.19	0.60125	0.583545	no	no
E9Q9U0	U17PB	Usp17lb	1323.97	2115.65	543.54	3018.81	1123.81	1492.69	0.565294	0.803345	no	no
E9Q9W4	S27A6	Slc27a6	805.76	13640.9	0	0	0	0	-15.2833	0.000368839	no	no
E9Q9W7	PDZD7	Pdzd7	0	0	0	73167.4	106753	0	18.9187	2.98e-10	no	no
E9QA15	E9QA15	Cald1	95215.7	293557	92595	172303	118418	173244	-0.0534718	0.923801	no	no
E9QA22	E9QA22	Zfp644	50747.9	22688.3	54341.7	79138.2	47639.9	53035.8	0.544503	0.338601	no	no
E9QA57	E9QA57	Spata31d1b	41215.4	0	37107.8	7076.5	26445.3	24841.7	-0.525998	0.709158	no	no
E9QAE1	E9QAE1	Nckap5	0	7512.05	6077.94	8659.71	5990.11	5042.1	0.600424	0.715465	no	no
E9QAE3	E9QAE3	Btaf1	38962.1	45366.7	39915.2	38298.4	54163.2	42207.3	0.0847522	0.873089	no	no
E9QAF4	E9QAF4	Phldb3	2590.08	1143.54	3291.03	4148.34	5524.52	3248.22	0.880037	0.576586	no	no
E9QAG4	E9QAG4	4930522L14Rik	3919.97	1926.01	4422.72	1580.51	5698.16	4287.12	0.0769193	0.959694	no	no
E9QAM5	HELZ2	Helz2	6143.64	8817.09	6386.97	4210.86	8135.27	6316.48	-0.255906	0.804981	no	yes
E9QAN8	E9QAN8	Pik3c2b	4675.25	531.379	2389.3	0	3870.28	3526.7	-0.223883	0.921552	no	no
E9QAP7	E9QAP7	Taf4	46548	36965.2	51882.9	86768.9	55226.2	35782.8	0.46285	0.409833	no	no
E9QAT4	SC16A	Sec16a	73349.3	72012.6	88215.5	95694	79303.6	85693.1	0.173117	0.722019	no	no
F2YMG0	PRS56	Prss56	23017.7	30387.5	17736.1	3933.02	17631	20514.8	-0.892442	0.219948	no	no
F2Z3U3	F2Z3U3	Raph1	6881.17	8324.18	5415.98	18152.7	10639.3	6181.69	0.832802	0.358031	no	no
F2Z461	HERC6	Herc6	11552.6	10057.9	10059.2	21359.5	20010.2	12239.4	0.780029	0.285229	no	yes
F6R7E8;Q9CPN7	F6R7E8;Q9CPN7	1810009J06Rik;Gm2663	8920.34	14335.1	12133.8	4910.23	6153.15	8399.53	-0.904842	0.307229	no	no
F6RR30;D3YY49;Q3UT41	Q3UT41	Lipo3	1730.54	3134.85	1741.41	0	1835.13	0	-2.03216	0.522096	no	no
F6T2D2;A2ARX0	F6T2D2	Gm21994	0	0	0	0	0	0	0	1	no	no
F6U238	F6U238	Maml2	5021.71	3760.09	5951.9	12266	7431.29	6351.83	0.886854	0.390032	no	no
F6U5V1	F6U5V1	Larp1b	1738.1	3270.88	4893.18	14374.2	6115	7616.34	1.60345	0.146959	no	no
F6V035	F6V035	Ccdc149	0	595.801	0	12922.2	0	1550.2	4.81216	0.128702	no	no
F6VAN0	ATF6A	Atf6	542.789	2633.3	1674.83	411.219	0	1525.49	-1.37993	0.629876	no	no
F6XLV1	CRCC2	Crocc2	0	1966.78	0	39496.1	0	42328.2	5.41506	0.0344155	no	no
F6YVP7;P62270;A0A1Y7VKY1	RS18	Rps18	4031730	4425385	4169690	1375590	3184900	3543205	-0.726694	0.0617678	no	no
F6ZDS4	TPR	Tpr	183433	213808	297270	461876	322048	356558	0.755159	0.11387	no	no
F6ZIS7	F6ZIS7	Rarres1	0	13368.8	0	5153.42	0	0	-1.12241	0.720371	no	no
F6ZS36;A2AU83;A2AQA1;E9Q732;Q7TMN8;Q3URY5;Q9R164;Q9D654;A0A087WRR7;E9Q980;Q3V080;Q8BIB6;E9Q2S7	ZN583	Znf583	5158.71	7469.19	9005.72	39915.7	4274.64	8226.31	1.47293	0.111143	no	no
F7BGH6	F7BGH6	Gm17349	10600.6	31711.2	12957.9	17017	10017.9	3995.45	-0.748234	0.36361	no	no
F7BJB9	MORC3	Morc3	26243.5	24526.7	45923.8	42849.5	42394.1	35547.8	0.341846	0.554917	no	no
F7BWT7	TSN15	Tspan15	2395.47	4858.53	532.651	0	1837.89	344.838	-2.04081	0.457237	no	no
F7CD45	F7CD45	Gm8334	3999.64	6495.37	6512.19	4143.07	6701.68	8786.88	0.149391	0.891935	no	no
F8VPJ6	F8VPJ6	Rfx7	24464.5	24198.8	29306.1	52934.9	42321.2	31334.4	0.73721	0.20736	no	no
F8VPK0	F8VPK0	Ttc37	19703.6	15433.2	20905.6	4670.24	22835.2	20363.7	-0.347547	0.629501	no	no
F8VPN4	F8VPN4	Agl	7236.44	7698.77	7598.17	4254.86	10240.1	8267.83	-0.0633	0.947882	no	no
F8VPP8	F8VPP8	Zc3h7b	14766.9	10374.4	9503.68	14018.7	19842.4	11094	0.348761	0.640838	no	no
F8VPQ2	ARI4A	Arid4a	19212.2	22260.2	27471.2	28111.8	28419	24433	0.240289	0.687502	no	no
F8VPQ6	F8VPQ6	Alpi	0	0	0	0	0	0	0	1	no	no
F8VPT3	F8VPT3	Lct	0	0	0	0	0	0	0	1	no	no
F8VPU2	FARP1	Farp1	4505.09	12731.8	4201.27	5134.14	2183.05	4112.89	-0.871343	0.469632	no	no
F8VPU6;P70398	USP9X	Usp9x	31345.1	43055.4	30998.5	5727.34	35645.5	30661.5	-0.685913	0.298847	no	no
F8VPZ3	F8VPZ3	Usp32	1597.94	1742.51	1984.2	0	1745.98	3407.47	-0.215836	0.934311	no	no
F8VPZ5	ERCC6	Ercc6	10744.8	11208.1	15390.5	8717.42	11251.7	11489.9	-0.271139	0.728652	no	no
F8VPZ9	BICRA	Bicra	19835.7	27597	23699.2	33707.6	32889.9	27716.7	0.412872	0.481963	no	no
F8VQ05	F8VQ05	Fryl	62171.7	53048.1	66857.4	53021.9	43035.2	66296.6	-0.171551	0.732776	no	no
F8VQ07	F8VQ07	Albfm1	1196.33	1024.13	2856.89	6310.72	1406.69	1873.06	1.08644	0.555803	no	no
F8VQ29	F8VQ29	Iqgap3	16157	5834.32	12517.9	20797.5	20977.3	17874	0.789085	0.270183	no	no
F8VQB6	MYO10	Myo10	0	657.208	1633.49	1949.91	1420.26	1043.13	1.04271	0.71205	no	no
F8VQC1	F8VQC1	Srp72	157988	105625	178857	43495.1	108380	169028	-0.55995	0.289827	no	no
F8VQG7	F8VQG7	N4bp2	53201.2	27781.8	60537.9	57699.9	49261.1	62228.2	0.263967	0.620385	no	no
F8VQK3	F8VQK3	Gucy1a2	34445.1	26988.7	46761.4	4931.77	41389.6	60560.2	-0.156169	0.826215	no	no
F8VQM5	F8VQM5	Sis	8992.89	5354.49	0	4992.26	0	0	-1.28791	0.635086	no	no
G3UVV3	G3UVV3	Zfp407	7252.99	5189.52	10935.4	22535.8	18692.6	16242.4	1.33417	0.0745279	no	no
G3UW40	G3UW40	Mcc	1364.86	17754.3	2771.25	5713.43	13494.7	5003.95	0.0750433	0.946578	no	no
G3UW50	G3UW50	Zbtb25	1737.4	1391.07	2564.49	1336.12	0	2637.76	-0.50811	0.847647	no	no
G3UW55	G3UW55	Lbhd2	2116.09	9593.62	644.861	0	0	238.529	-5.8901	0.064365	no	no
G3UW60	G3UW60	Susd5	0	0	0	693.188	0	0	11.1537	0.0316107	no	no
G3UW82	G3UW82	Myh2	0	50997.4	6004.81	0	0	0	-17.2504	3.68e-08	no	no
G3UW82;P13541;P13542	MYH8	Myh8	2444.95	33269.3	3501.65	1707.16	8115.81	2812.47	-1.75923	0.124523	no	no
G3UYB0	G3UYB0	Gm20403	50336.5	53047.6	127084	222217	312648	214828	1.70472	0.000887857	no	no
G3UYQ4	G3UYQ4	Ak9	14950	21224.6	24643.8	31621.2	41747.3	29689.3	0.751525	0.199127	no	no
G3UYU0	G3UYU0	Mex3a	5705.19	3716.79	4457.55	1447.89	6547.27	8169.06	0.0885582	0.944732	no	no
G3UYY4	G3UYY4	Ttc6	0	2587.28	4394.73	2111.62	0	5582.11	0.150517	0.954068	no	no
G3UZ78	ADGB	Adgb	1289515	822150	634106	195547	249578	461722	-1.677	0.000633601	no	no
G3UZV2;Q3V3Q4;D3Z5G0	G3UZV2	Ifi206	1068.97	8388.19	2946.64	0	0	1803.3	-2.95704	0.287368	no	no
G3X8Q1	G3X8Q1	Cabin1	9781.6	9344.92	11224.1	15323.1	17563	15330.6	0.657727	0.372479	no	no
G3X8R7	G3X8R7	Zfp212	4839.09	3185.3	4784.87	8329.91	8916.61	7349.04	0.939832	0.382662	no	no
G3X8U3	G3X8U3	2210016F16Rik	36231.5	35848.7	38333	10238.4	35973.8	22875.5	-0.773271	0.194955	no	no
G3X8X0	G3X8X0	Dhx16	15807	15790.7	18194	12629	19195.8	19017.3	-0.0138089	0.983407	no	no
G3X912	SPRTN	Sprtn	4944.41	5808.56	4724.55	14219.9	6922.55	7002.44	0.932697	0.351137	no	no
G3X964	G3X964	2610008E11Rik	1116.94	777.808	1897.1	0	4671.69	3544.73	0.959824	0.704886	no	no
G3X972	G3X972	Sec24c	152892	119108	120339	26515.2	99327.9	143262	-0.671378	0.229355	no	no
G3X987	GIMA9	Gimap9	4457.04	1875.3	2836.35	0	4019.55	2092.17	-0.76847	0.729143	no	no
G3X992	G3X992	Msl3l2	1145.55	5089.46	8908.89	6570.95	4238.77	6336.47	0.232644	0.850611	no	no
G3X9B1	G3X9B1	Heatr1	103608	53283.1	109706	28115.8	73211.8	99924.8	-0.500329	0.348922	no	no
G3X9C2	FBX50	Nccrp1	3019.89	7033.52	4135.33	0	0	1901.38	-3.07225	0.242475	no	no
G3X9D6	G3X9D6	Apon	30421	35301.8	33846.7	63321.9	27469.4	37860.6	0.438335	0.466875	no	no
G3X9G7	ZN809	Zfp809	2201.59	2567.41	1725.78	1632.61	2383.96	1488.83	-0.271188	0.894629	no	no
G3X9I7	G3X9I7	Zc3h12b	21843.3	13275.7	22057.7	4727.1	22888.8	18376.1	-0.431077	0.552765	no	no
G3X9J0	SI1L3	Sipa1l3	110908	160924	177280	190416	127016	211686	0.252086	0.599383	no	no
G3X9K3	BIG1	Arfgef1	22800.5	25455.2	24023.5	6685.4	24964.8	25652	-0.448575	0.498088	no	no
G3X9K3;A2A5R2	BIG2	Arfgef2	29129.5	27687.8	22037.2	9621.82	25436.5	19483.2	-0.622943	0.321037	no	no
G3X9K7	G3X9K7	Apol10b	3020.8	755.617	2106.46	0	2136.15	1776.05	-0.766437	0.773594	no	no
G3X9N3	G3X9N3	Pnma8b	0	0	0	2543.45	1766.99	0	13.6189	0.00903403	no	no
G3X9X1	G3X9X1	Kbtbd2	5447.79	7702.21	6272.06	0	0	0	-15.6809	2.9e-07	no	no
G3X9Y6;Q8VC28	AK1CD	Akr1c13	12865.9	26265	14082.8	5719.9	19422.8	14641	-0.525223	0.475071	no	no
G3X9Z4	G3X9Z4	Pcf11	56195.2	66675	76876.6	108408	60098.2	62025	0.271006	0.604607	no	no
G3XA30	G3XA30	Nsmce4a	10077.1	10199.9	9661.61	10540.5	5400.89	4536.15	-0.472345	0.615623	no	no
G3XA50	G3XA50	Lrrc10b	3363.57	6119.37	5016.65	1424.32	5277.46	6504.35	-0.24869	0.851328	no	no
G3XA59	LRC32	Lrrc32	0	0	0	0	0	0	0	1	no	no
G5E829;Q6Q477	AT2B1	Atp2b1	20217.5	41029.9	20412	9279.65	22347.3	20290.2	-0.742887	0.254484	no	no
G5E861	SCLT1	Sclt1	7098.17	7226.39	8863.34	14607.5	10182.1	9719.36	0.615149	0.473606	no	no
G5E869	ZN142	Znf142	13336.6	0	11605.7	2499.56	0	4899.14	-1.747	0.409134	no	no
G5E870	TRIPC	Trip12	207318	141638	272904	108313	151170	219534	-0.423137	0.369028	no	no
G5E872	RNPL1	Rnpepl1	7302.34	15212.3	14315.4	8651.72	7052.38	7182.77	-0.661976	0.438609	no	no
G5E893	G5E893	Ankrd12	1381.49	1693.61	1377.02	5295.99	6957.72	3050.11	1.77757	0.268372	no	no
G5E895	G5E895	Akr1b10	71567.9	45289	67462	44282.8	93694.4	93677.8	0.255529	0.60296	no	no
G5E897	PLGT3	Poglut3	5078.73	11590.9	7323.21	4971.65	3551.98	6825.35	-0.65483	0.53611	no	no
G5E8B9	ZBT11	Zbtb11	11504.7	4903.47	10159.8	5503.65	6907.48	4815.01	-0.636383	0.521283	no	no
G5E8C2;E9PYD7	G5E8C2	Kbtbd7	5195.98	1735.23	3477.92	3332.45	2869.91	3476.55	-0.111162	0.942723	no	no
G5E8J6	G5E8J6	Hrc	0	0	0	0	0	3268.55	12.9387	0.0284294	no	no
G5E8K5	ANK3	Ank3	1454.38	3680.64	2071.41	4869.99	0	0	-0.286489	0.916288	no	no
G5E8P0	GCP6	Tubgcp6	8063.01	5384.09	9996.43	6040.11	7447.28	5392.12	-0.315877	0.752745	no	no
G5E8P1	BRD1	Brd1	66634.5	24882.5	45172.7	20587.8	94621.9	51091.8	0.166861	0.78132	no	no
G5E8Q8	AGRF5	Adgrf5	1630.35	3011.61	2159.64	5761.26	2883.76	2393.17	0.779601	0.63528	no	no
G5E8V9	ARFP1	Arfip1	28385.9	51578.1	39346.6	20612	33641.9	33730.5	-0.491938	0.388724	no	no
G5E8Y4;E9PZX4	E9PZX4;G5E8Y4	Vmn2r86;Vmn2r87	17766.9	21678.2	16334	0	21277.9	21432.8	-0.564412	0.683106	no	no
G5E8Z2	TAF4B	Taf4b	1774.19	1502.71	2734.17	1172.27	2931.8	3054.32	0.176775	0.929095	no	no
G5E905	G5E905	Zfp871	21163.7	9378.7	12068	24441	25770.3	11916.9	0.554471	0.443665	no	no
H3BJ88	H3BJ88	Vmn2r3	0	1017.22	0	0	10408.4	3745.16	3.59379	0.274031	no	no
H3BJZ2	H3BJZ2	Cdhr4	3655.49	9725.62	6151.73	7872.92	20139.9	14480.3	1.04382	0.230506	no	no
H3BKQ3	H3BKQ3	Evi5l	3414.11	4026.49	4015.85	6628.19	6334.6	6532.14	0.766151	0.523909	no	no
H3BLB0;Q32P14;F6VKC7;A2A7A1	Q32P14	Zfp987	3703.32	2749.98	2172.57	0	0	4761.62	-1.04076	0.703187	no	no
H7BX60	H7BX60	Pot1b	2187.22	1376.02	2225.24	0	3194.09	3513.39	0.0419912	0.986248	no	no
I7HPW8	I7HPW8	Myo15b	3071.65	2008.77	1849.16	1416.14	4081.89	2291.1	0.0763713	0.967228	no	no
J3QMC5	J3QMC5	Mdn1	38447.4	34079.1	55945.2	12723.9	41604.8	65703.3	-0.204414	0.737451	no	no
J3QMK1	J3QMK1	Sgo2b	5145.95	636.16	2463.21	609.38	6958.3	4883.39	0.432564	0.793376	no	no
J3QMK2	J3QMK2	Bbip1	7851.82	15819.6	12046.6	26843.1	9458.64	25539.8	0.836718	0.258578	no	no
J3QN14;B1ARH2	B1ARH2	Zfp735	9455.76	0	8089.96	3132.24	5406.54	6532.09	-0.278747	0.868143	no	no
J3QNE4	J3QNE4	Ccdc180	72961.6	92158.6	85687.5	59909.6	48440.9	55272.2	-0.60529	0.215942	no	no
J3QPC3	ACTMP	Actmap	1000.22	1734.52	1239.61	0	0	1751.88	-1.35336	0.679745	no	no
J3QPC5	J3QPC5	Zfp850	0	5810.88	13239.1	0	14528.5	10845.8	0.288913	0.883716	no	no
J3QPU0;A0A571BDE3;E9PWJ8;B1B0R2;A0A0N4SW15	A0A0N4SW15;A0A571BDE3;B1B0R2;E9PWJ8;J3QPU0	Gm21637;Spin2d;Spin2e;Spin2f;Spin2g	0	0	0	0	0	0	0	1	no	no
J3QPX0;Q3UTQ6;A0A571BEN2	Q3UTQ6	Zfp868	1817.38	0	1691.5	0	4324.54	2883.47	0.873969	0.772412	no	no
J3QQ27	J3QQ27	Ccdc191	9893.18	6917.67	15787.4	49629.1	68855.4	29059.3	2.18984	0.000576307	no	no
J9JI72	J9JI72	Gm1141	14237.6	21909.1	23337.5	74663.9	70833.6	35217.8	1.64253	0.00638753	no	no
K7N6H3;B8JJZ4	B8JJZ4;K7N6H3	Zfp808;Zfp934	2210.29	0	1501.36	980.317	1073.4	1699.04	-0.024923	0.9928	no	no
L0N7N1	KIF14	Kif14	15697.6	9703.88	17398.1	12935	15063	18644.6	0.0976678	0.889425	no	no
L7N1W8;A2BE32	A2BE32;L7N1W8	Vmn2r121;Vmn2r88	176638	109454	163974	111993	68344.8	219234	-0.201175	0.701772	no	no
L7N463;Q9JKY7;Q8CIM7;P24457;Q6P8N9;P24456	Q9JKY7	Cyp2d22	4204.38	6297.7	4370.85	0	4812.52	0	-1.80931	0.450541	no	no
L7N466	L7N466	Mthfsl	5381.53	18560.3	4340.9	0	0	687.475	-5.54899	0.0168754	no	no
M0QWN7	M0QWN7	Usp35	1498.43	2081.76	0	0	2908.29	0	-0.517691	0.886978	no	no
O08528	HXK2	Hk2	28261.4	29461.5	24909.5	9184.83	43289.8	29407.6	-0.13388	0.831346	no	no
O08529	CAN2	Capn2	25216.2	37707.7	27077.2	13732.4	16355.8	29367	-0.656075	0.284233	no	no
O08530	S1PR1	S1pr1	0	0	0	0	4700	2510.13	14.0755	0.00612975	no	no
O08532	CA2D1	Cacna2d1	4798.64	11465.6	4850.4	4771.27	9812.48	2567.09	-0.34321	0.756863	no	no
O08539	BIN1	Bin1	46507.8	207836	45706.8	118398	43982.1	56764.2	-0.379692	0.574609	no	no
O08547	SC22B	Sec22b	118932	90543.9	104174	54443.4	115578	111433	-0.232935	0.624456	no	no
O08550	KMT2B	Kmt2b	14883.2	11117.1	17989.9	23010.8	21311.5	17242	0.505267	0.45861	no	no
O08553	DPYL2	Dpysl2	324956	309989	197380	50675.8	182051	140976	-1.27234	0.0134101	no	no
O08573	LEG9	Lgals9	249216	24232.3	118456	7525.2	117982	79806.5	-1.10122	0.168997	no	no
O08579	EMD	Emd	250242	522879	183850	551271	290467	285062	0.287535	0.604547	no	no
O08580	ERR1	Esrra	1165.59	550.075	1681.73	0	1568.36	1947.28	-0.107521	0.969465	no	no
O08581	KCNK1	Kcnk1	3291.13	0	3525.69	6264.98	0	8126.48	1.13689	0.622063	no	no
O08582	GTPB1	Gtpbp1	195430	89002.6	130886	39288.9	209308	155507	-0.170005	0.764537	no	no
O08583	THOC4	Alyref	1985120	1851415	2024435	2586855	1791480	1761520	0.102661	0.806863	no	no
O08585	CLCA	Clta	382413	598176	441598	711373	601203	474821	0.352421	0.445943	no	no
O08586	PTEN	Pten	369.595	742.562	0	0	0	0	-11.5923	0.0133357	no	no
O08599	STXB1	Stxbp1	5020.99	3433.78	3902.24	0	0	4644.44	-1.58749	0.527294	no	no
O08600	NUCG	Endog	31294.6	20488.6	31577.8	10712.9	31945.5	23802.3	-0.414757	0.505006	no	no
O08601	MTP	Mttp	3110.16	2591.8	3087.16	772.987	1302.71	3633.74	-0.72404	0.702826	no	no
O08603;Q9CZQ6;O08604;Q9JI58;O08602	RAE1E	Raet1e	0	2947.8	0	0	0	0	-12.9888	0.0284717	no	no
O08605	MKNK1	Mknk1	12426.3	10264.7	12320.3	1987.79	14289.6	19896.1	-0.0969695	0.911593	no	no
O08609	MLX	Mlx	10146.2	11086.3	12794.8	7613.12	8699.43	18409	-0.0264861	0.973657	no	no
O08632	KR195	Krtap19-5	0	0	0	0	0	0	0	1	no	no
O08638	MYH11	Myh11	62516.6	248364	73007.7	43722.4	96076.6	40140.5	-1.15582	0.0587599	no	no
O08644	EPHB6	Ephb6	285471	412862	138726	172099	188102	218923	-0.574412	0.261175	no	no
O08648	M3K4	Map3k4	5514.31	5049.31	6333.78	3461.66	4137.6	6897.44	-0.268299	0.823055	no	no
O08663	MAP2	Metap2	802120	577781	789088	613694	785146	991637	0.0990063	0.814718	no	no
O08677	KNG1	Kng1	232025	176901	411944	373377	270100	237876	0.158426	0.753276	no	no
O08688	CAN5	Capn5	5165.04	3126.59	6983.73	2739.61	4835.16	7868.16	-0.0530323	0.965548	no	no
O08689	GDF8	Mstn	0	0	0	4646.09	0	0	13.8979	0.0196496	no	no
O08691	ARGI2	Arg2	1189.81	12345	0	0	0	0	-15.1902	0.000532134	no	no
O08692	NGP	Ngp	7645.76	106818	18015.3	49108.9	19299.3	19216	-0.512952	0.541148	no	no
O08696	FOXM1	Foxm1	9514.26	12084	15731	24653.7	18753	33495.7	1.04248	0.119241	no	no
O08709	PRDX6	Prdx6	437782	896210	648774	551043	467943	709458	-0.208884	0.64881	no	no
O08712	TR11B	Tnfrsf11b	567.644	28004.7	0	0	0	0	-16.2662	5.5e-06	no	no
O08715	AKAP1	Akap1	52944.2	45086.8	86652.1	64193	103607	87138.9	0.435249	0.375665	no	no
O08716	FABP9	Fabp9	0	8784.67	0	0	0	0	-14.5641	0.0108751	no	no
O08717	INHBE	Inhbe	0	1845.35	0	0	0	0	-12.3132	0.0316156	no	no
O08734	BAK	Bak1	55291.1	115113	59595.2	27114.7	49729.6	43793.4	-0.996309	0.0597454	no	no
O08738	CASP6	Casp6	18732.5	27336.5	16908.7	13774.9	23203.2	13309.5	-0.366969	0.580739	no	no
O08739	AMPD3	Ampd3	7357.78	4904.55	6190.74	11849.4	5028.64	8067.82	0.492675	0.621309	no	no
O08740	RPB11	Polr2j	69115	76539.9	86192.6	177916	162882	152353	1.10022	0.023715	no	no
O08742	GPV	Gp5	0	0	395.506	0	0	0	-9.97805	0.0284062	no	no
O08746	MATN2	Matn2	1461.44	9016.52	1968.65	2236.7	0	3628.43	-1.08111	0.601643	no	no
O08749	DLDH	Dld	111683	111890	170736	79578.5	245206	190425	0.303373	0.535543	no	no
O08750	NFIL3	Nfil3	824.939	706.709	728.409	2005.03	1901.96	1591.61	1.28816	0.591394	no	no
O08756	HCD2	Hsd17b10	30078	41923.8	32021.9	7445.15	29242.8	23169.3	-0.909295	0.14469	no	no
O08759	UBE3A	Ube3a	37123.9	28855.1	36296.6	17558.8	31880.2	33386.2	-0.36863	0.510576	no	no
O08760	OGG1	Ogg1	3620.43	2095.1	4492.88	0	2757.39	6877.45	-0.245755	0.902982	no	no
O08784	TCOF	Tcof1	707812	739990	1156505	1419310	1407135	1412615	0.710892	0.0926999	no	no
O08788	DCTN1	Dctn1	87253.7	127201	106670	86962.1	127446	120359	0.0192052	0.967859	no	no
O08789	MNT	Mnt	11038.5	12758	12589.2	21782.3	16252.9	15086.1	0.577314	0.413864	no	no
O08795	GLU2B	Prkcsh	637512	734956	1242195	917090	1319970	1253275	0.394315	0.354829	no	no
O08796	EF2K	Eef2k	15779.5	11657.5	12590.1	8463.92	11648.3	11916.9	-0.365643	0.636395	no	no
O08797	O08797	Serpinb9	17564	39790.8	9813.95	4796.03	10279.6	6384.22	-1.72569	0.0276637	no	no
O08800	SPB8	Serpinb8	3514.55	13833.6	3577.64	4856.16	2569.2	3406.81	-0.916191	0.459266	no	no
O08804	O08804	Serpinb6b	17778.6	30347.8	39778.7	8662.55	10690.9	25154	-1.03817	0.119296	no	no
O08807	PRDX4	Prdx4	77597.9	242988	112044	30736.7	68912.9	121849	-1.07165	0.0687813	no	no
O08808	DIAP1	Diaph1	27959.1	139307	40590.1	23014.2	22149.8	28622.6	-1.5207	0.0183159	no	no
O08810	U5S1	Eftud2	345785	250038	381783	102126	458430	431818	-0.093763	0.856923	no	no
O08811	ERCC2	Ercc2	9394	8747.17	9579.08	2554.92	10482.6	12353.5	-0.247457	0.793289	no	no
O08842	GFRA2	Gfra2	0	1415.14	0	2307.33	0	0	0.9579	0.823091	no	no
O08848	RO60	RO60	5189.18	3605.67	5156.44	5268.49	4450.09	6619.23	0.219054	0.856849	no	no
O08849	RGS2	Rgs2	0	905.557	834.67	1054.43	249.131	507.277	0.191088	0.948424	no	no
O08852	PKD1	Pkd1	0	14206.6	0	545.77	2124.78	0	-2.51083	0.402971	no	no
O08856	ELL	Ell	34661.9	35338.2	45266.4	69444.3	63798.6	47019.4	0.670058	0.201718	no	no
O08900	IKZF3	Ikzf3	213772	301566	233843	138458	198332	234944	-0.441774	0.330608	no	no
O08901	BUB1	Bub1	10280.6	4850.13	9012.67	8208.94	11033.2	7265.49	0.117892	0.899496	no	no
O08908	P85B	Pik3r2	21382.5	21695.4	24273.2	34662.4	32619.5	34572.6	0.596687	0.299783	no	no
O08911	MK12	Mapk12	4935.28	4873.87	6480.81	7032.44	9345.95	18977.8	1.05452	0.261033	no	no
O08914	FAAH1	Faah	6908.94	10148.1	10346.3	2677.96	5233.78	9087.53	-0.774013	0.439904	no	no
O08915	AIP	Aip	245262	372882	313926	161174	356016	270540	-0.310258	0.499597	no	no
O08917	FLOT1	Flot1	21313.5	13489.5	18190.2	14401.1	16604.8	18102.4	-0.136777	0.838277	no	no
O08919	NUMBL	Numbl	11867.9	11609.7	19640.8	18775	29985.5	19440.8	0.641607	0.337924	no	no
O08967	CYH3	Cyth3	2599.39	8766.1	4599.52	0	5480.72	9847.92	-0.233008	0.891411	no	no
O08970	TUFT1	Tuft1	1606.66	4006.7	6222.39	17914.4	8031.47	8345.64	1.64269	0.10709	no	no
O08983	HPS1	Hps1	2057.56	2999.97	2997.8	2169.21	5606.71	2962.28	0.349662	0.829479	no	no
O08989	RASM	Mras	880.764	2857.1	0	0	0	0	-13.3381	0.0109683	no	no
O08992	SDCB1	Sdcbp	11421.7	10873.3	11442.7	0	5409.01	8047.3	-1.50006	0.322952	no	no
O08997	ATOX1	Atox1	274841	735769	548660	1268005	1262885	786808	1.11171	0.0248105	no	no
O08999	LTBP2	Ltbp2	2666.92	4766.24	16594.6	9795.22	4013.92	38542.3	1.09451	0.257141	no	no
O09000	NCOA3	Ncoa3	45977.2	43205.4	28359.9	59903.7	47706.3	33182.6	0.284477	0.619063	no	yes
O09005	DEGS1	Degs1	37523.2	19235.9	51776.8	12727.4	54176.9	75155.4	0.276624	0.669147	no	no
O09008;O09009	MFNG	Mfng	752.703	1744.03	745.645	0	1185.38	1082.43	-0.699582	0.807799	no	no
O09010	LFNG	Lfng	0	7587.14	0	0	0	0	-14.3526	0.0135644	no	no
O09012	PEX5	Pex5	17097	21284.5	19294.8	34200.4	31167	34261.3	0.787686	0.179612	no	no
O09043	NAPSA	Napsa	7769.94	32775.7	11888.6	0	0	0	-17.1206	7.26e-18	no	no
O09044	SNP23	Snap23	264474	328688	190735	364264	287590	190004	0.132077	0.793434	no	no
O09046	OXLA	Il4i1	10920.5	119512	5802.81	17772.3	9523.34	14277	-1.69976	0.0610758	no	no
O09047	C3AR	C3ar1	2729.78	355.274	1222.76	1494.59	0	4370.26	0.388453	0.88386	no	no
O09048;Q925H3	KRA65	Krtap6-5	0	0	0	0	0	0	0	1	no	no
O09049	REG3G	Reg3g	927.014	12953.2	1216.47	0	0	0	-15.3381	1.78e-05	no	no
O09053	WRN	Wrn	8070.91	5706.51	8865.02	15852	13773.8	10556	0.855051	0.304762	no	no
O09061	PSB1	Psmb1	281826	334644	225118	64897.3	165330	209734	-1.04111	0.0354445	no	no
O09106	HDAC1	Hdac1	232706	159964	208946	71214.4	220623	274728	-0.195696	0.69712	no	no
O09110	MP2K3	Map2k3	9003.19	11440.4	8481.52	1776.06	6784.03	8141.57	-0.915225	0.361898	no	no
O09111	NDUBB	Ndufb11	28830.5	27727.5	18237.1	2999.13	5989.51	10354.9	-2.05628	0.00549687	no	no
O09114	PTGDS	Ptgds	2224.09	4404.22	1589.48	2850.35	0	0	-1.26114	0.658637	no	no
O09117	SYPL1	Sypl1	18377.9	32534	22101.5	3959.89	10858.5	12268.1	-1.53042	0.0324413	no	no
O09126	SEM4D	Sema4d	15835	12806.1	21017.5	3999.89	16964.2	22477.3	-0.308734	0.68101	no	no
O09127	EPHA8	Epha8	22438.6	30477.2	26117.6	64323.3	33604	31238.4	0.779224	0.207256	no	no
O09130	NF2IP	Nfatc2ip	36781.8	35462.8	50963.1	58340.2	81928.4	95164.4	0.896168	0.0706417	no	no
O09131	GSTO1	Gsto1	929578	5722175	1391345	587488	337398	613932	-2.38099	0.000159828	no	no
O09159	MA2B1	Man2b1	101141	224814	145858	69891.4	92780.2	79948.6	-0.987585	0.0531276	no	no
O09161	CASQ2	Casq2	583.625	0	2299.14	0	0	0	-12.8724	0.0123992	no	no
O09164	SODE	Sod3	70135	183965	97437.6	56511.3	113002	62463.9	-0.653104	0.215111	no	no
O09165	CASQ1	Casq1	0	2915.12	52829.1	10962.2	0	0	-1.98539	0.40804	no	no
O09167	RL21	Rpl21	359980	223406	353846	53692.7	307363	303158	-0.625855	0.263098	no	no
O09172	GSH0	Gclm	12223.1	20431.9	16041.4	11783	7936	11385.5	-0.629816	0.395885	no	no
O09174	AMACR	Amacr	8625.51	6247.28	8505.51	4116.44	12346.4	11211	0.147933	0.874226	no	no
O19441	O19441	H2-Q1	0	26176.8	5934.48	12871	4064.77	6483.62	-0.369401	0.809312	no	no
O35047	HOP2	Psmc3ip	7732.7	6756.42	16280.2	22736.4	16366.8	12223.7	0.806869	0.286283	no	no
O35054	CLD4	Cldn4	0	3415.13	952.461	0	0	0	-13.5318	0.00948233	no	no
O35066	KIF3C	Kif3c	1026.55	1341.55	1457.68	0	2308.07	0	-0.900331	0.781256	no	no
O35071	KIF1C	Kif1c	4727.37	3670.88	3934.83	2232.95	4241.53	3580.61	-0.358785	0.805804	no	no
O35074	PTGIS	Ptgis	1925.21	0	4594.93	2710.08	0	6979.77	0.584398	0.817121	no	no
O35075	VP26C	Vps26c	4773.71	4636.6	4887.73	874.278	5947.77	4519.11	-0.468206	0.738418	no	no
O35082	KLOT	Kl	30672.5	26340.1	53970.3	43258.4	70793.5	53640.8	0.570767	0.289691	no	no
O35099	M3K5	Map3k5	1979.24	2127.48	1810.1	1399.51	3610.49	1139.9	-0.00685227	0.99735	no	no
O35114	SCRB2	Scarb2	32811	42987.3	47973.4	75143	41207.8	31809.7	0.340994	0.557747	no	no
O35126	ATN1	Atn1	22583	30388.3	38376.2	48636.6	25741.7	48172.6	0.459795	0.441222	no	no
O35127	C10	Grcc10	21728	64321.8	49210.9	57644.5	54100.9	65503.3	0.387884	0.481647	no	no
O35129	PHB2	Phb2	453788	309967	415949	60835.9	287830	271518	-1.05069	0.0483587	no	no
O35130	NEP1	Emg1	34959.3	23552.9	51095.9	13803.6	46923.6	72061.4	0.172189	0.783682	no	no
O35134	RPA1	Polr1a	19826.5	24829	29056.2	9035.68	23877.3	34877.4	-0.217105	0.736	no	no
O35143	ATIF1	Atp5if1	289284	420598	548809	900714	1364680	789668	1.26788	0.00522876	no	no
O35144	TERF2	Terf2	100033	67073.8	94264.9	58312.7	117134	102954	0.0253324	0.957518	no	no
O35153	BET1L	Bet1l	7673.94	22282.2	19124.7	28271.3	16349.5	26195.5	0.56496	0.417473	no	no
O35161	CELR1	Celsr1	7929.4	7220.39	7503.69	4940.59	9205.66	7338.04	-0.134477	0.89049	no	no
O35166	GOSR2	Gosr2	93597.3	125609	136911	144826	147615	154111	0.323089	0.489669	no	no
O35177	CASL	Nedd9	4662.51	4273.62	9197.61	7910.3	14814.9	10373	0.836889	0.370707	no	no
O35185	BHE40	Bhlhe40	3912.19	2544.91	9669.86	0	32473	22975.2	1.63866	0.279246	no	no
O35188	X3CL1	Cx3cl1	1883.88	8464.18	5652.23	9544.02	9544.22	7238.6	0.733583	0.481708	no	no
O35205	GRAK	Gzmk	0	0	0	0	1032.19	0	11.2693	0.0314905	no	no
O35206	COFA1	Col15a1	166006	286301	79560.1	208635	89001.2	146440	-0.223003	0.702858	no	no
O35207	CDKA1	Cdk2ap1	80490.1	83203.1	102566	150517	143791	109118	0.617841	0.214457	no	no
O35215	DOPD	Ddt	251954	332390	224384	361672	251752	176992	0.0121687	0.980801	no	no
O35216	CENPA	Cenpa	14384.7	5423.7	7307.43	0	6097.13	10786.5	-0.870546	0.573756	no	no
O35218	CPSF2	Cpsf2	49100.7	57754.7	78339.1	27304.5	60398.6	68568.9	-0.317293	0.534689	no	no
O35219	KCNH2	Kcnh2	798.449	0	1014.04	0	1620.9	2388.32	0.993037	0.761478	no	no
O35226	PSMD4	Psmd4	302838	511830	464691	500683	452510	556901	0.237827	0.596097	no	no
O35235	TNF11	Tnfsf11	11779.9	14897.1	9885.48	0	0	13370.1	-1.62979	0.403397	no	no
O35239	PTN9	Ptpn9	6530.05	5288.46	6276.34	0	4104.06	4732.89	-1.20814	0.4959	no	no
O35242	FAN	Nsmaf	6289.14	13200.7	4590.56	0	7643.51	5613.13	-1.05065	0.514346	no	no
O35250	EXOC7	Exoc7	16495.6	30597.2	16678.4	16996.2	10360.2	14093.3	-0.597963	0.395427	no	no
O35280	CHK1	Chek1	46654.7	11004.3	25881.2	5118.36	35327.3	29282.2	-0.406574	0.585383	no	no
O35286	DHX15	Dhx15	269862	161058	325852	98184.1	238584	373564	-0.183523	0.720619	no	no
O35298	AOAH	Aoah	3898.64	5756.07	6659.59	10948.4	10726.6	6696.47	0.826931	0.401719	no	no
O35309	NMI	Nmi	15694.5	70606.1	11675.3	8316.31	12024.4	7664.1	-1.85041	0.0176225	no	yes
O35316	SC6A6	Slc6a6	2226.89	2740.45	2054.42	1520.89	1219.67	6676.02	0.329945	0.853057	no	no
O35317	PBX3	Pbx3	2172.11	2958.22	5192.06	6861.51	2921.23	4246.75	0.531117	0.702631	no	no
O35326	SRSF5	Srsf5	675570	840068	881863	1414405	779306	821498	0.392502	0.403333	no	no
O35343	IMA3	Kpna4	244487	296172	290698	146690	244717	311822	-0.305818	0.500998	no	no
O35344	IMA4	Kpna3	152327	139423	138771	63756.6	109188	92911	-0.749641	0.119789	no	no
O35345	IMA7	Kpna6	22608.2	31757.9	33514.1	10710.1	22254.7	29092.3	-0.579598	0.344379	no	no
O35347	DGCR6	Dgcr6	6650.49	2886.64	9357.16	21354.7	13172.8	11153.5	1.34681	0.120298	no	no
O35348	COLQ	Colq	3304.64	2168.36	0	2042.09	1572.14	907.203	-0.27206	0.916659	no	no
O35350	CAN1	Capn1	29488.7	49801.1	33596.2	6596.4	34381.5	19189.7	-1.02819	0.113697	no	no
O35367	KERA	Kera	0	0	0	0	0	0	0	1	no	no
O35368	IFI3	Ifi203	3663.84	4638.62	6547.68	13140.7	6859.1	5359.21	0.865033	0.407279	no	no
O35375	NRP2	Nrp2	22113.9	11306.7	55193	54033.5	188982	127276	1.99867	0.00133883	no	no
O35379	MRP1	Abcc1	3041.7	4678.31	2929.85	2370.77	5326.66	4152.95	0.0767915	0.958177	no	no
O35381	AN32A	Anp32a	2115630	2247770	1950605	3854175	3985495	2138980	0.675029	0.108355	no	no
O35382	EXOC4	Exoc4	18314.6	17450.5	16879.2	8133.06	17877.5	19933.8	-0.281478	0.680461	no	no
O35385	PPE2	Ppef2	28523.5	17498.7	27919.2	18911.6	20254.7	16386.9	-0.412839	0.509903	no	no
O35386	PAHX	Phyh	3510.68	7502.59	1938.57	2567.91	6385.2	1492.99	-0.37952	0.795901	no	no
O35387	HAX1	Hax1	44049.8	41054.1	66921.3	52306.1	46546.2	66755.9	0.121849	0.812721	no	no
O35405	PLD3	Pld3	69561.9	104159	82676.8	18511.3	86586.1	56267.8	-0.783132	0.151362	no	no
O35409	FOLH1	Folh1	0	6466.91	0	0	0	0	-14.1222	0.0164907	no	no
O35424	O35424	H2-Ob	1472.43	5182.85	0	0	0	0	-14.1699	0.00582327	no	no
O35427	RPC9	Crcp	4879.76	4189.12	4706.21	8293.84	7471.41	7138.26	0.740499	0.493029	no	no
O35435	PYRD	Dhodh	48019.9	71020.1	53794.8	46697.2	46317.8	44987.3	-0.330111	0.519262	no	no
O35445	RNF5	Rnf5	10971.3	10675.7	14340.1	0	3583.43	0	-3.49837	0.0893447	no	no
O35448	PPT2	Ppt2	50205.9	130245	77934.9	151524	103247	95708.9	0.479729	0.383904	no	no
O35450	FKBPL	Fkbpl	5974.8	9707.89	13140	28476.7	29517.2	30817.8	1.62807	0.0156472	no	no
O35454	CLCN6	Clcn6	4725.48	4267.3	6116.22	8259.94	9699.53	8336.3	0.791762	0.434287	no	no
O35459	ECH1	Ech1	36313.5	73092.8	63743.8	64805.1	54911.2	42977.1	-0.0588642	0.911789	no	no
O35465	FKBP8	Fkbp8	80355.1	80077.6	74571.6	20700.2	66377.8	68937.4	-0.698831	0.179194	no	no
O35473	C1D	C1d	63209.7	56467.2	104678	131025	151694	107678	0.809484	0.107851	no	no
O35488	S27A2	Slc27a2	365.314	513.382	0	549.022	3024.82	1450.81	2.35708	0.428815	no	no
O35490;Q91WS4	BHMT1	Bhmt	0	0	13260.1	0	0	56324.9	2.00175	0.468459	no	no
O35491	CLK2	Clk2	5200.75	7125.72	6380.37	24492	25553.2	7487.28	1.65877	0.0426561	no	no
O35492	CLK3	Clk3	23410	9799.12	24574.5	5619.89	27485.2	31742.7	0.0453263	0.950705	no	no
O35493	CLK4	Clk4	2087.84	3242.68	2729.59	0	5350.66	4538.75	0.122356	0.953387	no	no
O35493;P22518	CLK1	Clk1	3470.8	2791.3	5522.19	0	4310.99	4583.34	-0.564608	0.773952	no	no
O35516	NOTC2	Notch2	6458.03	27364.5	15093.1	29278.1	6878.36	16866	0.213675	0.791793	no	no
O35551	RABE1	Rabep1	38119.2	52485.2	56945.2	56625.4	61589.1	67814.9	0.321743	0.51572	no	no
O35566	CD151	Cd151	3240.2	6575.24	2306.2	2086.97	0	9621.95	-0.144136	0.938729	no	no
O35593	PSDE	Psmd14	45743.2	49210.8	54733.8	16607.7	57582.3	66174.9	-0.201337	0.719342	no	no
O35594	IFT81	Ift81	12638.5	9634.49	14310.4	17601.1	11142.9	20136.9	0.430537	0.55051	no	no
O35598	ADA10	Adam10	37127.7	57680.8	27415	11962.4	16582.5	15124	-1.53175	0.0122115	no	no
O35601	FYB1	Fyb1	237198	96164.2	240767	208534	529560	291466	0.778542	0.131254	no	no
O35604	NPC1	Npc1	41314.9	38882.3	39673.3	17823.1	36561.3	39142.3	-0.435133	0.440877	no	no
O35607	BMPR2	Bmpr2	1272.11	3401.53	0	5317.84	0	3536.93	1.00297	0.703876	no	no
O35608	ANGP2	Angpt2	814.589	1309.82	0	545.298	0	0	-1.71957	0.653842	no	no
O35609	SCAM3	Scamp3	30558.9	37589.8	32858.1	10407.6	26407.4	38320.1	-0.529244	0.38253	no	no
O35613	DAXX	Daxx	31664.4	63106.2	43694.3	65895.6	31197.8	42343.8	0.0693273	0.903726	no	no
O35615	FOG1	Zfpm1	29642.8	15301.7	29481.7	13649.2	31070.8	31277.5	-0.0467924	0.939735	no	no
O35618	MDM4	Mdm4	2063.39	2038.84	2955.36	6519.19	2571.81	5163.52	1.07644	0.473582	no	no
O35621	PMM1	Pmm1	14731.1	10501.9	9802.13	13059.6	18422.2	14111.6	0.341787	0.639223	no	no
O35623	BET1	Bet1	50807.3	52297.6	49925.9	91432.7	69775.9	100157	0.772763	0.114816	no	no
O35625	AXIN1	Axin1	12826.2	11048	9323	17901.1	17509	14596.5	0.588246	0.411251	no	no
O35632	HYAL2	Hyal2	4130.73	3936.53	2679.45	1136.46	2704.52	4504.26	-0.479041	0.768718	no	no
O35638	STAG2	Stag2	69891.9	44098	54635.3	24695.9	45361.6	54959.4	-0.507965	0.333076	no	no
O35639	ANXA3	Anxa3	173357	253393	219134	96360.8	109314	186939	-0.764411	0.103627	no	no
O35640	ANXA8	Anxa8	2813.79	8141.57	0	754.314	0	1475.37	-2.33375	0.405224	no	no
O35643	AP1B1	Ap1b1	45608	37265.7	28129.5	6199.89	16447.8	24122.7	-1.36344	0.0328163	no	no
O35648	CETN3	Cetn3	60328.6	33847.8	83859.4	102500	86852.8	92405.4	0.6852	0.183924	no	no
O35654	DPOD2	Pold2	26413.8	23341.7	32500.2	8226.86	22600.5	36616.2	-0.389771	0.545889	no	no
O35657	NEUR1	Neu1	22439.5	50352.3	30019.2	16240.6	31539.4	19896.4	-0.657204	0.278724	no	no
O35658	C1QBP	C1qbp	942429	1053380	1859305	2755500	1473830	1608730	0.675858	0.154976	no	no
O35659	GLP1R	Glp1r	0	0	0	0	0	0	0	1	no	no
O35664	INAR2	Ifnar2	16713.5	31236.9	26076	24935	11541.1	17329.7	-0.400946	0.54676	no	yes
O35671	ITBP1	Itgb1bp1	2490.01	3081.36	3996.48	758.995	1448.93	1891.01	-1.2902	0.510904	no	no
O35674	ADA19	Adam19	14150.5	23317.6	18017.3	12777.1	8106.81	15774	-0.595731	0.400947	no	no
O35678	MGLL	Mgll	14756	9925.66	15122.7	2997.38	32992.6	11431.8	0.113492	0.890431	no	no
O35680	RT12	Mrps12	32868	24209	33070.2	18508.7	34941.7	31971.3	-0.13855	0.809163	no	no
O35682	MYADM	Myadm	13343.7	13828.5	6252.58	0	479.614	4053.05	-3.07297	0.0686376	no	no
O35683	NDUA1	Ndufa1	6943.06	9081.25	10009.5	3675.52	3879.31	2293.05	-1.38333	0.217467	no	no
O35684	NEUS	Serpini1	1467.01	8990.34	2824.59	1154.08	0	0	-3.25127	0.23739	no	no
O35685	NUDC	Nudc	944965	958478	1189605	650996	1349750	1519635	0.113985	0.786722	no	no
O35691	PININ	Pnn	296560	263374	466715	731108	489186	536632	0.822142	0.0839014	no	no
O35701	MATN3	Matn3	0	0	0	0	0	0	0	1	no	no
O35704	SPTC1	Sptlc1	21880.8	15344	26453.5	8834.75	12978.7	17143.2	-0.758271	0.262829	no	no
O35710	NOCT	Noct	1702.47	2101.51	1358.47	0	0	2110.93	-1.46947	0.646549	no	no
O35711	LIPB2	Ppfibp2	5211.98	4671.91	5022.15	10466.1	12746.1	8197.83	1.06781	0.268793	no	no
O35711;Q8C8U0	LIPB1	Ppfibp1	5238.56	16422.3	12035.4	17820	5822.51	18165.2	0.356577	0.669559	no	no
O35714	TNR18	Tnfrsf18	699.704	5934.43	3069.6	4353.11	3177.95	3605.59	0.224738	0.885239	no	no
O35719	RA51B	Rad51b	6806.17	4688.86	4632.33	1372.9	3875.64	3521.75	-0.980338	0.482326	no	no
O35730	RING1	Ring1	25150.8	35163.9	44237.3	110605	50301.1	56097.7	1.14114	0.0462291	no	no
O35732	CFLAR	Cflar	1232.87	1695.33	1300.99	1478.13	1240.88	997.784	-0.164753	0.944114	no	no
O35737	HNRH1	Hnrnph1	1.00845e+06	878149	1082720	863272	980132	794384	-0.177505	0.669718	no	no
O35744;Q91Z98	CHIL3	Chil3	14479.4	225011	12940.1	5372.53	4385.03	6190.15	-4.01271	3.52e-05	no	no
O35841	API5	Api5	518737	463940	477202	394618	562760	413592	-0.121113	0.779625	no	no
O35855	BCAT2	Bcat2	28076.2	15375.1	24097.5	5993.27	58032	30854.7	0.347672	0.62479	no	no
O35857	TIM44	Timm44	67858.6	44846.4	68325.3	42410.8	90793.6	77978.2	0.154316	0.754614	no	no
O35864	CSN5	Cops5	78242.1	61169.6	66864.9	20844.3	65475.9	81245.1	-0.411987	0.44194	no	no
O35874	SATT	Slc1a4	1416.23	2277.7	3880.3	0	0	2500.11	-1.74619	0.570273	no	no
O35887	CALU	Calu	296832	402883	502490	892000	457288	681748	0.811556	0.0939041	no	no
O35892;A0A668KM38	SP100	Sp100	92117.4	230916	163086	187418	156193	131407	-0.00710148	0.988843	no	no
O35900	LSM2	Lsm2	77787.1	80422.6	78362.4	38043.8	74907.6	112074	-0.159156	0.748686	no	no
O35902	DSG3	Dsg3	1695.28	3216.09	6361.27	2520.39	0	6830.25	-0.273528	0.889443	no	no
O35903	CCL25	Ccl25	0	7885.09	0	0	0	0	-14.4082	0.0127725	no	no
O35904	PK3CD	Pik3cd	5404.85	3956.53	6213.23	661.319	6532.51	10325.6	0.0223462	0.985945	no	no
O35914	BNC1	Bnc1	681.508	890.836	0	30920.7	0	4485.67	4.68324	0.0383276	no	no
O35930	GP1BA	Gp1ba	1610.21	2697.97	1845.14	1192.64	2029.45	1284.95	-0.491376	0.821768	no	no
O35942	NEK2	Nek2	48143.2	45345.5	89985.1	34580.2	43691.8	65441.1	-0.38391	0.461254	no	no
O35943	FRDA	Fxn	65649.9	75884.8	90075.4	148747	88013.4	76858.9	0.503633	0.332137	no	no
O35945	AL1A7	Aldh1a7	0	10266.5	0	0	3486.96	0	-1.76381	0.620052	no	no
O35954	PITM1	Pitpnm1	1822.12	8970.86	6443	5401.21	8360.12	5551.8	0.142156	0.899836	no	no
O35955	PSB10	Psmb10	66401	90605.6	37915.3	9023.42	37693.2	21880.9	-1.62951	0.00881844	no	yes
O35963	RB33B	Rab33b	2946.14	3575.36	3797.89	2854.96	7386.83	6585.06	0.623426	0.637802	no	no
O35969	GAMT	Gamt	7565.56	7524.12	0	3076.61	1686.01	2510.95	-1.05887	0.577278	no	no
O35972	RM23	Mrpl23	29003	29448.3	39274.1	26110.3	35832.8	30858.2	-0.0978977	0.858804	no	no
O35973	PER1	Per1	1657.34	3216.18	2512	5980.19	0	2730.03	0.395056	0.851296	no	no
O35975	NAR2B	Art2b	1048.44	0	3381.03	0	0	4041.31	-0.252186	0.943361	no	no
O35980	NTH	Nthl1	5307.1	3851.47	8424.15	0	6392.1	8663.99	-0.381139	0.820279	no	no
O35984	PBX2	Pbx2	20400.3	17470.5	27700.2	25295.4	28143.8	24384	0.24677	0.683636	no	no
O35988	SDC4	Sdc4	14814.6	32990.4	16979.8	4602.7	0	4916.44	-2.70722	0.0645013	no	no
O54692	ZW10	Zw10	40336.9	35292.2	38033.9	15686.1	29206.3	35878.3	-0.567856	0.309523	no	no
O54714;Q8C5D8	PIAS2	Pias2	5511.86	3639.51	5010.92	4238.33	5274.4	5346.66	0.039979	0.974394	no	no
O54724	CAVN1	Cavin1	130072	178754	140550	232564	290546	104316	0.490354	0.340395	no	no
O54734	OST48	Ddost	261114	201204	313344	59065.7	239614	226850	-0.670143	0.19228	no	no
O54743	FOXF2	Foxf2	341805	336087	289892	236302	235780	260164	-0.4186	0.351576	no	no
O54774	AP3D1	Ap3d1	29269.2	28525.9	33565.3	26299.8	37798.4	45108.2	0.210134	0.701401	no	no
O54775	CCN4	Ccn4	1370.49	1421.56	3067.24	2722.2	0	5591.17	0.521392	0.819368	no	no
O54781	SRPK2	Srpk2	16701.2	8521.42	17478.6	13121.3	15550.6	15766	0.0392022	0.956496	no	no
O54782	MA2B2	Man2b2	24363.8	77898.7	54038.7	65047.3	23255.2	34518.3	-0.257257	0.684676	no	no
O54784	DAPK3	Dapk3	6557.19	8032.27	4094.38	1261.52	0	5106.9	-1.63623	0.374284	no	no
O54785	LIMK2	Limk2	7837.25	11483.2	9612.21	2946.01	7846.66	9066.26	-0.638875	0.503179	no	no
O54786	DFFA	Dffa	114014	142166	138945	100514	168686	204666	0.199898	0.664417	no	no
O54788	DFFB	Dffb	6409.73	4544.28	5014.68	3040.61	9298.15	6879.32	0.169807	0.881772	no	no
O54790	MAFG	Mafg	7815.44	13654.6	12834	10494.1	7636.53	12113.9	-0.174046	0.832031	no	no
O54791	MAFF	Maff	3331.37	7484.71	3841.34	10740.1	4529.86	3528.34	0.456159	0.696261	no	no
O54804	CHKA	Chka	2490.68	4772.23	10127.2	1656.68	7784.64	15599.8	0.420658	0.706543	no	no
O54819	TFPI1	Tfpi	0	0	0	1393.16	2241.06	0	13.2783	0.0111287	no	no
O54824	IL16	Il16	162661	154121	173925	91908.8	226094	127262	-0.207192	0.661222	no	no
O54825	BYST	Bysl	57854.1	37000.8	60749.1	25034.3	39238.1	58007.4	-0.411457	0.445831	no	no
O54826	AF10	Mllt10	14173.5	12537.6	12808.6	29176.2	31766.9	16434.5	0.980738	0.145232	no	no
O54828	RGS9	Rgs9	30701.5	20386.6	27435.6	14067.9	25600.9	23389.5	-0.376853	0.534827	no	no
O54833	CSK22	Csnk2a2	14508.9	11606.1	16734.7	7158.6	19719.8	21260.8	0.076608	0.914787	no	no
O54834	RHG06	Arhgap6	1097.19	4255.43	1474.3	3480.84	1912.47	3225.83	0.354933	0.843362	no	no
O54836	ZMAT3	Zmat3	1759.76	15897.3	10860.3	24672.2	4550.34	11390.9	0.641973	0.505609	yes	no
O54864	SUV91	Suv39h1	22981.8	11832	13433.9	1991.7	16811	17951.2	-0.549164	0.506479	no	no
O54865	GCYB1	Gucy1b1	8862.8	14598	5182.77	2146.34	8047.08	5382.2	-0.99896	0.330554	no	no
O54879	HMGB3	Hmgb3	456510	659496	775081	1304710	769794	756869	0.646134	0.176569	no	no
O54885	TYOBP	Tyrobp	0	0	0	4028.01	0	0	13.692	0.0220771	no	no
O54890	ITB3	Itgb3	8548.33	3881.5	8664.52	2953.47	3612.21	6465.9	-0.746213	0.522308	no	no
O54901	OX2G	Cd200	20476.3	58311.8	11137.1	54811.4	17774.7	18023.7	0.107716	0.886076	no	no
O54910	IKBE	Nfkbie	14762.4	18615.7	21278	22942.8	22382.5	38049.2	0.583031	0.346002	no	no
O54916	REPS1	Reps1	42747.2	66314.3	43667.1	67837.1	43623.8	61981.9	0.20041	0.703484	no	no
O54917	E2F6	E2f6	3440.78	4176.98	6525.01	3093.34	0	5483.77	-0.696455	0.710389	no	no
O54918	B2L11	Bcl2l11	80877.8	62294.2	66767.6	132188	147488	71705.1	0.752555	0.138828	no	no
O54926	SIVA	Siva1	15276.8	8334.19	16742.7	7043.98	6437.38	8296.2	-0.893387	0.287438	no	no
O54927	WSB1	Wsb1	674.739	375.693	833.364	0	2549.34	1371.49	0.892693	0.757779	no	no
O54931	AKAP2	Akap2	50670.3	102919	73837.5	243674	111012	95698.6	1.07671	0.068325	no	no
O54940	BNIP2	Bnip2	13068.9	11273	17914.2	5873.72	20993.6	25229.5	0.197139	0.787736	no	no
O54941	SMCE1	Smarce1	165064	141705	191950	255770	257238	222233	0.565688	0.216166	no	no
O54946;Q9QYI8	DNJB6	Dnajb6	34305.6	35827.7	40901.1	16712	27198.8	33844.6	-0.573549	0.30726	no	no
O54950	AAKG1	Prkag1	20382.6	11826.1	20374.8	2204.8	10066.2	24421.5	-0.656675	0.427932	no	no
O54956	DPOE2	Pole2	9587.35	2951.36	16332.8	0	12157.3	16568.6	-0.155675	0.917215	no	no
O54957	LAT	Lat	417188	324399	476546	979786	512478	621324	0.855245	0.0785908	no	no
O54962	BAF	Banf1	188454	210224	906435	1430820	2382430	1941075	2.13905	0.000174544	no	no
O54965	RNF13	Rnf13	10015.2	31848.8	14814	23660.2	20017.2	17692.6	0.128863	0.854301	no	no
O54967	ACK1	Tnk2	8505.18	16386.2	8998.44	8451.98	12430.3	7204.76	-0.299161	0.722422	no	no
O54974	LEG7	Lgals7	784.049	810.982	0	2226.01	2001.08	944.032	1.6934	0.552343	no	no
O54983	CRYM	Crym	982.227	5970.62	0	0	0	0	-14.2307	0.00548474	no	no
O54984	GET3	Get3	127295	151194	129074	40791.8	99343.9	114796	-0.769942	0.124493	no	no
O54988	SLK	Slk	34905.6	28279.5	46583.8	34818.9	52502.2	47110.9	0.260179	0.630759	no	no
O54992	MAPK5	Mapkapk5	10103	7214.84	12177.3	7129.31	8606.25	11799.4	-0.133009	0.87767	no	no
O54998	FKBP7	Fkbp7	14790.5	22675.3	29850	75792.1	44862.3	65569.3	1.51181	0.00956961	no	no
O55003	BNIP3	Bnip3	6559.38	26251.3	7989.23	20986.6	22390	7437.21	0.335975	0.676838	no	no
O55013	TPPC3	Trappc3	81066.2	154432	133306	108844	132854	135980	0.0121937	0.980004	no	no
O55022	PGRC1	Pgrmc1	86681.6	226272	117886	291766	177998	149518	0.577758	0.291798	no	no
O55023	IMPA1	Impa1	77573.1	106945	64861.1	16008.9	60789.1	47526.8	-1.11995	0.0413408	no	no
O55026	ENTP2	Entpd2	12120.9	18136.2	25542	17770.4	8709.67	17565.8	-0.297126	0.675637	no	no
O55028	BCKD	Bckdk	4261.31	4792.28	7007.16	2248.95	6551.72	5389.32	-0.258094	0.835341	no	no
O55029	COPB2	Copb2	240835	205112	214049	70947.8	213772	235458	-0.449198	0.357982	no	no
O55033	NCK2	Nck2	40294.1	8482.8	31141.5	10795.5	22949.2	29907.4	-0.41374	0.551686	no	no
O55038	CXL13	Cxcl13	0	0	0	0	0	0	0	1	no	no
O55042	SYUA	Snca	19303.8	27172	35286.6	72348.7	63406.5	28036.5	1.05942	0.0818701	no	no
O55055	TRDMT	Trdmt1	8265.5	4570.39	5146.23	6137.05	4991.39	6567.04	-0.0323421	0.97662	no	no
O55057	PDE6D	Pde6d	32474	18469.6	25921.8	9643.02	26789.7	27780.2	-0.358512	0.574312	no	no
O55060	TPMT	Tpmt	6669.06	9378.06	3865.41	9478.93	3954.8	7837.69	0.125838	0.903386	no	no
O55070	DNSL3	Dnase1l3	331.635	2977.87	0	0	0	0	-13.1586	0.0120365	no	no
O55087	MEF2B	Mef2b	3571.76	2904.23	963.356	13821.8	0	1150	1.23221	0.520492	no	no
O55091	IMPCT	Impact	3837.66	14491.5	13352.5	8269.3	11602.2	14574.2	0.0849967	0.920065	no	no
O55098	STK10	Stk10	51597.4	122590	77269.6	32250.8	113546	82039	-0.243292	0.653733	no	no
O55100	SNG1	Syngr1	33332.3	20694	16853.9	0	0	0	-17.5636	1.09e-24	no	no
O55101	SNG2	Syngr2	33085.4	50016.2	30590.3	7370.59	4722.08	8880.65	-2.44218	0.000299294	no	no
O55102	BL1S1	Bloc1s1	4230.74	4487.05	5187.22	5046.1	9207.26	4138.82	0.372619	0.754547	no	no
O55106	STRN	Strn	95859.2	132630	106148	86105.1	142840	108330	-0.0340338	0.944086	no	no
O55111	DSG2	Dsg2	3609.36	22247.8	811.024	19140.2	2859.88	13336.6	0.468076	0.67073	no	no
O55125	NIPS1	Nipsnap1	29499.7	28014.4	38485.3	8184.81	20247.2	34559.8	-0.706012	0.261611	no	no
O55126	NIPS2	Nipsnap2	26044.1	14317.9	25359.4	13120.2	26452.6	31107.8	0.030149	0.962077	no	no
O55128	SAP18	Sap18	222262	197482	224487	200927	184810	188916	-0.162673	0.719995	no	no
O55131	2024-09-07	Septin7	345565	240294	216544	99934.8	291100	207626	-0.521413	0.286088	no	no
O55134	PCD12	Pcdh12	9278.67	0	5661.93	4347.73	7966.69	7109.23	0.315129	0.848	no	no
O55135	IF6	Eif6	140951	129332	90513.9	19082.2	84753.9	70214.8	-1.18046	0.0303819	no	no
O55142	RL35A	Rpl35a	275580	168994	263028	35591.2	239400	188752	-0.741989	0.192157	no	no
O55143	AT2A2	Atp2a2	167818	116705	187562	37177.2	114251	179906	-0.61991	0.249879	no	no
O55176	PJA1	Pja1	7057.46	32657.2	9536.81	8873.58	8222.68	7664.44	-0.997306	0.240054	no	no
O55183	STC1	Stc1	0	0	0	6297.7	0	0	14.3367	0.013893	no	no
O55186	CD59A	Cd59a	0	0	2684.95	0	1226.16	0	-1.22223	0.778103	no	no
O55187	CBX4	Cbx4	21342	9685.49	22589.4	21157.4	19171.3	15231.8	0.0746686	0.914107	no	no
O55196	ENAM	Enam	138773	158539	138077	69258.8	69291.9	88144.2	-0.962921	0.0480512	no	no
O55201	SPT5H	Supt5h	74362.3	57482.8	60319.5	25657.6	67490.2	58737.6	-0.43074	0.400426	no	no
O55222	ILK	Ilk	66296.7	69669.6	48019.4	26793	53559.4	48227.8	-0.593636	0.250123	no	no
O55229	CHKB	Chkb	8192.48	6100.95	13644	0	13452.5	11982.6	-0.292128	0.84508	no	no
O55230	RA51D	Rad51d	2132.55	1660.83	2716.12	854.93	1257.41	1977.06	-0.727829	0.741929	no	no
O55234	PSB5	Psmb5	8864.82	9199.91	7721	1963.14	8477.77	11185.1	-0.38485	0.700606	no	no
O55236	MCE1	Rngtt	40910.2	24728	36038.8	12438.7	46067.1	44183.3	-0.0971599	0.871332	no	no
O55237	CD70	Cd70	2113.26	14709.2	0	0	0	0	-15.5049	0.00012506	no	no
O55242	SGMR1	Sigmar1	3409.89	5418.2	4394.31	0	3245.89	6226.56	-0.653177	0.730928	no	no
O70126	AURKB	Aurkb	62347.4	30004.7	69559.1	17834.6	66652.2	71326.3	-0.161155	0.782099	no	no
O70131	NINJ1	Ninj1	4700.44	4197.84	5192.93	5153.6	7338.53	5930.11	0.35766	0.760886	yes	no
O70133	DHX9	Dhx9	462840	281156	529566	125346	422235	505040	-0.379049	0.453972	no	no
O70137;Q62066;Q8BYH0;Q8C8B0;P70390;O35690;O35085;O35137;O08934;P63013;O09113;O35602;O88933;Q06348	PRRX1	Prrx1	5602.89	18544.4	4907.49	6698.62	0	7333.9	-1.00259	0.52009	no	no
O70139	IPKG	Pkig	7498.52	0	7185.61	17613	3586.41	5476.02	1.01482	0.518485	no	no
O70145	NCF2	Ncf2	7551.58	11816.1	7285.48	3794.04	5212.43	6275.31	-0.855548	0.397277	no	no
O70152	DPM1	Dpm1	41856.6	16539.7	23876.9	8592.1	26819.3	26622	-0.520138	0.430541	no	no
O70157	TOP3A	Top3a	7239.57	3944.52	7981.24	1755.7	6330.2	7637.11	-0.393903	0.736812	no	no
O70161	PI51C	Pip5k1c	3691.72	4123.81	4005.85	3497.64	4466.59	4775.13	0.0739922	0.95715	no	no
O70165	FCN1	Fcn1	9422.29	25631	10939	5816.14	12117.8	5197.78	-1.04588	0.212421	no	no
O70167	P3C2G	Pik3c2g	145694	62234.8	192356	41045.3	170222	180522	-0.135356	0.81428	no	no
O70172	PI42A	Pip4k2a	30136.2	18185.3	35604.1	13435.6	46612.9	35608.5	0.0959608	0.875262	no	no
O70194	EIF3D	Eif3d	238016	156274	197476	45456.7	251792	188598	-0.41287	0.446899	no	no
O70200	AIF1	Aif1	57960.8	86689.4	68222.2	80771.4	77051.8	45815.4	-0.0411709	0.93591	no	no
O70201	BIRC5	Birc5	37790.1	31459	78522.8	70334.9	63109.8	69586.6	0.482363	0.365105	no	no
O70209	PDLI3	Pdlim3	1959.64	10881.5	2146.56	4806.51	3158.82	7005.84	-0.0289145	0.982075	no	no
O70228	ATP9A	Atp9a	1025.12	3839.2	3385.26	0	0	5037.62	-0.868511	0.753187	no	no
O70230	ZN143	Znf143	33763.5	31637.7	44081.3	92601	67310.4	60923.5	1.05417	0.0446588	no	no
O70237;P70338	GFI1	Gfi1	27125.5	3338.53	18055.3	12178.5	23164.2	28310.6	0.3135	0.687943	no	no
O70250	PGAM2	Pgam2	3094.64	10831.5	4563.6	3958.74	6083.97	0	-0.865449	0.618848	no	no
O70251	EF1B	Eef1b	392720	473155	784036	648249	820788	1063895	0.593207	0.178941	no	no
O70252	HMOX2	Hmox2	297951	316348	342602	459675	490102	373938	0.470992	0.288307	no	no
O70255	MPZL2	Mpzl2	0	0	0	8642.14	0	0	14.7933	0.00774009	no	no
O70279	ESS2	Ess2	33289.3	46829.8	45475.2	107338	52217.9	51925.9	0.830757	0.14003	no	no
O70281	TPST1	Tpst1	6325.15	3762.39	6913.78	4239.66	6603.06	8806.77	0.152246	0.890049	no	no
O70293	GRK6	Grk6	6212.02	4171.23	5528.02	0	6197.75	5146.44	-0.663664	0.707264	no	no
O70305	ATX2	Atxn2	62799.8	51441.1	85795.1	94133.6	63106.6	90605.6	0.33588	0.503073	no	no
O70309	ITB5	Itgb5	55208.5	83732.7	93093.1	45133.3	60145.3	74666.4	-0.402908	0.403238	no	no
O70310;O70311	NMT1	Nmt1	68848.6	54251.5	81089.1	17400.8	59564.6	76268.7	-0.522401	0.343948	no	no
O70311	NMT2	Nmt2	17403.8	14280.6	17134.2	11082.5	25165	18768.8	0.10218	0.879001	no	no
O70318	E41L2	Epb41l2	190688	188232	153056	269670	244574	181242	0.39934	0.400141	no	no
O70325	GPX4	Gpx4	39661.8	32519.2	29090	14341.6	36102.9	33847.1	-0.35853	0.53475	no	no
O70326	GREM1	Grem1	0	0	0	0	0	0	0	1	no	no
O70333	CRIPT	Cript	7205.56	6848.94	7368.62	16635	13502.4	10462.8	0.952209	0.252934	no	no
O70338	RNH1	Rnaseh1	4803.7	6631.3	15460.4	1534.15	12658.4	17753.8	0.131003	0.89396	no	no
O70340	NPTX2	Nptx2	530.608	2040.78	0	0	0	0	-12.7976	0.0127249	no	no
O70343	PRGC1	Ppargc1a	10029.7	12116.1	14946	8902.68	12956.4	15491	-0.0330236	0.965456	no	no
O70348	DXO	Dxo	3985.78	6165.6	8751.65	3123.66	8239.41	12100.3	0.224895	0.828739	no	no
O70361	PER3	Per3	1921.71	6170.24	11110.1	123802	22713.5	17132	3.30761	0.000294591	no	no
O70362	PHLD	Gpld1	13852.4	10824.6	15076.9	9759.43	15869.6	16720.5	0.0392314	0.956193	no	no
O70370	CATS	Ctss	94246.8	337918	117456	27497	67999.4	74268.8	-1.79442	0.00302205	no	no
O70373	XIRP1	Xirp1	0	0	0	0	0	0	0	1	no	no
O70374	MTG8R	Cbfa2t2	12943.5	3207.16	10409.7	20817.8	12811.1	10667.3	0.796609	0.348854	no	no
O70378	EMC8	Emc8	61836.2	60389.8	57119.4	24164.8	51432.1	57432.4	-0.513912	0.319139	no	no
O70394	I27RA	Il27ra	4072.83	20104.4	7910.63	3364.52	4997.32	4538.57	-1.36032	0.189442	no	no
O70400	PDLI1	Pdlim1	656422	803908	518018	959214	669530	383511	0.0759899	0.880518	no	no
O70401	TSN6	Tspan6	1920.46	4632.44	2507.36	0	1800.79	2645.01	-1.20437	0.608741	no	no
O70404	VAMP8	Vamp8	66537.1	297589	141512	240440	113182	171845	0.106796	0.857183	no	yes
O70405	ULK1	Ulk1	21199	7703.77	13024.2	22210.1	20609.7	18837.8	0.554617	0.434728	no	no
O70421	FZD1	Fzd1	5461.81	9059.56	11934.8	7904.2	0	5631.61	-0.840857	0.591083	no	no
O70422	TF2H4	Gtf2h4	14500.4	6936.46	13672.1	2796.82	16188.4	16910.7	-0.0980413	0.909008	no	no
O70423	AOC3	Aoc3	42305	49875.6	35139.1	10767.6	56263.8	9770.23	-0.83961	0.22301	no	no
O70433	FHL2	Fhl2	4299.83	8671.46	3978.36	2973.25	2867.52	3811.89	-0.839668	0.526247	no	no
O70435	PSA3	Psma3	270480	377728	287476	63128.9	244370	271668	-0.811511	0.118991	no	yes
O70439	STX7	Stx7	43570.6	151620	70688.1	187248	56429.9	47858.3	0.263455	0.695127	no	no
O70445	BARD1	Bard1	12106.7	6183.81	15587.4	9447.92	12282.5	15304.2	0.0976585	0.902043	no	no
O70456	1433S	Sfn	26162.8	187913	13050.1	6811.01	43850.6	6015.1	-2.14145	0.0196744	no	no
O70458	OSMR	Osmr	1781.77	4414.94	3563.3	5154.94	3827.94	3870.97	0.430176	0.766047	no	no
O70460	CCL19	Ccl19	4714.37	50604.8	6088.06	0	4252.1	1537.98	-3.60207	0.0237616	no	no
O70468	MYPC3	Mybpc3	13722.9	9949.86	17984	18664.2	45153.1	30504.5	1.11675	0.0802374	no	no
O70469	DOK2	Dok2	17424.8	16870.1	12198	4209.13	11942.8	10977.8	-0.880783	0.265475	no	no
O70472	TM131	Tmem131	45573.4	25338.4	49213.1	64375.9	53144.2	63804.3	0.604826	0.251802	no	no
O70475	UGDH	Ugdh	12625.8	11050.2	12950.9	5683.52	11680	12902.1	-0.351136	0.661025	no	no
O70477	PKNX1	Pknox1	10359.1	7257.95	16778.7	53445.9	25375.2	26601.1	1.70777	0.0129008	no	no
O70480	VAMP4	Vamp4	25261.4	27011.8	38303.2	41418.3	26443.4	34905.1	0.219976	0.700157	no	no
O70481	UBR1	Ubr1	11037	5118.23	8189.03	6472.78	12203.9	7586.56	0.0568431	0.951333	no	no
O70492	SNX3	Snx3	179549	268886	166750	322568	189396	209497	0.270526	0.591748	no	no
O70493	SNX12	Snx12	75875	218139	79663.8	76161.3	71374.6	91977.4	-0.665314	0.23076	no	no
O70494	SP3	Sp3	24272.6	34388.6	30823.3	52719.8	40726.6	28482.7	0.488602	0.411691	no	no
O70496	CLCN7	Clcn7	0	0	846.836	623.338	970.258	0	1.01717	0.787663	no	no
O70497	FCN2	Fcn2	0	0	0	0	0	0	0	1	no	no
O70503	DHB12	Hsd17b12	45850.7	30096.6	30833.1	8481.02	55193.7	35789.7	-0.241049	0.708211	no	no
O70546	KDM6A	Kdm6a	14184.9	19980.7	15635.4	16000	19920.2	23866.2	0.224508	0.73424	no	no
O70548	TELT	Tcap	0	0	0	0	0	0	0	1	no	no
O70551	SRPK1	Srpk1	47390.1	50357.5	65710.6	38579.8	73855.8	75023.4	0.137642	0.780894	no	no
O70555;O70556;O70560	SPR2D	Sprr2d	0	7898.93	0	0	0	0	-14.4107	0.0127429	no	no
O70566	DIAP2	Diaph2	6219.96	22342.9	7166.22	6990.51	10075	6548.44	-0.632928	0.48103	no	no
O70570	PIGR	Pigr	4558.02	80603.1	4565.83	2671.66	0	0	-4.81272	0.0225302	no	no
O70572	NSMA	Smpd2	18598.1	11151.1	20470.8	3767.5	26817.5	20945.5	-0.0925213	0.903134	no	no
O70579	PM34	Slc25a17	58544.2	13609	23656.2	1794.51	20189.2	34780.4	-0.930298	0.268711	no	no
O70583	TRI18	Mid1	0	0	2518.06	0	0	0	-12.6473	0.0308276	no	no
O70585	DTNB	Dtnb	2622.09	5940.66	4609.98	13341.9	6671.59	3178.12	0.925356	0.413163	no	no
O70589	CSKP	Cask	6736.92	6828.06	4233.44	0	13861.7	5962.85	-0.0329795	0.983724	no	no
O70591	PFD2	Pfdn2	302997	388048	308339	315160	245690	233644	-0.309995	0.509618	no	no
O70624	MYOC	Myoc	0	1180.8	0	0	0	0	-11.6692	0.0317321	no	no
O88186	GPIX	Gp9	6453.74	0	6037.2	5165.85	3451.47	0	-0.410543	0.857239	no	no
O88188	LY86	Ly86	1320.63	684.114	2740.93	1268.2	311.807	1365.12	-0.619242	0.797341	no	no
O88196	TTC3	Ttc3	3914	3602.57	5330.65	5335.11	8677.53	8567.67	0.769651	0.494203	no	no
O88200	CLC11	Clec11a	3966.55	10144.8	10741.5	31024.3	9068.94	19476	1.3576	0.0920732	no	no
O88207	CO5A1	Col5a1	68479.6	117083	166800	141717	52043.5	123867	-0.083336	0.884912	no	no
O88271	CFDP1	Cfdp1	123570	214788	205167	537634	257517	331494	1.11991	0.0318399	no	no
O88286	WIZ	Wiz	48771.7	33753.7	50291.3	93299.9	60710.1	47070.4	0.656266	0.228819	no	no
O88291	ZN326	Znf326	32616.5	30036.5	35619.8	21879.3	45170.9	32097.5	-0.0459513	0.933313	no	no
O88307	SORL	Sorl1	9075.41	17582	10530.5	2767.67	18441	9484.17	-0.408616	0.638731	no	no
O88312	AGR2	Agr2	2563.8	9558.1	0	0	0	0	-15.0346	0.000896497	no	no
O88322	NID2	Nid2	28038.3	91671.2	38032.2	36747.4	19954.5	42364.8	-0.665319	0.291122	no	no
O88325	O88325	Naglu	17944	24412	19563.2	12142	32558	19098.8	-0.0349455	0.956754	no	no
O88329;P46735	MYO1B	Myo1b	4611.93	10483.5	4099.38	0	3848.7	5295.4	-1.25507	0.474555	no	no
O88342	WDR1	Wdr1	259826	309456	228674	56595.2	234968	218127	-0.768737	0.136799	no	no
O88346	TNNT1	Tnnt1	2580.22	0	1346.77	1967.39	4325.31	0	0.652977	0.82783	no	no
O88346;P50752	TNNT2	Tnnt2	5615.78	3581.11	17827.3	1119.33	10538.1	0	-1.29991	0.434686	no	no
O88351	IKKB	Ikbkb	19978.5	27544.9	21153.3	9163.86	29455	23595.3	-0.24289	0.704831	no	no
O88379	BAZ1A	Baz1a	43596.8	43418.6	75890.6	27834.2	51341.4	58278	-0.298741	0.567375	no	no
O88384	VTI1B	Vti1b	11512.1	39863.5	23178.1	17196.5	16056.8	21449.5	-0.459665	0.491018	no	no
O88393	TGBR3	Tgfbr3	2021.21	2741.34	1282.57	988.561	1494.81	3265.01	-0.171066	0.934702	no	no
O88396	GRPE2	Grpel2	12711.6	14479.2	10523.4	9945.77	8262.75	11240.5	-0.367586	0.644277	no	no
O88398	AVIL	Avil	879.906	5528.27	3338.15	5831.8	11721.7	0	0.847411	0.639317	no	no
O88410	CXCR3	Cxcr3	1707.58	5499.54	2493.72	0	2001.38	956.996	-1.89351	0.440519	no	no
O88413	TULP3	Tulp3	10629.1	6798.94	6176.66	5692.94	16481.3	12783.4	0.464288	0.598634	no	no
O88425	NDK6	Nme6	826.455	890.576	1467.49	0	295.479	2527.75	-0.329642	0.908699	no	no
O88428	PAPS2	Papss2	2205.93	6805.39	1864.33	4310.6	4226.15	2592.22	0.0370857	0.980109	no	no
O88430	CCL22	Ccl22	0	5780.23	0	0	0	0	-13.9602	0.0183995	no	no
O88441	MTX2	Mtx2	13943.4	14669.4	14583.8	4561.16	13974.2	11048.9	-0.640523	0.419362	no	no
O88447;O88448	KLC1	Klc1	53900.3	71290.6	94901.8	110195	123250	113881	0.657081	0.167634	no	no
O88448	KLC2	Klc2	9680.86	15878.4	13962.1	11982.5	10466.3	9336.91	-0.295832	0.705964	no	no
O88452	STC2	Stc2	19627	36697.8	18682.6	0	16111.8	15262.2	-1.44008	0.299789	no	no
O88455	DHCR7	Dhcr7	59378.9	27899	29833	4013.7	8690.74	20707.9	-1.93425	0.0063737	no	no
O88456;Q9D7J7	CPNS1	Capns1	46878.5	82885.1	52359.9	21925	38506.1	37927.1	-0.95226	0.0772609	no	no
O88466	ZN106	Znf106	23585.5	16335.1	19848.5	38164.7	38022.8	30637.9	0.840085	0.15554	no	no
O88487	DC1I2	Dync1i2	20479.5	24179	25846.8	16924.3	24011.7	24383.9	-0.14795	0.807901	no	no
O88491	NSD1	Nsd1	16150.3	10472.9	17854.8	32017.8	26082.6	25238.7	0.929747	0.145115	no	no
O88492	PLIN4	Plin4	0	0	0	8014.83	8687.84	1890.33	15.6562	6.86e-07	no	no
O88507	CNTFR	Cntfr	935.061	1983.39	1860.32	0	3394.84	0	-0.661572	0.833092	no	no
O88508	DNM3A	Dnmt3a	97900.7	54650.3	111126	43754.9	86758.5	111475	-0.196203	0.701117	no	no
O88509	DNM3B	Dnmt3b	2496.43	4332.21	2631.2	3359.73	3133.48	4688.57	0.214858	0.888032	no	no
O88512	AP1G2	Ap1g2	13461.2	11987.1	17367	5377.47	7769.03	12980	-0.77229	0.333844	no	no
O88513	GEMI	Gmnn	35010.4	17316.2	57389.9	56809.5	50465.2	68931.4	0.693483	0.217557	no	no
O88520	SHOC2	Shoc2	12816.9	11281.1	14026.9	11374	12467.4	11357.8	-0.12329	0.871459	no	no
O88522	NEMO	Ikbkg	72705.6	148816	104169	123905	128199	97996.4	0.108543	0.832587	no	no
O88531	PPT1	Ppt1	79500.8	95113.1	109759	33479.2	51800.4	51333.1	-1.09984	0.0215906	no	no
O88532	ZFR	Zfr	65638.7	43582	74584.6	55855.8	66206.3	71727.4	0.055265	0.910781	no	no
O88533	DDC	Ddc	3430.53	11538.6	3673.51	524.807	1539.71	3120.39	-1.97796	0.187631	no	no
O88543	CSN3	Cops3	70889.9	61456.8	68862.2	22471.1	51807.8	68105	-0.591161	0.253189	no	no
O88544	CSN4	Cops4	69759.1	82481.7	66807.2	24683.8	58110.4	70486.8	-0.608991	0.234541	no	no
O88545	CSN6	Cops6	50461.2	34016.3	44460.1	10195.9	26658.4	37167.2	-0.903848	0.128784	no	no
O88551	CLD1	Cldn1	2557.78	6331.14	0	0	0	0	-14.5893	0.003283	no	no
O88554	PARP2	Parp2	75044.8	38204.8	63171.7	13533.4	45235.2	43150.6	-0.897355	0.120321	no	no
O88559	MEN1	Men1	5186.6	3714.99	9349.38	13957	8637.81	8305.44	0.829606	0.387427	no	no
O88569	ROA2	Hnrnpa2b1	2046465	3229380	3145470	2842295	3015120	3065755	0.0766752	0.841427	no	no
O88572	LRP6	Lrp6	2617.03	4211.85	2265.55	2069.44	0	2242.13	-1.02197	0.657515	no	no
O88573	AFF1	Aff1	32860	14206.2	54963.8	122143	45416.2	60260.2	1.26921	0.048051	no	no
O88574	SAP30	Sap30	80383.9	73514.4	84195.6	124384	115876	87302.6	0.477142	0.323536	no	no
O88587	COMT	Comt	8435.69	31909.9	15507.3	5233.86	18181.7	18195.8	-0.53496	0.480614	no	no
O88593	PGRP1	Pglyrp1	0	27523.9	0	0	0	0	-16.2117	0.00011676	no	no
O88597	BECN1	Becn1	11104.1	14015	12220.1	10735	13956.9	11370.2	-0.0740826	0.922599	no	no
O88622	PARG	Parg	53035.1	42470.7	42201.3	35346.1	52605.2	35484.6	-0.19226	0.720557	no	no
O88627;A2AWR5	S28A2	Slc28a2	9298.45	9782.78	6248.18	2153.62	7073.75	8065.15	-0.671099	0.514573	no	no
O88630	GOSR1	Gosr1	27448.8	31779.7	32576	19600.3	30430	35147.8	-0.161464	0.775031	no	no
O88634	PAR4	F2rl3	3482.53	1879.9	7176.69	0	3055.13	8119.87	-0.311131	0.869571	no	no
O88643	PAK1	Pak1	3091.28	16211.1	8926.2	24845	8859.21	17085.8	0.917919	0.273056	no	no
O88653	LTOR3	Lamtor3	27243.7	32309.4	21914.9	5967.02	19130.2	19180.5	-0.991632	0.135673	no	no
O88662	EMP2	Emp2	0	9455.8	0	1244.07	0	0	-2.67307	0.49579	no	no
O88665	BRD7	Brd7	39696.2	24207.2	48734.8	107048	78449.3	53324.8	1.14135	0.0395376	no	no
O88667	RAD	Rrad	2981.57	5828.34	1420.17	0	1683.62	7472.44	-0.353435	0.863054	yes	no
O88668	CREG1	Creg1	27861.1	42448.8	30545.8	18591.3	10376.9	17135	-1.10465	0.0815876	no	no
O88673	DGKA	Dgka	2635.67	3547.35	4027.76	409.49	3415.45	2972.36	-0.721471	0.684036	no	no
O88676	MMP23	Mmp23	1873.56	91258.7	41727.3	51379.3	67320.4	106841	0.690988	0.405238	no	no
O88685	PRS6A	Psmc3	598178	591776	685523	466870	684758	931081	0.0957024	0.822444	no	no
O88693	CEGT	Ugcg	11913.5	7121.79	6422.31	0	7118.07	10353.5	-0.730552	0.63601	no	no
O88696	CLPP	Clpp	26860.8	55084	45247.3	21529.5	22291.7	29503.6	-0.814234	0.15556	no	no
O88697	STK16	Stk16	2346.89	2355.96	3249.12	0	1987.99	4260.26	-0.512203	0.824249	no	no
O88700	BLM	Blm	33720.5	25276.8	45061.6	45283.8	59787.7	61552.6	0.654146	0.218313	no	no
O88708	ORC4	Orc4	13487	9041.5	20218.4	6077.18	17618.8	22923.6	0.0347019	0.96302	no	no
O88712	CTBP1	Ctbp1	117684	84328.6	111054	31158.8	78783.6	87991	-0.753419	0.13665	no	no
O88735	MAP7	Map7	11226	35328.4	8845.85	35842.8	13382.8	11755.5	0.23232	0.769009	no	no
O88736	DHB7	Hsd17b7	20899.9	6876.52	12598.7	2281.08	17866.5	13915.6	-0.393116	0.653874	no	no
O88737	BSN	Bsn	1638.68	2181.13	2414.71	3654.17	2797.07	3405.4	0.679868	0.697008	no	no
O88738	BIRC6	Birc6	39034.7	43153.8	45017.7	23305	59031.7	49511.9	-0.0289736	0.957697	no	no
O88746	TOM1	Tom1	33182.5	39362.2	36584.4	59218.1	31526.5	46352.4	0.369861	0.517282	no	no
O88783	FA5	F5	2714.61	1260.71	2193.29	8843.51	2807.2	823.92	1.17667	0.472497	no	no
O88792	JAM1	F11r	3358.47	22019.3	2874.43	4701.35	3984.86	4357.92	-1.12851	0.315487	no	no
O88796	RPP30	Rpp30	31889.5	19900.2	24390.8	8901.36	33842.2	22971.7	-0.322106	0.618477	no	no
O88811	STAM2	Stam2	33418.1	44563.6	31979.5	28908.8	31508.5	21837.1	-0.421399	0.454138	no	no
O88824	JTB	Jtb	10742.7	40349.5	16231.5	6718.61	8823.16	11463.2	-1.37062	0.0679687	no	no
O88839	ADA15	Adam15	2230.1	2570.09	4363.78	6980.66	3349.39	4459.3	0.767113	0.584083	no	no
O88842	FGD3	Fgd3	8360.1	9632.69	11668.3	15703.8	15273.2	9866.62	0.486617	0.539301	no	no
O88843	CRADD	Cradd	3478.49	5763.59	3566.89	2619.72	2846.47	3049.16	-0.612479	0.683279	no	no
O88844	IDHC	Idh1	225827	400548	223430	143469	182735	184660	-0.772247	0.102393	no	no
O88845	AKA10	Akap10	11024.4	14327.6	13491.9	6130.44	21236.3	21612.1	0.227824	0.755058	no	no
O88848	ARL6	Arl6	3598.07	17125.3	8895.82	6034.94	4909.02	10019.7	-0.524169	0.592681	no	no
O88851	RBBP9	Rbbp9	5021.92	5690.35	3660.86	1648.2	7947.12	6205.05	0.00659175	0.995842	no	no
O88852	TSYL1	Tspyl1	3334.88	3302.48	3015.24	6665.56	1176.38	2659.39	0.24925	0.872252	no	no
O88855	LT4R1	Ltb4r	0	7756.43	0	0	0	0	-14.3845	0.01312	no	no
O88856	TPST2	Tpst2	4461.76	11052	5277.1	0	4374.08	4993.65	-1.33054	0.438081	no	no
O88874	CCNK	Ccnk	23659	22270.9	29752.5	11394	30290.5	35242.9	-0.0669217	0.91331	no	no
O88875	BY55	Cd160	1234.41	23661.2	8419.48	2519.97	1661.5	6429.97	-1.70286	0.144149	no	no
O88876	DHRS3	Dhrs3	6255.35	4302.28	3790.29	1430.86	14327.4	8832.77	0.621475	0.587366	no	no
O88878	ZFAN5	Zfand5	8927.9	27086.6	8814.98	48929.8	11695.7	12278.6	0.835894	0.303374	no	no
O88879	APAF	Apaf1	18616.3	12562.8	19183.9	8346.11	20035.4	22884.8	-0.060448	0.929927	no	no
O88890	SH21A	Sh2d1a	50506.8	6516.67	19439.8	6245.58	28434.2	20000.2	-0.617791	0.430709	no	no
O88892	SERF1	Serf1	14623.8	2979.76	11968.6	2899.91	8301.7	11333.9	-0.496155	0.616909	no	no
O88895	HDAC3	Hdac3	14066.5	14238.4	14657	4211.51	11015.6	12172.8	-0.742838	0.350801	no	no
O88898	P63	Tp63	4176.31	5432.32	11758.9	59675	39990.3	11140.9	2.49005	0.00166688	no	no
O88907	PIAS1	Pias1	22152.2	11771	19484.8	12557.7	46706.1	28765.9	0.620663	0.345268	no	no
O88908	SOAT2	Soat2	0	907.354	2988.45	0	0	3359.16	-0.326098	0.928257	no	no
O88910	MPP3	Mpp3	0	0	3485.76	3359.2	0	12532.4	2.21174	0.43835	no	no
O88933	O88933	Esx1	0	11216.7	1921.44	4053.4	0	0	-1.42754	0.613612	no	no
O88939	ZBT7A	Zbtb7a	14258.8	32325.1	18779	21380.7	16621.2	15551.6	-0.265219	0.6961	no	no
O88942	NFAC1	Nfatc1	17981.2	15109.5	14980.6	14467.9	19812.2	15736	0.0252834	0.970043	no	no
O88947	FA10	F10	45853.8	46034	75098	85217.6	80101.4	110262	0.719443	0.14111	no	no
O88952	LIN7C	Lin7c	81861.2	95790.9	92157.9	103900	46506.2	59241.2	-0.293613	0.586611	no	no
O88958	GNPI1	Gnpda1	31898.6	42325.5	24619.8	9091.96	20615.7	29714.5	-0.838249	0.177423	no	no
O88967	YMEL1	Yme1l1	60961.1	48439.7	67166.2	23313	78795.2	66463.1	-0.165147	0.754366	no	no
O88968	TCO2	Tcn2	2684.76	3154.01	4301.51	2261.74	2757.14	2693.07	-0.408861	0.804555	no	no
O88974	SETB1	Setdb1	12153.6	13139.3	13571.6	10254.1	16686.3	13964.9	0.029149	0.968122	no	no
O88983	STX8	Stx8	25443.8	53091.4	41276.3	31481.6	26419.2	30793.2	-0.425599	0.466885	no	no
O88986	KBL	Gcat	58162.3	95362.2	79419.1	39001.7	94703.1	57465.3	-0.35236	0.481295	no	no
O88990	ACTN3	Actn3	15264.3	45219.9	29542.2	28116.2	263671	200434	2.30969	0.000620527	no	no
O88995	IKBL1	Nfkbil1	2262.05	3794.37	3985.31	5063.4	4572.51	5045.42	0.556911	0.68551	no	no
O89001	CBPD	Cpd	1486.96	6555.14	2608.32	5822.42	2442.73	4029.49	0.261612	0.856432	no	no
O89013	OBRG	Leprot	768.551	1089.41	375.165	0	0	552.132	-2.20548	0.517637	no	no
O89016	ABCD4	Abcd4	786.888	1072.75	1976.08	2005.98	0	3020.51	0.440169	0.870056	no	no
O89017	LGMN	Lgmn	61612.7	102146	140740	76488.7	91170.5	110400	-0.14743	0.762358	no	no
O89020	AFAM	Afm	34517.5	15022.9	92391.1	100608	43171.4	49718.7	0.565278	0.398886	no	no
O89023	TPP1	Tpp1	230319	246235	318972	217386	274936	338987	0.0310248	0.94437	no	no
O89032	SPD2A	Sh3pxd2a	22263.9	9511.03	25534.7	10500.6	27789.1	21581.8	-0.0104519	0.987876	no	no
O89033	CDC6	Cdc6	35717.9	7213.3	24687.5	6107.3	15665.5	20490.5	-0.779555	0.307093	no	no
O89050	MKLN1	Mkln1	7576.62	6433.07	6834.77	3029.43	8616.66	12448.9	0.0987156	0.921501	no	no
O89051	ITM2B	Itm2b	59486.8	126369	54027.4	49506.5	32991.7	28197	-1.07911	0.0596483	no	no
O89053	COR1A	Coro1a	1.11732e+06	1201850	805604	143154	1138525	586025	-0.887345	0.112905	no	no
O89079	COPE	Cope	42387.4	62184.9	33875.8	7709.09	27003.5	28076.7	-1.2607	0.0410665	no	no
O89086	RBM3	Rbm3	1143990	1999975	1.14526e+06	1824475	815459	916875	-0.199299	0.693857	no	no
O89090	SP1	Sp1	33031.6	32926.1	38329.2	39943.8	59377.9	56123.3	0.536318	0.309974	no	no
O89091	KLF10	Klf10	3820.08	1869.9	2726.09	3712.64	0	3693.62	-0.116531	0.956481	no	no
O89093	CCL20	Ccl20	0	10709.5	0	0	0	0	-14.8499	0.00637924	no	no
O89094	CASPE	Casp14	0	968.736	0	0	0	0	-11.3837	0.0313061	no	no
O89098	CYTF	Cst7	0	9124.49	1520.94	0	0	0	-14.8255	0.00189434	no	no
O89100	GRAP2	Grap2	236278	249390	234638	93631.4	298080	255556	-0.254913	0.595687	no	no
O89103	C1QR1	Cd93	40024.4	40161.3	66353.8	72374.1	38990.6	62524.8	0.294523	0.585194	no	no
O89106	FHIT	Fhit	5972.95	20459.1	23805.3	11542.9	12370	32455.7	0.119875	0.873038	no	no
O89109	KCNN4	Kcnn4	0	0	0	0	2291.26	2339.82	13.438	0.0100888	no	no
O89110	CASP8	Casp8	74925.6	90783.3	99783.4	36522.3	70010	91403.2	-0.496668	0.308713	no	yes
O89112	LANC1	Lancl1	14762.2	13745.3	19911.2	4078.43	16927.5	22454.6	-0.271653	0.717839	no	no
O89114	DNJB5	Dnajb5	1197.37	1912.08	0	0	0	1988.23	-0.855086	0.817793	no	no
O89116	VTI1A	Vti1a	34219.4	58453	58230.9	61545.7	31696.8	42799.6	-0.0916011	0.869631	no	no
P00158	CYB	Mt-Cyb	18204.7	18495.3	15088.6	2815.02	8980.39	10834.5	-1.3094	0.103906	no	no
P00186	CP1A2	Cyp1a2	0	1727.4	0	3709.43	5685.95	9487.92	3.34977	0.173215	no	no
P00329	ADH1	Adh1	6441.55	9175.66	7299.22	2704.49	11218.9	4586.18	-0.408413	0.697441	no	no
P00375	DYR	Dhfr	185888	157838	128519	139552	140153	190084	-0.0400736	0.931047	no	no
P00397	COX1	Mtco1	45925.9	17512.7	38280.9	0	0	32056.3	-1.83628	0.330843	no	no
P00405	COX2	Mtco2	1138457	1230434	607717	383829	509570	515366	-1.13125	0.0131942	no	no
P00416	COX3	mt-Co3	25607.3	12093.6	16727	1946.22	15179.8	21550.5	-0.647698	0.430262	no	no
P00493	HPRT	Hprt1	511394	1288655	391950	195980	182406	223916	-1.88851	0.000455555	no	no
P00520	ABL1	Abl1	6816.03	3422.03	4257.76	6871.52	8643.17	5686.29	0.528351	0.634524	no	no
P00683	RNAS1	Rnase1	515.695	3148.55	0	0	2034.65	0	-1.0586	0.775788	no	no
P00687	AMY1	Amy1	0	652.462	0	0	3207.67	0	2.09093	0.637205	no	no
P00688;P00687;E9PV85	AM2A5	Amy2a5	4535.94	2359.97	3800.86	0	12232.1	3161.16	0.347715	0.850153	no	no
P00757	K1KB4	Klk1b4	0	0	0	0	0	0	0	1	no	no
P00920	CAH2	Ca2	196508	176045	170960	148780	170332	141481	-0.253775	0.576421	no	no
P01027	CO3	C3	189822	121600	175496	54241.6	153559	124310	-0.641196	0.195138	no	no
P01029	CO4B	C4b	30940	16101.9	47368.4	13747	25122.8	33068.9	-0.449017	0.468594	no	no
P01101	FOS	Fos	17061.5	14310.5	21160	13433.8	16806.3	18809	-0.126323	0.849499	no	no
P01108	MYC	Myc	14704.5	19401.9	7658.77	7425.27	2619.81	6667.74	-1.29286	0.156329	no	no
P01590	IL2RA	Il2ra	0	8695.6	1242.58	1433.39	0	0	-2.52674	0.453756	no	no
P01592	IGJ	Jchain	122142	48842.2	29929	102796	26831.8	16162.8	-0.331026	0.660662	no	no
P01635	KV5A3	Igkv12-41	22605.2	4198.28	5575.33	6527.76	7799.98	4842.92	-0.788463	0.424762	no	no
P01637;A0A140T8P9;P01638;A0A075B5K0	A0A140T8P9	Igkv14-111	7986.81	11632.2	26983.2	14187	11622.8	9282.55	-0.350389	0.648496	no	no
P01639	KV5A7	Igkv9-120	12300.8	4186.38	7921.92	25685.3	7326.9	4737.11	0.772559	0.411729	no	no
P01642	KV5A9	Gm10881	6888.18	1207.04	4099.95	7338.67	3951.82	2201.86	0.229146	0.867697	no	no
P01643;P01647;A0A075B5L0;P01644;P01645	A0A075B5L0	Igkv10-95	11214.4	4209.26	9790.17	11750.6	5471.93	3447.21	-0.183072	0.856325	no	no
P01668;P01665;P01664;P01666;A0A140T8Q0;A0A140T8Q4	A0A140T8Q0;A0A140T8Q4	Igkv3-3;Igkv3-4	13439	8230.5	64124	73866.6	45984.6	62362.7	1.16639	0.101674	no	no
P01670;P01671;A0A140T8P0;P01673	A0A140T8P0	Igkv3-12	0	0	1066.55	424.457	0	0	-0.961837	0.819761	no	no
P01670;P01671;P01672;A0A140T8P0;P01663;A0A075B5N8;P01662;P01661	A0A075B5N8	Igkv3-10	32818.1	5630.29	25328.2	79934.2	28441.9	22690.2	1.16014	0.130774	no	no
P01727;P01728;P01723;P01726;A0A075B663;P01729	A0A075B663	Iglv1	14207.6	8264.64	19329	0	8297.43	0	-2.49705	0.20565	no	no
P01731	CD8A	Cd8a	187348	228330	305920	236672	349458	577868	0.632544	0.178144	no	no
P01740;P06324;A2J008	A2J008	Trgv2	0	517.489	0	0	0	0	-10.4796	0.0299601	no	no
P01749	HVM05	Ighv1-61	0	0	0	0	0	0	0	1	no	no
P01758;A0A075B5U7	HVM14	Igh-VJ558	165.064	0	0	298.308	0	200.985	1.65407	0.636074	no	no
P01800;A0A075B5T3;P01797;P01796;P01803;P01802;P01799;P01801;P01804	A0A075B5T3	Ighv6-6	8548.05	1996.34	3730.93	0	3180.28	2653.68	-1.48207	0.458711	no	no
P01820;A0A075B697;P01819	A0A075B697	Ighv2-9-1	0	0	0	0	0	0	0	1	no	no
P01831	THY1	Thy1	1909010	1543190	2151775	4981140	5735405	2204460	1.22757	0.00623689	no	no
P01837	IGKC	Igkc	72270.9	50137.2	94694.4	63438.2	58726.4	47537.5	-0.331756	0.512507	no	no
P01843;A0A0G2JE99	A0A0G2JE99	Iglc1	6087.55	3264.44	4278.36	2075.28	2319.85	2923.34	-0.933204	0.541151	no	no
P01845	LAC3	Iglc3	0	0	0	0	0	0	0	1	no	no
P01845;P01844	LAC2	Iglc2	3774.27	0	5768.81	4497.93	6886.27	4314.52	0.71702	0.691895	no	no
P01849	TRAC	Trac	1826.04	17649.8	0	0	0	0	-15.7153	4.84e-05	no	no
P01851;A0A075B5J4;A0A075B5J3;P01852	A0A075B5J3;A0A075B5J4	Trbc1;Trbc2	46656.7	87875.6	13597	9323.76	28650.7	11933.1	-1.67534	0.0204027	no	no
P01865;P01864;F6TQW2;P01863	F6TQW2	Ighg2c	149526	31229.4	188676	37785.2	92913.8	109672	-0.695319	0.255221	no	no
P01867	IGG2B	Ighg2b	587108	82569.2	345481	54194.6	87808.9	121314	-2.02174	0.00127165	no	no
P01869	IGH1M	Ighg1	22761.8	3687.51	12187.3	7760.28	20050.2	13497.8	0.00859885	0.991725	no	no
P01872	IGHM	Ighm	44344.8	67197.1	49930.7	20031.2	24538	22499.7	-1.2922	0.0213363	no	no
P01878;A0A0A6YXW6	A0A0A6YXW6	Igha	227954	63831.4	64954.1	32212.5	28518.2	18453	-2.16988	0.000638293	no	no
P01887	B2MG	B2m	237449	787175	223904	177268	132070	216096	-1.26618	0.0271131	no	yes
P01897	HA1L	H2-L	140728	714902	177556	209698	157878	106318	-1.0929	0.0866816	no	no
P01898;Q8HWB2;G3UXE9	HA10	H2-Q10	40170.7	42979.4	65815.4	49897.1	46708.2	56135.6	0.0402616	0.937036	no	no
P01901	HA1B	H2-K1	334210	2438435	380592	334360	276485	113028	-2.08771	0.00424233	no	no
P01910	HA2K	H2-Aa	83833.7	1873205	147250	76629.6	51627.8	68370.9	-3.42064	0.000166168	no	no
P01921	HB2D	H2-Ab1	29568.7	304300	20328.7	19329.6	20953.5	12407.3	-2.76391	0.00115867	no	no
P01942	HBA	Hba	2038630	2005385	2473175	5050545	4022995	2527560	0.878227	0.0399706	no	no
P02088	HBB1	Hbb-b1	7148	11456.7	0	0	0	0	-15.6575	5.13e-05	no	no
P02088;A8DUK4	A8DUK4	Hbb-bs	1507290	1414630	2875375	4977980	4137055	2818675	1.09422	0.0137436	no	no
P02089;P02088	HBB2	Hbb-b2	1754380	992955	709218	263150	348570	229318	-2.0755	3.24e-05	no	no
P02104	HBE	Hbb-y	23843.7	25476.2	13154.8	11053.1	7502.22	10886.4	-1.08713	0.13127	no	no
P02340	P53	Tp53	111196	62997.8	103084	18815.8	139008	94566.6	-0.269748	0.651351	no	no
P02463	CO4A1	Col4a1	135742	153062	105176	99802.4	115444	125345	-0.24398	0.610913	no	no
P02468	LAMC1	Lamc1	65237.1	134300	60460.3	76969.6	68293.9	58873.2	-0.344201	0.516539	no	no
P02469	LAMB1	Lamb1	60620.1	137590	53394.8	84648.4	62523.8	56573.9	-0.283615	0.608051	no	no
P02535	K1C10	Krt10	147852	143442	89792.5	43656.6	47202.8	53701.6	-1.4327	0.00360344	no	no
P02798	MT2	Mt2	21508.6	52941.8	102373	924355	94982.9	444107	3.21235	4.81e-05	no	no
P02802	MT1	Mt1	21065.5	52712.2	36640.7	288560	61151.1	163523	2.31941	0.000557604	no	no
P03899	NU3M	mt-Nd3	4975.86	5038.49	2253.11	0	1620.78	1914.1	-1.98859	0.367891	no	no
P03911	NU4M	Mtnd4	28541.5	17569.7	31735.5	5840.86	24793.2	28926.8	-0.502276	0.460744	no	no
P03921	NU5M	Mtnd5	7412.41	5512.64	8134.23	2586.55	6754.06	8342.55	-0.345305	0.747858	no	no
P03930	ATP8	Mtatp8	16134.5	22340.2	21976.1	18970.5	17628.7	11235.8	-0.309877	0.647311	no	no
P03953	CFAD	Cfd	260688	240564	277328	693354	509122	187400	0.907764	0.0980766	no	no
P03958	ADA	Ada	398992	154889	433308	57285.2	498870	439256	-0.123153	0.843639	no	no
P03966	MYCN	Mycn	228.591	18885.8	0	0	0	0	-15.686	9.1e-05	no	no
P03975	IGEB	Iap	57757.8	21634	101634	205120	75117.9	129306	1.27517	0.0460232	no	no
P03976;A0A075B5K6	A0A075B5K6	Igkv2-109	5188.6	613.701	3257.68	902.106	0	0	-3.05164	0.337223	no	no
P03985;L7N479	L7N479	Trgc3	0	0	0	0	0	0	0	1	no	no
P03987;A0A1Y7VJN6	A0A1Y7VJN6	Ighg3	15436.5	4085.49	11937.1	2626.68	11304.2	8605.81	-0.595086	0.534966	no	no
P04104	K2C1	Krt1	208848	294915	223642	144437	75976.2	101317	-1.13109	0.0259108	no	no
P04117	FABP4	Fabp4	111249	145852	104873	30430.7	294368	85687.6	0.0395778	0.950327	no	no
P04184	KITH	Tk1	48448.7	17475.3	33399.7	14214.8	26831.6	40071.1	-0.380034	0.540304	no	no
P04186	CFAB	Cfb	148878	144951	167622	60423.7	133376	111306	-0.666308	0.160631	no	yes
P04202	TGFB1	Tgfb1	4545.05	8935.01	4241.06	3121.6	3454.42	6588.23	-0.489854	0.688526	no	no
P04212;A0A0B4J1H4	A0A0B4J1H4	Trbv19	1130.99	0	0	0	0	0	-11.6352	0.0316892	no	no
P04235	CD3D	Cd3d	97545.8	219372	71278.4	36457.1	99875.4	52922.2	-1.12713	0.0460219	no	no
P04247	MYG	Mb	13402.8	33653.2	25545.2	116702	323286	26523.7	2.64113	0.00030766	no	no
P04370	MBP	Mbp	31085.5	57180.3	42518.3	159054	63679.5	81187.6	1.29942	0.023598	no	no
P04441	HG2A	Cd74	43735.9	640752	77895.4	71367.6	79992.4	51063.4	-1.92912	0.0139787	no	yes
P04444;P04443	HBB0;HBBZ	Hbb-bh0;Hbb-bh1	44510	43340.4	56941.8	141262	32629.3	26305.5	0.635222	0.353592	no	no
P04627	ARAF	Araf	7833.84	21355.8	8237.58	2958.44	9016.62	10986.2	-0.821438	0.364317	no	no
P04768	PR2C3	Prl2c3	0	0	4303.04	1242.96	4658.15	4017.44	1.18174	0.663869	no	no
P04918	SAA3	Saa3	0	4812.15	5070.34	9576.12	5055.9	4547.65	1.05669	0.536394	no	no
P04919	B3AT	Slc4a1	87455.6	28371.4	73093.4	35865.8	84438.4	55852.2	-0.169305	0.759265	no	no
P04925	PRIO	Prnp	3242.14	15697.3	4325.52	11699.8	5796.99	7472.33	0.147465	0.883753	no	no
P04940;P04941;P04943;L7N239;A0A0B4J1I6;A0A0B4J1I8;P04944;A0A075B5M1	A0A075B5M1	Igkv4-63	4048.02	467.067	1428.5	2178.55	0	0	-1.18805	0.704567	no	no
P05017	IGF1	Igf1	3506.28	6164.39	3596.97	5584.46	4678.05	4194.85	0.136916	0.91466	no	no
P05063	ALDOC	Aldoc	4105.83	16268.1	5760.6	2968.07	3375.43	3289.7	-1.46637	0.204635	no	no
P05064	ALDOA	Aldoa	1153720	2413550	1037660	471929	1146265	914490	-0.951189	0.045475	no	no
P05132	KAPCA	Prkaca	10704.5	8502.57	9074.5	4534.94	21030.3	13329.5	0.342279	0.683795	no	no
P05201	AATC	Got1	114070	148695	149744	35427.3	72162.6	110466	-1.00491	0.0498266	no	no
P05202	AATM	Got2	517991	469209	506442	145142	318384	385352	-0.901135	0.0481079	no	no
P05208	CEL2A	Cela2a	0	0	0	0	2183.91	0	12.3502	0.0314526	no	no
P05213;P68373;P68369	TBA1A	Tuba1a	1195670	978434	863465	399722	2064050	1061295	0.0908362	0.856196	no	no
P05214	TBA3	Tuba3b	0	0	0	0	0	4018.37	13.2366	0.0274076	no	no
P05367	SAA2	Saa2	2542	20228	13609.9	5656.33	5568.07	10328.6	-0.783395	0.410219	no	no
P05367;P05366	SAA1	Saa1	4269.06	18270.2	26021	8139.32	11034.7	19525.3	-0.363417	0.647188	no	no
P05531;Q9D6C3	XLR	Xlr	80807.4	74722.6	72123.1	34607.9	143411	144706	0.382109	0.469374	no	no
P05532	KIT	Kit	6352.48	2284.3	860.499	1441.6	964.975	589.066	-1.63949	0.427639	no	no
P05555	ITAM	Itgam	7717.07	16523.2	17996.9	18948.8	12247	22895.8	0.373462	0.600239	no	no
P05622	PGFRB	Pdgfrb	8240.17	18146.1	42248.4	12285.4	9188.56	41030.2	-0.16868	0.824672	no	no
P05627	JUN	Jun	0	2056.3	481.07	3793.76	928.993	2542.89	1.59222	0.55086	no	no
P05784	K1C18	Krt18	92261.9	685634	26660	11119.2	138733	5527.62	-2.53966	0.018301	no	no
P05977	MYL1	Myl1	70322.2	103932	51520.2	33210.1	47730.6	37471.3	-0.974762	0.0618181	no	no
P06151	LDHA	Ldha	2294960	2866175	2083675	642512	2730370	2512705	-0.42242	0.363007	no	no
P06240	LCK	Lck	497800	353594	470961	133534	382312	547134	-0.422642	0.392152	no	no
P06327;A0A075B5Y6	HVM52	Gm5629	974.464	0	0	0	0	0	-11.4204	0.0314998	no	no
P06330;A0A075B5V0;A0A075B5U5	A0A075B5V0	Ighv1-26	0	0	0	303.982	498.052	0	11.0968	0.0129661	no	no
P06332	CD4	Cd4	6057.48	8102.61	16317.1	17974.7	8318.99	10712.9	0.370917	0.657598	no	no
P06339;Q4KN81	HA15	H2-T23	7952.58	28646.2	6583.77	6824.78	18769.3	6392.5	-0.515288	0.55276	no	no
P06537	GCR	Nr3c1	76509.4	16642.9	28951.4	70055.7	40210.3	18437.8	0.146576	0.837404	no	no
P06683	CO9	C9	13129	6297.23	21962.2	8003.32	13518.7	18070.8	-0.111711	0.885352	no	no
P06684	CO5	C5	43571.6	6452.24	36950.7	9962.33	29439.5	29513	-0.430177	0.553564	no	no
P06728	APOA4	Apoa4	111150	154880	154118	334246	135011	118938	0.591973	0.292335	no	no
P06745	G6PI	Gpi	586404	671467	369028	145796	633350	363934	-0.631104	0.221582	no	no
P06795	MDR1B	Abcb1b	3253.01	6650.59	5954.05	0	0	5299.78	-1.74438	0.457369	no	no
P06797	CATL1	Ctsl	15913.1	51741.4	11042	14537.5	11293.1	8416.28	-1.1824	0.124014	no	no
P06800	PTPRC	Ptprc	696414	617960	958356	207708	547878	756940	-0.679786	0.15331	no	no
P06801	MAOX	Me1	3552.86	11910.5	5635.99	0	16564.7	0	-0.530356	0.794757	no	no
P06802	ENPP1	Enpp1	2359.89	4446.48	2357.55	3659.51	0	7295.81	0.246735	0.900039	no	no
P06837	NEUM	Gap43	0	0	0	195035	0	0	19.2894	2.29e-06	no	no
P06876	MYB	Myb	35633.7	12427.5	30070	58429.4	27447	35614.1	0.701027	0.281562	no	no
P06909	CFAH	Cfh	126241	176833	108272	38377.7	51332.7	63268.9	-1.4806	0.00242335	no	yes
P07091	S10A4	S100a4	18732.2	179823	25549.6	34343.1	19025.2	20386.5	-1.56573	0.043923	no	no
P07141	CSF1	Csf1	0	0	0	3302.39	2329.63	0	14.0031	0.00667123	yes	no
P07141	CSF1	Csf1	0	0	0	3302.39	2329.63	0	14.0031	0.00667123	no	yes
P07146	TRY2	Prss2	0	0	0	0	0	5197.59	13.6078	0.0226333	no	no
P07147	TYRP1	Tyrp1	14225.2	14636.2	9343.03	5816.26	11282.7	19050	-0.181632	0.819125	no	no
P07214	SPRC	Sparc	27174.2	49261.9	56339.2	119257	34320.9	69916.4	0.851183	0.160534	no	no
P07309	TTHY	Ttr	169104	120620	370775	687272	417314	298946	1.18095	0.0349541	no	no
P07310	KCRM	Ckm	33453.7	81467.1	42026.6	38303.9	68282.2	28512.7	-0.251881	0.66001	no	no
P07356	ANXA2	Anxa2	147025	222094	87110.8	153962	75826.1	76859.4	-0.517371	0.365366	no	no
P07361	A1AG2	Orm2	31326.3	197882	59187.3	242520	230320	34483.4	0.866367	0.248623	no	no
P07607	TYSY	Tyms	256048	144846	299396	70365.8	100749	241992	-0.837452	0.110804	no	no
P07628	K1KB8	Klk1b8	0	0	0	620.048	0	0	10.9929	0.0314231	no	no
P07724	ALBU	Alb	3861125	2960095	6792480	5382160	4912990	4843395	0.176896	0.656665	no	no
P07742	RIR1	Rrm1	415739	148968	257000	83443.5	290430	196836	-0.632659	0.239114	no	no
P07743	BPIA2	Bpifa2	0	0	4616.05	0	0	0	-13.5216	0.0235676	no	no
P07758;Q00896	A1AT1	Serpina1a	840100	361120	1747985	1652165	1114275	1133455	0.469382	0.383987	no	no
P07759	SPA3K	Serpina3k	620869	187281	911486	394273	398721	463924	-0.44699	0.40137	no	no
P07759;Q03734;Q80X76;Q91WP6	SPA3M	Serpina3m	1047260	785140	2854955	2092410	1975520	2063735	0.418866	0.387254	no	no
P07901	HS90A	Hsp90aa1	856970	945618	1464300	388327	1133965	1458805	-0.223803	0.634626	no	no
P07901;P11499	HS90B	Hsp90ab1	1732880	1142015	1581170	549090	1899475	1872695	-0.152265	0.740691	no	no
P07903	ERCC1	Ercc1	6258.27	8628.68	5519.27	6042.57	6753.12	6998.96	-0.0704701	0.945103	no	no
P08003	PDIA4	Pdia4	132116	301240	154716	81480.9	122113	138274	-0.840018	0.0907598	no	no
P08030	APT	Aprt	153702	335951	129682	41791.6	123650	114326	-1.25531	0.0212156	no	no
P08032	SPTA1	Spta1	53707.8	32028	75340.6	145774	108770	60014.6	1.03403	0.0682744	no	no
P08042	ZFP1	Zfp1	2413.9	2283.54	0	5035.23	0	0	0.338412	0.918459	no	no
P08046;P08152;P43300	EGR1	Egr1	2568.81	7821.48	1006.72	7742.86	2449.48	0	-0.00276884	0.998847	no	no
P08071	TRFL	Ltf	2839.03	23520.2	3347.77	2178.84	4045.68	1880.7	-1.93035	0.11172	no	no
P08074	CBR2	Cbr2	6670.36	41053.8	0	0	7737.63	0	-2.83469	0.243512	no	no
P08101	FCGR2	Fcgr2	23178	62141.5	135262	87525.8	30602.5	78841.6	-0.0791088	0.902602	no	no
P08103	HCK	Hck	9268.33	7027.96	8998.97	7909.67	7489.41	6458.84	-0.202694	0.830071	no	no
P08113	ENPL	Hsp90b1	464101	852097	561708	319680	517598	459902	-0.584148	0.19115	no	no
P08121	CO3A1	Col3a1	119082	100011	160040	178880	45637.8	109714	-0.0845658	0.88621	no	no
P08122	CO4A2	Col4a2	99484.4	119340	77503.6	71682.9	53963.7	55238.6	-0.697412	0.171054	no	no
P08207	S10AA	S100a10	96305.9	198368	119767	276545	126035	182020	0.552701	0.302557	no	no
P08226	APOE	Apoe	436441	1602380	410994	1579745	832518	298024	0.238598	0.720366	no	no
P08228	SODC	Sod1	576618	594272	804976	1702505	1430530	1197585	1.16275	0.00831707	no	no
P08249	MDHM	Mdh2	535652	276938	572521	197556	552342	618296	-0.110032	0.822614	no	no
P08414	KCC4	Camk4	83215.7	79544.4	45409.8	37019.9	98311.7	50017.7	-0.255127	0.628889	no	no
P08505	IL6	Il6	0	0	0	0	0	0	0	1	no	yes
P08508	FCGR3	Fcgr3	3613.84	6339.44	3346.47	5433.78	1565.28	0	-0.743996	0.701928	no	no
P08551	NFL	Nefl	0	2050.73	0	0	0	0	-12.4654	0.0315778	no	no
P08553	NFM	Nefm	0	3381.95	0	2511.74	0	0	-0.176345	0.965873	no	no
P08556;Q61411	RASN	Nras	34414.8	70942.4	42352.4	30080.7	17673.3	32351.8	-0.871497	0.146195	no	no
P08607	C4BPA	C4bpa	7354.26	7155.15	10678.8	8565.42	6152.48	6438.94	-0.213436	0.823753	no	no
P08680	HEM0	Alas2	0	0	0	0	0	0	0	1	no	no
P08752	GNAI2	Gnai2	167965	149042	126268	40159.8	147934	108528	-0.691208	0.186021	no	no
P08775	RPB1	Polr2a	110314	57944.6	88596.1	41584.1	92501.6	87201.2	-0.29453	0.55736	no	no
P08905;P17897	LYZ2	Lyz2	18955.4	34335.8	48387.7	18172.6	49449.3	29068	-0.130811	0.825364	no	no
P08920	CD2	Cd2	63401.2	25099.3	48987.9	37217.2	56983.5	35093.3	-0.119076	0.833239	no	no
P09036	ISK1	Spink1	531.271	1359.24	0	0	1758.39	308.502	-0.0842501	0.979872	no	no
P09041	PGK2	Pgk2	6063.3	14423	8656.07	8829.05	48966.3	18912.6	1.27968	0.0946263	no	no
P09055	ITB1	Itgb1	241948	390368	327704	891403	226012	377528	0.755739	0.193748	no	no
P09103	PDIA1	P4hb	946668	1514050	1600495	1903670	2925555	2134495	0.751556	0.0642031	no	no
P09242	PPBT	Alpl	98309.8	36417.1	46483.7	12676	119864	39763.2	-0.225208	0.73913	no	no
P09405	NUCL	Ncl	2356890	2419550	3706705	3428930	3139540	3770070	0.291107	0.447588	no	no
P09411	PGK1	Pgk1	1291130	3545595	1126245	866023	1039330	1034060	-1.05872	0.0326628	no	no
P09450	JUNB	Junb	4187.62	16298.2	4759.88	13884.9	6084.91	7720.06	0.193213	0.841083	no	no
P09470	ACE	Ace	2730.09	6093.52	15610.3	7656.52	0	8539.24	-0.492472	0.756104	no	no
P09528	FRIH	Fth1	196096	288180	841126	438901	316347	706427	0.158911	0.774988	no	no
P09541	MYL4	Myl4	977.06	2180.3	6267.52	3123.97	8402.58	4155.43	0.705845	0.62336	no	no
P09542	MYL3	Myl3	4917.7	4951.09	53576.1	2565.23	3817.4	16733.6	-1.50556	0.132015	no	no
P09581	CSF1R	Csf1r	16649.6	38077.6	23275.4	30435.6	13328.6	10648	-0.423223	0.550645	no	no
P09602	HMGN2	Hmgn2	892910	989998	1.07395e+06	1208540	1805060	1853955	0.675395	0.0916346	no	no
P09671	SODM	Sod2	535726	768881	447364	347043	384312	263276	-0.824538	0.0775054	no	yes
P09803	CADH1	Cdh1	10339.7	67217.4	8489.42	7350.41	11436.2	9002.08	-1.69092	0.0441063	no	no
P09813	APOA2	Apoa2	95912.1	33717.3	643186	1004758	545372	346792	1.4422	0.0715263	no	no
P09838	TDT	Dntt	108128	1545.86	68200.6	27722.9	67271.5	35759.1	-0.513049	0.557458	no	no
P09920	CSF3	Csf3	0	0	0	0	0	0	0	1	no	no
P09925	SURF1	Surf1	13818.4	8582.47	10567.7	1486.1	10207.2	10488.4	-0.715329	0.453718	no	no
P09926	SURF2	Surf2	147704	121246	113147	69578.1	176201	117876	-0.153806	0.754926	no	no
P0C090	RC3H2	Rc3h2	5194.86	3356.97	2774.82	0	3961.55	4457.89	-0.616348	0.758132	no	no
P0C0A3	CHMP6	Chmp6	18320.9	25502	23498.7	22505.8	18208.2	30087.5	0.0624566	0.919292	no	no
P0C1Q2	PDE11	Pde11a	0	0	0	0	2106.01	0	12.2978	0.0317047	no	no
P0C605	KGP1	Prkg1	1405.83	1442.71	0	0	0	0	-12.9534	0.0118122	no	no
P0C6B2	PTCRA	Ptcra	2337.39	0	0	2410.94	738.029	581.329	0.75361	0.815759	no	no
P0C6B7	IGSF6	Igsf6	1921.27	2256.37	2572.81	7084.19	0	4194.52	0.875442	0.666897	no	no
P0C7N9	PSMG4	Psmg4	38603.6	40122.9	45995.6	19251.6	39272	47276.2	-0.31338	0.57276	no	no
P0C7Q1	CC153	Ccdc153	27082.2	31766.2	45873.9	15356.9	41762.8	38109.4	-0.214594	0.70656	no	no
P0C7T6	ATX1L	Atxn1l	12447.1	14570.4	18178	33031.8	16623.2	18487.2	0.665345	0.333482	no	no
P0C872	JMJD7	Jmjd7	4278.37	1484.03	2567.05	822.349	14542.4	6822.81	1.24873	0.361715	no	no
P0C8B4	GON7	Gon7	13244.5	26331.8	15866	27948.1	10157.9	13519.2	-0.0163183	0.982239	no	no
P0CB42	ALKB1	Alkbh1	7642.84	11618.4	11950.3	1717.01	17482.8	18344.7	0.12383	0.890741	no	no
P0CG14	DERPC	Derpc	16333.9	22051.5	35736.5	46082.5	9566.25	56565.8	0.649077	0.349697	no	no
P0CG15	CTF8	Chtf8	6780.24	4111.82	8770.95	0	9894.59	13366.5	0.0800837	0.959028	no	no
P0CL69	ZN703	Znf703	0	627.071	0	3341.16	0	0	2.66576	0.54913	no	no
P0CW02	LY6C1	Ly6c1	27241.2	58460.7	44379.4	53739.8	123441	45981.7	0.730365	0.188911	no	no
P0CW03	LY6C2	Ly6c2	1343.23	5916.1	3017.78	3897.73	3468.48	0	-0.396863	0.846703	no	no
P0DJE0	PT100	Pet100	4326.99	9833.23	4188.87	3433.51	6044.09	5082.46	-0.396944	0.737063	no	no
P0DJF2	PT117	Pet117	18102.1	23448.8	18846.8	25628.7	24584.2	19781.3	0.219757	0.723301	no	no
P0DN34	NDUB1	Ndufb1	8205.08	13672.5	15975.4	23045.3	24559	18303.1	0.813953	0.240278	no	no
P0DOV1	IFI5B	Mnda	19294.2	38637.9	132035	45358.6	52079.6	363158	1.20459	0.121079	no	no
P0DOV2	IFI4	Ifi204	44554.3	62428.7	252770	83862.1	101047	588228	1.03576	0.156001	no	no
P0DP26;P0DP28;P0DP27	CALM1;CALM2;CALM3	Calm1;Calm2;Calm3	591780	713569	995572	1447740	1346025	1359450	0.865752	0.0429752	no	no
P0DP99	STMP1	Stmp1	9835.51	0	7847.07	10587.2	19533.1	20244.8	1.44921	0.314098	no	no
P0DPD9;P0DPE0	EFMT4	Eef1akmt4	14989.2	9000.57	9355.76	9696.2	12681.2	17743.2	0.206729	0.790837	no	no
P0DW87	ZTRF1	Zftraf1	26845.8	13916.2	14401.1	7851.63	37563.3	27969.4	0.279836	0.687235	no	no
P10078	ZFP28	Zfp28	1627.2	1020.16	2221.95	1592	2010.06	2772.14	0.355379	0.867456	no	no
P10107	ANXA1	Anxa1	141902	488965	101556	53715.7	67112	123082	-1.66508	0.00687166	no	no
P10126	EF1A1	Eef1a1	1465735	1119575	1841125	601170	2617155	2232175	0.192028	0.686355	no	no
P10166	MYCL	Mycl	32965.8	11720.2	25485.5	40073.4	110512	46577.6	1.4185	0.0215529	no	no
P10287	CADH3	Cdh3	0	6189.01	1516.48	4792.51	0	4108.75	0.291466	0.905879	no	no
P10300	CD8B	Cd8b	321354	264776	388930	86236.6	351620	530776	-0.129763	0.811151	no	no
P10400	POL1	Pol	0	0	1033.59	764.931	742.769	1898.07	1.74817	0.6034	no	no
P10404;P11370	ENV2	Fv4	80786.7	124248	131692	67648.1	107027	128452	-0.202619	0.677466	no	no
P10493	NID1	Nid1	71286.4	127364	58882.8	37429.9	57643.7	54943.2	-0.837165	0.0998265	no	no
P10518	HEM2	Alad	46297.3	44899.3	54094.4	10038.8	36293.7	39142.7	-0.874094	0.141113	no	no
P10598	CASB	Csn2	1090.54	5287.97	1429.44	0	0	0	-14.3778	0.00105309	no	no
P10605	CATB	Ctsb	632407	669139	616138	709375	671218	593322	0.0457682	0.915837	no	no
P10630	IF4A2	Eif4a2	20396.5	21017.2	10775.1	4687.04	21217.9	8222.61	-0.733292	0.342321	no	no
P10637	TAU	Mapt	23658.7	11606.7	26483.7	3892.26	13291.3	34960.7	-0.368998	0.635243	no	no
P10639	THIO	Txn	2033505	3401720	2232345	2191500	1363395	1886885	-0.471374	0.278717	no	no
P10648;P13745	GSTA2	Gsta2	2685.51	21622.9	0	0	0	0	-16.0356	9.56e-06	no	no
P10649	GSTM1	Gstm1	72907.2	97123.8	56942.7	27042.9	39090.4	36227.2	-1.19805	0.0191114	no	no
P10711	TCEA1	Tcea1	249668	292298	405001	334776	285517	412672	0.127096	0.778204	no	no
P10810	CD14	Cd14	6933.47	17465.8	22726.9	30873.2	11971.8	42392.2	0.885047	0.217348	no	no
P10833	RRAS	Rras	7529.01	14950.2	7241.9	5243.26	8837.52	8043.97	-0.487203	0.599048	no	no
P10852	4F2	Slc3a2	355541	486502	539271	767214	423860	648737	0.454913	0.334064	no	no
P10854	H2B1M	H2bc14	8464.91	3062.33	9367.14	8561.66	5021.25	8499.12	0.109816	0.914196	no	no
P10854;Q64475;Q6ZWY9;Q64525;Q64524;Q64478;Q8CGP2;Q9D2U9;Q8CGP0;P10853;Q8CGP1	H2B1B	H2bc3	3319775	2484455	5614555	6752225	8631910	8078700	1.0292	0.00670623	no	no
P10889	CXCL2	Cxcl2	0	2630.25	0	0	0	0	-12.8244	0.0295518	no	no
P10922	H10	H1-0	130280	255762	339804	355156	99849	374022	0.250115	0.668381	no	no
P10923	OSTP	Spp1	1584.85	3114.93	2305.45	5550.7	2013.28	4418.51	0.831299	0.603265	no	no
P11031	TCP4	Sub1	604532	456590	895964	321985	683610	681520	-0.2759	0.540884	no	no
P11032	GRAA	Gzma	38983.7	0	33837.2	1048.31	26192	18752.9	-0.817663	0.584722	no	yes
P11087	CO1A1	Col1a1	1533665	2048045	3951260	2793920	762810	2156960	-0.307279	0.565306	no	no
P11088	FILA	Flg	263.918	2836.81	0	0	0	0	-13.0642	0.0125444	no	no
P11103	PARP1	Parp1	630707	582133	671842	403856	642654	611441	-0.232757	0.58087	no	no
P11152	LIPL	Lpl	8833.32	23559.2	2658.2	5767.23	12830.5	9141.12	-0.432137	0.642727	no	no
P11157	RIR2	Rrm2	113088	59078.6	109884	18448	62202.2	124529	-0.581556	0.329188	no	no
P11247	PERM	Mpo	4757.19	14675.1	5534.85	4306.63	0	3536.88	-1.58509	0.345452	no	no
P11276	FINC	Fn1	492798	517246	289967	189264	127142	443640	-0.834332	0.116066	no	no
P11352	GPX1	Gpx1	280462	346978	190334	105026	128520	132764	-1.1994	0.0113328	no	no
P11404	FABPH	Fabp3	4343.43	26951.8	8062.55	5708.15	50753.6	4462.05	0.49405	0.600298	no	no
P11416	RARA	Rara	5391.57	10127.6	6537.7	14416.9	9669.2	9657.14	0.648952	0.464511	no	no
P11438	LAMP1	Lamp1	63640.2	95930.4	62106.7	44119.7	36387.2	28583.5	-1.00119	0.0598668	no	no
P11440	CDK1	Cdk1	282162	176072	146644	93093.8	179305	97603.7	-0.770178	0.120114	no	no
P11531	DMD	Dmd	3401.41	3997.83	4025.12	14104.8	16152.5	10097.7	1.82407	0.0510066	no	no
P11591	MUP5	Mup5	0	0	0	0	0	0	0	1	no	no
P11609	CD1D1	Cd1d1	23953.7	61092.2	58594.4	108032	112222	67548.2	1.02836	0.0576972	no	no
P11627	L1CAM	L1cam	6410.95	4530.43	0	0	5691.23	0	-1.16554	0.686839	no	no
P11672	NGAL	Lcn2	6616.15	83143.1	7725.28	0	0	2.10623e+06	4.24097	1	no	no
P11679	K2C8	Krt8	170582	849040	56040.2	39585.4	209381	29177.8	-2.08056	0.0157483	no	no
P11680	PROP	Cfp	19144.5	38471.1	17946.2	23793.1	23678	12457.6	-0.320243	0.629954	no	no
P11688	ITA5	Itga5	15438.2	29176.6	21951.8	49649.5	17869.1	33029.2	0.665572	0.305509	no	no
P11725	OTC	Otc	0	0	0	0	0	0	0	1	no	no
P11798	KCC2A	Camk2a	1673.16	2611.39	2281.64	0	0	0	-14.1129	0.00148492	no	no
P11835	ITB2	Itgb2	215136	451802	361550	225772	364414	331210	-0.202715	0.658982	no	no
P11859	ANGT	Agt	51759.6	73992.1	74752.4	120698	50444	34623.5	0.152743	0.797877	no	no
P11862	GAS2	Gas2	3060.24	4028.7	4538.31	2131.72	5287.5	5539.98	0.075267	0.956974	no	no
P11881	ITPR1	Itpr1	14724.9	7900.8	13119.6	11237	17061	21113.8	0.410562	0.56667	no	no
P11928	OAS1A	Oas1a	17040.5	49521.9	7207.31	3439.32	4690.62	12363.9	-1.95784	0.0217725	no	no
P11930	NUD19	Nudt19	3864.96	3507.37	4174.73	0	7098.53	2547.36	-0.433219	0.824252	no	no
P11942	CD3G	Cd3g	109437	113042	129586	143704	234744	122901	0.48448	0.306252	no	no
P11983	TCPA	Tcp1	901491	482388	605594	135176	504729	471443	-0.958377	0.058427	no	no
P12023	A4	App	10990.4	57861.4	11208.8	18982.5	11711.2	12113.4	-0.874466	0.264184	no	no
P12032	TIMP1	Timp1	0	2489.41	0	1683.15	0	6295.32	1.58887	0.646744	no	no
P12242	UCP1	Ucp1	3615.93	2904.42	3832.16	0	145520	4961.85	3.68673	0.027704	no	no
P12246	SAMP	Apcs	0	2892.19	3725.38	10665.2	17441.1	6708.48	2.41028	0.129074	no	no
P12265	BGLR	Gusb	180345	266175	186475	46382.9	171637	193475	-0.740148	0.155093	no	no
P12367	KAP2	Prkar2a	10421.8	13474.2	9926.66	10236	16183.2	10302.2	0.0812403	0.916792	no	no
P12382	PFKAL	Pfkl	137271	143754	84471.5	39813.8	144656	109222	-0.432948	0.417357	no	no
P12388	PAI2	Serpinb2	4238.53	14545.5	21829.7	0	4266.15	2480.54	-2.7359	0.0828291	no	no
P12399	CTL2A	Ctla2a	2882.72	7426.82	5534.69	6867.62	0	6683.98	-0.144425	0.932607	no	no
P12400	CTL2B	Ctla2b	399.391	0	0	1119.47	0	0	1.71066	0.692363	no	no
P12658	CALB1	Calb1	1103.98	6878.3	2081.99	902.41	0	0	-3.20647	0.29494	no	no
P12710	FABPL	Fabp1	5095.48	29953.2	5089.8	2750.62	7385.89	10505.5	-1.08146	0.266438	no	no
P12787	COX5A	Cox5a	1300175	1501930	2094120	3394950	3375395	2195865	0.899529	0.0321954	no	no
P12804	FGL2	Fgl2	3050.79	5658.27	4763.3	2825.83	4583	2446.22	-0.475648	0.739889	no	yes
P12815	PDCD6	Pdcd6	59941.2	80784.6	50967.1	29627.8	52213.9	58492.4	-0.523083	0.305632	no	no
P12850	GROA	Cxcl1	0	1305.63	0	0	0	0	-11.8142	0.0320044	no	no
P12970	RL7A	Rpl7a	348063	250422	492322	98396.9	468921	432544	-0.235477	0.655529	no	no
P13011	SCD2	Scd2	0	0	3959.26	0	3376.2	4734.31	0.946733	0.774557	no	no
P13020	GELS	Gsn	250096	114640	86843.1	98209.6	255719	69640.4	-0.171897	0.769887	no	no
P13297;Q03358;P70354	MSX1;MSX2;MSX3	Msx1;Msx2;Msx3	6259.87	0	23874.8	0	9089.98	14527	-0.469905	0.809378	no	no
P13379	CD5	Cd5	51779	193248	58553.1	81739.9	36083.1	32021.7	-0.938851	0.152033	no	no
P13405	RB	Rb1	47521.3	27701.2	38279.8	12699.8	22164.1	27224.9	-0.941719	0.109471	no	no
P13412	TNNI2	Tnni2	1708.66	12893.1	2472.56	0	0	0	-15.5097	3.22e-06	no	no
P13439	UMPS	Umps	74636.4	78364.9	68091.6	40863.9	91188.5	81668.4	-0.128316	0.790905	no	no
P13504	IL1R1	Il1r1	5795.52	26800.2	6370.51	2304.1	0	5878.77	-2.29464	0.14696	no	no
P13516	ACOD1	Scd1	5421.6	3703.35	7124.37	0	20230.4	6714.42	0.564495	0.72137	no	no
P13542;Q5SX39;Q5SX40	MYH4	Myh4	19131.8	126857	57248.4	11604.5	34430.9	13829.8	-1.83828	0.00932778	no	no
P13595	NCAM1	Ncam1	131284	15301.6	107393	256856	117554	97399.1	0.988386	0.160455	no	no
P13597	ICAM1	Icam1	54437.6	209887	62440.6	42264.6	56125.9	34709.2	-1.32175	0.0277037	no	yes
P13609	SRGN	Srgn	0	14140.2	0	2248.27	0	0	-2.39998	0.475912	no	no
P13634	CAH1	Ca1	76638.1	70591.1	66875.4	51635.9	26542.5	29827.7	-0.929721	0.090338	no	no
P13705	MSH3	Msh3	15177.4	7290.02	17062.5	8802.51	20328.7	14806.9	0.0899678	0.902912	no	no
P13707	GPDA	Gpd1	13244.7	8073.9	21122.5	2921.97	145565	6200.01	1.71674	0.0858037	no	no
P13864	DNMT1	Dnmt1	893197	307324	566002	312997	1041820	686478	0.10622	0.836605	no	no
P14069	S10A6	S100a6	45387.7	230304	69809.4	84250.7	50651.3	47746.2	-0.875687	0.168349	no	no
P14094	AT1B1	Atp1b1	191834	235462	235718	28831.8	139024	182188	-1.04908	0.059182	no	no
P14106	C1QB	C1qb	37129.2	63203.3	30765.2	7508.57	26888.7	26966.5	-1.21585	0.0510522	no	no
P14115	RL27A	Rpl27a	269910	321368	344636	50567.5	233536	286722	-0.836327	0.122681	no	no
P14131	RS16	Rps16	1.04071e+06	798256	1.07634e+06	156664	823253	926433	-0.741182	0.159379	no	no
P14142	GLUT4	Slc2a4	814.929	0	0	0	4723.55	0	2.30041	0.598346	no	no
P14148	RL7	Rpl7	554936	357196	518944	94065.2	450893	439608	-0.662812	0.207062	no	no
P14152	MDHC	Mdh1	934134	1.02071e+06	792310	298568	683658	495098	-0.971425	0.0271414	no	no
P14206	RSSA	Rpsa	768973	1139925	1228160	760545	1318395	1434155	0.108833	0.794967	no	no
P14211	CALR	Calr	358606	736461	499214	614408	778738	651279	0.336842	0.454404	no	no
P14231	AT1B2	Atp1b2	17992.4	5085.6	7025.12	16748.9	43557.3	9770.25	1.14616	0.152992	no	no
P14234	FGR	Fgr	6141.57	6715.09	11843.2	3499.8	5672.77	12454	-0.262776	0.791238	no	no
P14404	MECOM	Mecom	0	611.273	1431.48	6433.65	0	207.722	2.02048	0.525516	no	no
P14430;P79568	HA18	H2-Q8	0	10653.9	0	0	0	0	-14.8424	0.00650074	no	no
P14432	HA1T	H2-T3	56197.7	87739.1	103656	51771.2	91070.9	150552	0.174535	0.728381	no	no
P14576;E9PXC0	SRP54	Srp54	75670.4	91058.1	73525.3	28210.7	46796.8	55135.6	-0.950336	0.0551583	no	no
P14602	HSPB1	Hspb1	37112.6	80044.2	31408.8	58445.8	41425.2	35422.8	-0.106977	0.854336	no	no
P14685	PSMD3	Psmd3	528399	495840	536404	111636	600928	630618	-0.346776	0.513228	no	no
P14719	ILRL1	Il1rl1	4492.7	5451.77	6139.2	10206.5	8955.48	9624.69	0.850011	0.383456	no	no
P14733	LMNB1	Lmnb1	1357195	1601185	1459930	1809770	2823930	1644110	0.478066	0.237751	no	no
P14824	ANXA6	Anxa6	529122	1471955	346409	172100	361946	222141	-1.71066	0.00260524	no	no
P14869	RLA0	Rplp0	348865	275482	391010	84255.1	492458	478339	-0.0722756	0.893875	no	no
P14873	MAP1B	Map1b	7322.81	68001.9	10254	20110.8	8901.69	20348.2	-0.781851	0.349506	no	no
P14901	HMOX1	Hmox1	111138	109968	111982	53745.5	57911.8	146333	-0.434927	0.391624	no	no
P15037;P27577	ETS1	Ets1	485901	162976	238968	203818	268234	239581	-0.362085	0.478898	no	no
P15066	JUND	Jund	59485.4	63332.8	34389.7	42600	14070.9	13514	-1.05963	0.12017	no	no
P15089	CBPA3	Cpa3	516.106	0	0	1100.23	671.424	0	1.84605	0.631081	no	no
P15105	GLNA	Glul	48039.6	75901.4	52969.9	26639.5	96202.2	50894.9	-0.124319	0.818402	no	no
P15116	CADH2	Cdh2	0	20568.3	2154.2	7981.27	13871.3	7485.61	0.314617	0.83869	no	no
P15208	INSR	Insr	3027.54	7774.06	4178.43	6265.54	9111.3	7244.51	0.558065	0.607351	no	no
P15261	INGR1	Ifngr1	67956.6	124705	80618.5	88850.4	81002.7	79264.8	-0.131253	0.789803	no	no
P15306	TRBM	Thbd	7878.05	18354.9	11927.5	13363.1	9524.64	9378.78	-0.209622	0.795009	no	no
P15307	REL	Rel	7316.22	14147.8	5482.04	0	7291.74	5110.24	-1.30796	0.410372	no	no
P15314	IRF1	Irf1	4594.59	2759.53	4273.27	4681.52	5782.72	7116.06	0.559465	0.654848	no	yes
P15327	PMGE	Bpgm	49366.2	40682.9	50043	26000.3	59079.3	41481.1	-0.214056	0.690768	no	yes
P15331	PERI	Prph	1484.54	23991.5	1019.66	756.441	3481.11	0	-2.75438	0.144342	no	no
P15379	CD44	Cd44	93268.4	300677	108547	338861	55110.9	92274.6	0.100665	0.88731	no	no
P15508	SPTB1	Sptb	29994.4	18953.5	33636.8	40728.6	38911.3	23523.5	0.350037	0.552453	no	no
P15532	NDKA	Nme1	3003880	3550390	3579605	1849555	2635670	3402545	-0.412696	0.267986	no	no
P15533	TR30A	Trim30a	509.793	7596.88	759.301	1443.79	1700.19	0	-1.46492	0.559183	no	no
P15535	B4GT1	B4galt1	9552.44	19180.7	11304.1	4426.94	14535.4	17209	-0.260304	0.74749	no	no
P15620	ZN271	Znf271	229.218	0	0	0	2210.24	1390.88	3.7401	0.360333	no	no
P15656	FGF5	Fgf5	9363.7	15729.1	22945.2	26897.9	49373.2	30090.8	1.1207	0.0720572	no	no
P15702	LEUK	Spn	137206	338744	193838	294424	148410	257234	0.0971255	0.854939	no	no
P15806	TFE2	Tcf3	43567.1	23911.5	63914	231623	74147.9	135157	1.84613	0.00265118	no	no
P15806;Q60722;Q61286	HTF4	Tcf12	164420	34841.3	146760	389395	164602	156041	1.13516	0.0760058	no	no
P15864	H12	H1-2	2113960	2123800	3420915	7419900	9690475	5396380	1.56037	8.07e-05	no	no
P15919	RAG1	Rag1	142359	55499.7	168826	68686	146598	208741	0.131803	0.807572	no	no
P15920	VPP2	Atp6v0a2	10312.2	7670.77	8463.99	5554.23	7575.04	7881.02	-0.375246	0.690371	no	no
P15947	KLK1	Klk1	0	3012.93	1904.04	0	0	0	-13.6837	0.00851362	no	no
P15948	K1B22	Klk1b22	0	0	0	0	0	0	0	1	no	no
P15949	K1KB9	Klk1b9	0	385.592	0	1940.4	0	0	2.58289	0.565251	no	no
P16015	CAH3	Ca3	64676.2	24955.7	73705.1	14927	78723.9	16366	-0.664873	0.330065	no	no
P16045	LEG1	Lgals1	1581460	1786800	1332030	1506975	2021475	1116770	-0.0344475	0.935494	no	no
P16110	LEG3	Lgals3	1113005	1329240	1280625	1348015	1719435	1521325	0.277852	0.486364	no	no
P16125	LDHB	Ldhb	437277	222056	346164	213326	386503	447150	-0.0132407	0.977256	no	no
P16254	SRP14	Srp14	71574.2	74199.3	104905	88210.2	74280.4	101856	0.0811219	0.867419	no	no
P16277	BLK	Blk	1997.48	8218.68	3694.28	0	3019.72	0	-2.38422	0.35142	no	no
P16283;P13808	B3A2	Slc4a2	15135.5	12266	28535.3	22560.4	27831.5	40763.9	0.678343	0.279425	no	no
P16294	FA9	F9	3169.82	8034.19	4795.1	2840.42	6255.52	5107.78	-0.243719	0.843616	no	no
P16297	IL2RB	Il2rb	0	8230.88	1766.06	0	0	3344.27	-1.75926	0.578953	no	yes
P16301	LCAT	Lcat	7331.15	7750.89	11975.3	16331.5	9209.86	7480.12	0.369258	0.668616	no	no
P16305	GBRA6	Gabra6	43339.4	95412.4	109228	138022	190988	134173	0.893805	0.0863655	no	no
P16330	CN37	Cnp	80523.3	54798.1	62745.6	36089.5	65686.9	80168	-0.198922	0.691359	no	yes
P16331	PH4H	Pah	47817.8	65903.2	48572.2	17686.5	0	27925	-1.81318	0.19209	no	no
P16332	MUTA	Mmut	17712.5	26954	29677.5	31983.2	46863.4	33611.9	0.576471	0.30781	no	no
P16374	ZFP60	Zfp60	1436.49	1662.85	6462.48	3180.49	3967.48	4608.17	0.305387	0.843161	no	no
P16381;Q62095;Q62167	DDX3X	Ddx3x	875269	686000	711176	101587	839582	642667	-0.666287	0.238866	no	no
P16382	IL4RA	Il4r	0	3771.79	0	0	0	0	-13.3444	0.02616	no	yes
P16406	AMPE	Enpep	4940.45	18703.1	4350.44	6759.73	10504.1	6767.15	-0.26792	0.781614	no	no
P16460	ASSY	Ass1	55125.2	20892.2	13638.3	8162.23	59382.4	11663.6	-0.329969	0.672995	no	no
P16546	SPTN1	Sptan1	496456	886254	803852	1068200	976251	813070	0.405116	0.364741	no	no
P16627	HS71L	Hspa1l	46243.3	81409.5	72238.2	24437.5	50375.1	56750.4	-0.676205	0.192732	no	no
P16675	PPGB	Ctsa	95247.6	165245	80082.2	28916.8	71977.7	54016.1	-1.22487	0.0201324	no	no
P16872	IL7RA	Il7r	0	0	0	0	0	0	0	1	no	no
P16879	FES	Fes	1340.56	2508.3	1106.98	1595.89	2035.22	2226.51	0.194597	0.928235	no	no
P16951	ATF2	Atf2	35308.6	32199.4	38383.6	90211	49736	42377.7	0.855096	0.130074	no	no
P17012	ZFX	Zfx	22156.6	19362	22530.1	22159.7	25594.6	21372.2	0.098561	0.872357	no	no
P17047	LAMP2	Lamp2	341722	473180	333505	920140	488993	387314	0.717481	0.165832	no	no
P17095	HMGA1	Hmga1	1.08091e+06	779028	1341155	930550	962693	711793	-0.283648	0.515694	no	no
P17125	TGFB3	Tgfb3	1563.31	11171.3	3651.76	5953.35	4552.1	13646.5	0.506465	0.650523	no	no
P17156	HSP72	Hspa2	52480.1	62673.4	113284	143288	64920.1	103333	0.521531	0.337328	no	no
P17182	ENOA	Eno1	1416245	3276010	1056468	506173	1129160	964858	-1.23354	0.0133916	no	no
P17183	ENOG	Eno2	4232.46	32574.7	3686.93	0	1985.7	2831.76	-3.26614	0.0486195	no	no
P17225	PTBP1	Ptbp1	749356	764508	732222	465585	876563	717012	-0.185378	0.659589	no	no
P17426	AP2A1	Ap2a1	36219.3	31575.5	35706.8	8814.26	26160.8	33466.1	-0.703372	0.251508	no	no
P17427;P17426	AP2A2	Ap2a2	52081.2	41736.2	38257.1	12227.8	45092.1	46974.1	-0.461023	0.440568	no	no
P17433	SPI1	Spi1	3301.2	6754.93	4540.07	8020.85	4808.57	7018.22	0.470729	0.678213	no	no
P17439	GBA1	Gba1	46075.6	64535.7	42919.1	9396.62	30447.1	21670.5	-1.42067	0.018874	no	no
P17532	TPH1	Tph1	0	0	0	5993.46	13596.1	3854.89	15.9071	2.86e-08	no	no
P17563;Q63836	SBP1	Selenbp1	22761.2	35529.5	36080.9	16776.5	32881.5	18474.6	-0.511522	0.388561	no	no
P17665	COX7C	Cox7c	147692	106317	136078	75216.6	229462	159040	0.158517	0.746659	no	no
P17679	GATA1	Gata1	0	0	0	0	0	0	0	1	no	no
P17710	HXK1	Hk1	54700.9	48503.8	51348.8	25220.9	60420.2	47750.3	-0.290816	0.576579	no	no
P17742	PPIA	Ppia	4569290	4286325	4969145	3873015	4567805	5419485	-0.0259323	0.940829	no	no
P17751	TPIS	Tpi1	1834580	2704015	1947475	3082335	2966005	2855455	0.453993	0.250394	no	no
P17809	GTR1	Slc2a1	39498.2	36441	20209.3	5402.41	49849.5	25467.3	-0.409106	0.562056	no	no
P17897	LYZ1	Lyz1	3373.91	12738.2	7035.22	0	4039.41	3232.81	-1.84372	0.285406	no	no
P17918	PCNA	Pcna	1995690	1.11882e+06	1207030	930198	980134	834784	-0.668874	0.128876	no	no
P18052	PTPRA	Ptpra	17395.4	15392.5	10396.2	4472.94	7931.1	6210.07	-1.27865	0.129853	no	no
P18155	MTDC	Mthfd2	53259.2	49103.9	135708	41726.9	60592.8	215444	0.3416	0.578023	no	yes
P18181	CD48	Cd48	94043.6	125470	114722	40095.9	54129.9	87806.6	-0.935285	0.0576044	no	no
P18242	CATD	Ctsd	1726605	1768670	1906205	735544	1035725	1135271	-0.93704	0.0189435	no	no
P18337	LYAM1	Sell	5643.19	2732.91	3128.07	6326.86	13188.8	0	0.7377	0.666846	no	yes
P18406	CCN1	Ccn1	0	0	0	0	0	0	0	1	no	no
P18525;A0A075B5Q9;A0A075B5Q4	A0A075B5Q4;A0A075B5Q9	Ighv5-12;Ighv5-15	2417.25	0	0	0	0	0	-12.7308	0.0301545	no	no
P18531;A0A075B5S6	HVM60	Ighv3-6	3916.06	453.664	0	0	198.638	0	-4.68745	0.265587	no	no
P18572	BASI	Bsg	411154	530294	494304	1332830	705835	551100	0.930433	0.0674067	no	no
P18608	HMGN1	Hmgn1	70020.3	10780	35933.3	90358.1	115690	54729.5	1.14767	0.0764323	no	no
P18654	KS6A3	Rps6ka3	31613.2	54798.2	22550.8	11718.5	24498.2	25256.6	-0.915157	0.138828	no	no
P18654;P18653;Q9WUT3	KS6A1	Rps6ka1	140938	240794	131054	42754.8	145583	169802	-0.637257	0.231781	no	no
P18760;P45591	COF1	Cfl1	1277390	2276035	2070325	1436590	2008305	1809200	-0.126968	0.75284	no	no
P18761	CAH6	Ca6	0	1901.94	3093.24	0	0	0	-13.68	0.0084787	no	no
P18826	KPB1	Phka1	0	748.685	0	0	0	0	-11.0121	0.0310365	no	no
P18828	SDC1	Sdc1	5389.55	6152.97	4933.34	4288.71	2198.76	5450.98	-0.462145	0.714867	no	no
P18872	GNAO	Gnao1	1053.47	829.371	0	3657.12	1590.38	0	1.59118	0.619565	no	no
P18911	RARG	Rarg	0	5796.17	0	0	0	0	-13.9642	0.0183528	no	no
P19001	K1C19	Krt19	7401.06	125880	4006.28	11981.3	3785.68	4734.56	-2.66095	0.0115211	no	no
P19070	CR2	Cr2	0	10879.9	0	0	0	0	-14.8727	0.00603715	no	no
P19096	FAS	Fasn	359180	288007	368092	42630.9	543705	345851	-0.27215	0.662077	no	no
P19123	TNNC1	Tnnc1	300.327	158.101	7955.39	0	0	0	-14.3952	0.00154546	no	no
P19137	LAMA1	Lama1	3247.19	0	0	0	0	381.138	-3.31663	0.472361	no	no
P19157	GSTP1	Gstp1	292886	470920	335607	155340	223230	276856	-0.800734	0.0814129	no	no
P19182	IFRD1	Ifrd1	6533.39	6576.17	6696.03	0	13827	7902.05	-0.0417863	0.978667	no	no
P19221	THRB	F2	39483.9	16971	89840.1	47207.3	47232.6	115335	0.495183	0.425978	no	no
P19246	NFH	Nefh	12386.6	33129.2	18412.9	5715.31	21352.3	31196.6	-0.257914	0.723718	no	no
P19253	RL13A	Rpl13a	147342	149484	132634	17453	151786	106624	-0.783858	0.200717	no	no
P19258	MPV17	Mpv17	5673.99	5207.44	9156.7	0	17842.9	12916.8	0.45791	0.762997	no	no
P19324	SERPH	Serpinh1	148323	142299	268546	112366	85950.6	330919	-0.125123	0.819636	no	no
P19426	NELFE	Nelfe	52279.8	55165.2	58317.5	80926.4	68735.6	64243.8	0.384747	0.435288	no	no
P19437	CD20	Ms4a1	0	0	0	0	0	0	0	1	no	no
P19467	MUC13	Muc13	1635.21	35665.1	1180.69	4250.53	0	0	-2.92342	0.174922	no	no
P19536	COX5B	Cox5b	865012	749702	1118596	1825125	1429170	1323010	0.776712	0.07444	no	no
P19639	GSTM3	Gstm3	3225.32	7579.7	3657.14	0	0	1685.95	-3.27782	0.214485	no	no
P19783	COX41	Cox4i1	383741	449243	539915	554630	651386	471124	0.288569	0.509652	no	no
P19788	MGP	Mgp	11512	19953.7	4108.48	5625.56	0	9418.42	-1.25134	0.413262	no	no
P19973	LSP1	Lsp1	135150	695449	137363	66824.2	223965	164308	-1.20357	0.0641862	no	no
P20029	BIP	Hspa5	726410	1192400	1032130	1103805	1537710	1053235	0.304778	0.473451	no	no
P20040;P04230	HB21	H2-Eb1	12164.4	159088	31984.5	57026.9	20675	27335.2	-0.874147	0.270292	no	no
P20060	HEXB	Hexb	222585	420298	198812	82042.4	130986	117944	-1.40379	0.0043335	no	no
P20065	TYB4	Tmsb4x	320072	1479580	488982	1281990	838824	731076	0.356972	0.535794	no	no
P20067	ID1	Id1	4248.31	577.624	2070.01	221630	12773.3	3354.16	5.34903	3.15e-05	no	no
P20108	PRDX3	Prdx3	64301	154592	127306	30843.4	89731	70135	-0.943505	0.0717871	no	no
P20109	IL13	Il13	569.124	6600.11	0	0	0	0	-14.2732	0.00543984	no	no
P20334	TNR9	Tnfrsf9	0	5470.7	2297.31	871.222	0	1848.37	-1.51958	0.61428	no	no
P20352	TF	F3	3827.48	3998.18	5516.82	0	0	2491.1	-2.58234	0.324478	no	no
P20357	MTAP2	Map2	4602.65	32141	2309.7	43743.8	6917.61	0	0.576708	0.710971	no	no
P20444	KPCA	Prkca	24462.8	17818	25703.2	7180.76	17897.9	24950.9	-0.538017	0.425638	no	no
P20491	FCERG	Fcer1g	28927.7	38217.8	47559.1	53694.5	33806.9	27242.8	0.0676677	0.909374	no	no
P20664	PRI1	Prim1	90812.7	88778.4	117814	48429.5	92963.6	104765	-0.33835	0.474672	no	no
P20693	FCER2	Fcer2	0	0	0	0	0	0	0	1	no	no
P20801	TNNC2	Tnnc2	6313.51	20402.7	10007.5	3502.03	21872.7	10737.3	-0.151555	0.8612	no	no
P20852	CP2A5	Cyp2a5	2606.66	18713.5	0	0	0	0	-15.8467	2.4e-05	no	no
P20918	PLMN	Plg	94575.1	97447.9	127248	27873.5	87066.1	121126	-0.540041	0.301838	no	no
P20934	EVI2A	Evi2a	1777.97	7573.7	5898.61	12008.3	5767.63	5516.55	0.700691	0.522795	no	no
P21126	UBL4A	Ubl4a	193362	292393	204615	366131	235522	229564	0.3085	0.534447	no	no
P21180	CO2	C2	5472.69	7038.52	7348.03	6911.2	12172.1	6931.6	0.355154	0.713213	no	no
P21271	MYO5B	Myo5b	10720.2	11494.9	10144.1	30536.8	28090.8	14280.6	1.20242	0.0884451	no	no
P21278	GNA11	Gna11	4963.42	4458.36	3652.01	0	2465.72	4757.45	-1.03739	0.599048	no	no
P21279	GNAQ	Gnaq	5631	7014.43	5326.49	3925.18	2869.22	3973.72	-0.734344	0.558405	no	no
P21440;P06795;P21447	MDR1A	Abcb1a	9020.41	18970.5	11720.9	5363.11	14482.2	10783.9	-0.460589	0.567551	no	no
P21460	CYTC	Cst3	17655.2	47911.6	18215.4	15795.4	20809.3	16648.4	-0.687932	0.297967	no	no
P21550	ENOB	Eno3	98302.2	486444	83545.4	37579.9	77363.9	69565.2	-1.94479	0.00312722	no	no
P21570	ANGI	Ang	290.572	283.435	371.245	0	0	0	-11.3136	0.00431092	no	no
P21614	VTDB	Gc	102454	79875.7	243605	108775	122427	164298	-0.11189	0.828395	no	no
P21619	LMNB2	Lmnb2	190028	179886	215448	382974	209388	176197	0.466471	0.366075	no	no
P21784	RAG2	Rag2	9386.6	0	8077.89	6461.35	13027.1	6816.57	0.549396	0.721368	no	no
P21812	MCPT4	Mcpt4	486.644	1545.53	1293.91	0	2921.07	0	-0.354209	0.912925	no	no
P21836	ACES	Ache	0	2768.85	0	0	0	0	-12.8985	0.0286968	no	no
P21844	CMA1	Cma1	3889.98	2581.32	2072.26	3353.66	3449.36	2762.95	0.150485	0.926112	no	no
P21855	CD72	Cd72	547.505	3097.03	1327.81	0	3678.34	4209.88	0.489836	0.841559	no	no
P21952;P31361;P62515;P31360	PO3F1	Pou3f1	0	17674.1	1615.67	589.558	0	0	-4.76955	0.117704	no	no
P21956	MFGM	Mfge8	9491.85	36041.9	10980	6620.11	10610.5	13845.6	-0.938589	0.229723	no	no
P21958	TAP1	Tap1	7786.86	15028.3	5794.6	1503.05	9955.07	5934.03	-0.86127	0.408045	no	yes
P21981	TGM2	Tgm2	259862	370440	205322	57887.5	150657	144306	-1.34291	0.00689862	no	no
P21995	EMB	Emb	70888.4	179313	111969	42542.6	103912	86248.3	-0.717621	0.166004	no	no
P22227	ZFP42	Zfp42	0	0	0	3314.45	4317.38	3193.61	14.8178	0.000253794	no	no
P22315	HEMH	Fech	5114.07	5741.03	7502.74	3750.36	8384.33	6833.12	-0.0160726	0.988205	no	no
P22366	MYD88	Myd88	9089.74	12668	9220.89	4726.59	14029.5	11447.8	-0.133393	0.875775	no	yes
P22437	PGH1	Ptgs1	3626.56	12405.5	3377.22	1366.7	6856.28	3569.07	-0.84778	0.506014	no	no
P22599	A1AT2	Serpina1b	538594	357562	1088820	1713410	1.08249e+06	772546	0.933452	0.0790622	no	no
P22646	CD3E	Cd3e	148490	180190	188019	72316.6	198618	206154	-0.206489	0.665843	no	no
P22682;Q3TTA7	CBL	Cbl	304488	186723	168286	136313	198447	188086	-0.389408	0.408267	no	no
P22777	PAI1	Serpine1	1551.38	12808	5874.44	7377.18	0	3948.15	-0.696411	0.684091	no	no
P22892	AP1G1	Ap1g1	46114.6	43510.2	38854.6	15404.4	37446.6	47678.8	-0.453173	0.428854	no	no
P22907	HEM3	Hmbs	31362.2	48992.9	36573.3	22134.8	34013.4	34189.2	-0.422259	0.454874	no	no
P22935	RABP2	Crabp2	0	1717.3	0	0	0	0	-12.2095	0.031945	no	no
P23116	EIF3A	Eif3a	466876	555062	591208	422524	533996	646862	-0.0441206	0.917294	no	no
P23188	FURIN	Furin	386.559	3514.28	918.192	1641.4	0	878.149	-0.805937	0.773494	no	no
P23198	CBX3	Cbx3	275404	326434	330926	463180	660950	464551	0.744404	0.0893036	no	no
P23242	CXA1	Gja1	0	1841.92	0	19508.3	0	416.278	3.67971	0.192528	no	no
P23249	MOV10	Mov10	9356.58	14368.5	18049	7992.02	10391.6	14470.5	-0.382335	0.622402	no	yes
P23298	KPCL	Prkch	16536	34047.3	33903.8	9818.33	16977.9	37839.3	-0.469767	0.476633	no	no
P23336	GGTA1	Ggta1	1146.48	583.049	943.909	0	0	982.231	-1.61642	0.632783	no	no
P23475	XRCC6	Xrcc6	69542.7	42467.7	80436.4	23418.5	33447.1	67726.9	-0.695578	0.205055	no	no
P23506	PIMT	Pcmt1	218438	245280	233981	398356	274074	248068	0.440243	0.359046	no	no
P23591	FCL	Gfus	82104.6	109490	78607.2	23026.8	89673.3	90116.4	-0.533394	0.317491	no	no
P23611	IRF8	Irf8	3061.14	4494.89	3667.18	3200.85	2712.49	4007.37	-0.188568	0.900389	no	yes
P23708	NFYA	Nfya	52111.6	42783.9	65337.6	79780.2	63294.3	75250.2	0.46335	0.351935	no	no
P23772	GATA3	Gata3	9772.13	3984.25	5605.41	6747.58	8755.05	6762.23	0.170011	0.867292	no	no
P23780	BGAL	Glb1	75326.3	87614.1	67182.2	32657.3	71677.6	51625.2	-0.633307	0.199352	no	no
P23798	PCGF2	Pcgf2	6458.22	7794.24	8180.72	1900.57	10231.9	7089.99	-0.341734	0.745727	no	no
P23804	MDM2	Mdm2	1220.41	2594.2	4446.8	1843.41	0	3916.36	-0.502916	0.826574	yes	no
P23819	GRIA2	Gria2	16538.8	10173.8	23565.1	19329	11308.6	20760.6	0.061009	0.930797	no	no
P23881	TCEA3	Tcea3	1935.08	2498.03	0	3321.06	4314.9	2819.78	1.18322	0.593359	no	no
P23906	IRF2	Irf2	23950.4	32610	37230.1	118172	44865.3	39620.7	1.22832	0.047658	no	yes
P23927	CRYAB	Cryab	3367.36	26345.5	10764.9	2711.2	1710.11	3083.9	-2.42454	0.0231936	no	no
P23950	TISB	Zfp36l1	1946.15	5940.93	8550.78	4900.06	9419.74	15244	0.785775	0.441633	no	no
P23950;P23949;P22893;Q5ISE2	TISD	Zfp36l2	44155.2	41179.7	54059.4	106388	73079.1	59498.1	0.829483	0.111826	no	no
P23953;D3Z5G7	EST1C	Ces1c	196244	107790	296779	170319	180096	138538	-0.278979	0.575409	no	no
P24063	ITAL	Itgal	112948	225984	168776	36684.9	134493	156420	-0.745181	0.167637	no	no
P24161	CD3Z	Cd247	18644.5	152314	30119.5	47523.9	28636.5	41214.4	-0.763028	0.284512	no	no
P24270	CATA	Cat	374802	232806	232828	237669	395810	217328	-0.02538	0.957585	no	no
P24288	BCAT1	Bcat1	46711.4	30241.8	42007.5	6576.86	47530.1	59933.4	-0.204724	0.762697	no	no
P24369	PPIB	Ppib	212958	334250	211527	120940	187702	147280	-0.779383	0.0938233	no	no
P24452	CAPG	Capg	72168.4	268350	70622.9	49085.3	34927.1	57684.5	-1.55048	0.0109529	no	no
P24472	GSTA4	Gsta4	16548.5	18094.2	9318.16	0	28855.2	8198.15	-0.438493	0.759763	no	no
P24527	LKHA4	Lta4h	157192	87521.2	123815	54100.5	126854	108054	-0.431577	0.389949	no	no
P24547	IMDH2	Impdh2	288147	156200	192040	36655.2	318404	211930	-0.315192	0.598747	no	no
P24549	AL1A1	Aldh1a1	10778.6	15451.4	10706.8	7672.4	18182	11097.9	-0.0717563	0.926726	no	no
P24604	TEC	Tec	7854.06	16609.7	15389	46666	36144.8	25786.2	1.49413	0.0211499	no	no
P24622	CRYAA	Cryaa	0	2492.37	0	0	0	1353.07	-1.08017	0.802651	no	no
P24638	PPAL	Acp2	60025.3	112162	91802.2	136343	125388	103427	0.484594	0.336998	no	no
P24668	MPRD	M6pr	122551	234965	152506	162787	162118	218028	0.0664175	0.888703	no	no
P24788	CD11B	Cdk11b	143217	119952	180038	135447	147876	192736	0.0815622	0.858877	no	no
P24860	CCNB1	Ccnb1	21052.4	5190.26	12091	4871.6	16113.6	11185.5	-0.357907	0.672894	no	no
P25085	IL1RA	Il1rn	9311	124469	12621	4792.43	6043.69	7527.16	-3.05627	0.00071004	no	no
P25118	TNR1A	Tnfrsf1a	845.528	3207.26	1380.76	2430.03	908.199	2341.53	0.0983925	0.963153	no	no
P25119	TNR1B	Tnfrsf1b	5254.77	18369.2	10181.2	7893.99	6433.4	10188.7	-0.473815	0.593397	no	no
P25206	MCM3	Mcm3	432034	208228	347532	101120	365572	345733	-0.393056	0.447623	no	no
P25322	CCND1	Ccnd1	10760.9	6449.44	1510.95	0	2461.78	0	-3.14016	0.193957	no	no
P25444	RS2	Rps2	650922	433510	501744	92489.9	536258	609372	-0.497089	0.369696	no	no
P25785	TIMP2	Timp2	0	864.461	244.944	324.778	823.82	332.108	0.350135	0.904942	no	no
P25799	NFKB1	Nfkb1	49684.8	88264.4	38720.8	13457.8	52002.8	31484.5	-0.980449	0.103041	no	yes
P25801	RBTN2	Lmo2	7056.02	22454.2	22114	29688.7	38745.8	43990.1	1.09911	0.0812219	no	no
P25911	LYN	Lyn	6522.56	7223.77	6069.53	5969.06	6257.13	4095.12	-0.274774	0.801173	no	no
P25916	BMI1	Bmi1	19920.4	11948.3	19421.3	16293	18168.2	19553.7	0.0561316	0.933691	no	no
P25976	UBF1	Ubtf	457198	437738	649787	503856	740732	587915	0.222097	0.605202	no	no
P26011	ITB7	Itgb7	9206.01	183583	9402.24	11398.8	0	12417.4	-3.04703	0.0547927	no	yes
P26039	TLN1	Tln1	565586	770346	663608	402392	710391	764620	-0.154307	0.71892	no	no
P26040	EZRI	Ezr	559228	661914	559587	322413	727481	580734	-0.20194	0.644079	no	no
P26041	MOES	Msn	2208135	4860650	2121810	1394425	2193835	2089355	-0.75302	0.0832268	no	no
P26043	RADI	Rdx	164115	118470	127370	95446.1	144114	166502	-0.0725953	0.876242	no	no
P26151	FCGR1	Fcgr1	1606.92	1100.8	3238.14	4274.18	1230.57	1656.77	0.407691	0.834231	no	no
P26187	MGMT	Mgmt	126594	8167.61	36012.6	92002.9	36380.7	39970.6	0.0453828	0.953794	no	no
P26262	KLKB1	Klkb1	13005.8	3217.75	18271	4205.44	8309.88	10953.9	-0.616668	0.507676	no	no
P26350	PTMA	Ptma	811188	658990	626056	1074467	1.0747e+06	930738	0.549979	0.20003	no	no
P26369	U2AF2	U2af2	282008	238813	339085	140728	223830	265180	-0.50246	0.267274	no	no
P26443	DHE3	Glud1	105842	99808.2	89669.4	24061.5	77480	45726.1	-1.09884	0.0320127	no	no
P26450	P85A	Pik3r1	20809.8	25926.1	31502.7	12201.5	23066.2	28949.4	-0.351763	0.56707	no	no
P26516	PSMD7	Psmd7	194670	341732	238051	146382	209488	251654	-0.402173	0.386622	no	no
P26638	SYSC	Sars1	904477	950228	752165	202222	656676	810642	-0.759728	0.116205	no	no
P26645	MARCS	Marcks	403078	352696	183680	1124200	447259	266625	1.06989	0.0809398	no	no
P26883	FKB1A	Fkbp1a	76260.1	99394.8	76797.9	82734.7	119538	82179.3	0.142109	0.763759	no	no
P26928	HGFL	Mst1	2448.8	2334.05	3587.69	1812.67	0	2332.95	-0.958351	0.687546	no	no
P26952	IL3RA	Il3ra	7276.73	10404.1	5835.94	11430.5	3099.79	8353.9	0.0226647	0.98171	no	no
P27005	S10A8	S100a8	13953.6	194434	21626.5	77034.1	32981.2	9991.79	-0.824786	0.359118	no	no
P27046	MA2A1	Man2a1	26247.7	30779.2	24553.5	6555.73	24644.4	25392	-0.645312	0.326052	no	no
P27048	RSMB	Snrpb	998746	705006	774746	159506	500164	445827	-1.26921	0.00747336	no	no
P27512	TNR5	Cd40	1931.88	34677.8	3078.75	3576.48	2984.24	1825.98	-2.22638	0.0588738	no	yes
P27546	MAP4	Map4	251772	551205	255663	381080	386911	303172	0.0129697	0.978905	no	no
[truncated: 8,734 more rows]
