# Supplementary material for: Pharmacological rescue of mutant p53 triggers spontaneous tumor regression via immune responses
Source: Cell Rep Med. 2025 Feb 21;6(3):101976. doi: 10.1016/j.xcrm.2025.101976 (PMC11970324; doi:10.1016/j.xcrm.2025.101976)
Supplement: Table S4. RNA sequencing of mouse allograft tumors, related to Figure 4D [file mmc5.xlsx]

## Sheet: table2.1
Ensemble_ID	Gene_ Symbol	Counts				FPKM				ATO vs. PBS		p53 targets?a	IFN pathway genes?b
		PBS #1	PBS #2	ATO #1	ATO #2	PBS #1	PBS #2	ATO #1	ATO #2	LOG2FC	P Value
ENSMUSG00000014599	Csf1	75	35	121	85	0.95	0.42	1.64	1.25	-0.76589	0.552708	yes	yes		a Fischer, M. (2017). Census and evaluation of p53 target genes. Oncogene 36, 3943-3956.
ENSMUSG00000023067	Cdkn1a	194	116	327	197	3.64	2.09	6.57	4.29	-0.686585	0.3315	yes	yes		b Genes involved in “IFN-α response” and “IFN-γ response” in MSigDB hallmark gene sets.
ENSMUSG00000024778	Fas	152	177	123	168	4.91	5.49	4.26	6.31	0.186106	0.762508	yes	yes
ENSMUSG00000002083	Bbc3	44	36	64	39	1.38	1.08	2.15	1.42	-0.298204	0.785603	yes	no
ENSMUSG00000002109	Ddb2	174	260	364	416	4.24	6.08	9.5	11.77	-0.815542	0.119391	yes	no
ENSMUSG00000003873	Bax	1203	1112	760	642	50.85	45.12	34.43	31.52	0.753108	0.00195349	yes	no
ENSMUSG00000004071	Cdip1	491	466	501	422	3.24	2.95	3.54	3.24	0.079521	0.91803	yes	no
ENSMUSG00000004791	Pgf	12	24	31	25	0.28	0.53	0.76	0.67	-0.491674	0.758861	yes	no
ENSMUSG00000006445	Epha2	11	15	58	24	0.16	0.21	0.89	0.4	-1.1596	0.520683	yes	no
ENSMUSG00000006800	Sulf2	34	44	41	40	0.39	0.48	0.5	0.53	-0.0234526	0.988744	yes	no
ENSMUSG00000008384	Sertad1	240	226	159	105	11.9	10.75	8.45	6.05	0.845586	0.072964	yes	no
ENSMUSG00000016526	Dyrk3	23	38	18	15	0.48	0.76	0.4	0.37	0.71671	0.661541	yes	no
ENSMUSG00000017386	Traf4	2606	2492	1629	1406	52.73	48.41	35.33	33.05	0.776591	0.00123468	yes	no
ENSMUSG00000017765	Slc12a4	242	260	424	389	3.77	3.89	7.08	7.04	-0.652618	0.2928	yes	no
ENSMUSG00000018648	Dusp14	50	88	88	32	1.71	2.89	3.23	1.27	0.232862	0.797399	yes	no
ENSMUSG00000018861	Fdxr	404	461	437	575	9.59	10.51	11.12	15.86	-0.208533	0.618924	yes	no
ENSMUSG00000019975	Ikbip	142	156	182	161	1.92	2.02	2.63	2.53	-0.166061	0.855582	yes	no
ENSMUSG00000020057	Dram1	90	85	119	85	1.97	1.79	2.79	2.16	-0.172777	0.852714	yes	no
ENSMUSG00000020184	Mdm2	1485	1960	1424	1642	19.46	24.66	20	25	0.184399	0.544475	yes	no
ENSMUSG00000020326	Ccng1	1228	1427	1105	1010	23.29	25.98	22.47	22.26	0.351521	0.235724	yes	no
ENSMUSG00000020340	Cyfip2	2412	2330	3108	1888	22.62	20.98	31.24	20.57	-0.0347687	0.90635	yes	no
ENSMUSG00000020423	Btg2	4519	4104	2250	3546	109.75	95.68	58.57	100.04	0.584737	0.0345061	yes	no
ENSMUSG00000020525	Ppm1d	481	673	677	469	10.1	13.56	15.24	11.44	0.0402199	0.920606	yes	no
ENSMUSG00000021133	Susd6	645	987	961	703	5.64	8.29	9.01	7.14	0.000579043	0.99911	yes	no
ENSMUSG00000021661	Ankra2	181	340	306	296	2.61	4.7	4.73	4.95	-0.1857	0.786225	yes	no
ENSMUSG00000021701	Plk2	64	58	145	77	0.95	0.83	2.31	1.33	-0.744415	0.524362	yes	no
ENSMUSG00000021895	Arhgef3	746	627	1048	614	10.98	8.86	16.53	10.5	-0.229746	0.584773	yes	no
ENSMUSG00000022074	Tnfrsf10b	91	102	211	107	1.11	1.2	2.76	1.52	-0.625783	0.558686	yes	no
ENSMUSG00000022235	Cmbl	6	11	6	2	0.28	0.49	0.3	0.11	0.775664	0.678814	yes	no
ENSMUSG00000022292	Rrm2b	357	599	549	354	2.6	4.19	4.29	3	0.107606	0.88493	yes	no
ENSMUSG00000023021	Cers5	797	812	669	664	14.99	14.66	13.49	14.51	0.293985	0.435354	yes	no
ENSMUSG00000023953	Polh	558	579	595	463	6.25	6.22	7.14	6.02	0.133628	0.811269	yes	no
ENSMUSG00000024521	Pmaip1	30	18	32	18	0.73	0.42	0.84	0.51	-0.0144972	0.992416	yes	no
ENSMUSG00000024790	Sac3d1	660	461	299	328	30.49	20.44	14.81	17.6	0.860644	0.00669136	yes	no
ENSMUSG00000024912	Fosl1	0	0	2	2	0	0	0.07	0.08	-0.640303	0.665825	yes	no
ENSMUSG00000025330	Padi4	282	283	266	130	3.89	3.74	3.93	2.08	0.538312	0.476011	yes	no
ENSMUSG00000025429	Pstpip2	7	7	15	10	0.2	0.19	0.46	0.33	-0.554273	0.769998	yes	no
ENSMUSG00000025504	Eps8l2	0	0	5	3	0	0	0.07	0.04	-0.495369	0.711499	yes	no
ENSMUSG00000025757	Hspa4l	203	505	689	278	1.18	2.81	4.28	1.87	-0.390554	0.655481	yes	no
ENSMUSG00000025825	Iscu	1468	1317	666	784	44.94	38.7	21.85	27.88	0.960313	0.000244264	yes	no
ENSMUSG00000026064	Ptp4a1	1	5	1	3	0.01	0.06	0.01	0.04	0.134778	0.933447	yes	no
ENSMUSG00000026628	Atf3	65	50	91	43	2.01	1.48	3.02	1.54	-0.161763	0.866668	yes	no
ENSMUSG00000027215	Cd82	2472	2386	1849	1713	54.8	50.78	43.94	44.11	0.474914	0.0405958	yes	no
ENSMUSG00000027495	Fam210b	77	68	64	43	1.42	1.2	1.26	0.92	0.433749	0.716372	yes	no
ENSMUSG00000027663	Zmat3	172	124	312	323	1	0.69	1.95	2.19	-0.984129	0.392632	yes	no
ENSMUSG00000028086	Fbxw7	443	571	405	491	4.19	5.18	4.1	5.39	0.190528	0.768613	yes	no
ENSMUSG00000028232	Tmem68	567	955	638	593	10.91	17.64	13.16	13.26	0.322851	0.402691	yes	no
ENSMUSG00000028373	Astn2	0	4	0	0	0	0.05	0	0	0.282124	0.781401	yes	no
ENSMUSG00000028581	Laptm5	8576	7470	5772	5169	150.82	126.11	108.8	105.6	0.584528	0.00906122	yes	no
ENSMUSG00000028673	Fuca1	1247	1216	743	799	25.36	23.74	16.19	18.87	0.695604	0.0268988	yes	no
ENSMUSG00000028680	Plk3	30	32	69	38	0.79	0.81	1.95	1.16	-0.669431	0.587218	yes	no
ENSMUSG00000028793	Rnf19b	350	326	514	291	8.12	7.26	12.78	7.84	-0.206172	0.666156	yes	no
ENSMUSG00000028860	Sytl1	86	99	60	106	2.28	2.51	1.7	3.26	0.155648	0.859567	yes	no
ENSMUSG00000028893	Sesn2	325	332	407	234	6.23	6.11	8.36	5.21	0.0753966	0.892333	yes	no
ENSMUSG00000029155	Spata18	0	0	4	0	0	0	0.14	0	-0.605411	0.676502	yes	no
ENSMUSG00000029513	Prkab1	1128	1045	1027	1035	24.51	21.8	23.92	26.12	0.101646	0.72887	yes	no
ENSMUSG00000029535	Triap1	1057	923	415	461	64.72	54.25	27.24	32.79	1.19757	1.05e-06	yes	no
ENSMUSG00000029994	Anxa4	190	156	162	149	2.72	2.15	2.49	2.48	0.175694	0.841034	yes	no
ENSMUSG00000029999	Tgfa	1	1	4	2	0.01	0.01	0.04	0.02	-0.171423	0.901118	yes	no
ENSMUSG00000030094	Xpc	425	504	604	505	5.15	5.87	7.85	7.11	-0.222729	0.69075	yes	no
ENSMUSG00000030351	Tspan11	15	2	31	8	0.19	0.02	0.42	0.12	-0.658914	0.745354	yes	no
ENSMUSG00000030609	Aen	662	573	566	494	7.6	6.32	6.97	6.59	0.247238	0.647541	yes	no
ENSMUSG00000030613	Ccdc90b	75	61	84	48	2.77	2.17	3.33	2.06	0.0840899	0.921893	yes	no
ENSMUSG00000031090	Nadsyn1	91	143	153	205	1.83	2.77	3.3	4.8	-0.578571	0.467483	yes	no
ENSMUSG00000031639	Tlr3	9	21	18	17	0.12	0.26	0.25	0.25	-0.115772	0.953137	yes	no
ENSMUSG00000031851	Ntpcr	405	343	232	217	10.09	8.21	6.2	6.28	0.753579	0.14358	yes	no
ENSMUSG00000031880	Rrad	39	43	46	45	1.65	1.74	2.08	2.21	-0.118046	0.904377	yes	no
ENSMUSG00000032309	Fbxo22	1025	977	1028	1021	28.52	26.1	30.66	33	-0.00698417	0.979252	yes	no
ENSMUSG00000032816	Igdcc4	4	2	59	29	0.03	0.01	0.44	0.24	-1.59078	0.439258	yes	no
ENSMUSG00000033039	Micall1	124	156	380	220	0.99	1.2	3.25	2.04	-0.984867	0.3413	yes	no
ENSMUSG00000033610	Pank1	2	3	13	3	0.02	0.02	0.11	0.03	-0.37547	0.832006	yes	no
ENSMUSG00000034394	Lif	3	0	7	4	0.05	0	0.11	0.07	-0.458058	0.806521	yes	no
ENSMUSG00000034457	Eda2r	11	1	32	27	0.12	0.01	0.39	0.35	-1.26622	0.534079	yes	no
ENSMUSG00000034751	Mast4	16	15	84	39	0.03	0.03	0.19	0.09	-0.69808	0.72505	yes	no
ENSMUSG00000036390	Gadd45a	288	326	354	190	10.88	11.82	14.33	8.34	0.213487	0.614526	yes	no
ENSMUSG00000036781	Rps27l	3000	2565	1602	1513	244.91	201.01	140.19	143.49	0.868027	0.000136644	yes	no
ENSMUSG00000036894	Rap2b	307	236	244	235	3.01	2.22	2.56	2.68	0.201565	0.812889	yes	no
ENSMUSG00000037188	Grhl3	2	1	11	0	0.05	0.02	0.28	0	-0.649417	0.745089	yes	no
ENSMUSG00000037375	Hhat	100	127	124	109	0.73	0.89	0.97	0.92	-0.00740917	0.995627	yes	no
ENSMUSG00000037434	Slc30a1	331	268	394	261	4.2	3.27	5.36	3.85	-0.0855922	0.901129	yes	no
ENSMUSG00000037852	Cpe	38	17	19	35	0.97	0.42	0.52	1.04	0.0405934	0.977504	yes	no
ENSMUSG00000037966	Ninj1	509	370	214	117	21.6	15.07	9.73	5.77	1.44056	0.000460586	yes	no
ENSMUSG00000038007	Acer2	9	25	58	30	0.08	0.22	0.58	0.32	-0.922595	0.630363	yes	no
ENSMUSG00000038028	Tigar	149	254	207	144	2.71	4.44	4.04	3.05	0.218429	0.767567	yes	no
ENSMUSG00000038151	Prdm1	10	13	22	34	0.12	0.15	0.28	0.47	-0.808203	0.680569	yes	no
ENSMUSG00000038332	Sesn1	505	676	459	663	8.45	10.86	8.23	12.88	0.0843076	0.851057	yes	no
ENSMUSG00000038508	Gdf15	12	33	10	11	0.43	1.14	0.39	0.46	0.901558	0.561249	yes	no
ENSMUSG00000038774	Ascc3	519	741	702	527	2.07	2.84	3	2.44	0.0630044	0.941401	yes	no
ENSMUSG00000038910	Plcl2	404	539	477	361	4.06	5.2	5.14	4.22	0.193252	0.766775	yes	no
ENSMUSG00000040234	Tm7sf3	699	739	817	544	13.54	13.75	16.97	12.24	0.114823	0.763101	yes	no
ENSMUSG00000041477	Dcp1b	350	405	419	634	3.68	4.09	4.72	7.74	-0.455794	0.473928	yes	no
ENSMUSG00000041773	Enc1	507	628	516	773	7.13	8.48	7.78	12.63	-0.170495	0.720923	yes	no
ENSMUSG00000041801	Phlda3	63	20	56	29	2.69	0.82	2.56	1.44	0.0238179	0.980799	yes	no
ENSMUSG00000043259	Fam13c	5	11	13	4	0.04	0.09	0.11	0.04	0.00268427	0.998909	yes	no
ENSMUSG00000043789	Vwce	89	137	209	393	1.12	1.65	2.82	5.74	-1.34256	0.128789	yes	no
ENSMUSG00000043964	Orai3	113	91	116	111	3.52	2.72	3.87	4.01	-0.118507	0.873686	yes	no
ENSMUSG00000051431	Gpr87	0	0	0	0	0	0	0	0	0	1	yes	no
ENSMUSG00000056204	Pgpep1	120	101	136	69	1.5	1.21	1.83	1	0.138911	0.901792	yes	no
ENSMUSG00000056708	Ier5	1969	1305	1679	1404	40.04	25.47	36.6	33.17	0.123249	0.635947	yes	no
ENSMUSG00000057506	Bloc1s2	1174	1284	653	536	43.74	45.92	26.08	23.2	1.0733	3.01e-05	yes	no
ENSMUSG00000067006	Serpinb5	2	1	3	0	0.05	0.02	0.08	0	0.00491333	0.997726	yes	no
ENSMUSG00000000253	Gmpr	168	128	99	52	4.82	3.52	3.04	1.73	0.98048	0.207912	no	yes
ENSMUSG00000000275	Trim25	1207	1210	1495	1264	13.97	13.45	18.55	17	-0.15942	0.660535	no	yes
ENSMUSG00000000386	Mx1	3	3	4	12	0.06	0.06	0.08	0.28	-0.62447	0.760863	no	yes
ENSMUSG00000001281	Itgb7	147	148	103	130	3.54	3.42	2.66	3.63	0.346854	0.649911	no	yes
ENSMUSG00000002227	Mov10	264	272	590	567	3.14	3.1	7.51	7.83	-1.05623	0.098558	no	yes
ENSMUSG00000002325	Irf9	244	265	353	440	3.02	3.15	4.68	6.32	-0.601887	0.384803	no	yes
ENSMUSG00000002699	Lcp2	1205	1366	1529	1167	18	19.59	24.48	20.25	-0.0367429	0.907777	no	yes
ENSMUSG00000003161	Sri	1659	1663	1362	1101	22.78	21.92	20.04	17.56	0.460656	0.145569	no	yes
ENSMUSG00000004040	Stat3	914	1163	1432	1056	6.39	7.81	10.73	8.58	-0.226122	0.647876	no	yes
ENSMUSG00000004266	Ptpn6	1252	1419	1530	1545	29.77	32.38	38.99	42.67	-0.179443	0.474197	no	yes
ENSMUSG00000005667	Mthfd2	3906	3744	4425	2347	74.62	68.66	90.61	52.09	0.222955	0.399063	no	yes
ENSMUSG00000006782	Cnp	2724	1822	2028	1105	49.87	32.02	39.79	23.5	0.586151	0.0325634	no	yes
ENSMUSG00000006818	Sod2	1275	1173	996	703	8.49	7.5	7.11	5.44	0.553607	0.298146	no	yes
ENSMUSG00000010358	Ifi35	171	227	114	158	6.6	8.41	4.71	7.08	0.551882	0.314315	no	yes
ENSMUSG00000015671	Psma2	5122	4937	3370	2930	92.89	85.95	65.51	61.73	0.70472	0.00148324	no	yes
ENSMUSG00000016496	Cd274	91	122	181	159	1.67	2.15	3.57	3.4	-0.623308	0.468591	no	yes
ENSMUSG00000017652	Cd40	16	5	9	20	0.31	0.09	0.19	0.45	-0.310782	0.871874	no	yes
ENSMUSG00000017830	Dhx58	56	47	83	103	1.14	0.92	1.81	2.44	-0.765626	0.485762	no	yes
ENSMUSG00000018899	Irf1	974	1066	1268	1183	16.32	17.15	22.78	23.03	-0.237353	0.464867	no	yes
ENSMUSG00000019850	Tnfaip3	684	1014	912	885	6.31	8.97	9.01	9.48	-0.0602789	0.902326	no	yes
ENSMUSG00000019947	Arid5b	37	35	124	74	0.25	0.22	0.88	0.57	-1.07871	0.532406	no	yes
ENSMUSG00000020134	Peli1	739	1147	825	691	7.51	11.19	8.99	8.16	0.334096	0.482256	no	yes
ENSMUSG00000020407	Upp1	36	33	64	48	1.22	1.08	2.33	1.89	-0.612314	0.56869	no	yes
ENSMUSG00000020464	Pnpt1	1622	2527	2453	2640	30.73	45.96	49.82	58.11	-0.279625	0.249606	no	yes
ENSMUSG00000020572	Nampt	1420	1905	1292	858	18.72	24.1	18.25	13.14	0.657398	0.0491587	no	yes
ENSMUSG00000020638	Cmpk2	65	112	99	51	1.04	1.72	1.7	0.95	0.249568	0.826145	no	yes
ENSMUSG00000020641	Rsad2	29	43	107	33	0.45	0.63	1.76	0.59	-0.783598	0.576375	no	yes
ENSMUSG00000021025	Nfkbia	476	605	544	588	19.69	24.03	24.13	28.26	-0.0468403	0.873588	no	yes
ENSMUSG00000021109	Hif1a	2079	3335	2215	1680	23.49	36.17	26.83	22.05	0.49905	0.0734464	no	yes
ENSMUSG00000021196	Pfkp	1412	1774	3898	2188	7.02	8.47	20.77	12.64	-0.885162	0.0373635	no	yes
ENSMUSG00000021281	Tnfaip2	68	76	211	82	0.91	0.98	3.02	1.27	-0.889546	0.425571	no	yes
ENSMUSG00000021356	Irf4	63	50	152	81	0.86	0.65	2.21	1.28	-0.895898	0.462559	no	yes
ENSMUSG00000021408	Ripk1	298	434	488	353	2.38	3.33	4.18	3.27	-0.163566	0.83201	no	yes
ENSMUSG00000021959	Lats2	69	57	150	94	0.66	0.52	1.54	1.04	-0.799048	0.555762	no	yes
ENSMUSG00000022014	Epsti1	67	107	58	62	1.92	2.95	1.78	2.07	0.522729	0.572388	no	yes
ENSMUSG00000022216	Psme1	4112	3729	2247	2049	124	107.95	72.63	71.78	0.897673	6.19e-05	no	yes
ENSMUSG00000022504	Ciita	25	30	66	33	0.17	0.2	0.49	0.27	-0.559983	0.769605	no	yes
ENSMUSG00000022587	Ly6e	43765	24791	19275	19901	770.86	419.18	363.92	407.21	0.846531	0.00818276	no	yes
ENSMUSG00000022901	Cd86	25	50	33	22	0.45	0.87	0.64	0.47	0.384489	0.802347	no	yes
ENSMUSG00000022906	Parp9	374	503	539	425	5.11	6.6	7.9	6.75	-0.107191	0.846646	no	yes
ENSMUSG00000022971	Ifnar2	511	360	430	316	10.23	6.92	9.22	7.35	0.259716	0.595936	no	yes
ENSMUSG00000023132	Gzma	3302	6904	1603	2489	218.65	438.87	113.78	191.47	1.30808	0.00028798	no	yes
ENSMUSG00000023206	Il15ra	78	98	47	128	1.17	1.41	0.75	2.23	0.00548912	0.99611	no	yes
ENSMUSG00000023224	Serping1	411	189	944	311	11.78	5.2	28.99	10.35	-0.987211	0.0172449	no	yes
ENSMUSG00000023341	Mx2	3	2	19	6	0.06	0.04	0.38	0.13	-1.01777	0.621399	no	yes
ENSMUSG00000024014	Pim1	197	173	364	124	3.9	3.29	7.73	2.85	-0.333786	0.620186	no	yes
ENSMUSG00000024019	Cmtr1	122	220	151	161	0.84	1.45	1.11	1.28	0.137596	0.909186	no	yes
ENSMUSG00000024079	Eif2ak2	176	291	531	315	2.29	3.64	7.42	4.77	-0.80185	0.240247	no	yes
ENSMUSG00000024308	Tapbp	1054	770	804	807	19.35	13.57	15.82	17.21	0.207544	0.556351	no	yes
ENSMUSG00000024338	Psmb8	5648	5086	2963	3145	111.28	96.2	62.58	71.98	0.838098	0.000247527	no	yes
ENSMUSG00000024457	Trim26	179	242	465	321	1.74	2.25	4.83	3.62	-0.832397	0.307327	no	yes
ENSMUSG00000024539	Ptpn2	1029	1315	1163	915	21.93	26.91	26.57	22.66	0.201425	0.487949	no	yes
ENSMUSG00000024601	Isoc1	1629	1655	1536	1059	32.13	31.34	32.48	24.27	0.373942	0.161958	no	yes
ENSMUSG00000024610	Cd74	979	811	312	386	38.84	30.89	13.27	17.79	1.37303	3.7e-06	no	yes
ENSMUSG00000024789	Jak2	361	647	639	493	4.78	8.23	9.07	7.58	-0.139608	0.789909	no	yes
ENSMUSG00000025076	Casp7	303	272	379	197	4.58	3.95	6.15	3.46	0.040813	0.950743	no	yes
ENSMUSG00000025491	Ifitm1	49	28	28	14	2.98	1.64	1.83	0.99	0.865454	0.387285	no	yes
ENSMUSG00000025492	Ifitm3	441	214	323	256	43.33	20.18	34.02	29.22	0.221339	0.435083	no	yes
ENSMUSG00000025498	Irf7	65	64	49	63	1.15	1.08	0.93	1.29	0.198187	0.872036	no	yes
ENSMUSG00000025746	Il6	0	2	12	2	0	0.05	0.35	0.06	-1.0553	0.602955	no	yes
ENSMUSG00000025888	Casp1	55	33	29	44	1.17	0.67	0.66	1.09	0.251318	0.850931	no	yes
ENSMUSG00000026029	Casp8	530	748	949	736	12.2	16.53	23.42	19.69	-0.368916	0.281433	no	yes
ENSMUSG00000026104	Stat1	1518	1331	1398	1231	14.23	11.98	14.05	13.41	0.145362	0.709764	no	yes
ENSMUSG00000026365	Cfh	41	43	73	34	0.33	0.33	0.62	0.31	-0.213	0.903277	no	yes
ENSMUSG00000026580	Selp	18	5	82	14	0.27	0.07	1.33	0.25	-1.47961	0.404367	no	yes
ENSMUSG00000026581	Sell	186	663	78	328	2.1	7.17	0.94	4.29	1.00304	0.177389	no	yes
ENSMUSG00000026848	Tor1b	611	672	773	909	7.64	8.07	10.36	13.21	-0.366579	0.426016	no	yes
ENSMUSG00000026896	Ifih1	102	151	124	131	0.83	1.18	1.08	1.24	0.00627391	0.995984	no	yes
ENSMUSG00000026946	Nmi	383	395	348	293	12.75	12.62	12.42	11.33	0.30601	0.452888	no	yes
ENSMUSG00000027078	Ube2l6	33	31	49	26	1.1	0.99	1.75	1.01	-0.16962	0.887148	no	yes
ENSMUSG00000027366	Sppl2a	1189	1570	1375	1251	9.14	11.59	11.33	11.17	0.0946301	0.827568	no	yes
ENSMUSG00000027466	Rbck1	1601	1284	1148	1396	23.18	17.85	17.82	23.48	0.203233	0.52045	no	yes
ENSMUSG00000027514	Zbp1	223	210	257	248	4.21	3.81	5.2	5.44	-0.188797	0.773189	no	yes
ENSMUSG00000027540	Ptpn1	1019	1033	858	687	12.27	11.94	11.07	9.61	0.436413	0.306005	no	yes
ENSMUSG00000027580	Helz2	184	268	507	531	1.06	1.49	3.14	3.56	-1.11106	0.242603	no	yes
ENSMUSG00000027611	Procr	35	22	46	25	1.15	0.69	1.62	0.95	-0.240527	0.846715	no	yes
ENSMUSG00000027639	Samhd1	84	74	113	120	0.61	0.52	0.88	1.01	-0.450907	0.755191	no	yes
ENSMUSG00000027678	Ncoa3	466	512	675	497	3.93	4.15	6.1	4.87	-0.221342	0.733181	no	yes
ENSMUSG00000027951	Adar	271	346	472	409	2.22	2.73	4.15	3.9	-0.469027	0.549553	no	yes
ENSMUSG00000027962	Vcam1	340	422	168	181	2.55	3.04	1.35	1.58	1.07792	0.256854	no	yes
ENSMUSG00000028037	Ifi44	20	15	18	12	0.22	0.16	0.21	0.15	0.17436	0.930665	no	yes
ENSMUSG00000028163	Nfkb1	1104	1214	1214	964	6.1	6.44	7.19	6.19	0.118113	0.831968	no	yes
ENSMUSG00000028270	Gbp2	131	109	138	106	3.47	2.77	3.92	3.26	0.0110772	0.988391	no	yes
ENSMUSG00000028525	Pde4b	73	87	124	90	0.46	0.53	0.84	0.66	-0.319948	0.835253	no	yes
ENSMUSG00000028837	Psmb2	4162	3655	2313	1807	230.28	194.13	137.18	116.14	0.960745	2.74e-05	no	yes
ENSMUSG00000028954	Nub1	1157	1258	1121	1071	17.85	18.63	18.53	19.19	0.164597	0.621079	no	yes
ENSMUSG00000029084	Cd38	146	134	130	73	2.5	2.2	2.39	1.45	0.477342	0.609328	no	yes
ENSMUSG00000029417	Cxcl9	51	90	8	107	1.13	1.91	0.19	2.75	0.241973	0.824241	no	yes
ENSMUSG00000029673	Auts2	7	1	17	4	0.02	0	0.05	0.01	-0.171423	0.901118	no	yes
ENSMUSG00000029771	Irf5	114	79	62	75	2.61	1.74	1.52	2	0.48812	0.614305	no	yes
ENSMUSG00000029798	Herc6	287	503	701	483	2.06	3.46	5.39	4.02	-0.536918	0.466397	no	yes
ENSMUSG00000030107	Usp18	364	420	286	555	8.69	9.63	7.32	15.39	-0.0948219	0.832047	no	yes
ENSMUSG00000030149	Klrk1	2	4	0	4	0.02	0.04	0	0.04	0.132138	0.930795	no	yes
ENSMUSG00000030156	Cd69	19	48	69	32	0.19	0.47	0.76	0.38	-0.445929	0.79387	no	yes
ENSMUSG00000030255	Sspn	12	7	70	32	0.16	0.09	1	0.5	-1.663	0.366686	no	yes
ENSMUSG00000030681	Mvp	242	196	227	261	2.11	1.64	2.13	2.65	-0.128616	0.890971	no	yes
ENSMUSG00000030966	Trim21	134	236	252	269	2.4	4.06	4.84	5.61	-0.465774	0.501569	no	yes
ENSMUSG00000031551	Ido1	0	1	2	1	0	0.04	0.08	0.04	-0.303049	0.860518	no	yes
ENSMUSG00000031627	Irf2	167	236	317	251	1.5	2.04	3.06	2.63	-0.445884	0.626148	no	yes
ENSMUSG00000031628	Casp3	1243	1586	1326	955	24.67	30.21	28.2	22.01	0.34061	0.225427	no	yes
ENSMUSG00000031712	Il15	13	12	1	7	0.38	0.34	0.03	0.24	1.03518	0.593825	no	yes
ENSMUSG00000031813	Mvb12a	1136	1153	669	545	24.59	23.96	15.52	13.71	0.93962	0.00432622	no	yes
ENSMUSG00000031838	Ifi30	934	739	948	694	63.49	48.22	69.07	54.8	0.0668888	0.777801	no	yes
ENSMUSG00000031897	Psmb10	948	1048	576	505	37.04	39.31	24.12	22.92	0.908818	0.000637371	no	yes
ENSMUSG00000032089	Il10ra	136	164	101	158	2.59	3	2.06	3.5	0.212193	0.797607	no	yes
ENSMUSG00000032184	Lysmd2	15	14	12	20	0.65	0.58	0.56	1	-0.109286	0.940813	no	yes
ENSMUSG00000032265	Tent5a	33	23	79	33	0.39	0.26	0.99	0.45	-0.740774	0.654319	no	yes
ENSMUSG00000032369	Plscr1	20	12	21	18	0.54	0.31	0.61	0.57	-0.207602	0.899033	no	yes
ENSMUSG00000032487	Ptgs2	5	3	49	17	0.07	0.04	0.76	0.29	-1.73502	0.387234	no	yes
ENSMUSG00000032508	Myd88	570	540	508	399	14.74	13.41	14.08	11.99	0.321705	0.407527	no	yes
ENSMUSG00000032596	Uba7	102	145	179	409	1.02	1.39	1.91	4.73	-1.17309	0.223983	no	yes
ENSMUSG00000032661	Oas3	6	9	12	21	0.06	0.08	0.12	0.23	-0.521493	0.799472	no	yes
ENSMUSG00000032690	Oas2	20	30	15	86	0.3	0.43	0.24	1.5	-0.848836	0.590765	no	yes
ENSMUSG00000032939	Nup93	1208	1162	1473	1086	18.9	17.46	24.71	19.74	-0.0754358	0.813834	no	yes
ENSMUSG00000033355	Rtp4	129	78	78	91	4.03	2.34	2.61	3.3	0.309464	0.695792	no	yes
ENSMUSG00000033446	Lpar6	711	985	839	2143	8.77	11.66	11.09	30.71	-0.812794	0.0368672	no	yes
ENSMUSG00000033538	Casp4	31	30	36	26	0.56	0.52	0.69	0.54	0.0216232	0.988972	no	yes
ENSMUSG00000033576	Apol6	3	10	7	7	0.04	0.14	0.11	0.12	-0.0627832	0.975408	no	yes
ENSMUSG00000033880	Lgals3bp	1594	1466	1470	1500	37.3	32.93	36.87	40.77	0.0690651	0.781236	no	yes
ENSMUSG00000034422	Parp14	137	253	426	345	0.98	1.74	3.27	2.87	-0.904612	0.343713	no	yes
ENSMUSG00000034459	Ifit1	5	23	8	23	0.13	0.55	0.22	0.67	-0.13202	0.940048	no	yes
ENSMUSG00000034855	Cxcl10	6	12	17	20	0.18	0.34	0.54	0.69	-0.781751	0.654027	no	yes
ENSMUSG00000035042	Ccl5	28	16	8	22	1.94	1.07	0.6	1.77	0.51087	0.654152	no	yes
ENSMUSG00000035373	Ccl7	90	45	51	84	7.48	3.59	4.55	8.12	0.0187727	0.974247	no	yes
ENSMUSG00000035385	Ccl2	60	39	72	90	3.51	2.19	4.52	6.12	-0.665057	0.349759	no	yes
ENSMUSG00000035517	Tdrd7	9	20	34	32	0.15	0.32	0.61	0.63	-0.890677	0.613768	no	yes
ENSMUSG00000035692	Isg15	63	98	101	75	5.97	8.91	10.26	8.26	-0.100276	0.839222	no	yes
ENSMUSG00000036381	P2ry14	10	23	11	15	0.06	0.13	0.07	0.1	0.156873	0.937979	no	yes
ENSMUSG00000036461	Elf1	1968	2588	2236	1827	19.46	24.57	23.7	20.99	0.191386	0.530057	no	yes
ENSMUSG00000036469	Marchf1	53	78	42	53	0.49	0.7	0.42	0.57	0.389633	0.80649	no	yes
ENSMUSG00000036478	Btg1	3552	2851	1976	2544	44.85	34.56	26.74	37.31	0.522387	0.0413013	no	yes
ENSMUSG00000036986	Pml	560	548	1070	910	6.7	6.29	13.71	12.64	-0.795616	0.0906113	no	yes
ENSMUSG00000037321	Tap1	764	779	790	1009	9.29	9.1	10.3	14.26	-0.2011	0.646456	no	yes
ENSMUSG00000037405	Icam1	276	232	408	187	4.22	3.4	6.68	3.32	-0.173258	0.796781	no	yes
ENSMUSG00000037533	Rapgef6	592	890	965	898	2.97	4.28	5.18	5.23	-0.299382	0.657231	no	yes
ENSMUSG00000037580	Gch1	558	809	626	351	5.95	8.28	7.15	4.35	0.511214	0.360455	no	yes
ENSMUSG00000037921	Ddx60	30	23	32	32	0.23	0.17	0.26	0.29	-0.160278	0.93448	no	yes
ENSMUSG00000037922	Bank1	2	1	1	2	0.02	0.01	0.01	0.02	0.0229918	0.985517	no	yes
ENSMUSG00000038037	Socs1	428	320	251	274	9.8	7.04	6.16	7.29	0.529394	0.305685	no	yes
ENSMUSG00000038058	Nod1	33	57	72	62	0.43	0.72	1.01	0.94	-0.469424	0.743349	no	yes
ENSMUSG00000038179	Slamf7	53	50	29	44	0.77	0.7	0.45	0.74	0.436247	0.769774	no	yes
ENSMUSG00000038393	Txnip	2766	3746	2135	3591	59	76.71	48.82	88.98	0.186292	0.517246	no	yes
ENSMUSG00000038507	Parp12	301	219	163	229	5.02	3.51	2.91	4.44	0.415598	0.554142	no	yes
ENSMUSG00000038871	Bpgm	912	837	819	630	16.93	14.92	16.3	13.59	0.303104	0.405509	no	yes
ENSMUSG00000039236	Isg20	57	58	73	57	2.04	1.99	2.8	2.37	-0.137921	0.879179	no	yes
ENSMUSG00000039304	Tnfsf10	86	127	143	118	1.09	1.54	1.94	1.73	-0.246949	0.818192	no	yes
ENSMUSG00000039501	Znfx1	219	285	400	288	1.78	2.23	3.49	2.72	-0.397159	0.648961	no	yes
ENSMUSG00000039682	Lap3	1829	1773	990	876	39.33	36.6	22.82	21.88	0.974139	0.0003077	no	yes
ENSMUSG00000039697	Ncoa7	189	228	249	93	1.19	1.38	1.68	0.68	0.305886	0.795514	no	yes
ENSMUSG00000039699	Batf2	1	3	4	3	0.03	0.08	0.11	0.09	-0.242247	0.902957	no	yes
ENSMUSG00000039853	Trim14	36	62	23	40	0.55	0.91	0.38	0.71	0.530213	0.726076	no	yes
ENSMUSG00000039899	Fgl2	92	100	26	30	1.62	1.69	0.49	0.61	1.58569	0.218959	no	yes
ENSMUSG00000040033	Stat2	435	534	782	996	4.89	5.76	9.42	13.01	-0.846792	0.0988922	no	yes
ENSMUSG00000040296	Ddx58	310	334	565	374	2.93	3.03	5.72	4.11	-0.491853	0.492482	no	yes
ENSMUSG00000040329	Il7	2	0	3	0	0.02	0	0.04	0	-0.0808004	0.948575	no	yes
ENSMUSG00000040414	Slc25a28	476	494	592	718	8.46	8.43	11.28	14.82	-0.409079	0.354048	no	yes
ENSMUSG00000040483	Xaf1	47	29	35	53	0.67	0.4	0.53	0.87	-0.144452	0.925038	no	yes
ENSMUSG00000040710	St8sia4	422	512	529	577	1.4	1.63	1.88	2.22	-0.207677	0.838254	no	yes
ENSMUSG00000041135	Ripk2	124	148	141	54	2.93	3.36	3.58	1.48	0.505401	0.538526	no	yes
ENSMUSG00000041247	Lamp3	7	3	7	7	0.14	0.06	0.15	0.16	-0.209038	0.918762	no	yes
ENSMUSG00000041515	Irf8	287	250	210	209	2.71	2.27	2.13	2.29	0.366499	0.681857	no	yes
ENSMUSG00000042190	Cmklr1	40	51	57	28	0.78	0.96	1.19	0.64	0.123861	0.926414	no	yes
ENSMUSG00000042726	Trafd1	262	281	317	345	3.89	4.01	5.05	5.95	-0.256775	0.693906	no	yes
ENSMUSG00000043953	Ccrl2	7	15	25	12	0.18	0.37	0.69	0.36	-0.540657	0.75972	no	yes
ENSMUSG00000045551	Fpr1	1	0	14	2	0.05	0	0.76	0.12	-1.81463	0.376619	no	yes
ENSMUSG00000045932	Ifit2	284	420	445	347	4.82	6.84	8.09	6.84	-0.140071	0.799819	no	yes
ENSMUSG00000046718	Bst2	1176	1045	588	567	86.75	74	46.5	48.59	0.970325	2.76e-05	no	yes
ENSMUSG00000047098	Rnf31	455	372	477	533	5.29	4.15	5.94	7.19	-0.256333	0.669019	no	yes
ENSMUSG00000047446	Arl4a	270	443	328	242	2.34	3.68	3.04	2.43	0.337456	0.679228	no	yes
ENSMUSG00000047735	Samd9l	45	100	439	248	0.55	1.18	5.78	3.54	-2.07542	0.0308001	no	yes
ENSMUSG00000049401	Ogfr	1547	1464	1178	928	39.94	36.29	32.6	27.84	0.546964	0.0321297	no	yes
ENSMUSG00000050350	Gpr18	2	7	9	6	0.09	0.3	0.43	0.31	-0.484463	0.799494	no	yes
ENSMUSG00000050732	Vamp8	926	985	531	380	26.69	27.26	16.41	12.72	1.09599	0.000636526	no	yes
ENSMUSG00000053113	Socs3	841	738	822	884	19.38	16.32	20.3	23.66	-0.0857997	0.790327	no	yes
ENSMUSG00000053475	Tnfaip6	0	4	10	8	0	0.15	0.42	0.36	-1.24465	0.538038	no	yes
ENSMUSG00000055447	Cd47	1832	1878	1829	1771	19.45	19.14	20.81	21.84	0.0691837	0.828151	no	yes
ENSMUSG00000056091	St3gal5	9	6	57	15	0.23	0.15	1.55	0.44	-1.67102	0.323906	no	yes
ENSMUSG00000056220	Pla2g4a	24	21	29	21	0.25	0.21	0.32	0.25	-0.0641598	0.973356	no	yes
ENSMUSG00000057137	Tmem140	81	82	125	155	0.92	0.9	1.52	2.05	-0.689938	0.554895	no	yes
ENSMUSG00000060073	Psma3	1056	1681	753	792	18.07	27.61	13.81	15.74	0.836575	0.0121396	no	yes
ENSMUSG00000060183	Cxcl11	0	0	0	0	0	0	0	0	0	1	no	yes
ENSMUSG00000060441	Trim5	71	120	77	123	1.28	2.08	1.49	2.58	-0.0586857	0.953001	no	yes
ENSMUSG00000060591	Ifitm2	258	157	155	132	26.24	15.33	16.9	15.6	0.565173	0.0905179	no	yes
ENSMUSG00000060802	B2m	12406	9612	6578	7553	960.96	714.73	546.17	679.65	0.667018	0.0130416	no	yes
ENSMUSG00000062939	Stat4	117	161	177	135	2.01	2.66	3.26	2.7	-0.131735	0.876814	no	yes
ENSMUSG00000064215	Ifi27	813	838	509	640	36.92	36.53	24.78	33.76	0.539089	0.0372894	no	yes
ENSMUSG00000068227	Il2rb	29	35	38	25	0.45	0.52	0.63	0.45	0.0474052	0.976705	no	yes
ENSMUSG00000070034	Sp110	1295	1196	1034	1107	12.72	11.28	10.89	12.63	0.240547	0.561567	no	yes
ENSMUSG00000070327	Rnf213	253	289	763	693	1	1.09	3.23	3.18	-1.31054	0.191319	no	yes
ENSMUSG00000070427	Il18bp	156	130	72	115	3.43	2.75	1.7	2.94	0.599306	0.476131	no	yes
ENSMUSG00000071713	Csf2rb	88	53	76	78	0.81	0.47	0.75	0.83	-0.0764491	0.958189	no	yes
ENSMUSG00000073002	Vamp5	110	125	91	69	2.71	2.95	2.4	1.97	0.558903	0.520581	no	yes
ENSMUSG00000074151	Nlrc5	92	133	60	258	0.72	1	0.5	2.35	-0.462343	0.708414	no	yes
ENSMUSG00000074896	Ifit3	22	20	20	24	0.84	0.73	0.82	1.06	-0.0402058	0.976441	no	yes
ENSMUSG00000079197	Psme2	1084	869	740	752	40.94	31.5	29.95	32.99	0.41544	0.106185	no	yes
ENSMUSG00000079363	Gbp4	698	972	760	1188	6.2	8.29	7.24	12.27	-0.212081	0.666057	no	yes
ENSMUSG00000090231	Cfb	19	15	21	25	0.45	0.34	0.53	0.68	-0.319521	0.846319	no	yes
ENSMUSG00000093661	Eif4e3	386	645	927	449	10.22	16.4	26.32	13.82	-0.375698	0.294449	no	yes
ENSMUSG00000096727	Psmb9	1215	1145	785	749	22.11	20.01	15.32	15.84	0.644267	0.0553006	no	yes
ENSMUSG00000104713	Gbp6	70	68	92	98	0.78	0.73	1.1	1.27	-0.385462	0.769331	no	yes
ENSMUSG00000115338	Pnp	783	743	754	556	13.11	11.94	13.53	10.81	0.252853	0.534023	no	yes
ENSMUSG00000000001	Gnai3	3577	4234	4425	3060	73.05	83	96.86	72.59	0.0955292	0.67763	no	no
ENSMUSG00000000028	Cdc45	1398	1382	1666	1000	26.56	25.21	33.93	22.07	0.100228	0.719623	no	no
ENSMUSG00000000031	H19	96	9	1582	543	2.44	0.22	43.03	16.01	-4.14326	4.56e-13	no	no
ENSMUSG00000000037	Scml2	128	154	196	118	1.33	1.54	2.19	1.43	-0.112321	0.91537	no	no
ENSMUSG00000000049	Apoh	1	0	0	2	0.04	0	0	0.1	-0.226799	0.891991	no	no
ENSMUSG00000000056	Narf	1123	1426	1686	1120	15.57	18.97	25.05	18.03	-0.104149	0.750098	no	no
ENSMUSG00000000058	Cav2	76	109	92	90	1.52	2.09	1.97	2.09	0.0417283	0.966045	no	no
ENSMUSG00000000078	Klf6	323	335	517	237	4.9	4.88	8.41	4.18	-0.147135	0.806383	no	no
ENSMUSG00000000085	Scmh1	627	656	531	399	5.4	5.43	4.9	3.99	0.486291	0.443569	no	no
ENSMUSG00000000088	Cox5a	4318	3015	2028	1532	136.91	91.77	68.92	56.43	1.08463	4.67e-05	no	no
ENSMUSG00000000093	Tbx2	17	7	11	34	0.31	0.12	0.22	0.73	-0.667371	0.717051	no	no
ENSMUSG00000000120	Ngfr	6	4	4	1	0.12	0.07	0.08	0.02	0.407784	0.835094	no	no
ENSMUSG00000000125	Wnt3	0	0	0	0	0	0	0	0	0	1	no	no
ENSMUSG00000000126	Wnt9a	3	0	12	12	0.06	0	0.26	0.28	-1.25783	0.540942	no	no
ENSMUSG00000000127	Fer	70	72	63	55	1	0.98	0.96	0.91	0.262352	0.840315	no	no
ENSMUSG00000000131	Xpo6	1335	1365	1707	1770	5.26	5.16	7.2	8.1	-0.333646	0.554583	no	no
ENSMUSG00000000134	Tfe3	249	203	354	232	1.79	1.4	2.73	1.94	-0.315516	0.747038	no	no
ENSMUSG00000000142	Axin2	155	280	284	274	1.88	3.25	3.68	3.85	-0.326633	0.67888	no	no
ENSMUSG00000000148	Brat1	382	418	536	495	4.12	4.33	6.19	6.2	-0.330163	0.596985	no	no
ENSMUSG00000000149	Gna12	1434	1109	1096	680	27.96	20.76	22.91	15.4	0.557484	0.0705693	no	no
ENSMUSG00000000154	Slc22a18	5	6	1	5	0.2	0.23	0.04	0.23	0.510715	0.799571	no	no
ENSMUSG00000000167	Pih1d2	29	70	73	39	0.69	1.59	1.85	1.07	-0.130404	0.910545	no	no
ENSMUSG00000000168	Dlat	1210	1275	1233	907	16.5	16.69	18.02	14.37	0.247245	0.484579	no	no
ENSMUSG00000000171	Sdhd	4757	4153	2859	2565	257.42	215.74	165.84	161.25	0.748408	0.000794419	no	no
ENSMUSG00000000182	Fgf23	0	0	3	0	0	0	0.12	0	-0.53299	0.699282	no	no
ENSMUSG00000000184	Ccnd2	53	46	89	60	0.38	0.31	0.68	0.49	-0.428585	0.799789	no	no
ENSMUSG00000000194	Gpr107	446	528	475	458	2.33	2.64	2.66	2.78	0.0797428	0.925663	no	no
ENSMUSG00000000197	Nalcn	0	0	0	0	0	0	0	0	0	1	no	no
ENSMUSG00000000202	Btbd17	0	1	0	0	0	0.02	0	0	0.119547	0.860685	no	no
ENSMUSG00000000204	Slfn4	11	5	35	34	0.18	0.08	0.63	0.66	-1.45097	0.437647	no	no
ENSMUSG00000000223	Drp2	13	20	61	45	0.1	0.15	0.51	0.41	-1.08961	0.574578	no	no
ENSMUSG00000000244	Tspan32	47	87	39	44	0.5	0.89	0.45	0.55	0.56813	0.713423	no	no
ENSMUSG00000000247	Lhx2	326	338	434	267	4.94	4.92	7.05	4.7	-0.0381882	0.949984	no	no
ENSMUSG00000000263	Glra1	0	0	0	0	0	0	0	0	0	1	no	no
ENSMUSG00000000266	Mid2	13	6	41	24	0.11	0.05	0.36	0.23	-0.918886	0.652656	no	no
ENSMUSG00000000276	Dgke	709	915	1288	1252	5.63	6.98	10.97	11.55	-0.613565	0.21206	no	no
ENSMUSG00000000278	Scpep1	802	825	1259	728	25.48	25.16	42.87	26.87	-0.24646	0.365105	no	no
ENSMUSG00000000282	Mnt	258	289	530	406	3.71	3.99	8.18	6.79	-0.728128	0.233514	no	no
ENSMUSG00000000290	Itgb2	1240	1201	1337	1418	27.07	25.16	31.28	35.95	-0.149679	0.577427	no	no
ENSMUSG00000000295	Hddc2	888	1040	466	539	16.86	18.96	9.49	11.89	0.94972	0.0132134	no	no
ENSMUSG00000000296	Tpd52l1	3	1	3	7	0.15	0.05	0.16	0.41	-0.74453	0.713586	no	no
ENSMUSG00000000301	Pemt	114	94	76	55	3.61	2.86	2.58	2.02	0.674934	0.418155	no	no
ENSMUSG00000000303	Cdh1	38	77	86	22	0.55	1.08	1.34	0.37	0.125984	0.926989	no	no
ENSMUSG00000000305	Cdh4	0	0	2	3	0	0	0.02	0.03	-0.24637	0.803091	no	no
ENSMUSG00000000308	Ckmt1	1	0	1	1	0.03	0	0.03	0.03	-0.11517	0.937039	no	no
ENSMUSG00000000317	Bcl6b	72	60	96	58	1.29	1.03	1.84	1.21	-0.165258	0.885372	no	no
ENSMUSG00000000318	Clec10a	6	11	0	10	0.14	0.24	0	0.27	0.397326	0.844271	no	no
ENSMUSG00000000326	Comt	339	263	380	311	8.92	6.64	10.72	9.51	-0.162443	0.734332	no	no
ENSMUSG00000000339	Rtca	1626	1382	1228	1099	57.61	47.01	46.64	45.24	0.401008	0.0861355	no	no
ENSMUSG00000000340	Dbt	934	1393	1024	758	18.58	26.61	21.84	17.52	0.410764	0.188265	no	no
ENSMUSG00000000346	Dazap2	4803	4682	4177	3214	110.33	103.24	102.85	85.77	0.394236	0.0741292	no	no
ENSMUSG00000000355	Mcts1	787	785	546	691	33.37	31.95	24.82	34.04	0.362629	0.169317	no	no
ENSMUSG00000000359	Rem1	15	4	4	3	0.46	0.12	0.13	0.11	0.888264	0.654526	no	no
ENSMUSG00000000374	Trappc10	873	841	770	712	7.15	6.62	6.76	6.78	0.233952	0.666246	no	no
ENSMUSG00000000378	Ccm2	1286	1299	1193	1006	23.37	22.66	23.24	21.24	0.261903	0.385851	no	no
ENSMUSG00000000384	Tbrg4	1993	1836	1594	1550	35.92	31.77	30.8	32.45	0.310694	0.227849	no	no
ENSMUSG00000000385	Tmprss2	10	7	5	1	0.09	0.06	0.05	0.01	0.429705	0.815664	no	no
ENSMUSG00000000392	Fap	35	42	83	55	0.41	0.47	1.05	0.75	-0.682152	0.65421	no	no
ENSMUSG00000000399	Ndufa9	2826	2453	2045	1532	89.6	74.66	69.5	56.43	0.598357	0.00972086	no	no
ENSMUSG00000000402	Egfl6	5	18	0	0	0.12	0.43	0	0	1.75524	0.357392	no	no
ENSMUSG00000000409	Lck	31841	28361	15187	20175	724.17	619.2	370.24	533.04	0.785652	0.00348859	no	no
ENSMUSG00000000416	Cttnbp2	2	0	3	6	0.02	0	0.02	0.05	-0.214685	0.880766	no	no
ENSMUSG00000000420	Galnt1	2499	3057	2446	1937	30.16	35.42	31.65	27.16	0.369611	0.159079	no	no
ENSMUSG00000000439	Mkrn2	577	616	605	491	5.49	5.62	6.17	5.42	0.149617	0.800847	no	no
ENSMUSG00000000440	Pparg	40	27	27	21	0.9	0.58	0.65	0.55	0.434843	0.769919	no	no
ENSMUSG00000000441	Raf1	763	1205	842	629	7.43	11.26	8.78	7.11	0.44166	0.361675	no	no
ENSMUSG00000000486	Septin1	3663	2832	2779	3442	88.31	65.55	71.82	96.4	0.0859632	0.734587	no	no
ENSMUSG00000000489	Pdgfb	114	70	158	101	1.83	1.08	2.71	1.88	-0.415129	0.678721	no	no
ENSMUSG00000000530	Acvrl1	140	108	139	90	2.19	1.62	2.33	1.63	0.148673	0.878622	no	no
ENSMUSG00000000531	Tamalin	27	30	26	20	0.88	0.94	0.91	0.76	0.295664	0.826833	no	no
ENSMUSG00000000532	Acvr1b	200	347	457	357	3.02	5.02	7.39	6.25	-0.535819	0.385982	no	no
ENSMUSG00000000538	Tom1l2	335	351	478	511	2.55	2.56	3.89	4.51	-0.484611	0.529345	no	no
ENSMUSG00000000552	Zfp385a	52	48	63	56	1.38	1.22	1.79	1.72	-0.20232	0.852341	no	no
ENSMUSG00000000555	Itga5	110	77	280	204	1.49	1	4.05	3.2	-1.25212	0.182557	no	no
ENSMUSG00000000561	Wdr77	2960	2427	2111	2130	40.73	32.06	31.14	34.05	0.371903	0.14554	no	no
ENSMUSG00000000562	Adora3	26	21	35	83	0.46	0.36	0.67	1.72	-1.12424	0.443701	no	no
ENSMUSG00000000563	Atp5pb	11057	10660	7485	6786	179.43	166.06	130.2	127.93	0.634992	0.00291667	no	no
ENSMUSG00000000567	Sox9	6	1	8	1	0.1	0.02	0.14	0.02	-0.0718543	0.970796	no	no
ENSMUSG00000000568	Hnrnpd	5849	5256	6738	5905	52.98	45.7	65.42	62.14	-0.155356	0.496279	no	no
ENSMUSG00000000579	Dynlt1c	57	82	68	58	1.01	1.39	1.29	1.19	0.151167	0.898565	no	no
ENSMUSG00000000581	C1d	1805	1863	1100	1006	30.1	29.82	19.66	19.49	0.823655	0.00465171	no	no
ENSMUSG00000000594	Gm2a	932	747	974	653	15.04	11.57	16.85	12.24	0.0846146	0.825491	no	no
ENSMUSG00000000600	Krit1	525	971	974	1112	1.6	2.84	3.18	3.94	-0.447469	0.588246	no	no
ENSMUSG00000000605	Clcn4	463	587	516	636	3.6	4.38	4.3	5.74	-0.11419	0.863605	no	no
ENSMUSG00000000627	Sema4f	45	37	37	25	0.57	0.45	0.5	0.37	0.350448	0.832853	no	no
ENSMUSG00000000628	Hk2	390	470	1029	502	4.35	5.04	12.31	6.51	-0.774443	0.160411	no	no
ENSMUSG00000000631	Myo18a	890	969	1218	1003	3.7	3.86	5.42	4.84	-0.2204	0.742235	no	no
ENSMUSG00000000632	Sez6	0	0	1	3	0	0	0.01	0.04	-0.24637	0.803091	no	no
ENSMUSG00000000673	Haao	6	6	13	14	0.09	0.08	0.2	0.23	-0.584941	0.775638	no	no
ENSMUSG00000000682	Cd52	266	253	124	222	14.93	13.63	7.46	14.47	0.589108	0.144111	no	no
ENSMUSG00000000686	Abhd15	24	28	29	28	0.53	0.59	0.68	0.71	-0.0813929	0.957437	no	no
ENSMUSG00000000690	Hoxb6	1	1	12	11	0.03	0.03	0.44	0.43	-1.75165	0.393108	no	no
ENSMUSG00000000693	Loxl3	63	27	132	121	0.91	0.38	2.05	2.03	-1.3011	0.285967	no	no
ENSMUSG00000000706	Btn1a1	2	4	8	2	0.03	0.06	0.14	0.04	-0.266373	0.891175	no	no
ENSMUSG00000000708	Kat2b	573	794	623	564	7.84	10.43	9.14	8.97	0.223551	0.635841	no	no
ENSMUSG00000000711	Rab5b	714	840	672	583	11.32	12.79	11.42	10.74	0.332012	0.429024	no	no
ENSMUSG00000000730	Dnmt3l	3	0	1	0	0.07	0	0.02	0	0.277499	0.846799	no	no
ENSMUSG00000000732	Icosl	15	1	10	12	0.22	0.01	0.15	0.2	-0.208524	0.918776	no	no
ENSMUSG00000000738	Spg7	1233	1066	961	921	18.18	15.09	15.19	15.78	0.314828	0.378304	no	no
ENSMUSG00000000739	Sult5a1	2	1	3	4	0.03	0.01	0.05	0.07	-0.303049	0.860518	no	no
ENSMUSG00000000740	Rpl13	2430	3157	1524	2062	62.38	77.8	41.94	61.49	0.648746	0.00772496	no	no
ENSMUSG00000000743	Chmp1a	1393	1133	916	887	28.36	22.14	19.99	20.98	0.512825	0.0883389	no	no
ENSMUSG00000000751	Rpa1	5496	4906	5402	3303	65.64	56.24	69.15	45.82	0.299856	0.215603	no	no
ENSMUSG00000000753	Serpinf1	322	177	460	206	9.09	4.8	13.92	6.76	-0.355026	0.468562	no	no
ENSMUSG00000000759	Tubgcp3	894	985	1026	967	6.95	7.35	8.55	8.73	-0.0582368	0.908622	no	no
ENSMUSG00000000766	Oprm1	0	0	0	3	0	0	0	0.03	-0.152808	0.846846	no	no
ENSMUSG00000000776	Polr3d	901	858	856	711	21.03	19.22	21.42	19.28	0.196675	0.537417	no	no
ENSMUSG00000000782	Tcf7	48457	50793	47691	39471	1069.21	1075.89	1127.98	1011.77	0.218599	0.320075	no	no
ENSMUSG00000000787	Ddx3x	170	182	405	314	2.15	2.21	5.48	4.6	-0.958457	0.211627	no	no
ENSMUSG00000000791	Il12rb1	137	235	212	247	2.22	3.66	3.69	4.66	-0.281983	0.705508	no	no
ENSMUSG00000000792	Slc5a5	3	7	7	19	0.07	0.15	0.17	0.5	-0.84171	0.674367	no	no
ENSMUSG00000000794	Kcnn3	0	0	12	3	0	0	0.08	0.02	-0.45674	0.724364	no	no
ENSMUSG00000000804	Usp32	397	655	814	607	3.44	5.45	7.57	6.12	-0.399874	0.506949	no	no
ENSMUSG00000000805	Car4	5	5	1	4	0.17	0.16	0.04	0.16	0.475156	0.815573	no	no
ENSMUSG00000000811	Txnrd3	69	67	72	33	1.62	1.51	1.81	0.9	0.388447	0.724154	no	no
ENSMUSG00000000817	Fasl	1	6	2	3	0.03	0.2	0.07	0.12	0.223327	0.912578	no	no
ENSMUSG00000000823	Zfp512b	703	758	1322	1273	6.88	7.12	13.86	14.47	-0.792924	0.080445	no	no
ENSMUSG00000000826	Dnajc5	2110	2680	2360	2084	20.22	24.65	24.24	23.19	0.133156	0.656307	no	no
ENSMUSG00000000827	Tpd52l2	1083	1095	793	707	14.48	14.06	11.37	10.98	0.561065	0.162359	no	no
ENSMUSG00000000838	Fmr1	1355	1781	2006	1475	10.07	12.7	15.98	12.73	-0.119328	0.765663	no	no
ENSMUSG00000000861	Bcl11a	0	2	1	0	0	0.01	0.01	0	0.00825644	0.991638	no	no
ENSMUSG00000000869	Il4	37	44	44	43	2.01	2.29	2.56	2.71	-0.0755799	0.932332	no	no
ENSMUSG00000000876	Pxmp4	337	299	280	303	7.21	6.14	6.42	7.53	0.147801	0.785391	no	no
ENSMUSG00000000881	Dlg3	430	564	586	454	4.9	6.17	7.16	6.01	-0.0359308	0.95028	no	no
ENSMUSG00000000884	Gnb1l	304	263	159	178	4.8	3.99	2.69	3.26	0.750728	0.304885	no	no
ENSMUSG00000000889	Dbh	10	12	0	7	0.25	0.29	0	0.2	0.933537	0.641552	no	no
ENSMUSG00000000901	Mmp11	62	24	60	40	1.49	0.55	1.54	1.11	-0.147656	0.902949	no	no
ENSMUSG00000000902	Smarcb1	1738	1221	1041	1211	14.6	9.85	9.37	11.82	0.415808	0.325404	no	no
ENSMUSG00000000903	Vpreb3	24	29	24	24	1.86	2.16	2	2.16	0.15508	0.870547	no	no
ENSMUSG00000000915	Hip1r	328	362	463	304	2.97	3.14	4.49	3.19	-0.111932	0.88192	no	no
ENSMUSG00000000916	Nsun5	554	535	508	641	8.55	7.93	8.4	11.49	-0.0566197	0.90487	no	no
ENSMUSG00000000934	Top1mt	285	314	326	209	9.29	9.83	11.39	7.92	0.197103	0.668114	no	no
ENSMUSG00000000938	Hoxa10	0	0	5	1	0	0	0.11	0.02	-0.569655	0.687638	no	no
ENSMUSG00000000942	Hoxa4	15	6	10	7	0.63	0.24	0.45	0.34	0.271372	0.874776	no	no
ENSMUSG00000000948	Gm38393	0	0	0	0	0	0	0	0	0	1	no	no
ENSMUSG00000000957	Mmp14	1426	1251	1624	842	15.94	13.42	19.46	10.93	0.162823	0.660295	no	no
ENSMUSG00000000958	Slc7a7	213	191	274	254	4.28	3.68	5.9	5.93	-0.348701	0.586104	no	no
ENSMUSG00000000959	Oxa1l	1599	1360	1397	1248	23.9	19.51	22.38	21.67	0.191719	0.532245	no	no
ENSMUSG00000000976	Heatr6	499	601	883	793	5.18	5.99	9.82	9.56	-0.571268	0.276527	no	no
ENSMUSG00000000982	Ccl3	21	10	24	19	1.83	0.83	2.24	1.92	-0.401071	0.700826	no	no
ENSMUSG00000000983	Wfdc18	92	11	2	0	5.02	0.58	0.12	0	4.12181	0.00581431	no	no
ENSMUSG00000001016	Ilf2	4196	4180	3440	3478	32.58	31.15	28.63	31.37	0.299732	0.254399	no	no
ENSMUSG00000001017	Chtop	6014	6152	5320	5793	110.15	108.17	104.45	123.26	0.152415	0.49072	no	no
ENSMUSG00000001018	Snapin	469	509	467	452	13.64	14.21	14.56	15.27	0.113856	0.762714	no	no
ENSMUSG00000001020	S100a4	111	58	28	80	12.66	6.35	3.42	10.6	0.643294	0.195179	no	no
ENSMUSG00000001025	S100a6	395	255	296	304	19.25	11.93	15.46	17.21	0.145446	0.685056	no	no
ENSMUSG00000001027	Scn4a	9	36	29	62	0.09	0.33	0.29	0.68	-0.712834	0.698754	no	no
ENSMUSG00000001029	Icam2	860	803	639	653	30.09	26.97	23.96	26.54	0.388324	0.163055	no	no
ENSMUSG00000001034	Mapk7	377	386	610	490	5.72	5.62	9.91	8.63	-0.486882	0.356952	no	no
ENSMUSG00000001036	Epn2	367	436	272	235	4.68	5.33	3.72	3.48	0.669464	0.324167	no	no
ENSMUSG00000001039	B9d1	243	148	124	160	10.16	5.94	5.56	7.77	0.478137	0.36127	no	no
ENSMUSG00000001052	Sec24b	836	889	1757	1263	9.25	9.44	20.84	16.24	-0.767096	0.0525457	no	no
ENSMUSG00000001053	N4bp3	264	227	226	164	6.45	5.32	5.92	4.65	0.360978	0.545714	no	no
ENSMUSG00000001054	Rmnd5b	786	574	619	607	24.23	16.99	20.45	21.74	0.179298	0.568304	no	no
ENSMUSG00000001056	Nhp2	5259	5661	2321	2174	305.7	315.89	144.62	146.8	1.3058	5.45e-10	no	no
ENSMUSG00000001062	Vps9d1	257	261	289	300	3.32	3.24	4	4.51	-0.156317	0.829012	no	no
ENSMUSG00000001065	Zfp276	238	291	370	418	2.87	3.37	4.78	5.85	-0.53803	0.439599	no	no
ENSMUSG00000001076	C1ql4	3	0	1	1	0.14	0	0.05	0.05	0.225613	0.90599	no	no
ENSMUSG00000001082	Mfsd10	400	336	451	474	9.21	7.42	11.13	12.67	-0.299486	0.508512	no	no
ENSMUSG00000001089	Luzp1	52	59	195	102	0.43	0.47	1.72	0.97	-1.1727	0.406834	no	no
ENSMUSG00000001098	Kctd10	424	503	342	302	6.99	7.96	6.05	5.79	0.540221	0.324649	no	no
ENSMUSG00000001100	Poldip2	1789	1436	1193	889	31.5	24.27	22.52	18.19	0.66455	0.0238893	no	no
ENSMUSG00000001105	Ift20	1085	1276	866	617	47.39	53.51	40.55	31.31	0.701592	0.00341632	no	no
ENSMUSG00000001119	Col6a1	341	219	818	517	5.19	3.2	13.34	9.13	-1.1852	0.0293064	no	no
ENSMUSG00000001120	Pcbp3	495	396	334	328	11.24	8.63	8.13	8.65	0.451586	0.337399	no	no
ENSMUSG00000001123	Lgals9	5487	4015	4794	2734	171.04	120.15	160.19	99.01	0.388889	0.182042	no	no
ENSMUSG00000001127	Araf	731	764	603	906	7.44	7.47	6.58	10.72	-0.000555574	0.999117	no	no
ENSMUSG00000001128	Cfp	276	255	300	405	10.59	9.39	12.34	18.05	-0.387183	0.342779	no	no
ENSMUSG00000001131	Timp1	172	97	273	174	12.9	6.99	21.95	15.16	-0.679543	0.0810376	no	no
ENSMUSG00000001134	Uxt	285	271	151	105	11.58	10.57	6.58	4.96	1.13641	0.0231494	no	no
ENSMUSG00000001138	Cnnm3	379	342	476	634	3.93	3.41	5.29	7.64	-0.587796	0.358252	no	no
ENSMUSG00000001143	Lman2l	1249	1092	1055	1521	11.31	9.49	10.24	15.99	-0.119432	0.775347	no	no
ENSMUSG00000001150	Mcm3ap	718	790	994	1079	6.65	7.02	9.86	11.6	-0.430421	0.377246	no	no
ENSMUSG00000001151	Pcnt	426	588	1204	1157	2.33	3.09	7.07	7.37	-1.16602	0.0821568	no	no
ENSMUSG00000001156	Mxd1	162	234	347	239	1.53	2.12	3.5	2.62	-0.504936	0.572404	no	no
ENSMUSG00000001157	Gmcl1	1323	1474	1245	921	13.57	14.52	13.69	10.98	0.39745	0.312825	no	no
ENSMUSG00000001158	Snrnp27	1679	2011	1177	1157	60.89	70.01	45.75	48.74	0.681991	0.00278822	no	no
ENSMUSG00000001166	Oas1c	88	126	96	122	2.44	3.35	2.85	3.93	-0.0132664	0.986517	no	no
ENSMUSG00000001173	Ocrl	79	103	197	196	0.55	0.69	1.48	1.6	-0.972302	0.454184	no	no
ENSMUSG00000001175	Calm1	9220	9348	7348	5252	130.51	127.03	111.49	86.37	0.595356	0.00813382	no	no
ENSMUSG00000001211	Agpat3	1268	956	1033	907	10.84	7.85	9.47	9.01	0.227179	0.626777	no	no
ENSMUSG00000001225	Slc26a3	0	0	0	0	0	0	0	0	0	1	no	no
ENSMUSG00000001227	Sema6b	226	154	183	142	3.79	2.48	3.29	2.77	0.252836	0.74893	no	no
ENSMUSG00000001228	Uhrf1	4212	3550	4850	3355	65.88	53.3	81.31	60.96	-0.0390829	0.86939	no	no
ENSMUSG00000001229	Dpp9	1056	1126	1371	852	8.92	9.13	12.42	8.36	0.0105945	0.981559	no	no
ENSMUSG00000001240	Ramp2	130	72	93	83	2.62	1.39	2.01	1.95	0.218356	0.820488	no	no
ENSMUSG00000001247	Lsr	19	23	79	16	0.58	0.68	2.6	0.57	-0.99109	0.441558	no	no
ENSMUSG00000001248	Gramd1a	373	362	697	751	4.74	4.42	9.5	11.09	-0.937281	0.0845657	no	no
ENSMUSG00000001249	Hpn	2	7	3	0	0.03	0.11	0.05	0	0.435984	0.808438	no	no
ENSMUSG00000001270	Ckb	655	583	374	457	15.07	12.88	9.22	12.22	0.590416	0.147577	no	no
ENSMUSG00000001280	Sp1	1731	2515	3424	2652	13.96	19.47	29.59	24.84	-0.486474	0.118517	no	no
ENSMUSG00000001285	Myg1	1649	1635	1280	1164	38.91	37.04	32.38	31.91	0.452839	0.0720586	no	no
ENSMUSG00000001288	Rarg	42	27	47	42	0.66	0.41	0.79	0.76	-0.268649	0.858797	no	no
ENSMUSG00000001289	Pfdn5	4381	4922	1673	2297	209.35	225.79	85.7	127.52	1.23899	9.23e-07	no	no
ENSMUSG00000001300	Efnb2	45	35	90	51	0.44	0.33	0.94	0.58	-0.622664	0.697022	no	no
ENSMUSG00000001305	Rrp15	1461	1348	1120	839	30.05	26.61	24.69	20.05	0.551944	0.0534919	no	no
ENSMUSG00000001313	Rnd2	191	110	42	63	6.39	3.53	1.51	2.45	1.4774	0.057631	no	no
ENSMUSG00000001323	Srr	207	286	304	277	3.02	4.01	4.76	4.7	-0.208023	0.764647	no	no
ENSMUSG00000001333	Sync	3	0	11	5	0.07	0	0.27	0.14	-0.956274	0.639922	no	no
ENSMUSG00000001334	Fndc5	3	0	32	7	0.07	0	0.83	0.2	-1.8927	0.351641	no	no
ENSMUSG00000001348	Acp5	2538	2138	1190	1633	83.29	67.35	41.86	62.25	0.745575	0.00293675	no	no
ENSMUSG00000001349	Cnn1	12	10	4	5	0.29	0.23	0.1	0.14	0.777446	0.697276	no	no
ENSMUSG00000001366	Fbxo9	842	918	779	638	18.08	18.92	17.93	15.91	0.34032	0.317644	no	no
ENSMUSG00000001376	Vps50	501	622	587	716	3.07	3.66	3.86	5.1	-0.192771	0.786279	no	no
ENSMUSG00000001380	Hars	1666	1439	1533	1222	45.35	37.61	44.73	38.65	0.20662	0.392869	no	no
ENSMUSG00000001383	Zmat2	1588	1641	1188	1005	40.81	40.49	32.73	30.01	0.585822	0.0189003	no	no
ENSMUSG00000001403	Ube2c	3630	2538	2251	2160	93	62.42	61.82	64.29	0.517375	0.0394029	no	no
ENSMUSG00000001415	Smg5	2359	2301	1752	1535	22.59	21.15	17.98	17.08	0.529664	0.101748	no	no
ENSMUSG00000001416	Cct3	7087	7165	4480	3719	74.11	71.93	50.22	45.18	0.826975	0.000268064	no	no
ENSMUSG00000001418	Glmp	971	830	564	729	10.28	8.44	6.4	8.97	0.491137	0.314018	no	no
ENSMUSG00000001419	Mef2d	1090	1110	1481	1227	12.13	11.86	17.67	15.87	-0.26717	0.482813	no	no
ENSMUSG00000001420	Tmem79	21	32	18	25	0.48	0.7	0.44	0.66	0.258558	0.869023	no	no
ENSMUSG00000001424	Snd1	3083	2206	3233	1912	21.05	14.46	23.66	15.16	0.0847835	0.798994	no	no
ENSMUSG00000001435	Col18a1	243	135	483	235	2.31	1.23	4.91	2.59	-0.828571	0.335902	no	no
ENSMUSG00000001436	Slc19a1	560	376	300	277	8.03	5.18	4.61	4.62	0.714851	0.232954	no	no
ENSMUSG00000001440	Kpnb1	12337	14741	16355	12026	124.71	143.04	177.21	141.22	-0.0357637	0.872887	no	no
ENSMUSG00000001441	Npepps	882	1041	1083	905	8.15	9.24	10.73	9.72	-0.0196555	0.966239	no	no
ENSMUSG00000001444	Tbx21	101	101	141	47	2.7	2.6	4.05	1.46	0.150903	0.857353	no	no
ENSMUSG00000001445	Mrpl10	1937	1742	1475	1340	75.55	65.22	61.66	60.71	0.416164	0.0655846	no	no
ENSMUSG00000001467	Cyp51	2105	1937	3635	2497	31.76	28.06	58.79	43.77	-0.561376	0.0244621	no	no
ENSMUSG00000001472	Tcf25	2939	3251	3262	2830	36.32	38.57	43.21	40.63	0.050907	0.833518	no	no
ENSMUSG00000001473	Tubb6	213	144	259	174	5.82	3.78	7.59	5.53	-0.231582	0.698212	no	no
ENSMUSG00000001482	Def8	496	434	231	347	7.5	6.3	3.74	6.09	0.688455	0.238694	no	no
ENSMUSG00000001493	Meox1	93	39	112	76	2.78	1.12	3.59	2.64	-0.439514	0.616453	no	no
ENSMUSG00000001497	Pax9	3	1	9	1	0.04	0.01	0.13	0.02	-0.358178	0.844253	no	no
ENSMUSG00000001504	Irx2	14	3	7	15	0.28	0.06	0.15	0.35	-0.213371	0.914411	no	no
ENSMUSG00000001506	Col1a1	1600	641	7978	2505	16.24	6.25	86.8	29.54	-2.13377	1.16e-05	no	no
ENSMUSG00000001507	Itga3	11	8	41	31	0.13	0.09	0.51	0.42	-1.19451	0.541578	no	no
ENSMUSG00000001508	Sgca	6	0	10	9	0.23	0	0.41	0.4	-1.0107	0.608438	no	no
ENSMUSG00000001517	Foxm1	2542	2586	4319	3346	29.43	28.74	53.6	45	-0.545333	0.0281274	no	no
ENSMUSG00000001518	Itfg2	471	511	491	411	4.42	4.61	4.94	4.48	0.1489	0.820062	no	no
ENSMUSG00000001520	Nrip2	17	32	55	45	0.3	0.54	1.05	0.93	-0.855406	0.571159	no	no
ENSMUSG00000001521	Tulp3	806	819	843	619	5.75	5.61	6.44	5.13	0.183509	0.755831	no	no
ENSMUSG00000001524	Gtf2h4	4628	3731	1750	2731	93.06	72.02	37.72	63.79	0.913713	0.000812735	no	no
ENSMUSG00000001525	Tubb5	34459	26248	23745	16860	689.96	504.51	509.62	392.17	0.625572	0.0187575	no	no
ENSMUSG00000001542	Ell2	63	54	45	44	0.43	0.35	0.33	0.35	0.3067	0.86317	no	no
ENSMUSG00000001552	Jup	716	361	1267	688	7.41	3.59	14.06	8.27	-0.794749	0.11886	no	no
ENSMUSG00000001555	Fkbp10	259	156	355	330	5.88	3.4	8.64	8.7	-0.6746	0.231742	no	no
ENSMUSG00000001558	Klhl10	32	41	67	70	0.99	1.21	2.21	2.51	-0.822834	0.437319	no	no
ENSMUSG00000001569	Nom1	1107	1135	871	1108	7.99	7.86	6.74	9.29	0.19459	0.699101	no	no
ENSMUSG00000001576	Ergic1	1850	1998	1583	1166	13.87	14.38	12.72	10.15	0.513657	0.19954	no	no
ENSMUSG00000001583	Tnk1	1	2	4	3	0.02	0.04	0.09	0.07	-0.341884	0.854677	no	no
ENSMUSG00000001588	Acap1	1834	2389	2496	4292	25.05	31.32	36.54	68.09	-0.679446	0.0225389	no	no
ENSMUSG00000001604	Tcea3	4	0	11	11	0.19	0	0.56	0.61	-1.55704	0.421021	no	no
ENSMUSG00000001622	Csn3	6	14	3	0	0.1	0.22	0.05	0	1.00598	0.608795	no	no
ENSMUSG00000001627	Ifrd1	983	1306	945	672	11.18	14.26	11.52	8.88	0.526661	0.212496	no	no
ENSMUSG00000001630	Stk38l	213	232	282	227	2.91	3.04	4.13	3.6	-0.157846	0.834877	no	no
ENSMUSG00000001632	Brpf1	924	1050	1603	1388	9.08	9.9	16.88	15.84	-0.566066	0.163415	no	no
ENSMUSG00000001642	Akr1b3	2456	1942	1244	912	19.51	14.81	10.59	8.42	1.05568	0.00805756	no	no
ENSMUSG00000001655	Hoxc13	0	0	0	0	0	0	0	0	0	1	no	no
ENSMUSG00000001657	Hoxc8	3	1	10	10	0.07	0.02	0.25	0.27	-1.08037	0.600159	no	no
ENSMUSG00000001661	Hoxc6	13	0	15	23	0.36	0	0.44	0.74	-1.07819	0.555877	no	no
ENSMUSG00000001663	Gstt1	20	9	8	6	0.87	0.38	0.37	0.3	0.872554	0.600313	no	no
ENSMUSG00000001665	Gstt3	23	16	1	12	0.4	0.27	0.02	0.24	0.984345	0.614956	no	no
ENSMUSG00000001666	Ddt	880	682	376	340	75.84	56.42	34.73	34.04	1.15587	2.57e-06	no	no
ENSMUSG00000001670	Tat	0	1	8	1	0	0.03	0.24	0.03	-0.82822	0.665511	no	no
ENSMUSG00000001674	Ddx18	2294	2149	2061	1451	61.54	55.35	59.27	45.22	0.376089	0.105338	no	no
ENSMUSG00000001687	Ubl3	1034	1074	762	686	8.51	8.48	6.72	6.56	0.560005	0.278944	no	no
ENSMUSG00000001700	Gramd3	207	431	265	363	2.43	4.85	3.33	4.95	0.0273568	0.969279	no	no
ENSMUSG00000001707	Eef1e1	1362	1421	897	725	27.86	27.9	19.67	17.23	0.805057	0.00744712	no	no
ENSMUSG00000001729	Akt1	3764	3844	3427	2539	61.19	59.98	59.71	47.95	0.38436	0.0914021	no	no
ENSMUSG00000001739	Cldn15	26	34	21	23	0.82	1.02	0.71	0.84	0.401852	0.768729	no	no
ENSMUSG00000001741	Il16	905	694	657	839	7.67	5.64	5.96	8.26	0.116407	0.829558	no	no
ENSMUSG00000001750	Tcirg1	461	643	751	1233	6.67	8.93	11.65	20.73	-0.830291	0.0521916	no	no
ENSMUSG00000001751	Naglu	210	266	105	187	5.26	6.4	2.82	5.44	0.693492	0.274026	no	no
ENSMUSG00000001755	Coasy	477	476	337	410	11.08	10.62	8.39	11.07	0.36665	0.409544	no	no
ENSMUSG00000001761	Smo	2316	3424	1650	1889	27.45	38.95	20.96	26.01	0.709984	0.00989698	no	no
ENSMUSG00000001763	Tspan33	33	31	16	13	0.42	0.38	0.22	0.19	0.818245	0.660885	no	no
ENSMUSG00000001767	Crnkl1	736	745	748	654	12.75	12.39	13.89	13.17	0.10673	0.787572	no	no
ENSMUSG00000001768	Rin2	69	68	94	63	0.41	0.39	0.6	0.43	-0.118178	0.94403	no	no
ENSMUSG00000001774	Chordc1	1658	2584	2113	1957	14.73	22.04	20.12	20.2	0.0804402	0.8057	no	no
ENSMUSG00000001783	Rtcb	3272	3006	2318	2168	83.35	73.51	63.3	64.16	0.51327	0.0221087	no	no
ENSMUSG00000001785	Pwp1	1381	1397	1051	838	31.27	30.37	25.51	22.04	0.585659	0.034849	no	no
ENSMUSG00000001786	Fbxo7	602	533	554	590	6.49	5.52	6.4	7.39	0.0142649	0.979629	no	no
ENSMUSG00000001794	Capns1	1665	1302	1409	1096	44.78	33.61	40.62	34.24	0.280209	0.260283	no	no
ENSMUSG00000001802	Lrp3	7	5	14	3	0.1	0.07	0.21	0.05	-0.182586	0.92876	no	no
ENSMUSG00000001829	Clpb	498	480	549	405	3.33	3.08	3.94	3.15	0.0660244	0.930644	no	no
ENSMUSG00000001833	Septin7	3978	6197	4614	3425	22.78	34.07	28.33	22.79	0.365453	0.189704	no	no
ENSMUSG00000001844	Zdhhc4	1198	970	854	833	27.86	21.66	21.29	22.51	0.388927	0.191248	no	no
ENSMUSG00000001847	Rac1	5797	4968	5336	3352	85.89	70.66	84.75	57.7	0.352842	0.151569	no	no
ENSMUSG00000001855	Nup214	673	573	978	785	4.64	3.79	7.23	6.29	-0.456849	0.455544	no	no
ENSMUSG00000001864	Aif1l	269	289	483	190	4.44	4.58	8.55	3.65	-0.216599	0.725479	no	no
ENSMUSG00000001865	Cpa3	7	2	1	2	0.31	0.08	0.05	0.1	0.784446	0.699452	no	no
ENSMUSG00000001870	Ltbp1	26	34	21	38	0.16	0.2	0.14	0.28	-0.00515781	0.997939	no	no
ENSMUSG00000001891	Ugp2	937	1040	873	589	20.34	21.67	20.31	14.85	0.467678	0.152367	no	no
ENSMUSG00000001909	Trmt1	1226	1255	984	1215	12.95	12.73	11.14	14.91	0.191443	0.630136	no	no
ENSMUSG00000001910	Nacc1	1904	1609	1792	1238	27.14	22.02	27.38	20.5	0.250715	0.390416	no	no
ENSMUSG00000001911	Nfix	35	40	139	63	0.32	0.35	1.35	0.66	-1.12376	0.472051	no	no
ENSMUSG00000001918	Slc1a5	1986	2277	3958	4830	31.7	34.89	67.73	89.57	-1.02498	3.56e-05	no	no
ENSMUSG00000001924	Uba1	2963	2723	3463	2233	40.96	36.13	51.31	35.86	0.0373837	0.879538	no	no
ENSMUSG00000001930	Vwf	89	58	175	115	0.37	0.23	0.78	0.55	-0.729007	0.666723	no	no
ENSMUSG00000001942	Siae	280	300	314	252	1.78	1.83	2.14	1.86	0.0618673	0.949835	no	no
ENSMUSG00000001943	Vsig2	6	0	5	9	0.2	0	0.18	0.35	-0.674012	0.74037	no	no
ENSMUSG00000001946	Esam	186	120	197	161	4.32	2.68	4.91	4.35	-0.184027	0.792331	no	no
ENSMUSG00000001948	Spa17	31	28	25	20	1.95	1.69	1.68	1.46	0.397683	0.700219	no	no
ENSMUSG00000001962	Fam50a	634	603	615	487	18.46	16.85	19.19	16.47	0.198303	0.560067	no	no
ENSMUSG00000001964	Emd	962	902	786	542	25.46	22.92	22.3	16.66	0.523323	0.0888861	no	no
ENSMUSG00000001983	Taco1	236	230	166	141	11.37	10.63	8.57	7.89	0.624225	0.175721	no	no
ENSMUSG00000001986	Gria3	155	308	373	555	1.05	2	2.7	4.36	-0.945236	0.295147	no	no
ENSMUSG00000001988	Npas1	10	14	17	15	0.22	0.3	0.4	0.39	-0.280254	0.878918	no	no
ENSMUSG00000001995	Sipa1l2	142	238	417	236	0.98	1.58	3.1	1.9	-0.702425	0.487788	no	no
ENSMUSG00000001998	Ap4e1	115	190	297	247	0.78	1.24	2.16	1.95	-0.745625	0.502007	no	no
ENSMUSG00000001999	Blvra	513	429	360	314	13.97	11.22	10.51	9.93	0.509754	0.228481	no	no
ENSMUSG00000002006	Pdzd4	296	275	177	276	4.97	4.43	3.18	5.38	0.339519	0.608411	no	no
ENSMUSG00000002007	Srpk3	5	2	7	11	0.12	0.05	0.18	0.31	-0.70383	0.731148	no	no
ENSMUSG00000002010	Idh3g	1391	1272	1116	1029	34.31	30.12	29.5	29.48	0.340128	0.196553	no	no
ENSMUSG00000002012	Pnck	14	24	16	19	0.47	0.78	0.58	0.75	0.104265	0.944836	no	no
ENSMUSG00000002014	Ssr4	1297	1400	767	858	27.91	28.92	17.69	21.45	0.747934	0.0113397	no	no
ENSMUSG00000002015	Bcap31	1440	1368	1188	945	78.69	71.76	69.59	59.99	0.429754	0.055494	no	no
ENSMUSG00000002017	Fam98a	761	841	808	939	14.22	15.09	16.19	20.39	-0.104935	0.767227	no	no
ENSMUSG00000002020	Ltbp2	77	34	494	245	0.63	0.27	4.31	2.32	-2.39412	0.0424239	no	no
ENSMUSG00000002028	Kmt2a	531	1090	3436	3257	2.12	4.18	14.72	15.12	-1.99076	0.000256176	no	no
ENSMUSG00000002031	Ift46	812	886	822	658	8.43	8.83	9.15	7.94	0.224939	0.64311	no	no
ENSMUSG00000002032	Tmem25	2	2	6	8	0.04	0.04	0.13	0.19	-0.703893	0.728163	no	no
ENSMUSG00000002033	Cd3g	12354	13123	6586	8558	251.75	256.71	143.86	202.59	0.764595	0.00180529	no	no
ENSMUSG00000002043	Trappc6a	684	743	321	326	28.68	29.9	14.42	15.88	1.15798	0.000201766	no	no
ENSMUSG00000002052	Supt6	1568	1877	2945	2439	14.72	16.92	29.64	26.6	-0.612274	0.0508288	no	no
ENSMUSG00000002055	Spag5	1348	1353	2089	2612	15.97	15.38	26.52	35.94	-0.776123	0.0114239	no	no
ENSMUSG00000002058	Unc119	326	258	332	236	8.87	6.74	9.68	7.46	0.0778444	0.87564	no	no
ENSMUSG00000002059	Rab34	159	167	177	123	4.44	4.48	5.3	3.99	0.151151	0.818494	no	no
ENSMUSG00000002064	Sdf2	1114	950	711	824	48.98	40.1	33.51	42.09	0.449481	0.0666454	no	no
ENSMUSG00000002068	Ccne1	248	214	218	144	6.21	5.14	5.85	4.19	0.381916	0.531286	no	no
ENSMUSG00000002076	Hsf2bp	1	0	4	3	0.02	0	0.08	0.06	-0.485864	0.771519	no	no
ENSMUSG00000002102	Psmc3	3330	3274	2523	1914	85.09	80.31	69.1	56.82	0.607494	0.00683966	no	no
ENSMUSG00000002103	Acp2	294	344	321	370	3.78	4.24	4.42	5.52	-0.0931155	0.888715	no	no
ENSMUSG00000002104	Rapsn	0	7	23	17	0	0.25	0.91	0.73	-1.77291	0.330342	no	no
ENSMUSG00000002105	Slc39a13	99	90	138	176	1.35	1.18	2.02	2.8	-0.667863	0.513858	no	no
ENSMUSG00000002107	Celf2	1532	2183	2525	2238	3.94	5.39	6.97	6.69	-0.328804	0.581043	no	no
ENSMUSG00000002108	Nr1h3	150	142	58	72	3.97	3.61	1.65	2.22	1.13042	0.175292	no	no
ENSMUSG00000002111	Spi1	263	175	85	89	6.5	4.15	2.25	2.56	1.31333	0.0730714	no	no
ENSMUSG00000002129	Sf3a1	3014	2781	3611	2717	32.66	28.93	41.95	34.21	-0.091817	0.719137	no	no
ENSMUSG00000002147	Stat6	988	997	1104	1073	14.95	14.48	17.91	18.86	-0.106507	0.763323	no	no
ENSMUSG00000002204	Napsa	17	24	6	9	0.43	0.58	0.16	0.26	1.06448	0.556277	no	no
ENSMUSG00000002205	Vrk3	1012	920	666	662	10	8.72	7.05	7.6	0.559137	0.257079	no	no
ENSMUSG00000002210	Smg9	957	859	777	784	17.22	14.84	14.99	16.39	0.242945	0.499253	no	no
ENSMUSG00000002221	Paxip1	1376	1745	1401	1417	8.92	10.86	9.74	10.68	0.165927	0.712232	no	no
ENSMUSG00000002222	Rmnd5a	4877	5677	6439	4583	47.9	53.52	67.78	52.29	-0.0291685	0.899792	no	no
ENSMUSG00000002228	Ppm1j	13	37	39	22	0.48	1.3	1.54	0.94	-0.236447	0.851294	no	no
ENSMUSG00000002233	Rhoc	171	119	225	131	7.04	4.7	9.93	6.27	-0.246178	0.649055	no	no
ENSMUSG00000002249	Tead3	15	13	41	25	0.15	0.12	0.44	0.29	-0.779592	0.691879	no	no
ENSMUSG00000002250	Ppard	217	187	383	226	1.92	1.59	3.64	2.33	-0.523656	0.563895	no	no
ENSMUSG00000002257	Def6	2066	1939	1708	1992	51.51	46.41	45.64	57.69	0.13589	0.561783	no	no
ENSMUSG00000002265	Peg3	3	3	89	14	0.01	0.01	0.47	0.08	-1.48851	0.461836	no	no
ENSMUSG00000002274	Metrn	1842	1914	953	780	32.54	32.46	18.05	16.01	1.14009	0.000109941	no	no
ENSMUSG00000002279	Lmf1	156	190	139	193	0.76	0.89	0.73	1.1	0.0564502	0.96677	no	no
ENSMUSG00000002280	Ciao3	356	369	324	347	3.81	3.79	3.72	4.32	0.128628	0.855786	no	no
ENSMUSG00000002289	Angptl4	522	487	423	276	9.82	8.79	8.53	6.03	0.559468	0.258188	no	no
ENSMUSG00000002297	Dbf4	2892	3354	3439	2631	22.07	24.57	28.13	23.33	0.0716806	0.805222	no	no
ENSMUSG00000002307	Daxx	698	686	693	540	14.76	13.92	15.7	13.26	0.198195	0.599076	no	no
ENSMUSG00000002308	Cd320	454	424	253	235	10.49	9.4	6.27	6.31	0.861065	0.0873701	no	no
ENSMUSG00000002319	Ipo4	690	561	749	794	9.84	7.68	11.45	13.16	-0.273031	0.538188	no	no
ENSMUSG00000002320	Tm9sf1	813	850	814	741	13.96	14.01	14.98	14.78	0.123367	0.743434	no	no
ENSMUSG00000002324	Rec8	83	100	19	248	1.88	2.18	0.46	6.54	-0.546249	0.51905	no	no
ENSMUSG00000002326	Gmpr2	287	259	232	140	4.87	4.22	4.22	2.76	0.576807	0.409939	no	no
ENSMUSG00000002329	Mdp1	1875	1787	1034	1442	61.47	56.24	36.34	54.92	0.579185	0.0166556	no	no
ENSMUSG00000002332	Dhrs1	953	829	739	529	23	19.21	19.12	14.83	0.524627	0.110946	no	no
ENSMUSG00000002341	Ncan	0	0	0	0	0	0	0	0	0	1	no	no
ENSMUSG00000002342	Tmem161a	522	515	427	511	9.47	8.97	8.3	10.77	0.163289	0.725628	no	no
ENSMUSG00000002343	Armc6	239	215	214	152	4.88	4.21	4.68	3.61	0.337131	0.616433	no	no
ENSMUSG00000002345	Borcs8	434	342	161	202	19.69	14.9	7.83	10.65	1.10713	0.00568176	no	no
ENSMUSG00000002346	Slc25a42	50	84	85	132	0.56	0.9	1.01	1.7	-0.602357	0.640514	no	no
ENSMUSG00000002365	Snx9	84	56	118	77	1.55	0.99	2.33	1.65	-0.402358	0.705403	no	no
ENSMUSG00000002372	Ranbp3	1896	1725	1651	1596	18.15	15.85	16.94	17.75	0.183609	0.595488	no	no
ENSMUSG00000002379	Ndufa11	1803	1947	720	657	109.99	114.02	47.08	46.56	1.46962	8.05e-11	no	no
ENSMUSG00000002393	Nr2f6	107	58	57	31	2.39	1.24	1.36	0.8	0.883026	0.428486	no	no
ENSMUSG00000002395	Use1	701	765	433	508	21.2	22.21	14.03	17.84	0.655326	0.0482681	no	no
ENSMUSG00000002396	Ocel1	96	101	85	137	0.9	0.91	0.85	1.49	-0.139665	0.912505	no	no
ENSMUSG00000002409	Dyrk1b	175	122	178	134	4.33	2.89	4.72	3.85	-0.0323436	0.963469	no	no
ENSMUSG00000002413	Braf	169	283	589	388	0.81	1.31	3.03	2.17	-1.00364	0.337349	no	no
ENSMUSG00000002416	Ndufb2	1043	1261	736	620	12.35	14.33	9.34	8.53	0.783095	0.0690788	no	no
ENSMUSG00000002428	Hltf	422	813	812	1025	4.74	8.77	9.78	13.37	-0.555182	0.247595	no	no
ENSMUSG00000002455	Prpf6	1061	923	1280	994	18.32	15.3	23.68	19.93	-0.160367	0.625171	no	no
ENSMUSG00000002458	Rgs19	608	605	456	393	18.16	17.35	14.6	13.64	0.540136	0.132843	no	no
ENSMUSG00000002459	Rgs20	0	1	2	1	0	0.02	0.03	0.02	-0.126823	0.923509	no	no
ENSMUSG00000002477	Snrpd1	4210	4867	2586	2400	136.67	151.67	89.99	90.51	0.887983	3.75e-05	no	no
ENSMUSG00000002486	Tchp	302	294	289	486	2.72	2.54	2.79	5.08	-0.353636	0.648828	no	no
ENSMUSG00000002489	Tiam1	579	828	1161	793	3.84	5.27	8.25	6.11	-0.433128	0.464654	no	no
ENSMUSG00000002496	Tsc2	793	628	1076	858	5.49	4.17	7.99	6.9	-0.401938	0.48754	no	no
ENSMUSG00000002500	Rpl3l	4	6	4	7	0.16	0.23	0.17	0.33	-0.0923697	0.96253	no	no
ENSMUSG00000002504	Slc9a3r2	111	64	71	75	2.79	1.55	1.92	2.19	0.276158	0.76833	no	no
ENSMUSG00000002524	Puf60	5367	4445	3367	3280	75.3	59.87	50.64	53.46	0.590607	0.0110733	no	no
ENSMUSG00000002546	Golga2	453	532	794	657	5.49	6.19	10.31	9.24	-0.520565	0.315067	no	no
ENSMUSG00000002550	Uck1	933	865	715	544	22.59	20.11	18.56	15.3	0.544987	0.0969947	no	no
ENSMUSG00000002565	Scin	1	15	26	7	0.02	0.32	0.62	0.18	-0.68884	0.719407	no	no
ENSMUSG00000002578	Ikzf4	0	3	11	7	0	0.03	0.12	0.08	-0.627324	0.732548	no	no
ENSMUSG00000002580	Mien1	1597	1390	979	842	142.41	118.99	93.58	87.23	0.746985	0.000965475	no	no
ENSMUSG00000002588	Pon1	0	1	0	0	0	0.02	0	0	0.119547	0.860685	no	no
ENSMUSG00000002602	Axl	221	196	254	175	2.93	2.49	3.6	2.69	-0.000805201	0.999208	no	no
ENSMUSG00000002603	Tgfb1	1678	1178	1544	886	22.17	14.94	21.87	13.6	0.277228	0.409984	no	no
ENSMUSG00000002608	Ccdc97	648	550	897	1091	10.96	8.93	16.26	21.43	-0.701758	0.0705361	no	no
ENSMUSG00000002617	Zfp40	74	131	172	159	1.1	1.87	2.74	2.75	-0.633019	0.509594	no	no
ENSMUSG00000002625	Akap8l	673	680	721	1133	8.84	8.57	10.15	17.28	-0.436907	0.312863	no	no
ENSMUSG00000002635	Pdcd2l	458	453	397	276	19.7	18.7	18.3	13.79	0.46956	0.169384	no	no
ENSMUSG00000002658	Gtf2f1	1603	1563	1760	1454	62.19	58.21	73.19	65.53	0.0103214	0.963299	no	no
ENSMUSG00000002660	Clpp	680	925	486	393	37.04	48.37	28.38	24.87	0.891962	0.000534379	no	no
ENSMUSG00000002661	Alkbh7	231	247	104	114	14.95	15.35	7.22	8.57	1.14089	0.00792087	no	no
ENSMUSG00000002664	Pspn	21	10	11	6	2.95	1.35	1.66	0.98	0.853644	0.40786	no	no
ENSMUSG00000002668	Dennd1c	137	190	317	751	1.79	2.38	4.43	11.38	-1.65515	0.0178828	no	no
ENSMUSG00000002679	Med6	290	425	273	322	13.35	18.78	13.47	17.22	0.27787	0.441827	no	no
ENSMUSG00000002688	Prkd1	3	2	10	8	0.05	0.04	0.2	0.17	-0.775951	0.704403	no	no
ENSMUSG00000002718	Cse1l	2094	2479	2334	1758	26.45	30.06	31.61	25.8	0.190305	0.484116	no	no
ENSMUSG00000002728	Naa20	687	783	598	547	12.35	13.51	11.53	11.43	0.381611	0.350819	no	no
ENSMUSG00000002731	Prkra	268	271	144	142	8.8	8.55	5.07	5.42	0.922508	0.0897985	no	no
ENSMUSG00000002732	Fkbp7	64	50	72	73	2.87	2.15	3.46	3.8	-0.305706	0.70221	no	no
ENSMUSG00000002733	Plekha3	460	532	517	429	9.8	10.88	11.81	10.62	0.095627	0.826011	no	no
ENSMUSG00000002741	Ykt6	3759	3532	2697	2169	83.92	75.69	64.54	56.25	0.616059	0.00623836	no	no
ENSMUSG00000002748	Baz1b	4299	5165	8186	7115	20.95	24.17	42.77	40.29	-0.663756	0.0125797	no	no
ENSMUSG00000002763	Pex6	535	549	401	571	9.39	9.25	7.54	11.64	0.170477	0.712959	no	no
ENSMUSG00000002767	Mrpl2	1204	1091	771	736	68.55	59.63	47.05	48.68	0.634232	0.00572952	no	no
ENSMUSG00000002768	Mea1	787	841	585	431	28.43	29.17	22.65	18.09	0.70986	0.0147628	no	no
ENSMUSG00000002769	Gnmt	9	10	20	41	0.5	0.53	1.18	2.63	-1.47897	0.251833	no	no
ENSMUSG00000002771	Grin2d	4	6	20	16	0.04	0.06	0.21	0.19	-0.798001	0.697576	no	no
ENSMUSG00000002778	Kdelr1	950	706	642	542	33.77	24.09	24.46	22.38	0.516303	0.067147	no	no
ENSMUSG00000002781	Tmem143	211	272	255	159	1.87	2.31	2.42	1.64	0.241329	0.799083	no	no
ENSMUSG00000002791	Pdxk-ps	0	2	5	1	0	0.04	0.11	0.02	-0.339714	0.845934	no	no
ENSMUSG00000002797	Ggct	293	342	250	232	2.52	2.82	2.3	2.32	0.402601	0.643993	no	no
ENSMUSG00000002799	Jag2	179	159	409	223	1.71	1.46	4.19	2.48	-0.814526	0.368818	no	no
ENSMUSG00000002803	Btbd6	274	274	223	180	7.85	7.54	6.85	5.99	0.466958	0.38214	no	no
ENSMUSG00000002804	Nudt14	481	503	202	201	20.19	20.27	9.09	9.8	1.30067	0.000678974	no	no
ENSMUSG00000002808	Epdr1	11	1	23	13	0.27	0.02	0.6	0.37	-1.03393	0.588076	no	no
ENSMUSG00000002812	Flii	1336	1252	2437	1394	17.66	15.89	34.53	21.41	-0.520618	0.0925678	no	no
ENSMUSG00000002814	Top3a	478	576	718	647	6.92	8.01	11.15	10.89	-0.343254	0.468856	no	no
ENSMUSG00000002820	Atg4d	1069	905	795	770	9.8	7.97	7.81	8.2	0.359077	0.463164	no	no
ENSMUSG00000002825	Qtrt1	329	312	334	344	11.11	10.11	12.09	13.49	-0.0550746	0.895399	no	no
ENSMUSG00000002831	Plin4	11	29	44	14	0.12	0.29	0.49	0.17	-0.319531	0.867674	no	no
ENSMUSG00000002833	Hdgfl2	1674	1461	1598	1947	22.87	19.16	23.4	30.9	-0.154799	0.599655	no	no
ENSMUSG00000002835	Chaf1a	1277	1396	1882	1125	9.61	10.08	15.18	9.83	-0.129657	0.762545	no	no
ENSMUSG00000002844	Adprh	1273	1143	1056	769	28.59	24.64	25.42	20.06	0.438716	0.129908	no	no
ENSMUSG00000002845	Tmem39a	411	450	377	333	6.69	7.03	6.58	6.29	0.300547	0.584357	no	no
ENSMUSG00000002846	Timmdc1	717	699	464	501	26.77	25.06	18.57	21.73	0.573785	0.0558119	no	no
ENSMUSG00000002847	Pla1a	34	30	20	8	1.13	0.95	0.71	0.31	1.05706	0.46075	no	no
ENSMUSG00000002870	Mcm2	5144	4947	6232	3824	49.26	45.48	63.97	42.54	0.0463089	0.847963	no	no
ENSMUSG00000002871	Tpra1	367	417	376	555	5.86	6.39	6.44	10.3	-0.232537	0.661554	no	no
ENSMUSG00000002881	Nab1	802	1042	937	621	13.03	16.25	16.32	11.72	0.273969	0.46851	no	no
ENSMUSG00000002885	Adgre5	643	666	1332	629	11.4	11.34	25.32	12.96	-0.532902	0.153991	no	no
ENSMUSG00000002897	Il17ra	1601	1818	2000	2223	12.31	13.42	16.49	19.86	-0.282272	0.44169	no	no
ENSMUSG00000002900	Lamb1	120	94	468	247	0.81	0.61	3.37	1.93	-1.53958	0.174231	no	no
ENSMUSG00000002908	Kcnn1	1	8	6	4	0.01	0.11	0.09	0.07	-0.0718543	0.970796	no	no
ENSMUSG00000002910	Arrdc2	133	90	180	193	2.74	1.78	3.98	4.62	-0.68638	0.38423	no	no
ENSMUSG00000002944	Cd36	216	214	295	257	4.01	3.81	5.87	5.54	-0.322598	0.61892	no	no
ENSMUSG00000002948	Map2k7	566	580	586	636	9.85	9.69	10.93	12.85	-0.0685972	0.87474	no	no
ENSMUSG00000002949	Timm44	1269	1282	1011	929	23.07	22.37	19.7	19.62	0.42014	0.177879	no	no
ENSMUSG00000002957	Ap2a2	1270	1241	1119	830	14.94	14.01	14.11	11.34	0.396175	0.307108	no	no
ENSMUSG00000002963	Pnkp	327	348	299	349	6.7	6.85	6.57	8.31	0.0774852	0.88434	no	no
ENSMUSG00000002968	Med25	959	747	925	966	8.37	6.26	8.66	9.8	-0.119728	0.809521	no	no
ENSMUSG00000002980	Bcam	74	38	46	45	1.54	0.76	1.03	1.09	0.297813	0.809207	no	no
ENSMUSG00000002981	Clptm1	1546	1381	1199	980	16.58	14.22	13.79	12.21	0.454327	0.231798	no	no
ENSMUSG00000002983	Relb	96	64	101	66	1.65	1.05	1.86	1.31	-0.0162114	0.988251	no	no
ENSMUSG00000002984	Tomm40	2236	1949	1224	1072	33	27.62	19.37	18.38	0.892527	0.00231969	no	no
ENSMUSG00000002985	Apoe	12287	8790	4869	3054	382.83	262.91	162.62	110.54	1.46174	4.42e-07	no	no
ENSMUSG00000002996	Hbp1	174	284	237	302	1.88	2.94	2.74	3.79	-0.214578	0.795186	no	no
ENSMUSG00000002997	Prkar2b	512	813	376	308	9.34	14.24	7.35	6.53	0.964937	0.0407935	no	no
ENSMUSG00000003031	Cdkn1b	879	1172	1281	1053	12.86	16.46	20.09	17.9	-0.158622	0.651583	no	no
ENSMUSG00000003032	Klf4	29	32	149	26	0.63	0.67	3.49	0.66	-1.31468	0.278573	no	no
ENSMUSG00000003033	Ap1m1	1286	1269	1143	1183	26.91	25.49	25.63	28.75	0.159672	0.567498	no	no
ENSMUSG00000003037	Rab8a	2523	2188	1618	1238	35.93	29.91	24.7	20.48	0.7538	0.00646488	no	no
ENSMUSG00000003038	Hmgn2	14475	12891	7617	6336	315.11	269.4	177.74	160.24	1.00634	6.62e-06	no	no
ENSMUSG00000003039	Fam32a	1205	1275	897	871	18.21	18.49	14.53	15.29	0.509567	0.147459	no	no
ENSMUSG00000003051	Elf3	8	4	0	0	0.24	0.12	0	0	1.35337	0.456516	no	no
ENSMUSG00000003062	Stard3nl	616	704	431	333	7.33	8.04	5.5	4.6	0.803405	0.155278	no	no
ENSMUSG00000003068	Stk11	2484	2269	2069	2785	36.13	31.68	32.26	47.06	-0.0124345	0.961139	no	no
ENSMUSG00000003070	Efna2	9	11	30	6	0.28	0.33	1.01	0.22	-0.61856	0.717163	no	no
ENSMUSG00000003072	Atp5d	7011	5431	2007	2251	242.24	180.14	74.33	90.35	1.57362	1.46e-09	no	no
ENSMUSG00000003099	Ppp5c	1276	1233	1252	1112	27.1	25.14	28.51	27.44	0.11443	0.680231	no	no
ENSMUSG00000003119	Cdk12	505	808	1083	776	2.87	4.4	6.59	5.12	-0.461269	0.482061	no	no
ENSMUSG00000003123	Lipe	138	93	73	102	1.56	1.01	0.89	1.34	0.379063	0.750775	no	no
ENSMUSG00000003131	Pafah1b2	2747	2868	2973	2206	22.14	22.19	25.68	20.65	0.149446	0.620639	no	no
ENSMUSG00000003134	Tbc1d8	163	166	180	166	2.07	2.03	2.45	2.45	-0.0409523	0.964277	no	no
ENSMUSG00000003135	Cnot11	1431	1313	1178	1036	27.17	23.94	23.98	22.85	0.338378	0.244177	no	no
ENSMUSG00000003153	Slc2a3	694	1252	2406	904	6.38	11.05	23.71	9.66	-0.715299	0.0929362	no	no
ENSMUSG00000003154	Foxj2	181	207	251	190	2.26	2.48	3.35	2.75	-0.143346	0.864905	no	no
ENSMUSG00000003166	Dgcr2	1183	965	898	854	11.5	9	9.36	9.64	0.319508	0.481125	no	no
ENSMUSG00000003184	Irf3	856	835	611	1039	16.57	15.51	12.68	23.36	0.0456678	0.895521	no	no
ENSMUSG00000003190	Bcl2l12	484	384	357	370	16.32	12.43	12.9	14.49	0.281337	0.461224	no	no
ENSMUSG00000003198	Zfp959	144	209	182	163	3.92	5.46	5.31	5.15	0.0553116	0.930383	no	no
ENSMUSG00000003199	Mpnd	1084	979	667	666	31.33	27.16	20.66	22.36	0.653833	0.0223589	no	no
ENSMUSG00000003200	Sh3gl1	793	787	840	763	10.54	10.04	11.97	11.78	0.00716229	0.9867	no	no
ENSMUSG00000003206	Ebi3	10	4	11	6	0.58	0.22	0.68	0.4	-0.172688	0.917754	no	no
ENSMUSG00000003208	Yju2	362	298	204	187	4.87	3.85	2.94	2.92	0.760522	0.301209	no	no
ENSMUSG00000003226	Ranbp2	1256	2229	2517	2311	7.13	12.15	15.32	15.25	-0.446481	0.277578	no	no
ENSMUSG00000003227	Edar	0	0	1	0	0	0	0.02	0	-0.103649	0.874693	no	no
ENSMUSG00000003228	Grk5	53	56	89	85	0.5	0.51	0.9	0.93	-0.543349	0.714147	no	no
ENSMUSG00000003233	Dvl3	166	147	319	332	1.73	1.47	3.55	4.01	-0.97597	0.267193	no	no
ENSMUSG00000003234	Abcf3	527	506	477	433	9.87	9.09	9.57	9.42	0.2089	0.65152	no	no
ENSMUSG00000003235	Eif2b5	1745	1527	1052	979	44.79	37.63	28.95	29.2	0.714771	0.00485789	no	no
ENSMUSG00000003269	Cyth2	854	784	767	849	16.51	14.55	15.9	19.07	0.0425458	0.904107	no	no
ENSMUSG00000003271	Sult2b1	3	6	12	1	0.05	0.1	0.22	0.02	-0.200647	0.921327	no	no
ENSMUSG00000003273	Car11	3	2	0	4	0.1	0.07	0	0.16	0.120022	0.952167	no	no
ENSMUSG00000003279	Dlgap1	1	1	0	0	0	0	0	0	0	1	no	no
ENSMUSG00000003282	Plag1	7	13	30	17	0.05	0.1	0.25	0.16	-0.616747	0.764181	no	no
ENSMUSG00000003283	Hck	105	51	25	59	3.34	1.56	0.85	2.18	0.851498	0.381496	no	no
ENSMUSG00000003299	Mrpl4	1853	1615	1214	1208	47.17	39.46	33.12	35.72	0.544055	0.0269996	no	no
ENSMUSG00000003308	Keap1	1198	991	910	839	17.01	13.5	13.85	13.83	0.351344	0.349055	no	no
ENSMUSG00000003309	Ap1m2	20	35	49	29	0.42	0.71	1.11	0.71	-0.403345	0.781709	no	no
ENSMUSG00000003316	Glg1	464	708	1214	705	4.36	6.39	12.23	7.69	-0.664531	0.206928	no	no
ENSMUSG00000003341	Atp8b3	0	1	6	2	0	0.01	0.09	0.03	-0.471979	0.759014	no	no
ENSMUSG00000003344	Btbd2	1575	1153	954	920	34.87	24.5	22.64	23.66	0.569986	0.0431617	no	no
ENSMUSG00000003345	Csnk1g2	3584	3503	2462	2632	49.38	46.33	36.36	42.13	0.498657	0.0356929	no	no
ENSMUSG00000003346	Abhd17a	1637	1243	755	916	70.49	51.38	34.85	45.82	0.808107	0.0011836	no	no
ENSMUSG00000003348	Mob3a	1403	1341	1039	826	28.72	26.35	22.8	19.64	0.586728	0.044403	no	no
ENSMUSG00000003352	Cacnb3	135	97	169	111	2.24	1.55	3.01	2.14	-0.216233	0.814372	no	no
ENSMUSG00000003354	Ccdc65	0	0	1	0	0	0	0.04	0	-0.200347	0.823517	no	no
ENSMUSG00000003355	Fkbp11	29	21	52	38	0.71	0.5	1.37	1.09	-0.706612	0.603876	no	no
ENSMUSG00000003360	Ddx23	3094	2891	2700	2802	33.09	29.68	30.95	34.81	0.146253	0.573552	no	no
ENSMUSG00000003363	Pld3	1248	799	718	754	28.43	17.47	17.53	19.96	0.502878	0.109971	no	no
ENSMUSG00000003378	Grik5	51	75	120	235	0.66	0.93	1.66	3.52	-1.36681	0.219251	no	no
ENSMUSG00000003379	Cd79a	7	15	4	14	0.32	0.66	0.2	0.74	0.217501	0.895329	no	no
ENSMUSG00000003380	Rabac1	1059	1007	391	345	46.32	42.28	18.33	17.53	1.51195	3.48e-08	no	no
ENSMUSG00000003382	Etv3	447	558	617	646	2.9	3.47	4.29	4.87	-0.300307	0.675234	no	no
ENSMUSG00000003402	Prkcsh	4591	4141	3768	3773	71.54	61.94	62.94	68.3	0.23847	0.292435	no	no
ENSMUSG00000003410	Elavl3	223	252	372	300	2.16	2.34	3.86	3.37	-0.450378	0.583355	no	no
ENSMUSG00000003411	Rab3b	61	47	48	23	1.15	0.85	0.97	0.51	0.565821	0.676395	no	no
ENSMUSG00000003418	St8sia6	8	10	8	19	0.07	0.08	0.07	0.19	-0.256303	0.899916	no	no
ENSMUSG00000003420	Fcgrt	208	176	91	78	6.59	5.35	3.09	2.87	1.18048	0.0821547	no	no
ENSMUSG00000003421	Nosip	738	681	687	600	17.56	15.55	17.52	16.58	0.17016	0.626458	no	no
ENSMUSG00000003423	Pih1d1	854	804	423	404	28.16	25.45	14.95	15.48	1.02448	0.00127672	no	no
ENSMUSG00000003429	Rps11	26882	25792	14122	13157	2070.22	1906.77	1165.76	1177.08	0.978518	2.51e-05	no	no
ENSMUSG00000003435	Supt5	1475	1602	2346	1963	17.05	17.77	29.06	26.35	-0.453715	0.140057	no	no
ENSMUSG00000003436	Dll3	0	2	3	6	0	0.04	0.08	0.16	-0.69138	0.71804	no	no
ENSMUSG00000003437	Paf1	1039	1080	1133	1531	20.13	20.09	23.53	34.46	-0.312369	0.287505	no	no
ENSMUSG00000003438	Timm50	1835	1711	984	899	45.54	40.77	26.18	25.92	0.938786	0.000258825	no	no
ENSMUSG00000003444	Med29	286	242	100	128	14.87	12.08	5.57	7.73	1.21629	0.00830284	no	no
ENSMUSG00000003452	Bicd1	1	0	1	0	0	0	0	0	0	1	no	no
ENSMUSG00000003458	Ncstn	706	681	1087	1074	11.83	10.96	19.53	20.91	-0.608421	0.0989189	no	no
ENSMUSG00000003464	Pex19	990	952	882	646	17.29	15.96	16.51	13.1	0.378184	0.295178	no	no
ENSMUSG00000003469	Phyhip	1	3	8	0	0.02	0.07	0.2	0	-0.329314	0.866948	no	no
ENSMUSG00000003476	Crhr2	1	0	0	2	0.01	0	0	0.03	-0.0917966	0.92999	no	no
ENSMUSG00000003477	Inmt	5	0	1	1	0.21	0	0.04	0.05	0.514357	0.793075	no	no
ENSMUSG00000003484	Cyp4f18	32	20	14	7	1.15	0.69	0.54	0.29	1.12907	0.455809	no	no
ENSMUSG00000003500	Impdh1	1459	1263	1488	925	29.51	24.52	32.26	21.73	0.214102	0.442251	no	no
ENSMUSG00000003518	Dusp3	108	115	158	113	1.54	1.57	2.41	1.87	-0.230968	0.817753	no	no
ENSMUSG00000003526	Prodh	250	174	40	198	2.14	1.43	0.37	1.97	0.757274	0.491805	no	no
ENSMUSG00000003527	Ess2	532	484	379	414	8.38	7.32	6.4	7.57	0.376012	0.470669	no	no
ENSMUSG00000003528	Slc25a1	477	408	380	214	14.68	12.06	12.54	7.65	0.612663	0.142929	no	no
ENSMUSG00000003531	Dgcr6	1220	1069	401	537	27.23	22.9	9.59	13.92	1.29659	0.000164733	no	no
ENSMUSG00000003534	Ddr1	577	541	501	627	8.05	7.25	7.49	10.16	0.00767462	0.987666	no	no
ENSMUSG00000003541	Ier3	30	13	74	19	1.77	0.74	4.67	1.3	-0.972305	0.320426	no	no
ENSMUSG00000003545	Fosb	2	6	140	12	0.02	0.06	1.6	0.15	-2.48206	0.200041	no	no
ENSMUSG00000003546	Klc4	190	179	164	167	5.32	4.82	4.93	5.44	0.177257	0.775811	no	no
ENSMUSG00000003549	Ercc1	366	259	206	260	7.84	5.32	4.73	6.47	0.437569	0.445477	no	no
ENSMUSG00000003559	As3mt	565	586	724	492	11.72	11.67	16.1	11.85	-0.0426133	0.915206	no	no
ENSMUSG00000003573	Homer3	230	229	275	146	4.45	4.26	5.71	3.28	0.163666	0.80631	no	no
ENSMUSG00000003575	Crtc1	211	175	370	295	1.26	1	2.36	2.04	-0.692017	0.51738	no	no
ENSMUSG00000003581	Rnf215	128	145	171	291	3.82	4.15	5.47	10.09	-0.73464	0.221311	no	no
ENSMUSG00000003585	Sec14l2	31	44	44	31	0.59	0.8	0.9	0.68	0.024899	0.98617	no	no
ENSMUSG00000003604	Aven	715	593	471	411	9.52	7.58	6.73	6.36	0.589566	0.255198	no	no
ENSMUSG00000003617	Cp	40	42	125	53	0.28	0.28	0.93	0.43	-0.826959	0.627376	no	no
ENSMUSG00000003623	Crot	505	794	685	665	6.17	9.31	8.96	9.43	-0.0340848	0.944568	no	no
ENSMUSG00000003644	Rps6ka1	651	660	590	362	10.18	9.91	9.89	6.58	0.493764	0.295018	no	no
ENSMUSG00000003660	Snrnp200	1327	1515	2547	1828	11.31	12.39	23.26	18.09	-0.584387	0.107571	no	no
ENSMUSG00000003662	Ciao1	912	837	748	600	19	16.74	16.71	14.52	0.405499	0.246948	no	no
ENSMUSG00000003665	Has1	0	1	5	3	0	0.01	0.08	0.05	-0.508644	0.745902	no	no
ENSMUSG00000003680	Taf6l	147	170	153	103	1.95	2.17	2.18	1.59	0.32162	0.739299	no	no
ENSMUSG00000003721	Insig2	647	953	610	625	12.41	17.55	12.54	13.93	0.389151	0.307036	no	no
ENSMUSG00000003731	Kpna6	1014	1224	1473	1163	10.04	11.63	15.63	13.38	-0.204885	0.612375	no	no
ENSMUSG00000003746	Man1a	774	904	856	825	5.34	5.99	6.34	6.62	0.019606	0.972804	no	no
ENSMUSG00000003752	Itpkc	65	80	77	30	0.82	0.97	1.04	0.44	0.423234	0.75995	no	no
ENSMUSG00000003762	Coq8b	235	166	147	146	2.8	1.9	1.88	2.02	0.456425	0.623942	no	no
ENSMUSG00000003778	Brd8	1142	1470	1930	2584	7.15	8.84	12.96	18.81	-0.767972	0.0720648	no	no
ENSMUSG00000003779	Kif20a	803	1041	1425	910	12.33	15.35	23.46	16.23	-0.303715	0.389148	no	no
ENSMUSG00000003808	Farsa	751	773	772	717	11.02	10.89	12.15	12.23	0.0591805	0.888034	no	no
ENSMUSG00000003809	Gcdh	361	398	434	536	8.73	9.24	11.25	15.06	-0.332275	0.443686	no	no
ENSMUSG00000003810	Mast2	1179	1136	1474	1319	9.76	9.03	13.08	12.68	-0.238534	0.580082	no	no
ENSMUSG00000003812	Dnase2a	114	131	139	86	1.41	1.55	1.84	1.23	0.148962	0.890922	no	no
ENSMUSG00000003813	Rad23a	754	760	659	500	19.49	18.86	18.26	15.01	0.416019	0.219562	no	no
ENSMUSG00000003814	Calr	7193	6739	6521	5111	166.38	149.63	161.68	137.33	0.295697	0.178016	no	no
ENSMUSG00000003824	Syce2	208	195	297	137	7.04	6.34	10.78	5.39	-0.0583253	0.911367	no	no
ENSMUSG00000003847	Nfat5	184	396	743	818	0.67	1.38	2.89	3.44	-1.31823	0.191794	no	no
ENSMUSG00000003848	Nob1	1414	1410	1103	1014	27.02	25.87	22.59	22.51	0.441534	0.128642	no	no
ENSMUSG00000003849	Nqo1	5	9	8	4	0.21	0.37	0.37	0.2	0.166703	0.92924	no	no
ENSMUSG00000003863	Ppfia3	1	10	6	12	0.01	0.08	0.05	0.12	-0.233842	0.903876	no	no
ENSMUSG00000003865	Gys1	221	241	329	227	3.07	3.22	4.91	3.67	-0.226302	0.756479	no	no
ENSMUSG00000003868	Ruvbl2	2324	2085	1962	1331	53.35	45.94	48.28	35.49	0.458918	0.0554696	no	no
ENSMUSG00000003872	Lin7b	0	0	5	6	0	0	0.24	0.32	-1.62557	0.404009	no	no
ENSMUSG00000003882	Il7r	45	69	72	72	0.64	0.95	1.1	1.19	-0.276246	0.832939	no	no
ENSMUSG00000003923	Tfam	2062	2318	1656	1530	30.95	33.4	26.64	26.68	0.483106	0.0719891	no	no
ENSMUSG00000003929	Zfp81	352	668	513	529	3.45	6.29	5.39	6.03	-0.0152819	0.980166	no	no
ENSMUSG00000003934	Efnb3	36	56	142	219	0.75	1.13	3.19	5.32	-1.84178	0.0559909	no	no
ENSMUSG00000003948	Mmd	1006	1194	828	719	18.71	21.32	16.51	15.54	0.530968	0.11645	no	no
ENSMUSG00000003949	Hlf	93	156	61	65	0.93	1.49	0.65	0.75	0.882182	0.503327	no	no
ENSMUSG00000003955	Fam162a	1632	1693	1392	1040	127.9	127.37	116.94	94.68	0.485296	0.0275195	no	no
ENSMUSG00000003970	Rpl8	83880	83189	38578	38257	4111.59	3914.49	2026.98	2178.5	1.1466	3.19e-06	no	no
ENSMUSG00000003974	Grm3	0	5	2	4	0	0.1	0.05	0.1	-0.122303	0.949404	no	no
ENSMUSG00000003992	Ssbp2	465	368	550	366	3.88	2.95	4.92	3.55	-0.093484	0.89635	no	no
ENSMUSG00000004018	Fancl	363	356	363	261	7.17	6.75	7.69	5.99	0.234772	0.663541	no	no
ENSMUSG00000004031	Brinp2	122	197	196	88	0.93	1.44	1.6	0.78	0.188094	0.875305	no	no
ENSMUSG00000004032	Gstm5	21	22	18	14	1.09	1.1	1.01	0.85	0.39999	0.754129	no	no
ENSMUSG00000004035	Gstm7	3	1	3	0	0.12	0.04	0.13	0	0.188349	0.923793	no	no
ENSMUSG00000004043	Stat5a	1900	1958	2224	1839	17.74	17.55	22.26	19.95	-0.0441128	0.89263	no	no
ENSMUSG00000004044	Cavin1	217	179	275	225	4.03	3.19	5.47	4.85	-0.292968	0.665065	no	no
ENSMUSG00000004054	Map3k11	773	677	721	604	11.72	9.85	11.72	10.64	0.160214	0.709953	no	no
ENSMUSG00000004056	Akt2	1319	1224	1074	928	12.32	10.98	10.75	10.07	0.372064	0.386629	no	no
ENSMUSG00000004069	Dnaja3	746	780	751	566	12.7	12.75	13.71	11.2	0.242465	0.547158	no	no
ENSMUSG00000004070	Hmox2	1239	1090	855	675	37.23	31.44	27.54	23.56	0.63774	0.017726	no	no
ENSMUSG00000004085	Map3k20	48	34	79	65	0.31	0.21	0.55	0.49	-0.586146	0.742254	no	no
ENSMUSG00000004096	Cwc15	3814	3738	2743	2180	161.72	152.16	124.67	107.39	0.650641	0.00272062	no	no
ENSMUSG00000004098	Col5a3	110	114	490	298	1.08	1.07	5.14	3.39	-1.67146	0.0740477	no	no
ENSMUSG00000004099	Dnmt1	4878	5349	10396	6163	44.05	46.37	100.63	64.65	-0.653049	0.0101873	no	no
ENSMUSG00000004100	Ppan	2427	2703	1902	2872	40.38	43.17	33.92	55.51	0.114179	0.654345	no	no
ENSMUSG00000004105	Angptl2	1296	1246	1436	1012	13.73	12.68	16.31	12.46	0.0896359	0.816139	no	no
ENSMUSG00000004110	Cacna1e	127	168	290	624	0.34	0.43	0.82	1.91	-1.36815	0.344866	no	no
ENSMUSG00000004113	Cacna1b	0	2	2	0	0	0.01	0.01	0	0.00825644	0.991638	no	no
ENSMUSG00000004127	Trmt10a	501	715	645	552	4.18	5.73	5.77	5.36	0.0453537	0.941284	no	no
ENSMUSG00000004151	Etv1	2	6	3	2	0.01	0.03	0.02	0.01	0.0771334	0.954185	no	no
ENSMUSG00000004187	Kifc2	42	65	97	159	0.71	1.06	1.76	3.13	-1.15195	0.295573	no	no
ENSMUSG00000004207	Psap	12803	10007	7316	8176	310.81	233.21	190.38	230.58	0.585735	0.0198082	no	no
ENSMUSG00000004221	Ikbkg	601	656	666	659	4.94	5.17	5.86	6.29	-0.0501185	0.933472	no	no
ENSMUSG00000004231	Pax2	0	0	0	0	0	0	0	0	0	1	no	no
ENSMUSG00000004233	Wars2	224	298	175	275	2.51	3.2	2.1	3.58	0.212228	0.795635	no	no
ENSMUSG00000004263	Atn1	38	22	76	56	0.55	0.31	1.18	0.94	-0.915868	0.537918	no	no
ENSMUSG00000004264	Phb2	6380	5632	4409	3827	114.31	96.87	84.68	79.66	0.576675	0.0100845	no	no
ENSMUSG00000004267	Eno2	4	9	26	15	0.06	0.12	0.39	0.25	-0.928674	0.646815	no	no
ENSMUSG00000004268	Emg1	6085	6114	3512	3873	87.51	84.41	54.14	64.71	0.744986	0.000973982	no	no
ENSMUSG00000004270	Lpcat3	623	609	650	529	12.7	11.92	14.2	12.53	0.0943811	0.813165	no	no
ENSMUSG00000004285	Atp6v1f	2540	2976	1646	1310	159.17	179.03	110.57	95.37	0.928576	1.97e-05	no	no
ENSMUSG00000004296	Il12b	2	0	0	3	0.07	0	0	0.12	-0.151842	0.933591	no	no
ENSMUSG00000004317	Clcn5	96	127	226	140	0.56	0.71	1.41	0.95	-0.59391	0.662325	no	no
ENSMUSG00000004319	Clcn3	918	1315	1462	1247	3.58	4.93	6.12	5.65	-0.247776	0.694486	no	no
ENSMUSG00000004328	Hif3a	2	4	9	7	0.02	0.04	0.1	0.08	-0.407697	0.829606	no	no
ENSMUSG00000004341	Gpx6	0	2	0	0	0	0.09	0	0	0.473809	0.709671	no	no
ENSMUSG00000004347	Pde1c	4	6	8	1	0.01	0.02	0.03	0	0.0229918	0.985517	no	no
ENSMUSG00000004356	Utp20	594	797	1159	985	3.88	5	8.11	7.47	-0.584659	0.317423	no	no
ENSMUSG00000004359	Spic	28	41	22	7	0.49	0.68	0.41	0.14	0.989841	0.565671	no	no
ENSMUSG00000004360	9330159F19Rik	0	0	2	1	0	0	0.02	0.01	-0.152808	0.846846	no	no
ENSMUSG00000004364	Cul3	3318	4194	4534	3278	45.36	55.04	66.44	52.06	-0.0251202	0.91398	no	no
ENSMUSG00000004371	Il11	0	1	2	1	0	0.03	0.07	0.04	-0.319569	0.84644	no	no
ENSMUSG00000004383	Large1	121	73	90	63	1.01	0.59	0.81	0.61	0.331209	0.816224	no	no
ENSMUSG00000004393	Ddx56	1440	1448	1017	871	37.87	36.56	28.67	26.61	0.640611	0.0135254	no	no
ENSMUSG00000004394	Tmed4	1033	1148	898	966	31.59	33.71	29.44	34.32	0.247314	0.339817	no	no
ENSMUSG00000004415	Col26a1	0	0	4	1	0	0	0.03	0.01	-0.200347	0.823517	no	no
ENSMUSG00000004446	Bid	1366	1561	1336	1013	25.63	28.12	26.87	22.08	0.347192	0.22067	no	no
ENSMUSG00000004451	Ralb	1897	1930	1769	1204	25.63	25.03	25.62	18.9	0.398235	0.176958	no	no
ENSMUSG00000004455	Ppp1cc	1878	2098	1006	1470	36.54	39.18	20.98	33.22	0.693317	0.00822496	no	no
ENSMUSG00000004460	Dnajb11	1892	1808	1650	1472	38.95	35.73	36.41	35.2	0.273701	0.270728	no	no
ENSMUSG00000004462	Tbccd1	228	297	360	267	2.19	2.74	3.7	2.98	-0.214984	0.792718	no	no
ENSMUSG00000004473	Clec11a	36	23	51	41	0.81	0.49	1.22	1.07	-0.526428	0.69902	no	no
ENSMUSG00000004500	Zfp324	132	108	102	78	1.84	1.45	1.52	1.26	0.422018	0.696805	no	no
ENSMUSG00000004508	Gab2	40	30	72	34	0.43	0.31	0.83	0.43	-0.439907	0.790403	no	no
ENSMUSG00000004530	Coro1c	2005	1823	1554	1413	13.82	12.06	11.48	11.31	0.393314	0.337006	no	no
ENSMUSG00000004535	Tax1bp1	2371	2789	2697	2090	15.81	17.85	19.28	16.19	0.137372	0.690393	no	no
ENSMUSG00000004540	Psg17	0	0	1	0	0	0	0.03	0	-0.152808	0.846846	no	no
ENSMUSG00000004552	Ctse	40	55	79	36	0.84	1.11	1.78	0.88	-0.210916	0.862894	no	no
ENSMUSG00000004558	Ndrg2	99	57	150	127	1.94	1.07	3.15	2.89	-0.746709	0.425634	no	no
ENSMUSG00000004561	Mettl17	326	391	360	490	5.47	6.3	6.48	9.55	-0.227597	0.674522	no	no
ENSMUSG00000004562	Arhgef40	36	45	182	76	0.23	0.28	1.25	0.57	-1.28002	0.438647	no	no
ENSMUSG00000004565	Pnpla6	163	191	415	553	1.12	1.26	3.06	4.41	-1.35325	0.15108	no	no
ENSMUSG00000004567	Mcoln1	376	362	412	551	3.32	3.06	3.89	5.64	-0.353656	0.618424	no	no
ENSMUSG00000004568	Arhgef18	140	193	302	234	0.67	0.89	1.55	1.3	-0.585759	0.642217	no	no
ENSMUSG00000004591	Pkn2	1339	1998	1874	1533	6.93	9.92	10.39	9.21	-0.00412099	0.993045	no	no
ENSMUSG00000004609	Cd33	17	6	26	21	0.15	0.05	0.24	0.21	-0.521708	0.798495	no	no
ENSMUSG00000004610	Etfb	1052	1368	443	536	60.21	75.16	27.18	35.64	1.31664	5.96e-08	no	no
ENSMUSG00000004612	Nkg7	15	24	1	2	1.09	1.68	0.08	0.17	2.74719	0.0912387	no	no
ENSMUSG00000004626	Stxbp2	937	858	816	932	15.01	13.19	14.01	17.34	0.0606487	0.87031	no	no
ENSMUSG00000004630	Pcp2	0	0	0	1	0	0	0	0.04	-0.200347	0.823517	no	no
ENSMUSG00000004631	Sgce	25	28	31	22	0.16	0.17	0.21	0.16	0.0285196	0.988717	no	no
ENSMUSG00000004633	Chn2	13	9	3	9	0.15	0.1	0.04	0.12	0.382158	0.85052	no	no
ENSMUSG00000004637	Wwox	171	164	162	120	1.12	1.03	1.14	0.91	0.252605	0.840943	no	no
ENSMUSG00000004642	Slbp	3998	4324	3142	2842	43.83	45.51	36.92	36.2	0.501408	0.036904	no	no
ENSMUSG00000004655	Aqp1	166	151	101	110	4.21	3.68	2.75	3.24	0.589856	0.431467	no	no
ENSMUSG00000004661	Arid3b	86	126	171	190	0.72	1.01	1.53	1.84	-0.677462	0.570648	no	no
ENSMUSG00000004665	Cnn2	509	460	481	241	13.78	11.96	13.96	7.58	0.465966	0.262405	no	no
ENSMUSG00000004667	Polr2e	2261	2169	968	925	56.41	51.95	25.89	26.81	1.24983	4.77e-07	no	no
ENSMUSG00000004668	Abca13	0	0	0	0	0	0	0	0	0	1	no	no
ENSMUSG00000004677	Myo9b	904	1035	1449	1566	8.03	8.82	13.8	16.16	-0.609547	0.153782	no	no
ENSMUSG00000004698	Hdac9	15	12	23	34	0.07	0.05	0.11	0.18	-0.454115	0.823579	no	no
ENSMUSG00000004707	Ly9	1092	1117	1328	893	22	21.6	28.67	20.9	0.0286423	0.923516	no	no
ENSMUSG00000004709	Cd244a	25	21	26	19	0.34	0.28	0.38	0.3	0.0582814	0.974613	no	no
ENSMUSG00000004730	Adgre1	192	167	194	99	3.95	3.3	4.28	2.37	0.326795	0.661907	no	no
ENSMUSG00000004748	Mtfp1	430	424	277	238	16.48	15.6	11.38	10.6	0.752267	0.0546544	no	no
ENSMUSG00000004768	Rab23	181	245	286	294	1.46	1.89	2.46	2.75	-0.399291	0.672587	no	no
ENSMUSG00000004771	Rab11a	1710	1714	1526	971	38.07	36.63	36.42	25.11	0.492228	0.0554612	no	no
ENSMUSG00000004788	Eif2b2	1353	1358	718	651	47.81	46.07	27.2	26.73	1.01015	5.9e-05	no	no
ENSMUSG00000004789	Dlst	1856	2526	1994	2098	12.93	16.9	14.9	16.98	0.117093	0.748213	no	no
ENSMUSG00000004798	Ulk2	515	585	417	338	5.74	6.26	4.98	4.38	0.559146	0.360612	no	no
ENSMUSG00000004814	Ccl24	0	2	0	0	0	0.1	0	0	0.518	0.694736	no	no
ENSMUSG00000004815	Dgkq	24	83	84	152	0.22	0.74	0.83	1.64	-0.986682	0.48706	no	no
ENSMUSG00000004837	Grap	1448	1393	905	941	53.8	49.68	36.04	40.61	0.645209	0.00636719	no	no
ENSMUSG00000004842	Pou1f1	0	1	1	0	0	0.02	0.02	0	0.0158983	0.988175	no	no
ENSMUSG00000004843	Chmp2b	707	812	724	497	24.43	26.93	26.81	19.95	0.347529	0.23128	no	no
ENSMUSG00000004846	Plod3	518	476	581	594	7.64	6.74	9.18	10.17	-0.211183	0.668586	no	no
ENSMUSG00000004849	Ap1s1	3226	3006	1763	1252	97.77	87.46	57.27	44.08	1.08363	3.19e-06	no	no
ENSMUSG00000004864	Mapk13	9	2	3	0	0.19	0.04	0.07	0	0.661091	0.734192	no	no
ENSMUSG00000004865	Srpk1	1903	2294	2384	2861	10.24	11.85	13.75	17.89	-0.301579	0.444187	no	no
ENSMUSG00000004872	Pax3	0	0	0	0	0	0	0	0	0	1	no	no
ENSMUSG00000004880	Lbr	3542	3772	3921	3200	49.56	50.66	58.81	52.01	0.0689721	0.761243	no	no
ENSMUSG00000004885	Crabp2	5	5	18	22	0.25	0.24	0.97	1.29	-1.59529	0.320351	no	no
ENSMUSG00000004891	Nes	101	70	197	216	1.05	0.7	2.19	2.61	-1.14104	0.30321	no	no
ENSMUSG00000004892	Bcan	3	2	0	0	0.05	0.03	0	0	0.428222	0.725584	no	no
ENSMUSG00000004894	Hapln2	0	0	0	1	0	0	0	0.03	-0.152808	0.846846	no	no
ENSMUSG00000004895	Prcc	1713	1561	860	935	54.36	47.56	29.26	34.47	0.88873	0.000280556	no	no
ENSMUSG00000004896	Rrnad1	282	370	457	820	2.96	3.73	5.15	10.01	-0.942518	0.134988	no	no
ENSMUSG00000004897	Hdgf	10058	8474	6813	5885	233.21	188.62	169.33	158.52	0.580075	0.0107339	no	no
ENSMUSG00000004902	Slc25a18	0	2	5	8	0	0.07	0.19	0.32	-1.15462	0.57477	no	no
ENSMUSG00000004929	Thop1	884	684	509	472	11.64	8.65	7.18	7.22	0.698342	0.150338	no	no
ENSMUSG00000004931	Apba3	342	328	382	271	7.88	7.26	9.44	7.26	0.0713262	0.887524	no	no
ENSMUSG00000004933	Matk	100	76	88	132	1.45	1.06	1.37	2.22	-0.279149	0.797914	no	no
ENSMUSG00000004934	Pias4	482	509	397	493	8.69	8.81	7.67	10.33	0.170884	0.720657	no	no
ENSMUSG00000004936	Map2k1	903	930	1305	753	17.74	17.54	27.48	17.18	-0.125417	0.697296	no	no
ENSMUSG00000004937	Sgta	1626	1496	1134	1043	37.66	33.26	28.15	28.06	0.547212	0.0360282	no	no
ENSMUSG00000004939	Nmrk2	1	1	2	0	0.04	0.03	0.08	0	0.00491333	0.997726	no	no
ENSMUSG00000004945	Tmem242	1162	1107	759	778	42.14	38.54	29.5	32.77	0.585594	0.019614	no	no
ENSMUSG00000004947	Dtx2	604	591	436	428	5.72	5.37	4.43	4.71	0.480956	0.443033	no	no
ENSMUSG00000004948	Zp3	0	0	0	0	0	0	0	0	0	1	no	no
ENSMUSG00000004951	Hspb1	71	27	76	53	4.59	1.67	5.26	3.98	-0.336739	0.639228	no	no
ENSMUSG00000004952	Rasa4	231	138	279	372	2.06	1.18	2.66	3.85	-0.75148	0.407216	no	no
ENSMUSG00000004961	Syt5	8	3	4	0	0.22	0.08	0.12	0	0.666073	0.741635	no	no
ENSMUSG00000004980	Hnrnpa2b1	28385	29187	27852	26645	287.19	283.48	302.06	313.18	0.105492	0.608627	no	no
ENSMUSG00000004988	Fxyd4	2	1	6	3	0.07	0.03	0.22	0.12	-0.662331	0.745731	no	no
ENSMUSG00000004994	Ccdc130	133	170	217	226	3.29	4.04	5.75	6.49	-0.512238	0.429397	no	no
ENSMUSG00000004996	Mri1	538	420	393	412	10.95	8.21	8.57	9.74	0.275718	0.553491	no	no
ENSMUSG00000005034	Prkacb	2530	2487	2669	2208	19.21	18.13	21.73	19.48	0.0712025	0.826082	no	no
ENSMUSG00000005043	Sgsh	73	59	127	58	1.1	0.85	2.05	1.02	-0.399951	0.736242	no	no
ENSMUSG00000005045	Chd5	3	6	12	13	0.02	0.04	0.09	0.1	-0.439511	0.817704	no	no
ENSMUSG00000005054	Cstb	1077	1008	635	732	118.98	106.9	75.19	93.94	0.630532	0.00620989	no	no
ENSMUSG00000005057	Sh2b2	21	27	42	37	0.26	0.32	0.55	0.53	-0.518769	0.766811	no	no
ENSMUSG00000005069	Pex5	933	847	876	731	15.76	13.74	15.86	14.35	0.178128	0.630723	no	no
ENSMUSG00000005078	Jkamp	324	422	276	350	8.02	10.02	7.32	10.06	0.263977	0.580958	no	no
ENSMUSG00000005087	Cd44	126	104	224	171	1.24	0.98	2.36	1.95	-0.687283	0.52366	no	no
ENSMUSG00000005089	Slc1a2	0	0	0	0	0	0	0	0	0	1	no	no
ENSMUSG00000005102	Eif2ak4	160	303	291	243	1.43	2.6	2.79	2.52	-0.174589	0.846526	no	no
ENSMUSG00000005103	Wdr1	4943	4817	2938	2812	37	34.61	23.57	24.45	0.787107	0.00349066	no	no
ENSMUSG00000005107	Slc2a9	218	238	160	178	2.86	2.99	2.25	2.71	0.431957	0.606911	no	no
ENSMUSG00000005124	Ccn4	47	19	154	94	0.56	0.22	1.98	1.31	-1.60085	0.251462	no	no
ENSMUSG00000005125	Ndrg1	169	106	380	118	1.71	1.03	4.11	1.38	-0.740573	0.448612	no	no
ENSMUSG00000005131	4930550C14Rik	518	486	450	383	9.75	8.78	9.08	8.37	0.296446	0.532213	no	no
ENSMUSG00000005142	Man2b1	1024	882	1076	1228	8.5	7.03	9.57	11.84	-0.245933	0.602718	no	no
ENSMUSG00000005148	Klf5	2	0	12	6	0.03	0	0.16	0.09	-0.773618	0.683333	no	no
ENSMUSG00000005150	Wdr83	490	406	309	460	11.58	9.21	7.83	12.63	0.234177	0.597951	no	no
ENSMUSG00000005161	Prdx2	4463	3776	2272	2003	97.48	79.17	53.19	50.82	0.977955	2.81e-05	no	no
ENSMUSG00000005198	Polr2a	2911	3205	8404	6182	27.44	29	84.91	67.7	-1.21721	6.51e-07	no	no
ENSMUSG00000005202	Shbg	0	0	0	0	0	0	0	0	0	1	no	no
ENSMUSG00000005204	Senp3	2899	2574	2085	1836	53.17	45.32	40.99	39.12	0.510986	0.0307511	no	no
ENSMUSG00000005220	Corin	3	0	4	4	0.04	0	0.05	0.06	-0.265427	0.875837	no	no
ENSMUSG00000005225	Plekha8	17	29	81	24	0.16	0.26	0.83	0.27	-0.856836	0.636926	no	no
ENSMUSG00000005233	Spc25	1557	1620	1155	875	32.53	32.5	25.87	21.24	0.67596	0.0139749	no	no
ENSMUSG00000005237	Dnah2	4	3	2	1	0.02	0.01	0.01	0.01	0.0721512	0.951034	no	no
ENSMUSG00000005251	Ripk4	77	49	184	63	1.43	0.87	3.66	1.36	-0.848936	0.412329	no	no
ENSMUSG00000005262	Ufd1	964	1140	1109	835	14.81	16.81	18.26	14.9	0.14421	0.685479	no	no
ENSMUSG00000005267	Zfp287	113	170	226	159	0.99	1.42	2.11	1.61	-0.380563	0.727413	no	no
ENSMUSG00000005268	Prlr	8	13	17	4	0.03	0.05	0.08	0.02	-0.0285179	0.987392	no	no
ENSMUSG00000005299	Letm1	1543	1253	792	991	10.65	8.3	5.86	7.95	0.660149	0.185639	no	no
ENSMUSG00000005312	Ubqln1	2669	2808	2658	1881	40.35	40.76	43.08	33.04	0.304844	0.211885	no	no
ENSMUSG00000005320	Fgfr4	0	2	6	5	0	0.04	0.12	0.11	-0.662726	0.727858	no	no
ENSMUSG00000005338	Cadm3	8	3	10	10	0.07	0.03	0.1	0.11	-0.315594	0.873654	no	no
ENSMUSG00000005339	Fcer1a	1	0	0	1	0.07	0	0	0.08	0.00491333	0.997726	no	no
ENSMUSG00000005354	Txn2	6042	4725	2819	2266	95.65	71.81	47.84	41.67	1.11779	4.76e-06	no	no
ENSMUSG00000005355	Casp14	0	0	0	0	0	0	0	0	0	1	no	no
ENSMUSG00000005357	Slc1a6	1	3	0	0	0.03	0.09	0	0	0.602516	0.667274	no	no
ENSMUSG00000005360	Slc1a3	14	11	11	6	0.11	0.08	0.09	0.05	0.259114	0.896775	no	no
ENSMUSG00000005362	Crbn	523	921	637	512	4.99	8.44	6.51	5.67	0.348071	0.533865	no	no
ENSMUSG00000005364	Il5ra	42	63	92	77	0.78	1.13	1.84	1.67	-0.605267	0.602078	no	no
ENSMUSG00000005370	Msh6	1768	2192	2943	2695	27.1	32.25	48.35	47.99	-0.483519	0.0505082	no	no
ENSMUSG00000005371	Fbxo11	527	812	811	1004	7.98	11.81	13.17	17.67	-0.421831	0.300789	no	no
ENSMUSG00000005373	Mlxipl	1	2	4	1	0.01	0.02	0.05	0.01	-0.11517	0.937039	no	no
ENSMUSG00000005374	Tbl2	1012	927	1267	942	8.58	7.55	11.52	9.28	-0.150855	0.748893	no	no
ENSMUSG00000005378	Bud23	1644	1467	1174	1222	32.34	27.71	24.76	27.93	0.40081	0.142652	no	no
ENSMUSG00000005397	Nid1	187	227	1152	361	1.79	2.09	11.85	4.02	-1.75882	0.0132928	no	no
ENSMUSG00000005410	Mcm5	4738	3686	4217	2542	79.04	59.03	75.41	49.27	0.364487	0.157163	no	no
ENSMUSG00000005413	Hmox1	969	722	828	399	36.86	26.37	33.77	17.63	0.511135	0.065319	no	no
ENSMUSG00000005417	Mprip	3212	2647	3624	2898	16.06	12.7	19.42	16.83	-0.11907	0.738722	no	no
ENSMUSG00000005442	Cic	729	870	1732	1796	4.72	5.4	12.01	13.5	-1.1024	0.0287089	no	no
ENSMUSG00000005447	Pafah1b3	934	834	555	468	29.53	25.31	18.81	17.19	0.816524	0.00723679	no	no
ENSMUSG00000005465	Il27ra	721	897	696	628	13.74	16.41	14.22	13.91	0.311306	0.406295	no	no
ENSMUSG00000005469	Prkaca	1313	1187	1408	913	35.15	30.51	40.41	28.4	0.146199	0.571896	no	no
ENSMUSG00000005470	Asf1b	2578	2617	2178	1435	73.45	71.58	66.52	47.5	0.561268	0.0157608	no	no
ENSMUSG00000005474	Myl10	1050	1021	641	541	58.14	54.27	38.05	34.8	0.837741	0.000385711	no	no
ENSMUSG00000005481	Ddx39a	2942	2970	2324	2051	38.02	36.84	32.19	30.79	0.46162	0.0687163	no	no
ENSMUSG00000005483	Dnajb1	1447	1577	1293	773	30.08	31.48	28.82	18.67	0.585628	0.0352852	no	no
ENSMUSG00000005493	Msh4	0	3	4	2	0	0.03	0.04	0.02	-0.11517	0.937039	no	no
ENSMUSG00000005501	Usp40	303	367	378	357	1.7	1.98	2.27	2.33	-0.101829	0.914655	no	no
ENSMUSG00000005505	Kbtbd4	95	171	136	83	2.02	3.48	3.09	2.05	0.297611	0.724737	no	no
ENSMUSG00000005506	Celf1	2631	3093	4025	3956	20.75	23.42	34.03	36.25	-0.454112	0.0992853	no	no
ENSMUSG00000005510	Ndufs3	1724	1505	955	853	52.73	44.19	31.31	30.31	0.864922	0.000457895	no	no
ENSMUSG00000005514	Por	916	720	934	726	15.18	11.45	16.59	13.97	0.0152027	0.968019	no	no
ENSMUSG00000005533	Igf1r	421	602	670	1097	1.67	2.29	2.85	5.06	-0.750443	0.365379	no	no
ENSMUSG00000005534	Insr	182	257	512	513	0.88	1.2	2.66	2.89	-1.11789	0.280489	no	no
ENSMUSG00000005540	Fcer2a	0	0	2	0	0	0	0.05	0	-0.24637	0.803091	no	no
ENSMUSG00000005547	Cyp2a5	0	0	0	0	0	0	0	0	0	1	no	no
ENSMUSG00000005553	Atp4a	0	1	1	1	0	0.02	0.02	0.02	-0.0808004	0.948575	no	no
ENSMUSG00000005566	Trim28	7040	5795	5217	4754	112.79	89.12	89.59	88.48	0.396766	0.0841818	no	no
ENSMUSG00000005575	Ube2m	2467	2258	1592	1355	69.72	61.26	48.23	44.49	0.711532	0.00195021	no	no
ENSMUSG00000005580	Adcy9	8	3	17	16	0.1	0.04	0.23	0.24	-0.777317	0.705449	no	no
ENSMUSG00000005583	Mef2c	45	22	208	163	0.19	0.09	0.95	0.8	-1.76656	0.322565	no	no
ENSMUSG00000005609	Ctr9	745	871	1245	952	6.2	6.96	11.11	9.21	-0.406594	0.414701	no	no
ENSMUSG00000005610	Eif4g2	19537	21602	19475	17080	128.02	135.89	136.79	130.02	0.197929	0.345479	no	no
ENSMUSG00000005611	Irag1	7	15	17	7	0.07	0.14	0.18	0.08	-0.0455716	0.982227	no	no
ENSMUSG00000005615	Pcyt1a	146	179	248	127	1.31	1.54	2.39	1.33	-0.158286	0.880466	no	no
ENSMUSG00000005621	Zfp592	630	788	965	759	5.66	6.8	9.3	7.92	-0.248617	0.636103	no	no
ENSMUSG00000005625	Psmd4	4093	3836	2477	2293	97.1	87.36	62.99	63.19	0.761337	0.000642721	no	no
ENSMUSG00000005628	Tmod4	12	21	47	95	0.47	0.78	1.95	4.28	-1.91913	0.0874637	no	no
ENSMUSG00000005640	Insrr	0	0	3	4	0	0	0.04	0.05	-0.417049	0.737975	no	no
ENSMUSG00000005649	Cabp5	3	3	9	20	0.08	0.08	0.25	0.61	-1.3134	0.512193	no	no
ENSMUSG00000005656	Snx6	1746	2591	1654	1361	38.8	55.27	39.39	35.13	0.547712	0.0253432	no	no
ENSMUSG00000005672	Kit	35	69	76	67	0.26	0.5	0.61	0.58	-0.342877	0.836572	no	no
ENSMUSG00000005674	Tomm40l	244	194	128	126	3.17	2.42	1.78	1.9	0.774013	0.392724	no	no
ENSMUSG00000005677	Nr1i3	2	5	12	4	0.03	0.07	0.19	0.07	-0.458978	0.81977	no	no
ENSMUSG00000005681	Apoa2	41	38	35	26	5.09	4.53	4.65	3.75	0.398488	0.547104	no	no
ENSMUSG00000005682	Pan2	487	711	866	1442	3.83	5.37	7.3	13.17	-0.922825	0.0895735	no	no
ENSMUSG00000005683	Cs	3240	3323	2856	2231	37.35	36.77	35.29	29.88	0.398283	0.115164	no	no
ENSMUSG00000005686	Ampd3	106	113	190	167	1.25	1.28	2.41	2.3	-0.636333	0.535937	no	no
ENSMUSG00000005687	Bcas2	3549	3454	2744	2438	53.85	50.31	44.63	42.98	0.462664	0.0464838	no	no
ENSMUSG00000005696	Sh2d1a	1670	1807	970	1061	20.21	20.99	12.58	14.92	0.791206	0.0231242	no	no
ENSMUSG00000005698	Ctcf	2993	3433	3351	3088	41.02	45.17	49.23	49.17	0.022565	0.922858	no	no
ENSMUSG00000005699	Pard6a	204	160	132	82	8.59	6.47	5.96	4.01	0.792653	0.164265	no	no
ENSMUSG00000005705	Agrp	10	10	12	7	0.66	0.63	0.85	0.53	0.0982653	0.9474	no	no
ENSMUSG00000005716	Pvalb	51	14	13	51	3.26	0.86	0.89	3.79	0.0284483	0.975399	no	no
ENSMUSG00000005718	Tfap4	602	490	490	442	15.78	12.33	13.77	13.46	0.257491	0.503096	no	no
ENSMUSG00000005732	Ranbp1	6644	6177	3989	3017	265.66	237.1	170.97	140.14	0.908569	5.33e-05	no	no
ENSMUSG00000005763	Cd247	4079	3453	3034	3128	50.99	41.44	40.65	45.42	0.316288	0.184286	no	no
ENSMUSG00000005774	Rfx5	207	370	530	614	2.51	4.3	6.88	8.64	-0.950994	0.127729	no	no
ENSMUSG00000005779	Psmb4	6904	5812	3520	3044	235.73	190.5	128.83	120.74	0.988238	1.85e-05	no	no
ENSMUSG00000005800	Mmp8	4	3	5	8	0.11	0.08	0.15	0.26	-0.472897	0.817498	no	no
ENSMUSG00000005802	Slc30a4	2007	2394	1762	1642	24.39	27.93	22.95	23.18	0.393581	0.174033	no	no
ENSMUSG00000005803	Sqor	45	42	35	26	0.73	0.66	0.61	0.49	0.458658	0.763506	no	no
ENSMUSG00000005804	Bloc1s6	535	654	523	392	9.14	10.73	9.58	7.78	0.403321	0.387749	no	no
ENSMUSG00000005813	Metap1	1350	1469	1318	1130	12.85	13.42	13.44	12.49	0.230517	0.560231	no	no
ENSMUSG00000005823	Gpr108	373	460	351	394	8.68	10.28	8.76	10.65	0.177774	0.699232	no	no
ENSMUSG00000005824	Tnfsf14	45	45	18	53	1.62	1.56	0.7	2.22	0.311452	0.773121	no	no
ENSMUSG00000005836	Gata6	5	0	12	2	0.05	0	0.13	0.02	-0.358178	0.844253	no	no
ENSMUSG00000005846	Rsl1d1	4448	4657	3586	3294	131.22	131.89	113.4	112.89	0.431141	0.0414393	no	no
ENSMUSG00000005871	Apc	297	627	933	821	1.23	2.49	4.13	3.94	-0.863461	0.302479	no	no
ENSMUSG00000005873	Reep5	1013	992	873	538	21.42	20.13	19.78	13.21	0.543069	0.102652	no	no
ENSMUSG00000005881	Ergic3	1944	1454	1128	1112	61.06	43.84	37.98	40.57	0.630634	0.00998661	no	no
ENSMUSG00000005882	Uqcc1	761	722	568	469	8.39	7.64	6.71	6.01	0.538153	0.31001	no	no
ENSMUSG00000005883	Spo11	195	245	276	965	3.31	4	5.03	19.05	-1.47698	0.00758499	no	no
ENSMUSG00000005886	Ncoa2	844	1102	1578	1262	3.59	4.51	7.2	6.24	-0.504495	0.415117	no	no
ENSMUSG00000005893	Nr2c2	176	581	700	383	0.79	2.49	3.35	1.98	-0.459027	0.627035	no	no
ENSMUSG00000005897	Nr2c1	191	254	214	224	2.76	3.53	3.32	3.76	0.041681	0.956393	no	no
ENSMUSG00000005899	Smpd4	1210	1328	1798	1657	8.92	9.4	14.21	14.19	-0.414003	0.328737	no	no
ENSMUSG00000005907	Pex1	176	219	355	290	1.13	1.35	2.45	2.17	-0.636374	0.539359	no	no
ENSMUSG00000005936	Kctd20	1606	1807	1431	1165	13.68	14.77	13.06	11.53	0.420309	0.284639	no	no
ENSMUSG00000005947	Itgae	117	208	58	296	1.7	2.9	0.9	5	-0.138522	0.871259	no	no
ENSMUSG00000005949	Ctns	124	123	181	214	2.44	2.32	3.81	4.88	-0.629857	0.417849	no	no
ENSMUSG00000005950	P2rx5	5	1	10	15	0.14	0.03	0.3	0.48	-1.17093	0.560328	no	no
ENSMUSG00000005951	Shpk	83	60	50	72	1.85	1.29	1.2	1.87	0.228117	0.831525	no	no
ENSMUSG00000005952	Trpv1	0	0	1	0	0	0	0.02	0	-0.103649	0.874693	no	no
ENSMUSG00000005958	Ephb3	17	0	20	20	0.17	0	0.22	0.23	-0.625669	0.76036	no	no
ENSMUSG00000005968	Tuft1	125	104	136	64	2.67	2.13	3.12	1.59	0.229204	0.796614	no	no
ENSMUSG00000005973	Rcn1	123	99	266	142	2.56	1.98	5.94	3.44	-0.801935	0.299304	no	no
ENSMUSG00000005980	Dnase1	98	139	165	191	2.12	2.88	3.82	4.79	-0.549164	0.475773	no	no
ENSMUSG00000005981	Trap1	1539	1806	1719	1393	39.84	44.89	47.71	41.9	0.132743	0.574178	no	no
ENSMUSG00000005982	Naa60	558	463	539	371	9.87	7.86	10.22	7.63	0.201372	0.673086	no	no
ENSMUSG00000005983	1700037C18Rik	56	63	38	34	1.16	1.25	0.84	0.82	0.667804	0.601617	no	no
ENSMUSG00000005986	Ankrd13d	30	50	83	90	0.81	1.3	2.41	2.83	-1.0203	0.32909	no	no
ENSMUSG00000006005	Tpr	2741	3396	6223	4494	17.4	20.69	42.34	33.13	-0.768916	0.00632706	no	no
ENSMUSG00000006010	Odr4	243	445	419	352	3.95	6.94	7.3	6.64	-0.139477	0.806999	no	no
ENSMUSG00000006014	Prg4	5	20	43	90	0.08	0.3	0.72	1.63	-1.88439	0.253419	no	no
ENSMUSG00000006019	Dhx34	527	401	319	448	7.64	5.58	4.96	7.54	0.289105	0.604562	no	no
ENSMUSG00000006021	Kptn	156	132	122	127	3.11	2.53	2.61	2.94	0.227009	0.783457	no	no
ENSMUSG00000006024	Napa	1595	1542	1301	1257	28.06	26.05	24.54	25.69	0.319741	0.25559	no	no
ENSMUSG00000006050	Sra1	808	680	668	639	23.62	19.08	20.93	21.7	0.215037	0.488847	no	no
ENSMUSG00000006057	Atp5g1	2221	2065	775	777	30.12	26.88	11.27	12.24	1.48108	8.73e-06	no	no
ENSMUSG00000006058	Snf8	2751	2650	1442	1304	68.46	63.3	38.46	37.7	1.0026	1.44e-05	no	no
ENSMUSG00000006095	Tbcb	1139	1072	760	564	52.62	47.54	37.63	30.27	0.772915	0.00143014	no	no
ENSMUSG00000006127	Inpp5k	561	610	700	941	6.52	6.81	8.73	12.71	-0.464816	0.343441	no	no
ENSMUSG00000006134	Crkl	893	1256	1560	1019	11.8	15.93	22.09	15.64	-0.228573	0.521811	no	no
ENSMUSG00000006154	Eps8l1	152	246	224	366	1.68	2.61	2.65	4.69	-0.536884	0.516484	no	no
ENSMUSG00000006169	Clint1	1286	1592	1759	1372	12.18	14.48	17.86	15.1	-0.0913435	0.806172	no	no
ENSMUSG00000006179	Prss16	0	4	3	0	0	0.06	0.05	0	0.0861156	0.95634	no	no
ENSMUSG00000006191	Cdkal1	245	239	266	195	1.28	1.19	1.48	1.18	0.0975257	0.933148	no	no
ENSMUSG00000006204	Cdcp3	1	1	0	0	0.01	0.01	0	0	0.119547	0.860685	no	no
ENSMUSG00000006205	Htra1	138	119	70	49	3.19	2.64	1.74	1.32	1.07873	0.247539	no	no
ENSMUSG00000006215	Zbtb17	919	889	625	828	15.79	14.66	11.51	16.53	0.330061	0.377784	no	no
ENSMUSG00000006216	Clcnkb	0	3	0	0	0	0.07	0	0	0.381148	0.742658	no	no
ENSMUSG00000006219	Fblim1	84	60	71	69	1.26	0.86	1.14	1.2	0.0642867	0.958344	no	no
ENSMUSG00000006221	Hspb7	104	6	81	122	2.5	0.14	2.09	3.41	-0.792464	0.421129	no	no
ENSMUSG00000006235	Epor	331	434	295	356	11.09	13.95	10.59	13.85	0.246431	0.544106	no	no
ENSMUSG00000006241	Ccdc159	0	0	3	2	0	0	0.1	0.07	-0.707652	0.645676	no	no
ENSMUSG00000006262	Mob1b	944	1345	917	1211	4.18	5.72	4.36	6.23	0.113949	0.854887	no	no
ENSMUSG00000006269	Atp6v1b1	1	5	0	2	0.02	0.07	0	0.04	0.273462	0.86743	no	no
ENSMUSG00000006270	Vax1	0	0	1	0	0	0	0.06	0	-0.29097	0.78474	no	no
ENSMUSG00000006273	Atp6v1b2	1215	1275	1146	866	15.26	15.37	15.43	12.63	0.337481	0.366361	no	no
ENSMUSG00000006276	Eps15l1	626	781	1008	1279	6.19	7.41	10.68	14.69	-0.676427	0.149276	no	no
ENSMUSG00000006281	Tep1	136	183	342	288	0.95	1.22	2.55	2.33	-0.88629	0.400869	no	no
ENSMUSG00000006288	Ttc5	862	659	593	734	14.13	10.37	10.42	13.97	0.218192	0.593406	no	no
ENSMUSG00000006289	Osgep	1224	1087	798	815	16.53	14.09	11.55	12.79	0.540111	0.162353	no	no
ENSMUSG00000006299	Aamp	3154	2929	2065	1735	60.76	54.17	42.64	38.83	0.709093	0.00232379	no	no
ENSMUSG00000006301	Tmbim1	176	110	346	163	0.93	0.56	1.95	1	-0.688797	0.585751	no	no
ENSMUSG00000006304	Arpc2	7713	7315	5863	3919	252.73	230.09	205.93	149.18	0.660263	0.00556166	no	no
ENSMUSG00000006307	Kmt2b	632	740	1372	1705	4.39	4.93	10.21	13.75	-1.12898	0.0305552	no	no
ENSMUSG00000006310	Zbtb32	4	11	5	14	0.11	0.3	0.15	0.46	-0.239671	0.901187	no	no
ENSMUSG00000006313	Upk1a	3	4	7	30	0.14	0.18	0.35	1.63	-1.81361	0.294398	no	no
ENSMUSG00000006315	Tmem147	1235	1259	578	627	73.98	72.4	37.12	43.63	1.0695	3.68e-06	no	no
ENSMUSG00000006333	Rps9	36879	39751	16457	17590	974.1	1007.93	465.95	539.74	1.19116	1.46e-07	no	no
ENSMUSG00000006335	Tfpt	430	525	376	369	23.85	27.95	22.35	23.78	0.379229	0.19191	no	no
ENSMUSG00000006342	Susd2	16	21	66	57	0.31	0.39	1.37	1.28	-1.43367	0.332505	no	no
ENSMUSG00000006344	Ggt5	3	10	17	12	0.03	0.11	0.2	0.16	-0.544632	0.790875	no	no
ENSMUSG00000006345	Ggt1	2	4	7	2	0.04	0.07	0.15	0.05	-0.242247	0.902957	no	no
ENSMUSG00000006356	Crip2	366	289	499	203	11.62	8.8	16.98	7.48	-0.0460007	0.914308	no	no
ENSMUSG00000006360	Crip1	12625	17532	5475	6243	368.87	491.73	171.47	211.9	1.3752	2.61e-08	no	no
ENSMUSG00000006362	Cbfa2t3	1011	812	1086	1034	8.04	6.2	9.26	9.56	-0.185562	0.709311	no	no
ENSMUSG00000006369	Fbln1	2271	2255	1791	1501	34.63	33.01	29.28	26.59	0.487801	0.0639422	no	no
ENSMUSG00000006373	Pgrmc1	1334	1347	1066	889	47.85	46.39	40.99	37.05	0.484863	0.040803	no	no
ENSMUSG00000006378	Gcat	6	4	10	9	0.17	0.11	0.3	0.29	-0.533163	0.788827	no	no
ENSMUSG00000006386	Tek	37	46	135	67	0.52	0.62	2.05	1.1	-1.10368	0.401058	no	no
ENSMUSG00000006390	Elovl1	849	648	606	632	20.75	15.2	15.87	17.94	0.300318	0.381427	no	no
ENSMUSG00000006392	Med8	854	928	847	930	18.96	19.77	20.15	23.98	0.0254658	0.935732	no	no
ENSMUSG00000006395	Hyi	78	122	95	153	2.35	3.53	3.07	5.36	-0.295313	0.691649	no	no
ENSMUSG00000006398	Cdc20	3214	2956	2294	2268	114.61	101.19	87.69	93.96	0.462689	0.0365656	no	no
ENSMUSG00000006403	Adamts4	13	14	137	35	0.18	0.19	2.03	0.56	-2.0347	0.211663	no	no
ENSMUSG00000006411	Nectin4	8	10	24	21	0.14	0.17	0.46	0.43	-0.883303	0.644423	no	no
ENSMUSG00000006412	Pfdn2	2202	1863	1676	1502	75.73	61.51	61.78	60.01	0.386805	0.0915314	no	no
ENSMUSG00000006418	Rnf114	1691	1665	1072	1088	33.57	31.73	22.81	25.09	0.658036	0.0162717	no	no
ENSMUSG00000006423	Steep1	383	527	561	411	3.44	4.54	5.4	4.28	-0.0629061	0.925233	no	no
ENSMUSG00000006435	Neurl1a	12	1	17	23	0.11	0.01	0.17	0.24	-0.734906	0.72089	no	no
ENSMUSG00000006442	Srm	5305	3670	3008	2126	221.01	146.77	134.33	102.89	0.852365	0.00200158	no	no
ENSMUSG00000006456	Rbm14	1250	1094	1062	962	21.3	17.89	19.39	19.04	0.240632	0.459783	no	no
ENSMUSG00000006457	Actn3	128	8	237	266	2.94	0.18	5.83	7.1	-1.76357	0.0242971	no	no
ENSMUSG00000006463	Zdhhc24	125	170	229	215	2.86	3.73	5.61	5.71	-0.550606	0.416169	no	no
ENSMUSG00000006464	Bbs1	80	95	83	125	0.69	0.79	0.77	1.26	-0.211506	0.876227	no	no
ENSMUSG00000006471	Ndor1	79	109	261	264	0.9	1.19	3.19	3.5	-1.36979	0.168017	no	no
ENSMUSG00000006476	Nsmf	132	105	184	169	1.8	1.37	2.68	2.67	-0.510087	0.591792	no	no
ENSMUSG00000006494	Pdk1	1370	1967	1895	1466	11.73	16.17	17.39	14.58	0.0173293	0.962718	no	no
ENSMUSG00000006498	Ptbp1	5855	5132	5265	4883	82.28	69.24	79.31	79.72	0.145057	0.517444	no	no
ENSMUSG00000006517	Mvd	815	806	891	1159	29.2	27.73	34.22	48.25	-0.319867	0.218145	no	no
ENSMUSG00000006519	Cyba	2874	2343	1495	1371	184.26	144.21	102.74	102.11	0.89694	0.000138749	no	no
ENSMUSG00000006522	Itih3	0	0	2	0	0	0	0.04	0	-0.200347	0.823517	no	no
ENSMUSG00000006526	Stimate	726	665	554	486	11.09	9.75	9.07	8.62	0.444554	0.333185	no	no
ENSMUSG00000006527	Sfmbt1	1062	1388	1334	1170	8.19	10.28	11.03	10.48	-0.00582334	0.989721	no	no
ENSMUSG00000006529	Itih1	0	0	0	0	0	0	0	0	0	1	no	no
ENSMUSG00000006538	Ihh	0	3	2	5	0	0.06	0.05	0.13	-0.407697	0.829606	no	no
ENSMUSG00000006542	Prkag3	0	0	10	5	0	0	0.19	0.11	-1.08223	0.541346	no	no
ENSMUSG00000006567	Atp7b	16	13	42	24	0.16	0.13	0.46	0.29	-0.751786	0.700283	no	no
ENSMUSG00000006574	Slc4a1	0	0	3	0	0	0	0.04	0	-0.200347	0.823517	no	no
ENSMUSG00000006575	Rundc3a	119	98	88	64	2.7	2.13	2.14	1.68	0.52192	0.574355	no	no
ENSMUSG00000006576	Slc4a3	0	3	15	21	0	0.02	0.12	0.19	-0.987844	0.606441	no	no
ENSMUSG00000006585	Cdt1	2116	1455	2215	1467	44.89	29.63	50.37	36.15	0.000336961	0.998966	no	no
ENSMUSG00000006586	Runx1t1	1	2	7	5	0.01	0.02	0.06	0.05	-0.319569	0.84644	no	no
ENSMUSG00000006587	Snai3	1334	1088	579	697	54.58	42.74	25.4	33.13	0.944684	0.000188125	no	no
ENSMUSG00000006589	Aprt	1820	1475	849	824	75.07	58.4	37.54	39.48	1.00578	2.76e-05	no	no
ENSMUSG00000006599	Gtf2h1	1872	2257	1976	1510	41.79	48.37	47.28	39.16	0.273931	0.246845	no	no
ENSMUSG00000006611	Hfe	73	80	89	49	1.36	1.43	1.78	1.06	0.172974	0.87703	no	no
ENSMUSG00000006638	Abhd1	2	4	2	3	0.1	0.19	0.11	0.17	0.141095	0.94483	no	no
ENSMUSG00000006641	Slc5a6	287	336	211	243	4.79	5.38	3.78	4.71	0.461963	0.478161	no	no
ENSMUSG00000006642	Tcf23	0	0	0	0	0	0	0	0	0	1	no	no
ENSMUSG00000006649	Nphs1	136	151	55	58	1.37	1.46	0.59	0.68	1.20664	0.353007	no	no
ENSMUSG00000006651	Aplp1	34	36	113	44	0.75	0.76	2.67	1.13	-1.01024	0.399399	no	no
ENSMUSG00000006673	Qrich1	1885	1758	2061	1938	15.86	14.2	18.59	18.94	-0.105488	0.763173	no	no
ENSMUSG00000006675	P4htm	98	123	90	48	1.68	2.02	1.65	0.95	0.66871	0.531959	no	no
ENSMUSG00000006676	Usp19	1739	1710	2720	2943	16.44	15.52	27.56	32.31	-0.687684	0.025728	no	no
ENSMUSG00000006678	Pola1	690	975	1229	826	5.22	7.07	9.96	7.25	-0.267247	0.612285	no	no
ENSMUSG00000006699	Cdc42	8193	7594	6179	4381	184.01	163.73	148.76	114.31	0.619014	0.00734852	no	no
ENSMUSG00000006705	Pknox1	893	939	933	804	8.58	8.66	9.61	8.97	0.104481	0.826293	no	no
ENSMUSG00000006711	D130043K22Rik	0	0	0	2	0	0	0	0.03	-0.152808	0.846846	no	no
ENSMUSG00000006715	Gmnn	1655	1836	1708	1202	75.25	80.14	83.25	63.49	0.296886	0.190412	no	no
ENSMUSG00000006717	Acot13	651	639	506	452	58.29	54.92	48.56	47.01	0.457522	0.0438039	no	no
ENSMUSG00000006720	Zfp184	103	122	118	119	1.95	2.22	2.4	2.62	-0.0509367	0.955166	no	no
ENSMUSG00000006724	Cyp27b1	13	10	20	32	0.34	0.25	0.55	0.96	-0.900405	0.588841	no	no
ENSMUSG00000006728	Cdk4	5930	5587	3712	3138	121.58	109.97	81.58	74.74	0.781074	0.000401975	no	no
ENSMUSG00000006731	B4galnt1	329	245	319	265	6.35	4.54	6.59	5.94	0.011305	0.984591	no	no
ENSMUSG00000006732	Mettl1	365	372	279	249	8.36	8.18	6.85	6.63	0.500665	0.334586	no	no
ENSMUSG00000006736	Tspan31	345	309	419	199	10.48	9.01	13.64	7.02	0.128228	0.775804	no	no
ENSMUSG00000006740	Kif5b	1812	3027	2577	1923	15.12	24.25	23.06	18.65	0.129832	0.683829	no	no
ENSMUSG00000006763	Saal1	544	483	335	350	4.48	3.82	2.96	3.35	0.588968	0.421109	no	no
ENSMUSG00000006764	Tph2	0	2	1	0	0	0.04	0.02	0	0.126293	0.919983	no	no
ENSMUSG00000006777	Krt23	1	0	0	0	0.04	0	0	0	0.229941	0.803981	no	no
ENSMUSG00000006784	Odad4	10	10	61	20	0.11	0.1	0.71	0.25	-1.26249	0.518971	no	no
ENSMUSG00000006850	Tmco6	183	197	190	172	3.62	3.75	4.03	3.96	0.0943314	0.894896	no	no
ENSMUSG00000006906	Stambp	445	363	439	336	2.84	2.23	3.01	2.49	0.0921312	0.913549	no	no
ENSMUSG00000006920	Ezh1	406	447	450	433	3.64	3.84	4.32	4.5	-0.0231036	0.973504	no	no
ENSMUSG00000006930	Hap1	5	7	19	4	0.09	0.12	0.36	0.08	-0.468435	0.818534	no	no
ENSMUSG00000006931	P3h4	973	751	639	670	29.76	22.05	20.95	23.81	0.422767	0.149063	no	no
ENSMUSG00000006932	Ctnnb1	3797	4865	5495	4202	48.72	59.92	75.57	62.63	-0.133193	0.561522	no	no
ENSMUSG00000006941	Eif1b	2918	2881	1637	1972	172.78	163.76	103.9	135.65	0.702908	0.00259526	no	no
ENSMUSG00000006948	Klk4	0	1	0	0	0	0.05	0	0	0.282124	0.781401	no	no
ENSMUSG00000006958	Chrd	0	5	11	9	0	0.05	0.13	0.11	-0.639197	0.741489	no	no
ENSMUSG00000006998	Psmd2	3309	3449	3182	2501	54.59	54.62	56.27	47.93	0.281436	0.216807	no	no
ENSMUSG00000007021	Syngr3	0	1	2	0	0	0.03	0.07	0	-0.158432	0.916189	no	no
ENSMUSG00000007029	Vars	3474	2964	3984	3688	41.27	33.8	50.73	50.89	-0.22192	0.351129	no	no
ENSMUSG00000007030	Vwa7	0	4	11	13	0	0.06	0.18	0.23	-1.00494	0.621874	no	no
ENSMUSG00000007033	Hspa1l	8	12	22	44	0.22	0.31	0.64	1.38	-1.37356	0.395626	no	no
ENSMUSG00000007034	Slc44a4	1	0	0	0	0.02	0	0	0	0.119547	0.860685	no	no
ENSMUSG00000007035	Msh5	78	104	160	177	0.94	1.2	2.07	2.48	-0.808859	0.451362	no	no
ENSMUSG00000007036	Abhd16a	893	1024	688	589	18.47	20.34	15.26	14.16	0.609032	0.0800716	no	no
ENSMUSG00000007038	Neu1	717	772	705	771	12.79	13.22	13.49	15.98	0.0334457	0.930732	no	no
ENSMUSG00000007039	Ddah2	336	321	356	255	14.05	12.89	15.96	12.39	0.139074	0.717883	no	no
ENSMUSG00000007041	Clic1	4176	3488	2435	2017	154.63	123.99	96.65	86.76	0.819076	0.000438154	no	no
ENSMUSG00000007050	Lsm2	1899	1530	1064	1057	40.13	31.04	24.1	25.95	0.718954	0.0073687	no	no
ENSMUSG00000007080	Pole	1131	1366	2044	2260	6.75	7.83	13.08	15.67	-0.756328	0.0909733	no	no
ENSMUSG00000007097	Atp1a2	127	12	145	255	1.2	0.11	1.47	2.8	-1.34395	0.264507	no	no
ENSMUSG00000007107	Atp1a4	0	0	1	0	0	0	0.02	0	-0.103649	0.874693	no	no
ENSMUSG00000007122	Casq1	24	5	226	108	0.82	0.16	8.27	4.28	-3.18944	0.00149662	no	no
ENSMUSG00000007207	Stx1a	41	51	111	96	1.02	1.22	2.97	2.79	-1.07249	0.288862	no	no
ENSMUSG00000007216	Zfp775	145	150	169	102	2.28	2.26	2.84	1.86	0.155559	0.862966	no	no
ENSMUSG00000007279	Scube2	2	0	3	0	0.03	0	0.05	0	-0.0705702	0.959907	no	no
ENSMUSG00000007338	Mrpl49	1389	1469	935	805	49.32	50.07	35.59	33.21	0.742445	0.00197073	no	no
ENSMUSG00000007379	Dennd2c	145	157	162	123	1.41	1.46	1.69	1.39	0.103378	0.924636	no	no
ENSMUSG00000007411	Mark3	1706	2241	1549	1892	11.72	14.77	11.4	15.09	0.211931	0.589607	no	no
ENSMUSG00000007415	Gatad1	1961	1821	1487	1153	31.34	27.94	25.47	21.41	0.549913	0.0500304	no	no
ENSMUSG00000007440	Pcdha10	0	0	1	0	0	0	0.01	0	-0.0527549	0.911212	no	no
ENSMUSG00000007458	M6pr	3895	4093	3676	2968	62.22	62.77	62.95	55.08	0.296403	0.187273	no	no
ENSMUSG00000007476	Lrrc8a	111	97	93	107	1.72	1.44	1.54	1.92	0.0772546	0.941042	no	no
ENSMUSG00000007480	Mc5r	0	0	3	5	0	0	0.05	0.1	-0.640303	0.665825	no	no
ENSMUSG00000007564	Ppp2r1a	3510	2573	2614	1726	68.55	48.24	54.72	39.16	0.530675	0.0351113	no	no
ENSMUSG00000007570	Fance	311	289	193	203	6.49	5.79	4.32	4.92	0.609892	0.317389	no	no
ENSMUSG00000007589	Tinf2	834	1142	1323	1155	11.25	14.79	19.13	18.1	-0.299407	0.41038	no	no
ENSMUSG00000007591	Tssk4	21	35	33	70	0.81	1.3	1.37	3.15	-0.818218	0.448152	no	no
ENSMUSG00000007594	Hapln4	5	0	9	10	0.08	0	0.16	0.2	-0.798764	0.695096	no	no
ENSMUSG00000007603	Dus3l	497	605	769	811	11.25	13.14	18.65	21.32	-0.49473	0.173499	no	no
ENSMUSG00000007610	Gtpbp3	275	293	273	273	4.6	4.7	4.89	5.3	0.0800262	0.900227	no	no
ENSMUSG00000007613	Tgfbr1	933	1605	1214	1075	9.51	15.71	13.27	12.73	0.168344	0.67352	no	no
ENSMUSG00000007617	Homer1	39	76	50	53	0.22	0.41	0.3	0.34	0.137287	0.940503	no	no
ENSMUSG00000007646	Rad51c	203	363	375	259	3.08	5.29	6.11	4.57	-0.134146	0.835936	no	no
ENSMUSG00000007655	Cav1	320	330	395	300	6.19	6.13	8.19	6.74	-0.0621419	0.909206	no	no
ENSMUSG00000007656	Arpp19	3203	3536	2852	2333	43.04	45.62	41.08	36.42	0.406851	0.0893939	no	no
ENSMUSG00000007659	Bcl2l1	740	521	486	369	10.75	7.26	7.57	6.23	0.588683	0.24392	no	no
ENSMUSG00000007670	Khsrp	1782	1881	3137	2588	27.49	27.85	51.86	46.37	-0.611714	0.0143897	no	no
ENSMUSG00000007682	Dio2	89	197	101	183	0.92	1.96	1.12	2.21	0.00413645	0.996929	no	no
ENSMUSG00000007721	Ccdc124	1223	1118	647	668	48.04	42.15	27.24	30.48	0.854989	0.000663375	no	no
ENSMUSG00000007739	Cct4	9530	9538	6656	4862	151.12	145.19	113.13	89.56	0.762803	0.000633986	no	no
ENSMUSG00000007777	0610009B22Rik	294	450	326	253	19.62	28.83	23.32	19.62	0.385977	0.199338	no	no
ENSMUSG00000007783	Cpt1c	24	16	41	29	0.29	0.18	0.52	0.4	-0.546704	0.765136	no	no
ENSMUSG00000007805	Twist2	8	1	5	7	0.17	0.02	0.11	0.17	-0.166041	0.935365	no	no
ENSMUSG00000007812	Zfp655	820	1071	930	751	9.76	12.23	11.86	10.38	0.195414	0.648932	no	no
ENSMUSG00000007815	Rhoa	8446	7391	6541	4089	75.08	63.07	62.32	42.22	0.61723	0.0105749	no	no
ENSMUSG00000007817	Zmiz1	1324	1498	3497	2690	7.04	7.65	19.94	16.62	-1.0895	0.00976552	no	no
ENSMUSG00000007827	Ankrd26	257	513	837	803	2.36	4.52	8.24	8.57	-1.05003	0.0858403	no	no
ENSMUSG00000007833	Aldh16a1	449	405	282	405	5.32	4.61	3.58	5.57	0.323471	0.615464	no	no
ENSMUSG00000007836	Hnrnpa0	6426	5529	5165	4434	159.85	132.03	137.72	128.13	0.350809	0.11789	no	no
ENSMUSG00000007837	Prrg2	57	73	99	57	1.47	1.81	2.74	1.71	-0.212314	0.828864	no	no
ENSMUSG00000007850	Hnrnph1	6397	8272	9273	13507	72.94	90.55	113.34	178.92	-0.628348	0.0235582	no	no
ENSMUSG00000007867	Ift43	23	12	13	9	0.93	0.46	0.56	0.42	0.591058	0.703264	no	no
ENSMUSG00000007872	Id3	1050	572	753	552	39.05	20.42	30.02	23.85	0.355785	0.203364	no	no
ENSMUSG00000007877	Tcap	96	16	74	118	6.75	1.08	5.57	9.63	-0.726279	0.231313	no	no
ENSMUSG00000007880	Arid1a	2574	3573	5654	6117	14.94	19.91	35.18	41.25	-0.914635	0.00141015	no	no
ENSMUSG00000007888	Crlf1	17	10	7	4	0.69	0.39	0.3	0.19	1.00392	0.569591	no	no
ENSMUSG00000007891	Ctsd	7392	6328	2121	2877	209.45	172.12	64.42	94.7	1.4744	2.3e-08	no	no
ENSMUSG00000007892	Rplp1	52819	55577	21113	20414	7051.17	7122.35	3021.2	3165.87	1.40949	2.6e-08	no	no
ENSMUSG00000007944	Ttc9b	0	4	4	0	0	0.12	0.14	0	-0.00289544	0.99881	no	no
ENSMUSG00000007946	Phox2a	0	0	2	1	0	0	0.07	0.04	-0.495369	0.711499	no	no
ENSMUSG00000007950	Abhd8	2253	1691	1256	1056	36.79	26.51	21.99	20.03	0.801212	0.00477039	no	no
ENSMUSG00000007987	Ift22	392	329	205	172	7.24	5.83	4.06	3.69	0.944113	0.131273	no	no
ENSMUSG00000007989	Fzd3	32	43	47	42	0.17	0.21	0.26	0.25	-0.134423	0.945529	no	no
ENSMUSG00000008028	1700008O03Rik	18	13	7	9	0.33	0.23	0.14	0.19	0.617159	0.752899	no	no
ENSMUSG00000008035	Mid1ip1	136	100	197	105	4.26	3.01	6.61	3.82	-0.29823	0.658111	no	no
ENSMUSG00000008036	Ap2s1	3905	4560	1478	1526	176.72	198.1	71.7	80.23	1.51367	1.24e-11	no	no
ENSMUSG00000008090	Fgfrl1	410	343	264	263	9.82	7.88	6.78	7.32	0.533514	0.29059	no	no
ENSMUSG00000008129	Brme1	55	74	65	43	1.52	1.97	1.93	1.38	0.270456	0.793117	no	no
ENSMUSG00000008136	Fhl2	30	16	44	29	1.05	0.54	1.66	1.18	-0.557166	0.657545	no	no
ENSMUSG00000008140	Emc10	1645	1072	769	577	37.57	23.5	18.82	15.31	1.04758	0.000490519	no	no
ENSMUSG00000008153	Clstn3	320	206	419	276	3.63	2.25	5.1	3.64	-0.345833	0.639569	no	no
ENSMUSG00000008167	Fbxw9	142	125	132	196	2.8	2.36	2.79	4.48	-0.269664	0.734188	no	no
ENSMUSG00000008193	Spib	16	10	21	11	0.37	0.22	0.52	0.3	-0.192086	0.915252	no	no
ENSMUSG00000008200	Fnbp4	819	1250	1958	2494	8.29	12.14	21.24	29.32	-1.08477	0.00252197	no	no
ENSMUSG00000008206	Cers4	32	23	86	52	0.17	0.12	0.5	0.33	-0.860874	0.656667	no	no
ENSMUSG00000008226	Scrn3	179	298	287	192	2.48	3.96	4.26	3.09	0.0224312	0.976191	no	no
ENSMUSG00000008301	Phax	955	932	735	643	28.62	26.81	23.61	22.38	0.480889	0.0921509	no	no
ENSMUSG00000008305	Tle1	889	865	762	564	6.8	6.35	6.25	5.01	0.428963	0.453987	no	no
ENSMUSG00000008307	1700109H08Rik	15	18	76	75	0.33	0.38	1.77	1.9	-1.85069	0.182737	no	no
ENSMUSG00000008318	Relt	192	234	164	158	3.9	4.56	3.57	3.73	0.413525	0.557518	no	no
ENSMUSG00000008333	Snrpb2	1840	1965	1469	1355	42.9	43.98	36.71	36.7	0.455544	0.058885	no	no
ENSMUSG00000008348	Ubc	1440	1205	1560	1364	33.16	26.64	38.5	36.49	-0.11199	0.663533	no	no
ENSMUSG00000008373	Prpf31	1296	1225	1072	987	15.87	14.4	14.07	14.04	0.318009	0.39587	no	no
ENSMUSG00000008393	Carhsp1	828	848	825	534	19.3	18.97	20.61	14.46	0.337601	0.313244	no	no
ENSMUSG00000008398	Elk3	468	469	482	437	6.85	6.59	7.56	7.43	0.0554857	0.91706	no	no
ENSMUSG00000008429	Herpud2	612	734	661	642	6.96	8.01	8.06	8.48	0.06895	0.891795	no	no
ENSMUSG00000008435	Rdh13	331	296	324	276	3.34	2.87	3.51	3.24	0.0901609	0.90713	no	no
ENSMUSG00000008438	Adam21	0	4	2	5	0	0.09	0.05	0.13	-0.266373	0.891175	no	no
ENSMUSG00000008450	Nutf2	225	162	140	126	7.37	5.09	4.91	4.79	0.562343	0.349456	no	no
ENSMUSG00000008461	Fut1	5	4	7	9	0.12	0.09	0.18	0.25	-0.447927	0.826435	no	no
ENSMUSG00000008475	Arpc5	4939	5069	2989	3021	144.56	142.42	93.77	102.72	0.759487	0.000444487	no	no
ENSMUSG00000008482	Rnf151	0	0	2	6	0	0	0.12	0.39	-1.53577	0.425824	no	no
ENSMUSG00000008489	Elavl2	10	20	18	16	0.08	0.15	0.15	0.15	-0.0869108	0.966128	no	no
ENSMUSG00000008496	Pou2f2	20	9	26	35	0.16	0.07	0.23	0.33	-0.630251	0.754764	no	no
ENSMUSG00000008540	Mgst1	116	63	60	41	3.84	2	2.13	1.58	0.823755	0.357295	no	no
ENSMUSG00000008575	Nfib	42	29	104	73	0.19	0.12	0.5	0.38	-0.870796	0.649465	no	no
ENSMUSG00000008590	Htr3b	0	0	3	0	0	0	0.09	0	-0.417049	0.737975	no	no
ENSMUSG00000008601	Rab25	8	7	10	12	0.32	0.27	0.43	0.56	-0.40145	0.820062	no	no
ENSMUSG00000008604	Ubqln4	1019	827	1047	1034	16.37	12.75	18.03	19.3	-0.143313	0.685059	no	no
ENSMUSG00000008658	Rbfox1	12	11	44	22	0.18	0.16	0.71	0.39	-1.04585	0.573176	no	no
ENSMUSG00000008668	Rps18	19340	21077	11752	12514	525.64	549.91	342.37	395.11	0.75672	0.000510126	no	no
ENSMUSG00000008682	Rpl10	541	538	406	588	17.55	16.76	14.12	22.16	0.132446	0.698017	no	no
ENSMUSG00000008683	Rps15a	18009	18090	7911	7623	191.33	184.5	90.09	94.09	1.24205	1.07e-08	no	no
ENSMUSG00000008690	Ncaph2	5745	4608	3695	3307	91.16	70.19	62.85	60.96	0.596912	0.0108641	no	no
ENSMUSG00000008730	Hipk1	3619	3524	4816	4190	22.09	20.65	31.51	29.71	-0.303009	0.287127	no	no
ENSMUSG00000008734	Gprc5b	106	142	243	82	1.53	1.96	3.75	1.37	-0.320072	0.733383	no	no
ENSMUSG00000008763	Man1a2	1260	1710	1395	1169	10.53	13.72	12.5	11.35	0.235479	0.56755	no	no
ENSMUSG00000008822	Acyp1	768	965	463	399	37.07	44.72	23.96	22.37	1.02954	9.81e-05	no	no
ENSMUSG00000008843	Cldn13	1	0	0	0	0.06	0	0	0	0.332486	0.761143	no	no
ENSMUSG00000008845	Cd163	4	4	0	0	0.05	0.05	0	0	0.518	0.694736	no	no
ENSMUSG00000008855	Hdac5	210	155	265	220	1.59	1.13	2.16	1.94	-0.351762	0.735671	no	no
ENSMUSG00000008859	Rala	1436	1663	1261	1034	33	36.68	31.06	27.6	0.460482	0.0762034	no	no
ENSMUSG00000008892	Vdac3	1791	1743	1024	817	22.01	20.56	13.49	11.67	0.965142	0.006241	no	no
ENSMUSG00000008932	Slc1a7	2	0	1	1	0.04	0	0.02	0.02	0.0295941	0.983277	no	no
ENSMUSG00000008958	Vps72	950	847	876	793	17.39	14.88	17.19	16.86	0.135447	0.700396	no	no
ENSMUSG00000008976	Gabpa	817	1336	1153	971	9.57	15.02	14.48	13.21	0.0422307	0.915094	no	no
ENSMUSG00000008999	Bmp7	1388	1135	1131	931	23.01	18.06	20.09	17.93	0.323211	0.316279	no	no
ENSMUSG00000009013	Dynll1	6981	5237	3076	3793	119.55	86.09	56.46	75.46	0.854751	0.00106386	no	no
ENSMUSG00000009030	Pdcl	616	644	569	430	10.94	10.98	10.83	8.87	0.363606	0.410903	no	no
ENSMUSG00000009035	Tmem184b	752	642	745	528	10.65	8.73	11.31	8.69	0.166388	0.714225	no	no
ENSMUSG00000009070	Rsph14	0	0	2	0	0	0	0.05	0	-0.24637	0.803091	no	no
ENSMUSG00000009073	Nf2	1497	1774	1857	1369	14.61	16.62	19.43	15.52	0.0511815	0.884626	no	no
ENSMUSG00000009075	Cabp7	0	1	6	10	0	0.02	0.16	0.29	-1.30051	0.514472	no	no
ENSMUSG00000009076	Zmat5	732	588	296	329	39.07	30.13	16.94	20.4	1.09851	0.000121175	no	no
ENSMUSG00000009079	Ewsr1	5188	5701	9000	10734	58.51	61.72	108.79	140.62	-0.839286	0.000446475	no	no
ENSMUSG00000009090	Ap1b1	1749	1648	1527	1208	23.5	21.26	22	18.86	0.343442	0.268142	no	no
ENSMUSG00000009092	Derl3	7	8	11	7	0.23	0.26	0.39	0.27	-0.14998	0.936584	no	no
ENSMUSG00000009093	Gstt4	0	0	1	3	0	0	0.07	0.23	-1.08223	0.541346	no	no
ENSMUSG00000009097	Tbx1	3	0	4	1	0.06	0	0.08	0.02	-0.124255	0.943324	no	no
ENSMUSG00000009108	Gnat2	41	57	58	46	0.91	1.22	1.38	1.19	-0.0514993	0.965977	no	no
ENSMUSG00000009112	Bcl2l13	1383	1570	1450	950	10.14	11.05	11.39	8.09	0.331244	0.458804	no	no
ENSMUSG00000009114	2610028H24Rik	0	0	0	1	0	0	0	0.05	-0.24637	0.803091	no	no
ENSMUSG00000009115	Spatc1l	0	1	1	1	0	0.05	0.05	0.06	-0.213244	0.90239	no	no
ENSMUSG00000009145	Dqx1	30	25	32	87	0.58	0.47	0.67	1.97	-0.968517	0.482784	no	no
ENSMUSG00000009185	Ccl8	476	803	13	25	62.05	100.49	1.82	3.79	5.00196	1.58e-33	no	no
ENSMUSG00000009207	Lnpk	522	717	651	516	3.8	5.01	5.08	4.36	0.111241	0.865794	no	no
ENSMUSG00000009210	Prr29	219	165	111	128	8.46	6.12	4.6	5.75	0.694065	0.222943	no	no
ENSMUSG00000009214	Mymk	4	0	82	9	0.18	0	3.88	0.46	-3.27141	0.041368	no	no
ENSMUSG00000009216	Fam163b	318	158	9	102	7.16	3.41	0.22	2.67	1.98785	0.0153981	no	no
ENSMUSG00000009246	Trpm5	4	5	2	0	0.04	0.05	0.02	0	0.370161	0.80782	no	no
ENSMUSG00000009248	Ascl2	4	1	0	6	0.16	0.04	0	0.29	-0.158278	0.93841	no	no
ENSMUSG00000009281	Rarres2	70	62	78	31	1.76	1.49	2.1	0.9	0.305009	0.775442	no	no
ENSMUSG00000009291	Pttg1ip	952	981	751	669	16.36	16.18	13.83	13.35	0.469642	0.205271	no	no
ENSMUSG00000009292	Trpm2	21	15	10	29	0.11	0.08	0.06	0.18	-0.0567971	0.977798	no	no
ENSMUSG00000009293	Ube2g2	1323	1310	850	756	36.25	34.46	24.97	24.07	0.738771	0.00601719	no	no
ENSMUSG00000009350	Mpo	1	3	11	4	0.02	0.06	0.23	0.09	-0.703893	0.728163	no	no
ENSMUSG00000009376	Met	12	9	30	9	0.1	0.07	0.28	0.09	-0.455368	0.824502	no	no
ENSMUSG00000009378	Slc16a12	4	10	1	9	0.06	0.15	0.02	0.17	0.15941	0.937427	no	no
ENSMUSG00000009394	Syn2	12	6	6	9	0.11	0.05	0.06	0.1	0.0836339	0.966561	no	no
ENSMUSG00000009406	Elk1	246	233	309	198	3.05	2.77	4.1	2.85	-0.0404794	0.958596	no	no
ENSMUSG00000009418	Nav1	30	17	151	66	0.11	0.06	0.57	0.27	-1.25122	0.531839	no	no
ENSMUSG00000009470	Tnpo1	2119	3276	3774	2632	12.59	18.68	24.04	18.17	-0.217385	0.518844	no	no
ENSMUSG00000009471	Myod1	0	0	13	7	0	0	0.5	0.29	-1.97902	0.321615	no	no
ENSMUSG00000009487	Otog	0	0	9	0	0	0	0.06	0	-0.29097	0.78474	no	no
ENSMUSG00000009535	Rnmt	862	964	900	839	7.82	8.4	8.76	8.85	0.0939208	0.847858	no	no
ENSMUSG00000009545	Kcnq1	6	9	11	10	0.1	0.14	0.19	0.19	-0.245929	0.904047	no	no
ENSMUSG00000009549	Srp14	2119	1994	1360	1254	118.12	106.71	81.26	81.21	0.68266	0.00187606	no	no
ENSMUSG00000009551	6330409D20Rik	0	0	3	1	0	0	0.15	0.05	-0.803123	0.617992	no	no
ENSMUSG00000009555	Cdk9	1417	1329	1332	1342	20.47	18.43	20.63	22.52	0.063948	0.840216	no	no
ENSMUSG00000009563	Tor2a	869	659	409	442	18.98	13.82	9.58	11.21	0.863367	0.0286312	no	no
ENSMUSG00000009566	Fpgs	352	330	311	261	6.17	5.55	5.84	5.31	0.279746	0.635791	no	no
ENSMUSG00000009569	Mrtfb	201	226	484	368	1.49	1.61	3.84	3.17	-0.913543	0.310614	no	no
ENSMUSG00000009575	Cbx5	3878	5065	7909	7062	28.68	35.96	62.71	60.68	-0.7171	0.00270637	no	no
ENSMUSG00000009585	Apobec3	1112	1099	1425	1583	7.84	7.43	10.76	12.96	-0.416008	0.369002	no	no
ENSMUSG00000009588	St6galnac1	0	1	0	0	0	0.03	0	0	0.1758	0.82981	no	no
ENSMUSG00000009596	Taf7l	0	0	1	3	0	0	0.03	0.1	-0.569655	0.687638	no	no
ENSMUSG00000009614	Sardh	67	49	19	29	0.82	0.58	0.25	0.41	1.02715	0.530778	no	no
ENSMUSG00000009621	Vav2	196	163	245	144	1.89	1.51	2.53	1.61	-0.0657943	0.946983	no	no
ENSMUSG00000009628	Tex15	77	143	241	248	0.53	0.95	1.79	1.99	-1.0282	0.39349	no	no
ENSMUSG00000009630	Ppp2cb	2035	2206	1918	1599	92.28	96.03	93.23	84.23	0.299453	0.165278	no	no
ENSMUSG00000009633	G0s2	27	19	16	14	2.06	1.39	1.31	1.24	0.599294	0.582738	no	no
ENSMUSG00000009640	Dmap1	802	666	591	590	20.27	16.16	16.01	17.32	0.339796	0.322053	no	no
ENSMUSG00000009646	Pla2g12b	1	0	2	0	0.06	0	0.12	0	-0.200504	0.911052	no	no
ENSMUSG00000009647	Mcu	1462	1457	1177	1256	14.04	13.43	12.12	14.01	0.283436	0.468056	no	no
ENSMUSG00000009654	Oit3	76	83	80	63	1.82	1.9	2.05	1.75	0.17183	0.861852	no	no
ENSMUSG00000009681	Bcr	361	329	541	382	2.94	2.57	4.72	3.61	-0.36873	0.626754	no	no
ENSMUSG00000009687	Fxyd5	890	718	870	593	14.14	10.95	14.82	10.95	0.173644	0.664941	no	no
ENSMUSG00000009731	Kcnd1	8	30	37	73	0.1	0.36	0.5	1.07	-1.1968	0.484786	no	no
ENSMUSG00000009733	Tfcp2	350	420	505	550	2.89	3.33	4.47	5.28	-0.421033	0.553538	no	no
ENSMUSG00000009734	Pou6f2	0	0	0	0	0	0	0	0	0	1	no	no
ENSMUSG00000009739	Pou6f1	275	335	345	429	2.64	3.08	3.55	4.78	-0.316905	0.673256	no	no
ENSMUSG00000009741	Ubp1	1273	1844	2106	2864	17.83	24.79	31.61	46.59	-0.659334	0.0176332	no	no
ENSMUSG00000009772	Nuak2	15	8	24	15	0.25	0.13	0.44	0.3	-0.507865	0.790519	no	no
ENSMUSG00000009828	Cilk1	254	303	459	296	1.47	1.68	2.84	1.99	-0.378483	0.697552	no	no
ENSMUSG00000009863	Sdhb	5429	4683	2911	2642	161.52	133.75	92.84	91.32	0.896086	8.47e-05	no	no
ENSMUSG00000009876	Cox4i2	25	19	59	23	2.11	1.54	5.35	2.26	-0.80738	0.343439	no	no
ENSMUSG00000009894	Snap47	1022	918	832	625	25.68	22.14	22.41	18.24	0.445756	0.144369	no	no
ENSMUSG00000009900	Wnt3a	0	0	0	0	0	0	0	0	0	1	no	no
ENSMUSG00000009905	Kdsr	339	404	613	599	2.77	3.17	5.37	5.69	-0.662337	0.342681	no	no
ENSMUSG00000009907	Vps4b	1898	2095	2040	1479	14.2	15.04	16.36	12.85	0.213585	0.568343	no	no
ENSMUSG00000009927	Rps25	22411	21054	12750	13051	554.78	500.32	338.32	375.31	0.778543	0.00042697	no	no
ENSMUSG00000009941	Nxf2	17	31	16	13	0.44	0.77	0.44	0.39	0.60596	0.709526	no	no
ENSMUSG00000009995	Tafazzin	368	374	314	396	4.57	4.46	4.18	5.71	0.0805575	0.900957	no	no
ENSMUSG00000010021	Kif19a	6	4	1	2	0.1	0.06	0.02	0.04	0.467034	0.801505	no	no
ENSMUSG00000010025	Aldh3a2	389	543	729	488	4.61	6.18	9.26	6.72	-0.346059	0.532285	no	no
ENSMUSG00000010044	Zmynd10	7	11	19	31	0.22	0.33	0.64	1.13	-1.16927	0.476522	no	no
ENSMUSG00000010045	Tmem115	466	359	320	267	14.15	10.46	10.41	9.42	0.519592	0.225665	no	no
ENSMUSG00000010047	Hyal2	436	387	320	278	8.82	7.52	6.94	6.53	0.484407	0.352058	no	no
ENSMUSG00000010048	Ifrd2	1044	1052	858	685	26.37	25.51	23.23	20.1	0.471257	0.110208	no	no
ENSMUSG00000010051	Hyal1	3	16	28	46	0.05	0.27	0.53	0.94	-1.44249	0.423757	no	no
ENSMUSG00000010054	Tusc2	812	680	497	457	30.3	24.36	19.88	19.81	0.672023	0.023889	no	no
ENSMUSG00000010057	Nprl2	511	524	463	564	16.91	16.65	16.42	21.68	0.0306655	0.927977	no	no
ENSMUSG00000010064	Slc38a3	0	3	3	2	0	0.04	0.04	0.03	-0.104291	0.946862	no	no
ENSMUSG00000010066	Cacna2d2	3	6	25	7	0.03	0.05	0.22	0.07	-0.628409	0.75487	no	no
ENSMUSG00000010067	Rassf1	651	655	581	359	7.42	7.17	7.1	4.75	0.504408	0.360558	no	no
ENSMUSG00000010080	Epn3	2	1	2	1	0.03	0.02	0.04	0.02	-0.00884537	0.995513	no	no
ENSMUSG00000010095	Slc3a2	2289	1855	2347	1232	43.21	33.61	47.49	27.02	0.258936	0.326899	no	no
ENSMUSG00000010097	Nxf1	2085	2401	3148	3957	31.37	34.68	50.78	69.17	-0.646055	0.00918441	no	no
ENSMUSG00000010110	Stx5a	381	515	578	605	4.37	5.67	7.11	8.06	-0.373959	0.512488	no	no
ENSMUSG00000010122	Slc47a1	3	0	7	2	0.06	0	0.15	0.05	-0.470638	0.806182	no	no
ENSMUSG00000010136	Pifo	0	0	3	0	0	0	0.19	0	-0.771996	0.626917	no	no
ENSMUSG00000010142	Tnfrsf13b	514	567	446	496	12.07	12.79	11.23	13.53	0.217554	0.591804	no	no
ENSMUSG00000010154	Spire2	78	85	38	33	2.07	2.17	1.08	1.02	1.13071	0.296794	no	no
ENSMUSG00000010175	Prox1	40	62	134	93	0.32	0.47	1.14	0.86	-0.937125	0.538409	no	no
ENSMUSG00000010205	Raver1	3	0	3	2	0.06	0	0.06	0.04	-0.124255	0.943324	no	no
ENSMUSG00000010277	2610507B11Rik	4247	5055	5784	4289	32.16	36.74	46.94	37.73	-0.0830743	0.736188	no	no
ENSMUSG00000010290	AI597479	721	1151	892	679	13.89	21.29	18.42	15.2	0.27735	0.422073	no	no
ENSMUSG00000010307	Tmem86a	145	100	82	63	5.12	3.39	3.1	2.58	0.769282	0.301901	no	no
ENSMUSG00000010311	Optc	0	0	0	0	0	0	0	0	0	1	no	no
ENSMUSG00000010342	Tex14	20	30	19	25	0.27	0.38	0.27	0.39	0.138981	0.939357	no	no
ENSMUSG00000010362	Rdm1	474	449	365	304	20.05	18.23	16.55	14.94	0.492074	0.152022	no	no
ENSMUSG00000010376	Nedd8	5510	5068	2795	2917	291.08	257.01	158.27	179.01	0.91466	4.35e-05	no	no
ENSMUSG00000010392	Gosr1	1086	1220	1184	1148	16.87	18.19	19.71	20.71	0.00862712	0.979193	no	no
ENSMUSG00000010406	Mrpl52	1590	1683	882	910	95.51	97.05	56.79	63.5	0.890913	6.12e-05	no	no
ENSMUSG00000010453	Kansl3	1399	1869	2144	2174	13.82	17.73	22.71	24.95	-0.378769	0.24604	no	no
ENSMUSG00000010461	Eya4	2	3	11	8	0.01	0.02	0.08	0.07	-0.464503	0.790573	no	no
ENSMUSG00000010476	Ebf3	44	76	75	52	0.32	0.53	0.58	0.44	-0.038735	0.9815	no	no
ENSMUSG00000010492	Uckl1os	2	3	5	4	0.05	0.08	0.14	0.12	-0.33399	0.869389	no	no
ENSMUSG00000010517	Faf1	3274	2978	2017	1590	42.82	37.39	28.28	24.16	0.824063	0.00153652	no	no
ENSMUSG00000010529	Gm266	538	610	280	451	29.5	32.11	16.46	28.73	0.657868	0.0194691	no	no
ENSMUSG00000010538	Tsacc	125	201	99	94	7.49	11.56	6.36	6.54	0.764054	0.131167	no	no
ENSMUSG00000010554	Mettl16	1289	1519	1172	1102	6.21	7.03	6.06	6.17	0.322083	0.565835	no	no
ENSMUSG00000010592	Dazl	1	6	0	0	0.02	0.1	0	0	0.602516	0.667274	no	no
ENSMUSG00000010601	Apol7a	0	2	0	0	0	0.04	0	0	0.229941	0.803981	no	no
ENSMUSG00000010607	Pigyl	611	707	412	313	52.38	58.19	37.86	31.17	0.891028	0.000181157	no	no
ENSMUSG00000010608	Rbm25	1600	2559	3165	4592	6.13	9.42	13.01	20.45	-0.881807	0.0378364	no	no
ENSMUSG00000010609	Psen2	141	123	101	105	2.17	1.82	1.66	1.88	0.36246	0.713341	no	no
ENSMUSG00000010651	Acaa1b	6	9	8	5	0.2	0.29	0.29	0.2	0.141772	0.941517	no	no
ENSMUSG00000010660	Plcd1	7	7	12	10	0.15	0.14	0.28	0.25	-0.400705	0.841094	no	no
ENSMUSG00000010663	Fads1	987	912	1516	980	13.66	12.12	22.5	15.76	-0.352849	0.330018	no	no
ENSMUSG00000010721	Lmbr1	146	138	129	110	1.66	1.51	1.57	1.46	0.258288	0.809759	no	no
ENSMUSG00000010751	Tnfrsf22	30	53	81	48	0.47	0.8	1.37	0.88	-0.532235	0.698064	no	no
ENSMUSG00000010755	Cars	1183	1369	1535	1640	11.97	13.3	16.65	19.28	-0.29142	0.430419	no	no
ENSMUSG00000010797	Wnt2	0	4	0	1	0	0.11	0	0.03	0.408068	0.804562	no	no
ENSMUSG00000010803	Gabra1	0	0	0	0	0	0	0	0	0	1	no	no
ENSMUSG00000010825	Grid2ip	0	1	14	7	0	0.01	0.15	0.08	-0.831656	0.640363	no	no
ENSMUSG00000010830	Kdelr3	130	70	199	95	6.14	3.17	10.07	5.21	-0.490554	0.398302	no	no
ENSMUSG00000010911	Apip	314	323	265	193	20.92	20.66	18.92	14.94	0.50685	0.125247	no	no
ENSMUSG00000010914	Pdhx	532	518	480	339	9.02	8.43	8.72	6.68	0.388301	0.433884	no	no
ENSMUSG00000010936	Vac14	698	624	667	500	6.68	5.73	6.84	5.56	0.21085	0.710566	no	no
ENSMUSG00000011008	Mcoln2	491	339	780	607	9.95	6.59	16.94	14.29	-0.695344	0.101905	no	no
ENSMUSG00000011096	Akt1s1	420	356	287	248	9.11	7.41	6.67	6.25	0.558937	0.286326	no	no
ENSMUSG00000011114	Tbrg1	1961	1914	1716	972	33.49	31.38	31.41	19.28	0.567449	0.0370817	no	no
ENSMUSG00000011148	Adssl1	356	243	204	235	11.35	7.44	6.97	8.7	0.469043	0.333628	no	no
ENSMUSG00000011158	Brf1	1050	1429	1219	1864	8.98	11.73	11.18	18.52	-0.303155	0.456023	no	no
ENSMUSG00000011171	Vipr2	4	13	5	8	0.06	0.19	0.08	0.14	0.193096	0.924646	no	no
ENSMUSG00000011179	Odc1	7297	7653	4011	2549	142.76	143.73	84.11	57.93	1.22647	2.44e-07	no	no
ENSMUSG00000011254	Thg1l	512	533	305	326	11.31	11.3	7.22	8.37	0.740328	0.110428	no	no
ENSMUSG00000011256	Adam19	2386	4648	3175	3348	22.34	41.78	31.86	36.41	0.122061	0.644418	no	no
ENSMUSG00000011257	Pabpc4	2816	4609	1791	1441	46.58	73.19	31.76	27.69	1.21909	2.63e-06	no	no
ENSMUSG00000011263	Exoc3l2	27	10	34	28	0.45	0.16	0.6	0.54	-0.529201	0.759049	no	no
ENSMUSG00000011267	Zfp296	11	6	10	11	0.36	0.19	0.35	0.42	-0.196261	0.914728	no	no
ENSMUSG00000011305	Plin5	1	0	5	4	0.03	0	0.17	0.15	-0.956316	0.624664	no	no
ENSMUSG00000011306	Sugp1	580	594	748	684	6.32	6.22	8.74	8.66	-0.254324	0.626986	no	no
ENSMUSG00000011349	Dmrtc2	0	2	0	0	0	0.08	0	0	0.428222	0.725584	no	no
ENSMUSG00000011350	Gm5893	0	0	0	1	0	0	0	0.04	-0.200347	0.823517	no	no
ENSMUSG00000011382	Dhdh	18	20	61	23	0.16	0.17	0.59	0.24	-0.754255	0.693829	no	no
ENSMUSG00000011427	Zfp790	158	196	218	153	2.88	3.43	4.26	3.24	-0.0340876	0.963837	no	no
ENSMUSG00000011486	Slc25a41	1	3	0	3	0.05	0.14	0	0.17	0.156873	0.937979	no	no
ENSMUSG00000011589	Fsd1	3	3	1	2	0.08	0.08	0.03	0.06	0.340955	0.85887	no	no
ENSMUSG00000011632	Pinlyp	1	0	0	0	0.08	0	0	0	0.428222	0.725584	no	no
ENSMUSG00000011658	Fuz	71	102	112	116	0.95	1.3	1.6	1.79	-0.346115	0.759245	no	no
ENSMUSG00000011751	Sptbn4	2	8	12	4	0.01	0.05	0.09	0.03	-0.200504	0.911052	no	no
ENSMUSG00000011752	Pgam1	937	953	780	393	31.49	30.75	28.1	15.34	0.729279	0.00996496	no	no
ENSMUSG00000011831	Evi5	284	500	213	278	2.35	3.97	1.89	2.67	0.654177	0.436036	no	no
ENSMUSG00000011832	Evi5l	175	154	172	175	1.37	1.16	1.44	1.59	-0.0424315	0.969962	no	no
ENSMUSG00000011837	Snapc2	467	349	264	204	17.59	12.62	10.66	8.92	0.830937	0.0419637	no	no
ENSMUSG00000011877	Git1	1512	1319	1646	1019	20.82	17.43	24.29	16.3	0.127456	0.693366	no	no
ENSMUSG00000011884	Gltp	1912	1716	1401	1297	72.29	62.28	56.78	56.96	0.456453	0.0447246	no	no
ENSMUSG00000011958	Bnip2	2659	2858	2526	1945	51.27	52.9	52.21	43.56	0.334685	0.145383	no	no
ENSMUSG00000011960	Ccnt1	1425	1865	1961	2249	10.37	13.02	15.29	19.01	-0.33543	0.378749	no	no
ENSMUSG00000012017	Scarf2	33	9	39	54	0.57	0.15	0.73	1.09	-0.920267	0.557901	no	no
ENSMUSG00000012042	4930579F01Rik	0	1	0	0	0	0.03	0	0	0.1758	0.82981	no	no
ENSMUSG00000012076	Brms1l	632	994	701	810	12.19	18.4	14.49	18.14	0.119843	0.73953	no	no
ENSMUSG00000012114	Med15	557	580	903	793	3.19	3.19	5.54	5.27	-0.530786	0.441592	no	no
ENSMUSG00000012117	Dhdds	1010	910	922	764	17.78	15.38	17.4	15.62	0.218385	0.5352	no	no
ENSMUSG00000012123	Crybg2	48	34	62	32	0.41	0.28	0.57	0.32	-0.116279	0.947082	no	no
ENSMUSG00000012126	Ubxn11	103	103	90	134	1.45	1.39	1.36	2.19	-0.100137	0.924999	no	no
ENSMUSG00000012187	Mogat1	0	0	1	1	0	0	0.05	0.05	-0.45674	0.724364	no	no
ENSMUSG00000012211	Tex22	1	0	4	0	0.05	0	0.22	0	-0.581308	0.76187	no	no
ENSMUSG00000012282	Wnt8a	1	3	3	1	0.04	0.11	0.12	0.04	0.0463045	0.981421	no	no
ENSMUSG00000012296	Tjap1	511	565	669	542	7.24	7.69	10.16	8.92	-0.137882	0.778569	no	no
ENSMUSG00000012350	Ehf	3	1	2	0	0.04	0.01	0.03	0	0.129316	0.926722	no	no
ENSMUSG00000012396	Nanog	2	0	0	0	0.06	0	0	0	0.332486	0.761143	no	no
ENSMUSG00000012405	Rpl15	2674	2815	1478	1544	72.03	72.79	42.68	48.32	0.882093	0.000109614	no	no
ENSMUSG00000012422	Tmem167	1413	1520	1096	1046	8.71	8.99	7.24	7.49	0.471605	0.345238	no	no
ENSMUSG00000012428	Steap4	21	54	70	39	0.44	1.09	1.58	0.96	-0.45907	0.722761	no	no
ENSMUSG00000012429	Mplkip	834	796	583	536	12.34	11.3	9.24	9.21	0.564752	0.200006	no	no
ENSMUSG00000012443	Kif11	3270	4633	5010	4167	29.2	39.71	47.95	43.22	-0.189619	0.438801	no	no
ENSMUSG00000012483	Rpa3	1864	1863	1479	1193	109.3	104.87	92.96	81.27	0.512118	0.0187471	no	no
ENSMUSG00000012519	Mlkl	21	22	37	24	0.61	0.61	1.15	0.81	-0.404603	0.775242	no	no
ENSMUSG00000012535	Tnpo3	1702	2418	2510	1901	8.65	11.8	13.68	11.23	-0.0699241	0.869463	no	no
ENSMUSG00000012609	Ttll5	361	546	524	308	1.51	2.2	2.36	1.5	0.147053	0.881293	no	no
ENSMUSG00000012640	Zfp715	206	291	293	297	2.68	3.64	4.09	4.49	-0.219681	0.763127	no	no
ENSMUSG00000012705	Retn	11	27	19	28	0.46	1.09	0.86	1.37	-0.274044	0.83587	no	no
ENSMUSG00000012777	Acp4	0	0	2	0	0	0	0.08	0	-0.376235	0.752455	no	no
ENSMUSG00000012819	Cdh23	6	2	18	17	0.02	0.01	0.08	0.08	-0.49857	0.778084	no	no
ENSMUSG00000012848	Rps5	31831	26177	14514	15056	1222.85	965.38	597.68	671.93	1.00147	6.97e-05	no	no
ENSMUSG00000012889	Podnl1	72	95	47	79	1.35	1.71	0.95	1.72	0.377589	0.733603	no	no
ENSMUSG00000013033	Adgrl1	671	603	1032	1170	5.21	4.49	8.58	10.54	-0.75119	0.168332	no	no
ENSMUSG00000013076	Amotl1	82	100	216	174	0.54	0.64	1.53	1.34	-0.938921	0.479987	no	no
ENSMUSG00000013083	2200002J24Rik	0	0	0	0	0	0	0	0	0	1	no	no
ENSMUSG00000013089	Etv5	69	91	104	128	1.12	1.42	1.81	2.41	-0.481642	0.646864	no	no
ENSMUSG00000013091	Tmem190	0	0	3	1	0	0	0.25	0.09	-1.18033	0.515548	no	no
ENSMUSG00000013150	Gfod2	315	204	166	185	4.55	2.83	2.57	3.11	0.569582	0.460071	no	no
ENSMUSG00000013155	Enkd1	455	478	459	631	8.28	8.35	8.96	13.35	-0.20729	0.652247	no	no
ENSMUSG00000013158	4933405L10Rik	3	2	5	11	0.13	0.09	0.24	0.57	-1.04231	0.598294	no	no
ENSMUSG00000013160	Atp6v0d1	1577	1098	949	658	58.59	39.16	37.79	28.4	0.77603	0.00282158	no	no
ENSMUSG00000013236	Ptprs	809	890	1569	2388	3.6	3.8	7.47	12.33	-1.18097	0.0409587	no	no
ENSMUSG00000013275	Slc41a1	556	618	792	634	7.54	8.05	11.51	9.99	-0.246428	0.601276	no	no
ENSMUSG00000013338	Fer1l4	6	0	2	0	0.06	0	0.02	0	0.228837	0.868764	no	no
ENSMUSG00000013367	Iglon5	3	0	2	2	0.08	0	0.05	0.06	-0.0671464	0.970672	no	no
ENSMUSG00000013415	Igf2bp1	1	0	0	0	0.01	0	0	0	0.0610114	0.901238	no	no
ENSMUSG00000013418	B4galnt2	75	111	115	232	2.9	4.12	4.77	10.43	-0.879061	0.158188	no	no
ENSMUSG00000013419	Zfp651	33	23	56	72	0.31	0.21	0.57	0.79	-0.901775	0.600201	no	no
ENSMUSG00000013465	Nelfb	1105	1124	934	874	21.45	20.94	19.43	19.71	0.327002	0.303382	no	no
ENSMUSG00000013483	Card14	2	4	4	5	0.03	0.06	0.06	0.08	-0.131602	0.944732	no	no
ENSMUSG00000013495	Tmem175	287	292	238	331	3.23	3.15	2.87	4.32	0.0400191	0.957842	no	no
ENSMUSG00000013523	Bcas1	279	225	400	322	4.92	3.81	7.57	6.6	-0.474181	0.429669	no	no
ENSMUSG00000013539	Tango2	245	203	173	235	2.06	1.64	1.56	2.3	0.143389	0.8843	no	no
ENSMUSG00000013562	4833413E03Rik	1	1	2	5	0.05	0.05	0.1	0.28	-0.75418	0.713032	no	no
ENSMUSG00000013584	Aldh1a2	1	0	1	0	0.03	0	0.03	0	0.0229918	0.985517	no	no
ENSMUSG00000013593	Ndufs2	4093	3441	3011	2553	117.88	95.13	92.95	85.42	0.4717	0.0390958	no	no
ENSMUSG00000013611	Snx31	33	70	16	20	0.75	1.53	0.39	0.53	1.29333	0.366343	no	no
ENSMUSG00000013622	Atraid	541	497	258	328	17.31	15.27	8.85	12.19	0.8367	0.033722	no	no
ENSMUSG00000013629	Cad	1710	1395	2028	1873	13.92	10.9	17.7	17.71	-0.29623	0.426564	no	no
ENSMUSG00000013646	Sh3bp5l	746	618	669	562	7.82	6.22	7.52	6.85	0.177297	0.739093	no	no
ENSMUSG00000013653	1810065E05Rik	1	5	2	1	0.07	0.35	0.15	0.08	0.600091	0.766605	no	no
ENSMUSG00000013662	Atad1	52	37	76	61	0.58	0.39	0.91	0.79	-0.498335	0.74178	no	no
ENSMUSG00000013663	Pten	63	54	128	91	0.36	0.3	0.79	0.61	-0.690321	0.67707	no	no
ENSMUSG00000013698	Pea15a	411	308	226	228	7.09	5.1	4.18	4.57	0.675808	0.274814	no	no
ENSMUSG00000013701	Timm23	697	677	376	274	26	24.24	15.03	11.87	1.10746	0.000882872	no	no
ENSMUSG00000013707	Tnfaip8l2	64	71	41	30	3.8	4.05	2.61	2.07	0.921559	0.245341	no	no
ENSMUSG00000013736	Trnt1	1512	2012	1474	1244	22.82	29.16	23.85	21.81	0.3989	0.170502	no	no
ENSMUSG00000013787	Ehmt2	2393	1940	1900	2117	29.04	22.6	24.72	29.85	0.133697	0.633318	no	no
ENSMUSG00000013822	Elof1	2280	2289	1407	1099	89.24	86	59.03	49.97	0.898174	6.71e-05	no	no
ENSMUSG00000013833	Med16	470	358	335	269	6.71	4.91	5.13	4.46	0.479558	0.434046	no	no
ENSMUSG00000013846	St3gal1	150	186	454	194	1.46	1.74	4.73	2.19	-0.852925	0.341715	no	no
ENSMUSG00000013858	Tmem259	2051	1914	1191	1977	29.3	26.25	18.24	32.81	0.334168	0.235126	no	no
ENSMUSG00000013878	Rnf170	171	256	245	282	1.83	2.62	2.8	3.5	-0.274666	0.746288	no	no
ENSMUSG00000013921	Clip3	4	5	56	22	0.07	0.08	1.02	0.43	-1.95747	0.308176	no	no
ENSMUSG00000013928	1700020L13Rik	3	1	5	0	0.08	0.03	0.15	0	-0.0794262	0.967355	no	no
ENSMUSG00000013936	Myl2	5	0	6	7	0.17	0	0.22	0.28	-0.722726	0.724108	no	no
ENSMUSG00000013973	Dedd	259	274	299	254	2.94	2.99	3.64	3.35	-0.0224629	0.976885	no	no
ENSMUSG00000013974	Mcemp1	6	0	7	2	0.27	0	0.33	0.1	-0.26409	0.896215	no	no
ENSMUSG00000013997	Nit1	375	365	416	415	5.07	4.73	6.02	6.51	-0.13751	0.81892	no	no
ENSMUSG00000014030	Pax5	2	3	1	0	0.02	0.02	0.01	0	0.177186	0.876891	no	no
ENSMUSG00000014039	Prdm15	182	235	268	390	1.07	1.32	1.69	2.66	-0.603107	0.568866	no	no
ENSMUSG00000014074	Rnf168	585	923	947	572	8.73	13.23	15.15	9.92	0.0226035	0.956804	no	no
ENSMUSG00000014075	Dynlt2b	95	82	61	84	2.65	2.2	1.83	2.73	0.287606	0.747529	no	no
ENSMUSG00000014077	Chp1	868	1039	1025	657	16.53	18.99	20.92	14.53	0.21526	0.526981	no	no
ENSMUSG00000014158	Trpv4	9	5	18	15	0.15	0.08	0.32	0.28	-0.698275	0.728403	no	no
ENSMUSG00000014164	Klhl3	37	43	32	41	0.34	0.38	0.31	0.43	0.129988	0.941819	no	no
ENSMUSG00000014177	Tvp23b	485	576	431	278	14.46	16.48	13.77	9.63	0.611187	0.11633	no	no
ENSMUSG00000014195	Dnajc7	3673	3927	4062	3972	28.04	28.78	33.24	35.23	-0.0549489	0.834065	no	no
ENSMUSG00000014198	Zfp385c	24	19	42	17	0.52	0.39	0.97	0.42	-0.325024	0.836917	no	no
ENSMUSG00000014226	Cacybp	5833	6856	4350	3345	162.58	183.44	129.96	108.31	0.751613	0.000592625	no	no
ENSMUSG00000014232	Cluap1	532	562	463	542	15.55	15.77	14.51	18.4	0.141387	0.692549	no	no
ENSMUSG00000014243	Zswim7	154	218	111	96	14.01	19.04	10.83	10.15	0.861287	0.0283661	no	no
ENSMUSG00000014245	Pigl	143	216	298	272	4.2	6.09	9.38	9.28	-0.633292	0.241353	no	no
ENSMUSG00000014294	Ndufa2	2590	3664	1070	1226	301.63	409.63	133.57	165.87	1.45639	6.53e-09	no	no
ENSMUSG00000014301	Pam16	79	114	65	121	2.16	2.99	1.91	3.85	0.0501361	0.952232	no	no
ENSMUSG00000014303	Glis2	29	19	50	21	0.44	0.28	0.82	0.37	-0.402286	0.810254	no	no
ENSMUSG00000014313	Cox6c	7584	7153	3870	5203	141.63	128.24	77.47	112.88	0.715757	0.00430814	no	no
ENSMUSG00000014329	Bicc1	24	19	84	37	0.21	0.16	0.81	0.38	-1.06393	0.559577	no	no
ENSMUSG00000014349	Ube2z	2310	2256	1821	1519	38.5	36.09	32.53	29.41	0.480402	0.0593462	no	no
ENSMUSG00000014351	Gip	7	19	0	9	0.68	1.77	0	1.01	1.28251	0.356422	no	no
ENSMUSG00000014353	Tmem87b	154	209	321	397	1.22	1.59	2.73	3.66	-0.916488	0.329664	no	no
ENSMUSG00000014355	Anapc1	1631	1989	2358	2099	6.5	7.61	10.07	9.72	-0.27009	0.583804	no	no
ENSMUSG00000014361	Mertk	41	41	27	45	0.63	0.6	0.44	0.8	0.16826	0.912327	no	no
ENSMUSG00000014402	Tsg101	1747	1575	1165	981	42.63	36.89	30.47	27.81	0.660045	0.00980343	no	no
ENSMUSG00000014418	Hps5	341	438	677	687	3.5	4.31	7.44	8.18	-0.76852	0.202521	no	no
ENSMUSG00000014426	Map3k4	232	192	349	214	1.52	1.21	2.45	1.63	-0.340262	0.74406	no	no
ENSMUSG00000014444	Piezo1	234	345	891	515	1.57	2.22	6.4	4.01	-1.19498	0.128925	no	no
ENSMUSG00000014453	Blk	160	272	69	163	3.95	6.45	1.83	4.68	0.863234	0.209828	no	no
ENSMUSG00000014470	Rnf166	1639	1619	1266	1121	55	52.16	45.54	43.7	0.476998	0.0384668	no	no
ENSMUSG00000014496	Ankrd28	3198	4075	3435	2769	17.41	21.3	20.05	17.52	0.255381	0.436674	no	no
ENSMUSG00000014498	Ankrd52	291	439	1053	714	2.31	3.34	8.95	6.58	-1.2116	0.0635167	no	no
ENSMUSG00000014503	Pkd2l2	136	249	222	205	1.56	2.74	2.73	2.73	-0.124242	0.88813	no	no
ENSMUSG00000014504	Srp19	1539	1860	1511	1449	28.24	32.77	29.72	30.89	0.222437	0.401374	no	no
ENSMUSG00000014529	Tmbim7	0	1	0	0	0	0.03	0	0	0.1758	0.82981	no	no
ENSMUSG00000014543	Klra17	2	3	1	17	0.11	0.16	0.06	1.1	-1.29626	0.491781	no	no
ENSMUSG00000014547	Wdfy2	184	279	348	248	1.33	1.94	2.71	2.09	-0.319659	0.740978	no	no
ENSMUSG00000014550	Rbsn	509	627	789	577	3.86	4.57	6.41	5.08	-0.227088	0.720978	no	no
ENSMUSG00000014551	Mrps25	1370	1113	674	610	13.88	10.82	7.32	7.18	0.969374	0.0356772	no	no
ENSMUSG00000014554	Dguok	922	934	568	576	13.32	12.95	8.8	9.67	0.713996	0.0960986	no	no
ENSMUSG00000014592	Camta1	373	401	443	545	1.71	1.76	2.17	2.89	-0.311693	0.741074	no	no
ENSMUSG00000014601	Strip1	1132	1060	1010	1082	13.83	12.43	13.23	15.36	0.0904606	0.815012	no	no
ENSMUSG00000014602	Kif1a	2	3	4	2	0.01	0.02	0.03	0.02	-0.0705702	0.959907	no	no
ENSMUSG00000014606	Slc25a11	1475	1292	1186	827	46.35	38.97	39.95	30.19	0.495619	0.0452429	no	no
ENSMUSG00000014609	Chrne	0	1	2	3	0	0.04	0.08	0.14	-0.633491	0.737963	no	no
ENSMUSG00000014633	Cmc2	1239	1404	669	604	40.4	43.95	23.38	22.88	1.07612	4.07e-05	no	no
ENSMUSG00000014668	Chfr	1709	1929	1021	1503	25.66	27.8	16.43	26.21	0.537337	0.0677282	no	no
ENSMUSG00000014686	Ceacam16	9	5	6	13	0.37	0.2	0.26	0.62	-0.305054	0.865275	no	no
ENSMUSG00000014725	Adam28	0	0	0	0	0	0	0	0	0	1	no	no
ENSMUSG00000014747	Ankrd53	1	7	12	15	0.04	0.26	0.49	0.67	-1.21244	0.516239	no	no
ENSMUSG00000014748	Tex261	2088	1882	1404	1260	34.02	29.44	24.52	23.85	0.602983	0.0284517	no	no
ENSMUSG00000014763	Fam120b	453	474	471	464	3.62	3.63	4.03	4.3	0.0131696	0.985203	no	no
ENSMUSG00000014767	Tbp	848	948	810	841	4.16	4.47	4.26	4.79	0.14138	0.832378	no	no
ENSMUSG00000014769	Psmb1	5234	4906	3068	3018	75.88	68.28	47.68	50.83	0.762127	0.000856594	no	no
ENSMUSG00000014773	Dll1	16	11	24	12	0.25	0.17	0.41	0.22	-0.249832	0.896531	no	no
ENSMUSG00000014776	Nol3	17	15	18	22	0.36	0.3	0.4	0.54	-0.224987	0.897726	no	no
ENSMUSG00000014778	Fhod1	212	178	512	558	3.03	2.44	7.84	9.25	-1.3923	0.030469	no	no
ENSMUSG00000014782	Plekhg4	28	62	170	226	0.34	0.72	2.22	3.19	-1.92254	0.107657	no	no
ENSMUSG00000014786	Slc9a5	179	307	636	739	2.28	3.75	8.67	10.91	-1.45052	0.0171668	no	no
ENSMUSG00000014791	Elmo3	42	57	94	176	0.8	1.05	1.93	3.91	-1.33927	0.202373	no	no
ENSMUSG00000014813	Stc1	788	901	1357	945	12.51	13.73	23.09	17.42	-0.409441	0.249711	no	no
ENSMUSG00000014837	4931428F04Rik	41	74	125	108	0.68	1.17	2.21	2.07	-0.913842	0.415366	no	no
ENSMUSG00000014846	Tppp3	35	65	59	105	1.26	2.25	2.28	4.4	-0.679158	0.442956	no	no
ENSMUSG00000014850	Msh3	478	639	874	809	2.83	3.63	5.55	5.56	-0.551982	0.419253	no	no
ENSMUSG00000014852	Adamts13	1	7	8	9	0.01	0.09	0.12	0.14	-0.458978	0.81977	no	no
ENSMUSG00000014856	Tmem208	517	562	379	432	22.79	23.78	17.91	22.13	0.429398	0.164024	no	no
ENSMUSG00000014859	E2f4	2051	1869	1374	1179	55.72	48.74	40.01	37.21	0.648528	0.00603847	no	no
ENSMUSG00000014867	Surf4	3192	2839	2293	1611	64.81	55.33	49.9	38	0.664366	0.00460893	no	no
ENSMUSG00000014873	Surf2	604	597	611	718	11.81	11.2	12.8	16.3	-0.123639	0.756077	no	no
ENSMUSG00000014905	Dnajb9	249	324	245	216	6.51	8.13	6.86	6.56	0.333513	0.533318	no	no
ENSMUSG00000014907	Naf1	628	751	803	575	13.52	15.52	18.53	14.38	0.0331755	0.927473	no	no
ENSMUSG00000014932	Yes1	42	61	70	52	0.37	0.52	0.67	0.54	-0.18478	0.909103	no	no
ENSMUSG00000014956	Ppp1cb	5120	6453	3882	3906	31.25	37.81	25.4	27.7	0.590506	0.0261791	no	no
ENSMUSG00000014959	Gorasp2	2457	2010	1701	1425	39.49	31.01	29.3	26.6	0.546735	0.0372129	no	no
ENSMUSG00000014980	Tsen15	716	495	588	512	11.37	7.55	10.01	9.45	0.171104	0.709975	no	no
ENSMUSG00000015001	Oc90	0	0	1	0	0	0	0.04	0	-0.200347	0.823517	no	no
ENSMUSG00000015002	Efr3a	1439	2182	2065	1272	8.41	12.24	12.94	8.64	0.148618	0.735074	no	no
ENSMUSG00000015013	Trappc2l	340	351	211	177	11.61	11.51	7.73	7.02	0.850702	0.0686789	no	no
ENSMUSG00000015016	Acsf3	353	250	253	198	6.28	4.27	4.82	4.09	0.446156	0.484667	no	no
ENSMUSG00000015023	Ddx19a	917	1022	992	789	20.66	22.1	23.95	20.65	0.152276	0.620126	no	no
ENSMUSG00000015027	Galns	617	591	514	513	15.51	14.26	13.85	14.98	0.258017	0.49011	no	no
ENSMUSG00000015053	Gata2	3	14	15	22	0.04	0.17	0.2	0.32	-0.622778	0.759204	no	no
ENSMUSG00000015083	C8g	32	48	27	30	1.43	2.06	1.29	1.55	0.47359	0.656379	no	no
ENSMUSG00000015085	Entpd2	8	13	23	14	0.25	0.39	0.77	0.51	-0.615375	0.715225	no	no
ENSMUSG00000015087	Rabl6	1817	1623	1397	1513	18.97	16.27	15.64	18.35	0.264126	0.443144	no	no
ENSMUSG00000015090	Ptgds	0	0	1	4	0	0	0.04	0.19	-0.892668	0.592792	no	no
ENSMUSG00000015092	Edf1	3493	3274	1611	1425	176.68	158.97	87.35	83.73	1.18638	8.51e-08	no	no
ENSMUSG00000015093	Clic3	6	13	28	23	0.39	0.82	1.98	1.76	-1.26157	0.315309	no	no
ENSMUSG00000015094	Npdc1	83	51	92	63	1.42	0.83	1.68	1.25	-0.152254	0.895854	no	no
ENSMUSG00000015095	Fbxw5	624	460	467	672	13.62	9.64	10.93	17.04	-0.0515972	0.897545	no	no
ENSMUSG00000015112	Slc25a13	251	255	467	200	4.4	4.29	8.78	4.08	-0.343414	0.576499	no	no
ENSMUSG00000015120	Ube2i	1929	2127	1548	1547	23.47	24.85	20.19	21.87	0.411812	0.17322	no	no
ENSMUSG00000015126	Tsr3	552	519	478	611	30.85	27.84	28.63	39.67	-0.00491026	0.985114	no	no
ENSMUSG00000015127	Unkl	59	130	140	118	0.69	1.47	1.76	1.61	-0.391504	0.731406	no	no
ENSMUSG00000015133	Lrrk1	44	34	51	49	0.28	0.21	0.35	0.37	-0.240319	0.89771	no	no
ENSMUSG00000015134	Aldh1a3	14	9	9	2	0.2	0.12	0.14	0.03	0.544703	0.789025	no	no
ENSMUSG00000015143	Actn1	1547	2258	2217	2182	18.63	26.1	28.61	30.52	-0.187809	0.508072	no	no
ENSMUSG00000015149	Sirt2	844	660	746	684	11.17	8.38	10.58	10.51	0.103269	0.817579	no	no
ENSMUSG00000015165	Hnrnpl	6379	5541	6342	6044	71.38	59.52	76.07	78.57	-0.0255217	0.910092	no	no
ENSMUSG00000015176	Nolc1	3323	2972	3663	2944	55.74	47.86	65.87	57.37	-0.0354165	0.877227	no	no
ENSMUSG00000015189	Casd1	607	1076	856	843	10.02	17.04	15.14	16.16	0.00389328	0.991727	no	no
ENSMUSG00000015202	Cnksr3	91	148	154	65	1.58	2.47	2.87	1.31	0.158724	0.867174	no	no
ENSMUSG00000015214	Mtmr1	575	693	560	423	6.54	7.56	6.82	5.59	0.390733	0.477751	no	no
ENSMUSG00000015217	Hmgb3	884	899	724	549	26.36	25.73	23.14	19.02	0.516302	0.0816172	no	no
ENSMUSG00000015222	Map2	0	0	9	5	0	0	0.04	0.02	-0.29097	0.78474	no	no
ENSMUSG00000015224	Cyp2j9	0	0	2	1	0	0	0.04	0.02	-0.29097	0.78474	no	no
ENSMUSG00000015243	Abca1	200	192	591	352	1.29	1.18	4.07	2.63	-1.15316	0.228496	no	no
ENSMUSG00000015247	Nipsnap3b	507	595	404	244	20.02	22.55	17.1	11.19	0.797669	0.0200887	no	no
ENSMUSG00000015289	Lage3	579	613	415	319	19.08	19.4	14.66	12.21	0.726349	0.041536	no	no
ENSMUSG00000015290	Ubl4a	537	682	510	473	11.39	13.88	11.59	11.65	0.331327	0.419258	no	no
ENSMUSG00000015291	Gdi1	731	829	1339	1735	11.34	12.34	22.26	31.25	-0.955397	0.0051273	no	no
ENSMUSG00000015305	Sash1	59	51	123	77	0.46	0.38	1.03	0.7	-0.685361	0.657293	no	no
ENSMUSG00000015312	Gadd45b	105	74	121	52	4.4	2.98	5.44	2.53	0.0997261	0.88895	no	no
ENSMUSG00000015314	Slamf6	3246	4670	3920	4723	19.96	27.57	25.84	33.74	-0.11162	0.690928	no	no
ENSMUSG00000015316	Slamf1	85	88	163	122	0.92	0.91	1.89	1.53	-0.625413	0.595281	no	no
ENSMUSG00000015335	Zdhhc12	190	129	176	210	7.09	4.62	7.04	9.1	-0.244532	0.651735	no	no
ENSMUSG00000015337	Endog	180	111	91	48	11.28	6.68	6.11	3.49	1.09629	0.0463931	no	no
ENSMUSG00000015340	Cybb	155	151	206	130	1.78	1.66	2.53	1.73	-0.0887363	0.927915	no	no
ENSMUSG00000015341	Golga7	1533	1569	1313	1049	15.18	14.92	13.94	12.07	0.420861	0.270738	no	no
ENSMUSG00000015342	Xk	20	27	46	19	0.26	0.34	0.65	0.29	-0.325506	0.854286	no	no
ENSMUSG00000015354	Pcolce2	12	4	21	4	0.17	0.06	0.32	0.07	-0.298933	0.883584	no	no
ENSMUSG00000015355	Cd48	569	749	631	521	31.88	40.28	37.89	33.91	0.220232	0.378145	no	no
ENSMUSG00000015357	Clpx	860	886	912	840	16.4	16.22	18.64	18.6	0.0226691	0.947394	no	no
ENSMUSG00000015363	Trabd	1529	1332	1040	1141	18.22	15.24	13.28	15.79	0.413517	0.2537	no	no
ENSMUSG00000015377	Dennd6b	150	217	248	571	1.69	2.35	3	7.49	-1.11874	0.14837	no	no
ENSMUSG00000015396	Cd83	42	46	43	14	1.09	1.14	1.19	0.42	0.603882	0.643985	no	no
ENSMUSG00000015401	Cltrn	0	1	0	0	0	0.04	0	0	0.229941	0.803981	no	no
ENSMUSG00000015405	Ace2	0	0	1	0	0	0	0.02	0	-0.103649	0.874693	no	no
ENSMUSG00000015437	Gzmb	0	3	0	2	0	0.13	0	0.11	0.147618	0.938503	no	no
ENSMUSG00000015443	Gzmn	0	0	0	0	0	0	0	0	0	1	no	no
ENSMUSG00000015451	C4a	18	14	14	32	0.19	0.14	0.16	0.4	-0.347295	0.860462	no	no
ENSMUSG00000015452	Ager	45	103	134	340	1.4	3.08	4.47	12.29	-1.63982	0.0156828	no	no
ENSMUSG00000015461	Atf6b	816	654	653	634	19.72	15.17	16.91	17.8	0.219814	0.522278	no	no
ENSMUSG00000015467	Egfl8	29	45	51	153	1.1	1.63	2.07	6.72	-1.39902	0.112503	no	no
ENSMUSG00000015468	Notch4	57	55	161	110	0.47	0.44	1.43	1.06	-1.05903	0.459286	no	no
ENSMUSG00000015474	Ppt2	662	538	442	555	16.87	13.16	12.07	16.43	0.286921	0.443075	no	no
ENSMUSG00000015476	Prrt1	820	676	647	1478	23.69	18.75	20.03	49.6	-0.50011	0.144486	no	no
ENSMUSG00000015478	Rnf5	328	315	241	236	14.73	13.58	11.6	12.32	0.452667	0.252901	no	no
ENSMUSG00000015484	Fam163a	0	0	4	2	0	0	0.07	0.04	-0.495369	0.711499	no	no
ENSMUSG00000015488	Cacfd1	715	648	461	513	10.15	8.83	7.01	8.46	0.501599	0.301418	no	no
ENSMUSG00000015501	Hivep2	417	562	585	804	2.02	2.62	3.04	4.53	-0.472285	0.558333	no	no
ENSMUSG00000015522	Arnt	563	632	906	669	4.68	5.05	8.08	6.47	-0.359037	0.536654	no	no
ENSMUSG00000015533	Itga2	9	16	33	12	0.08	0.14	0.33	0.13	-0.476283	0.81507	no	no
ENSMUSG00000015536	Mocs2	723	702	562	530	5.32	4.96	4.43	4.53	0.401728	0.531267	no	no
ENSMUSG00000015542	Nat9	172	235	131	138	5.55	7.27	4.53	5.17	0.602694	0.312573	no	no
ENSMUSG00000015568	Lpl	467	430	256	277	2.97	2.62	1.74	2.05	0.734371	0.414454	no	no
ENSMUSG00000015575	Atp6v0e	1587	1342	935	913	28.48	23.12	17.99	19.03	0.689026	0.0245087	no	no
ENSMUSG00000015597	Zfp318	81	172	237	215	0.39	0.8	1.23	1.21	-0.716155	0.600688	no	no
ENSMUSG00000015605	Srf	545	683	482	292	12.55	15.1	11.9	7.81	0.694787	0.0957527	no	no
ENSMUSG00000015619	Gata3	1746	2160	1997	1600	29.24	34.72	35.85	31.13	0.146774	0.569008	no	no
ENSMUSG00000015647	Lama5	31	17	119	117	0.18	0.1	0.75	0.8	-1.61602	0.37332	no	no
ENSMUSG00000015652	Steap1	0	9	3	2	0	0.42	0.16	0.11	0.488739	0.808239	no	no
ENSMUSG00000015653	Steap2	3	6	24	7	0.02	0.03	0.14	0.04	-0.458058	0.806521	no	no
ENSMUSG00000015656	Hspa8	20341	24067	15819	12013	315.05	357.83	262.63	216.15	0.704785	0.00125592	no	no
ENSMUSG00000015659	Serac1	44	115	153	116	0.64	1.61	2.39	1.96	-0.682287	0.524682	no	no
ENSMUSG00000015668	Pdzd11	673	588	573	385	21.08	17.68	19.24	14.01	0.43213	0.201078	no	no
ENSMUSG00000015672	Mrpl32	1012	1120	840	759	13.53	14.38	12.04	11.79	0.437683	0.271096	no	no
ENSMUSG00000015697	Setdb1	1024	1204	1916	1965	9.95	11.24	19.96	22.19	-0.771707	0.0379297	no	no
ENSMUSG00000015702	Anxa9	41	61	98	112	1.32	1.88	3.38	4.18	-0.97597	0.267193	no	no
ENSMUSG00000015709	Arnt2	0	0	1	3	0	0	0.01	0.03	-0.200347	0.823517	no	no
ENSMUSG00000015711	Prune1	368	395	555	288	6.78	6.98	10.95	6.16	-0.0988256	0.847373	no	no
ENSMUSG00000015714	Cers2	3164	3339	2616	2386	57.34	58.09	50.81	50.23	0.405138	0.0739883	no	no
ENSMUSG00000015733	Capza2	3782	4415	3532	2385	42.77	47.93	42.82	31.34	0.503024	0.0383295	no	no
ENSMUSG00000015745	Plekho1	973	854	854	806	29.84	25.14	28.08	28.72	0.166239	0.544215	no	no
ENSMUSG00000015747	Vps45	820	783	482	377	13.69	12.55	8.62	7.31	0.922507	0.0379612	no	no
ENSMUSG00000015748	Prpf3	1523	1466	1605	1472	17.92	16.56	20.24	20.12	-0.0131509	0.968432	no	no
ENSMUSG00000015749	Anp32e	19400	18799	21696	13544	362.4	337.12	434.44	293.92	0.159766	0.524296	no	no
ENSMUSG00000015750	Aph1a	656	546	436	373	12.67	10.12	9.02	8.37	0.596547	0.185972	no	no
ENSMUSG00000015755	Tab2	2101	2908	2143	2249	22.81	30.31	24.94	28.37	0.207754	0.45808	no	no
ENSMUSG00000015757	Ppil4	904	1385	1093	1003	9.34	13.73	12.1	12.03	0.147558	0.722779	no	no
ENSMUSG00000015759	Cnih1	6229	4942	3071	2667	255.66	194.72	135.11	127.17	0.996829	3.38e-05	no	no
ENSMUSG00000015766	Eps8	63	115	79	86	0.34	0.6	0.46	0.54	0.0991574	0.952067	no	no
ENSMUSG00000015776	Med22	1364	1400	1242	865	25.14	24.77	24.54	18.52	0.424622	0.154478	no	no
ENSMUSG00000015790	Surf1	520	452	459	456	19.76	16.49	18.7	20.13	0.113979	0.730733	no	no
ENSMUSG00000015804	Med28	1921	2158	954	1125	25.54	27.54	13.59	17.37	0.985511	0.00191127	no	no
ENSMUSG00000015806	Qdpr	2511	1953	917	1017	93.55	69.85	36.62	44.02	1.23157	7.4e-07	no	no
ENSMUSG00000015812	Gnrh1	26	27	95	168	2.7	2.69	10.57	20.25	-2.25343	5.83e-05	no	no
ENSMUSG00000015829	Tnr	188	146	45	149	0.97	0.73	0.25	0.9	0.65928	0.651498	no	no
ENSMUSG00000015837	Sqstm1	2042	1760	2056	1210	40.53	33.54	43.75	27.9	0.261827	0.30579	no	no
ENSMUSG00000015839	Nfe2l2	605	644	843	541	10.62	10.85	15.86	11.03	-0.109682	0.790429	no	no
ENSMUSG00000015843	Rxrg	2	0	1	4	0.06	0	0.03	0.13	-0.341884	0.854677	no	no
ENSMUSG00000015846	Rxra	70	75	86	42	0.74	0.76	0.97	0.52	0.191602	0.893458	no	no
ENSMUSG00000015850	Adamtsl4	6	8	23	19	0.1	0.12	0.39	0.35	-0.945493	0.634855	no	no
ENSMUSG00000015852	Fcrls	79	23	27	12	2.25	0.63	0.83	0.4	1.26802	0.330051	no	no
ENSMUSG00000015854	Cd5l	45	57	27	15	1.47	1.79	0.95	0.57	1.17902	0.33423	no	no
ENSMUSG00000015869	Prpsap1	2337	1876	1217	1312	44.47	34.27	24.82	29	0.76019	0.00366638	no	no
ENSMUSG00000015879	Fam184b	8	4	4	8	0.06	0.03	0.03	0.07	0.0170689	0.992549	no	no
ENSMUSG00000015880	Ncapg	1448	2040	1940	1832	13.65	18.46	19.6	20.06	-0.0901048	0.790859	no	no
ENSMUSG00000015882	Lcorl	466	822	517	844	1.63	2.76	1.94	3.43	-0.0730235	0.934031	no	no
ENSMUSG00000015889	Lta4h	3318	3092	2391	2473	36.22	32.4	27.98	31.36	0.421942	0.104994	no	no
ENSMUSG00000015890	Amdhd1	39	48	42	31	1.07	1.27	1.24	0.99	0.255474	0.833747	no	no
ENSMUSG00000015932	Dstn	799	813	722	437	27.85	27.21	26.98	17.7	0.512726	0.0755388	no	no
ENSMUSG00000015937	Macroh2a1	2420	2278	1876	1709	23.68	21.39	19.67	19.42	0.416811	0.182863	no	no
ENSMUSG00000015942	Gtf2ird2	164	191	210	241	1.76	1.97	2.42	3.01	-0.310609	0.7339	no	no
ENSMUSG00000015943	Bola1	305	191	210	170	18.78	11.29	13.86	12.16	0.418885	0.273071	no	no
ENSMUSG00000015944	Castor2	90	97	168	81	0.79	0.82	1.59	0.83	-0.331994	0.797341	no	no
ENSMUSG00000015947	Fcgr1	100	83	44	42	2.57	2.05	1.21	1.26	1.03897	0.312554	no	no
ENSMUSG00000015950	Ncf1	92	78	94	101	1.67	1.36	1.83	2.13	-0.160684	0.875417	no	no
ENSMUSG00000015957	Wnt11	4	3	7	3	0.06	0.05	0.12	0.06	-0.179306	0.927508	no	no
ENSMUSG00000015961	Adss	1535	1704	1774	1383	22.57	24.05	27.96	23.62	0.0677228	0.815686	no	no
ENSMUSG00000015962	1700016C15Rik	2	0	0	0	0.17	0	0	0	0.794392	0.608879	no	no
ENSMUSG00000015966	Il17rb	395	454	616	1556	7.1	7.83	11.87	32.48	-1.34423	0.00122094	no	no
ENSMUSG00000015968	Cacna1d	150	205	582	538	0.66	0.86	2.74	2.74	-1.50067	0.176232	no	no
ENSMUSG00000015970	Chdh	1700	2156	3708	3531	18.22	22.18	42.59	43.95	-0.881385	0.00111595	no	no
ENSMUSG00000015971	Actr8	1616	1621	1495	2125	11.95	11.51	11.85	18.25	-0.144279	0.713457	no	no
ENSMUSG00000015980	Lrrc27	58	47	82	55	1.06	0.83	1.61	1.17	-0.309089	0.799776	no	no
ENSMUSG00000015981	Stk32c	3	9	8	6	0.09	0.25	0.25	0.2	-0.116314	0.953544	no	no
ENSMUSG00000015994	Fnta	1064	1112	860	741	23.53	23.61	20.39	19.04	0.468862	0.128854	no	no
ENSMUSG00000016018	Mtrex	1376	1558	1723	1474	14.31	15.56	19.21	17.81	-0.0949679	0.787204	no	no
ENSMUSG00000016024	Lbp	9	18	96	11	0.12	0.24	1.42	0.18	-1.44551	0.411484	no	no
ENSMUSG00000016028	Celsr1	404	445	865	747	2.31	2.45	5.31	4.97	-0.865566	0.247359	no	no
ENSMUSG00000016087	Fli1	771	809	792	685	14.73	14.84	16.22	15.21	0.124898	0.733498	no	no
ENSMUSG00000016128	Stard13	30	51	55	38	0.23	0.38	0.46	0.34	-0.130629	0.942234	no	no
ENSMUSG00000016150	Tenm1	231	491	395	341	0.87	1.77	1.59	1.49	-0.00778648	0.994417	no	no
ENSMUSG00000016179	Camk1g	124	79	136	143	2.99	1.83	3.52	4.01	-0.412558	0.606361	no	no
ENSMUSG00000016181	Utp25	3049	2753	2323	3224	31.21	27.05	25.49	38.34	0.0817755	0.760132	no	no
ENSMUSG00000016194	Hsd11b1	188	160	105	207	2.95	2.41	1.76	3.77	0.161482	0.846951	no	no
ENSMUSG00000016200	Syt14	316	465	667	807	1.76	2.49	3.99	5.23	-0.868271	0.270377	no	no
ENSMUSG00000016206	H2-M3	179	191	188	185	8.29	8.49	9.34	9.96	0.0119045	0.980006	no	no
ENSMUSG00000016239	Lonrf3	45	54	13	47	0.79	0.91	0.24	0.95	0.619161	0.669686	no	no
ENSMUSG00000016252	Atp5e	6309	10030	2490	2650	239.34	365.26	101.25	116.78	1.67858	3.87e-10	no	no
ENSMUSG00000016253	Nelfcd	1075	1110	940	1012	24.84	24.62	23.28	27.16	0.184696	0.521022	no	no
ENSMUSG00000016255	Tubb1	0	0	0	1	0	0	0	0.06	-0.29097	0.78474	no	no
ENSMUSG00000016256	Ctsz	2789	2338	1362	1352	128.93	103.76	67.49	72.61	0.946245	5.24e-05	no	no
ENSMUSG00000016257	Prelid3b	2424	2289	1984	1736	86.81	78.7	76.17	72.23	0.37171	0.0919617	no	no
ENSMUSG00000016262	Sertad4	801	620	710	917	13.86	10.3	13.17	18.43	-0.171825	0.65579	no	no
ENSMUSG00000016283	H2-M2	14	68	1	3	0.6	2.8	0.05	0.15	3.16837	0.0471479	no	no
ENSMUSG00000016308	Ube2a	921	1019	706	698	23.95	25.43	19.68	21.08	0.487973	0.107312	no	no
ENSMUSG00000016319	Slc25a5	8407	7504	4211	3608	340.24	291.54	182.68	169.63	1.05843	1.93e-06	no	no
ENSMUSG00000016327	Atp1b4	0	0	11	0	0	0	0.19	0	-0.771996	0.626917	no	no
ENSMUSG00000016344	Ppdpf	806	814	378	335	40.19	38.96	20.2	19.4	1.20752	1.13e-05	no	no
ENSMUSG00000016349	Eef1a2	51	2	28	124	1.63	0.06	0.96	4.6	-1.38697	0.199949	no	no
ENSMUSG00000016356	Col20a1	79	182	244	632	1.02	2.26	3.39	9.51	-1.693	0.0288199	no	no
ENSMUSG00000016382	Pls3	70	94	157	118	1.1	1.42	2.65	2.15	-0.667414	0.51488	no	no
ENSMUSG00000016409	Nkap	524	608	480	535	8.07	8.99	7.92	9.57	0.175481	0.71705	no	no
ENSMUSG00000016427	Ndufa1	1301	936	654	743	206.84	142.85	111.45	137.23	0.707944	0.00788812	no	no
ENSMUSG00000016458	Wt1	2	0	2	3	0.02	0	0.02	0.04	-0.171423	0.901118	no	no
ENSMUSG00000016477	E2f3	722	999	1321	1113	8.86	11.77	17.37	15.87	-0.469757	0.235836	no	no
ENSMUSG00000016481	Cr1l	561	547	397	501	3.61	3.38	2.74	3.75	0.309522	0.68304	no	no
ENSMUSG00000016487	Ppfibp1	139	193	308	147	0.83	1.11	1.98	1.02	-0.376011	0.752819	no	no
ENSMUSG00000016493	Cd46	10	40	54	93	0.09	0.34	0.51	0.95	-1.17178	0.502001	no	no
ENSMUSG00000016494	Cd34	258	193	269	206	2.36	1.69	2.63	2.19	-0.0351972	0.96949	no	no
ENSMUSG00000016495	Plgrkt	906	800	824	1054	15.89	13.47	15.49	21.47	-0.117297	0.740011	no	no
ENSMUSG00000016498	Pdcd1lg2	24	26	29	17	0.82	0.85	1.06	0.67	0.142146	0.917099	no	no
ENSMUSG00000016503	Gtf3a	951	835	629	504	24.86	20.96	17.63	15.31	0.685623	0.034733	no	no
ENSMUSG00000016510	Mtif3	429	438	348	324	5.57	5.46	4.85	4.89	0.3841	0.534695	no	no
ENSMUSG00000016520	Lnx2	534	581	839	457	7.81	8.15	13.15	7.76	-0.173436	0.713243	no	no
ENSMUSG00000016524	Il19	4	1	0	2	0.23	0.06	0	0.13	0.602005	0.766027	no	no
ENSMUSG00000016528	Mapkapk2	785	613	425	418	17.2	12.89	9.98	10.64	0.75156	0.0628089	no	no
ENSMUSG00000016529	Il10	86	95	4	59	4.37	4.64	0.22	3.49	1.42983	0.0767276	no	no
ENSMUSG00000016534	Lamp2	1215	1425	1601	1067	8.47	9.54	11.97	8.64	0.0191337	0.966785	no	no
ENSMUSG00000016541	Atxn10	3833	3504	2904	2169	131.82	115.68	107.05	86.66	0.569245	0.0122113	no	no
ENSMUSG00000016552	Foxred2	288	289	458	506	3.23	3.11	5.51	6.59	-0.698449	0.299405	no	no
ENSMUSG00000016554	Eif3d	6261	5897	3954	3127	83.95	75.91	56.83	48.71	0.812533	0.000358725	no	no
ENSMUSG00000016559	H3f3b	31495	33604	24594	17876	704.99	722.08	590.1	464.84	0.651571	0.00423313	no	no
ENSMUSG00000016619	Nup50	2940	3181	2738	1955	40.02	41.57	39.95	30.91	0.416175	0.0910654	no	no
ENSMUSG00000016624	Phf21b	63	94	221	214	0.98	1.41	3.7	3.88	-1.3681	0.144965	no	no
ENSMUSG00000016637	Ift27	972	950	701	546	22.61	21.21	17.48	14.75	0.652745	0.0480146	no	no
ENSMUSG00000016664	Pacsin2	747	839	1078	645	10.14	10.93	15.68	10.17	-0.0801896	0.84808	no	no
ENSMUSG00000016756	Cmah	76	98	311	172	0.47	0.59	2.08	1.25	-1.26442	0.337435	no	no
ENSMUSG00000016757	Ttll12	2348	1792	1749	1221	38.73	28.37	30.92	23.39	0.517228	0.0536899	no	no
ENSMUSG00000016758	Bik	25	16	22	7	1.05	0.64	0.99	0.34	0.479439	0.736772	no	no
ENSMUSG00000016763	Scube1	0	4	10	2	0	0.03	0.07	0.02	-0.241249	0.87905	no	no
ENSMUSG00000016831	Tox4	2213	2119	2141	1684	21.21	19.5	22	18.75	0.211217	0.506417	no	no
ENSMUSG00000016833	Mrps18c	1386	1875	934	915	85.81	111.43	61.98	65.81	0.836798	0.000270283	no	no
ENSMUSG00000016918	Sulf1	39	19	114	41	0.23	0.11	0.72	0.28	-0.936376	0.617652	no	no
ENSMUSG00000016921	Srsf6	8233	9829	9346	10256	114.02	130.68	138.74	165.01	-0.0999676	0.654171	no	no
ENSMUSG00000016933	Plcg1	1460	1479	2141	2800	12.38	12.04	19.46	27.58	-0.726497	0.0375996	no	no
ENSMUSG00000016940	Kctd2	2576	2277	1332	1877	57.03	48.39	31.61	48.27	0.612347	0.0136169	no	no
ENSMUSG00000016942	Tmprss6	0	0	0	0	0	0	0	0	0	1	no	no
ENSMUSG00000016946	Kctd5	910	947	748	488	16.25	16.24	14.32	10.12	0.619159	0.103655	no	no
ENSMUSG00000016984	Etaa1	788	1223	883	701	12.54	18.69	15.07	12.96	0.366789	0.323977	no	no
ENSMUSG00000016995	Matn4	0	1	1	0	0	0.01	0.01	0	0.00825644	0.991638	no	no
ENSMUSG00000017002	Slpi	14	12	17	4	0.79	0.65	1.03	0.26	0.31491	0.831121	no	no
ENSMUSG00000017007	Rbpjl	0	0	1	0	0	0	0.01	0	-0.0527549	0.911212	no	no
ENSMUSG00000017009	Sdc4	355	196	236	102	9.28	4.92	6.62	3.1	0.744816	0.200466	no	no
ENSMUSG00000017057	Il13ra1	88	52	154	71	1.58	0.9	2.96	1.48	-0.582247	0.577618	no	no
ENSMUSG00000017064	Prl5a1	0	0	0	0	0	0	0	0	0	1	no	no
ENSMUSG00000017119	Nbr1	902	1273	1821	1579	8.74	11.85	18.92	17.78	-0.614295	0.112584	no	no
ENSMUSG00000017132	Cyth1	1382	1392	1502	1362	23.58	22.8	27.46	26.99	-0.0174152	0.951584	no	no
ENSMUSG00000017144	Rnd3	21	27	72	29	0.32	0.39	1.16	0.51	-0.827984	0.603872	no	no
ENSMUSG00000017146	Brca1	718	1054	1982	1126	5.61	7.9	16.59	10.21	-0.764148	0.0993935	no	no
ENSMUSG00000017167	Cntnap1	0	2	24	17	0	0.02	0.29	0.22	-1.41622	0.481853	no	no
ENSMUSG00000017176	Nt5c3b	3069	2947	2556	2383	59.78	55.1	53.37	53.92	0.312197	0.168679	no	no
ENSMUSG00000017188	Coa3	1422	1306	742	651	106.91	94.26	59.8	56.86	0.999613	9.76e-06	no	no
ENSMUSG00000017195	Zpbp2	64	74	141	88	2.53	2.81	5.98	4.05	-0.67237	0.358498	no	no
ENSMUSG00000017204	Gsdma	0	0	0	0	0	0	0	0	0	1	no	no
ENSMUSG00000017210	Med24	1644	1514	1963	1859	16.78	14.83	21.47	22.04	-0.245387	0.461992	no	no
ENSMUSG00000017211	Gsdma2	0	0	0	0	0	0	0	0	0	1	no	no
ENSMUSG00000017221	Psmd3	5523	4242	3491	2940	74.07	54.61	50.19	45.81	0.637072	0.00775829	no	no
ENSMUSG00000017264	Exosc10	2463	2239	2437	2158	45.65	39.84	48.42	46.47	0.063646	0.7868	no	no
ENSMUSG00000017286	Glod4	1191	1094	750	585	13.21	11.65	8.92	7.54	0.798818	0.0740039	no	no
ENSMUSG00000017288	Vps53	1281	1383	1352	979	16.4	17	18.55	14.56	0.224821	0.522208	no	no
ENSMUSG00000017291	Taok1	858	1519	2243	2344	4.6	7.82	12.89	14.6	-0.919694	0.0506929	no	no
ENSMUSG00000017299	Dnttip1	707	576	535	410	22.19	17.36	18	14.95	0.474038	0.15955	no	no
ENSMUSG00000017300	Tnnc2	43	7	77	65	3.58	0.56	6.87	6.29	-1.40517	0.0543887	no	no
ENSMUSG00000017307	Acot8	172	223	146	153	5.74	7.14	5.22	5.93	0.413386	0.473822	no	no
ENSMUSG00000017309	Cd300lg	73	56	54	88	1.78	1.31	1.41	2.49	-0.113767	0.911513	no	no
ENSMUSG00000017314	Mpp2	24	22	62	16	0.33	0.29	0.92	0.26	-0.552558	0.747088	no	no
ENSMUSG00000017344	Vtn	38	18	28	18	1.25	0.57	0.98	0.69	0.295664	0.826833	no	no
ENSMUSG00000017376	Nlk	962	1204	1223	1319	11.76	14.14	16.03	18.74	-0.209224	0.571981	no	no
ENSMUSG00000017390	Aldoc	19	16	25	56	0.39	0.31	0.55	1.33	-0.991778	0.527359	no	no
ENSMUSG00000017400	Stac2	14	4	13	6	0.3	0.08	0.3	0.15	-0.0187147	0.992468	no	no
ENSMUSG00000017404	Rpl19	18122	16746	8384	8031	1181.21	1047.83	585.77	608.11	1.116	1.07e-06	no	no
ENSMUSG00000017405	Nek8	116	105	140	182	1.48	1.29	1.91	2.7	-0.486828	0.630585	no	no
ENSMUSG00000017412	Cacnb4	3	0	5	1	0.02	0	0.04	0.01	-0.126823	0.923509	no	no
ENSMUSG00000017417	Plxdc1	807	646	630	935	11.12	8.54	9.3	14.96	-0.0883796	0.838053	no	no
ENSMUSG00000017418	Arl5b	670	908	949	713	4.28	5.57	6.5	5.29	-0.0444131	0.941813	no	no
ENSMUSG00000017421	Zfp207	3604	4425	3964	5775	36.06	42.5	42.51	67.12	-0.268127	0.298777	no	no
ENSMUSG00000017428	Psmd11	1202	1270	1290	889	12.54	12.72	14.43	10.78	0.214663	0.593677	no	no
ENSMUSG00000017446	C1qtnf1	39	28	43	30	0.83	0.57	0.98	0.74	-0.0715564	0.959627	no	no
ENSMUSG00000017453	Pipox	8	26	15	28	0.22	0.67	0.43	0.88	-0.2792	0.861407	no	no
ENSMUSG00000017466	Timp2	2537	2897	2466	1618	43.38	47.55	45.2	32.14	0.446426	0.0657258	no	no
ENSMUSG00000017478	Zc3h18	1119	1149	1629	1390	8.11	8	12.66	11.7	-0.377861	0.405304	no	no
ENSMUSG00000017485	Top2b	3630	4937	5090	4818	16.55	21.6	24.87	25.51	-0.186181	0.544302	no	no
ENSMUSG00000017491	Rarb	1	3	1	1	0.01	0.04	0.01	0.01	0.178476	0.892932	no	no
ENSMUSG00000017493	Igfbp4	418	200	403	147	6.31	2.9	6.52	2.58	0.225125	0.731729	no	no
ENSMUSG00000017499	Cdc6	1801	2089	3426	1750	22.94	25.55	46.78	25.9	-0.367953	0.184031	no	no
ENSMUSG00000017548	Suz12	4052	5748	6483	4538	54.59	74.33	93.61	71.02	-0.139099	0.560496	no	no
ENSMUSG00000017550	Atad5	1011	1871	2451	1786	8.94	15.89	23.24	18.35	-0.52612	0.142135	no	no
ENSMUSG00000017561	Crlf3	1626	2220	1957	1587	25.42	33.32	32.8	28.82	0.144195	0.589617	no	no
ENSMUSG00000017588	Krt27	0	0	0	0	0	0	0	0	0	1	no	no
ENSMUSG00000017607	Tns4	4	10	7	4	0.05	0.12	0.1	0.06	0.120022	0.952167	no	no
ENSMUSG00000017615	Tnfaip1	476	517	719	497	8.39	8.74	13.58	10.17	-0.254327	0.571838	no	no
ENSMUSG00000017631	Abr	867	1127	1456	1123	5.26	6.57	9.47	7.92	-0.336026	0.526854	no	no
ENSMUSG00000017639	Rab11fip4	3066	3240	2612	3214	27.41	27.81	25.03	33.38	0.132261	0.628155	no	no
ENSMUSG00000017664	Slc35c2	971	701	521	567	16.53	11.45	9.5	11.21	0.641299	0.118657	no	no
ENSMUSG00000017667	Zfp334	10	6	11	10	0.08	0.05	0.1	0.09	-0.129009	0.948467	no	no
ENSMUSG00000017670	Elmo2	701	606	693	565	7.02	5.83	7.44	6.57	0.0876109	0.872838	no	no
ENSMUSG00000017677	Wsb1	1947	2245	2706	3061	32.53	36.01	48.46	59.41	-0.43959	0.0686568	no	no
ENSMUSG00000017679	Ttpal	801	893	896	986	8.97	9.6	10.75	12.82	-0.128518	0.77106	no	no
ENSMUSG00000017686	Rhot1	1399	1564	1243	1004	12.57	13.49	11.97	10.48	0.424656	0.30081	no	no
ENSMUSG00000017692	Rhbdl3	14	15	82	17	0.2	0.2	1.24	0.28	-1.28797	0.461989	no	no
ENSMUSG00000017697	Ada	924	897	653	482	30.75	28.65	23.29	18.63	0.713153	0.0129307	no	no
ENSMUSG00000017707	Serinc3	2355	1982	2034	2509	40.85	33.01	37.82	50.56	-0.0448424	0.856537	no	no
ENSMUSG00000017713	Tha1	125	160	99	210	2.86	3.52	2.43	5.58	-0.110465	0.881135	no	no
ENSMUSG00000017715	Pgs1	1861	1830	1194	1401	23.25	21.94	15.99	20.33	0.525913	0.0984745	no	no
ENSMUSG00000017716	Birc5	5825	5515	3890	4050	114.06	103.67	81.65	92.13	0.538867	0.015261	no	no
ENSMUSG00000017718	Afmid	75	111	173	173	1.41	2.01	3.49	3.78	-0.831862	0.341167	no	no
ENSMUSG00000017721	Pigt	1605	1084	962	711	27.73	17.98	17.81	14.27	0.720027	0.0276642	no	no
ENSMUSG00000017723	Wfdc2	42	15	3	0	2.45	0.84	0.19	0	3.15512	0.0503818	no	no
ENSMUSG00000017724	Etv4	15	4	17	11	0.32	0.08	0.39	0.27	-0.342197	0.858695	no	no
ENSMUSG00000017734	Dbndd2	29	23	45	32	0.44	0.34	0.73	0.56	-0.409738	0.80228	no	no
ENSMUSG00000017737	Mmp9	70	33	68	127	1.32	0.6	1.37	2.78	-0.824288	0.461907	no	no
ENSMUSG00000017740	Slc12a5	0	7	6	15	0	0.06	0.06	0.16	-0.530947	0.784177	no	no
ENSMUSG00000017747	Ghdc	66	59	63	58	1.63	1.4	1.67	1.67	0.0680633	0.948901	no	no
ENSMUSG00000017754	Pltp	505	350	248	100	13.13	8.74	6.91	3.02	1.32971	0.0105472	no	no
ENSMUSG00000017756	Slc12a7	525	578	640	772	2.76	2.92	3.61	4.72	-0.326634	0.664358	no	no
ENSMUSG00000017760	Ctsa	1379	1123	886	1109	19.48	15.23	13.42	18.2	0.345833	0.325564	no	no
ENSMUSG00000017764	Zswim1	146	166	128	91	3.5	3.82	3.29	2.53	0.524603	0.494742	no	no
ENSMUSG00000017774	Myo1c	605	654	886	616	6.12	6.35	9.61	7.24	-0.21663	0.681619	no	no
ENSMUSG00000017776	Crk	1540	2286	1740	1551	21.69	30.91	26.27	25.38	0.239077	0.395506	no	no
ENSMUSG00000017778	Cox7c	367	367	278	319	21.62	20.75	17.55	21.83	0.317565	0.316895	no	no
ENSMUSG00000017781	Pitpna	5203	4667	3569	2884	83.94	72.28	61.72	54.05	0.646477	0.00457068	no	no
ENSMUSG00000017801	Mlx	1324	1444	972	803	44.12	46.19	34.72	31.09	0.668378	0.00617578	no	no
ENSMUSG00000017802	Retreg3	2074	1968	1590	1547	38.5	35.07	31.63	33.36	0.391496	0.122621	no	no
ENSMUSG00000017817	Jph2	16	5	45	17	0.25	0.08	0.76	0.31	-1.03934	0.577851	no	no
ENSMUSG00000017831	Rab5a	465	772	633	430	5.88	9.37	8.58	6.31	0.244346	0.636606	no	no
ENSMUSG00000017832	Hspb9	4	7	2	4	0.37	0.62	0.2	0.43	0.656987	0.705365	no	no
ENSMUSG00000017837	Nkiras2	666	583	455	281	12.4	10.42	9.08	6.08	0.79319	0.0885845	no	no
ENSMUSG00000017843	Ppp2r5c	4745	5322	2963	2925	38.15	41.07	25.53	27.32	0.794726	0.00211941	no	no
ENSMUSG00000017858	Ift52	1059	1117	813	560	25.18	25.49	20.72	15.47	0.69538	0.0246356	no	no
ENSMUSG00000017861	Mybl2	992	912	1176	710	14.27	12.59	18.13	11.86	0.0544273	0.886131	no	no
ENSMUSG00000017868	Sgk2	0	0	1	0	0	0	0.02	0	-0.103649	0.874693	no	no
ENSMUSG00000017897	Eya2	96	85	87	65	2.16	1.83	2.1	1.7	0.267186	0.783382	no	no
ENSMUSG00000017929	B4galt5	100	80	212	86	1.55	1.19	3.51	1.54	-0.6259	0.529381	no	no
ENSMUSG00000017943	Gdap1l1	2	0	3	1	0.05	0	0.08	0.03	-0.213244	0.90239	no	no
ENSMUSG00000017969	Ptgis	7	4	10	1	0.18	0.1	0.28	0.03	0.0363368	0.985776	no	no
ENSMUSG00000017978	Cadps2	1	0	2	0	0.01	0	0.01	0	0.00825644	0.991638	no	no
ENSMUSG00000017999	Ddx27	1588	1691	1756	1536	21.96	22.45	26.03	24.68	0.0224253	0.939488	no	no
[truncated: 26,824 more rows]
