# Supplementary material for: Pharmacological rescue of mutant p53 triggers spontaneous tumor regression via immune responses
Source: Cell Rep Med. 2025 Feb 21;6(3):101976. doi: 10.1016/j.xcrm.2025.101976 (PMC11970324; doi:10.1016/j.xcrm.2025.101976)
Supplement: Table S5. RNA sequencing of human cell lines with R282W and C124R, related to Figures 5A–5C [file mmc6.xlsx]

## Sheet: table3.1
Ensemble_ID	Gene_ Symbol	Counts				FPKM				LOG2FC (+ ATO vs. - ATO)		GFOLD (+ ATO vs. - ATO)		p53 targets?a	IFN pathway genes?b
		R282W	R282W+ATO	C124R	C124R+ATO	R282W	R282W+ATO	C124R	C124R+ATO	R282W	C124R	R282W	C124R
ENSG00000026103	FAS	290	195	133	149	0.55	0.4	0.465666	0.482971	-0.459432	0.0526385	-0.351604	0	yes	yes		a Fischer, M. (2017). Census and evaluation of p53 target genes. Oncogene 36, 3943-3956.
ENSG00000124762	CDKN1A	375	2741	177	266	7	55.6	3.94255	5.48526	2.98966	0.476429	2.59675	0.15158	yes	yes		b Genes involved in “IFN-α response” and “IFN-γ response” in MSigDB hallmark gene sets.
ENSG00000048392	RRM2B	1122	1554	679	465	11.64	17.52	8.40517	5.32894	0.589912	-0.657428	0.249464	-0.455867	yes	no
ENSG00000049130	KITLG	2	4	0	1	0.02	0.04	0	0.0099567	1	#DIV/0!	0	0	yes	no
ENSG00000054392	HHAT	160	477	69	155	1.35	4.36	0.692947	1.4411	1.69137	1.05635	1.1819	0.574068	yes	no
ENSG00000055163	CYFIP2	2540	1741	899	938	13.45	10.02	5.71478	5.52018	-0.424724	-0.0499808	-0.529623	0	yes	no
ENSG00000057657	PRDM1	29	85	30	35	0.24	0.77	0.296595	0.320348	1.68182	0.111145	0.751334	0	yes	no
ENSG00000064115	TM7SF3	2750	1156	1906	1636	27.95	12.76	23.1095	18.3638	-1.13122	-0.331623	-1.2219	-0.218722	yes	no
ENSG00000069020	MAST4	10	56	9	3	0.04	0.23	0.0409857	0.012648	2.52356	-1.69621	1.07781	0	yes	no
ENSG00000076604	TRAF4	580	290	389	441	7.11	3.86	5.68414	5.96575	-0.881249	0.0697609	-0.848381	0	yes	no
ENSG00000078237	TIGAR	187	219	107	52	1.11	1.41	0.756091	0.340177	0.345135	-1.15227	0	-0.589781	yes	no
ENSG00000080546	SESN1	279	381	182	137	2.15	3.18	1.66926	1.16328	0.56469	-0.52101	0.0964537	-0.142541	yes	no
ENSG00000085117	CD82	321	979	196	554	4.45	14.73	3.23838	8.47409	1.72688	1.38778	1.30461	1.10999	yes	no
ENSG00000087088	BAX	690	869	376	667	14.92	20.41	9.69924	15.9289	0.452029	0.715707	0.0726932	0.499561	yes	no
ENSG00000089486	CDIP1	603	748	521	938	7.89	10.64	8.13485	13.5589	0.431401	0.737057	0.0382838	0.553836	yes	no
ENSG00000100139	MICALL1	1001	1221	639	1114	7.98	10.58	6.07882	9.81104	0.406879	0.690614	0.0545322	0.524149	yes	no
ENSG00000100647	SUSD6	448	594	306	264	4.3	6.19	3.50147	2.79669	0.525603	-0.324241	0.10813	-0.0428232	yes	no
ENSG00000103742	IGDCC4	13	8	31	13	0.1	0.06	0.271525	0.105415	-0.736966	-1.365	0	-0.21208	yes	no
ENSG00000105327	BBC3	150	710	36	165	2.64	13.55	0.754292	3.2006	2.35968	2.08515	1.85428	1.4773	yes	no
ENSG00000109472	CPE	4	3	0	0	0.07	0.06	0	0	-0.222392	#DIV/0!	0	0	yes	no
ENSG00000109670	FBXW7	576	420	443	333	2.94	2.32	2.69269	1.87387	-0.341691	-0.523032	-0.329682	-0.280136	yes	no
ENSG00000110900	TSPAN11	1	3	0	0	0.01	0.03	0	0	1.58496	#DIV/0!	0	0	yes	no
ENSG00000111725	PRKAB1	373	526	471	421	3.45	5.29	5.20219	4.30486	0.616671	-0.273154	0.179981	-0.0483877	yes	no
ENSG00000112249	ASCC3	2138	1389	2242	1052	10.2	7.2	12.754	5.54036	-0.5025	-1.2029	-0.595716	-1.07783	yes	no
ENSG00000113328	CCNG1	4028	3597	1249	1849	72.79	70.61	26.922	36.8972	-0.0438677	0.454724	-0.175354	0.331725	yes	no
ENSG00000115129	TP53I3	5	5	1	22	0.12	0.13	0.0288641	0.587885	0.115477	4.34818	0	1.50258	yes	no
ENSG00000116514	RNF19B	840	2037	750	1001	17.19	45.28	18.3067	22.62	1.3973	0.305232	1.05156	0.143115	yes	no
ENSG00000116717	GADD45A	54	385	35	59	1.57	12.15	1.21334	1.89356	2.95212	0.642112	2.26385	0	yes	no
ENSG00000119630	PGF	26	40	14	6	0.25	0.42	0.160971	0.0638677	0.748461	-1.33364	0	0	yes	no
ENSG00000120889	TNFRSF10B	1908	4114	1054	877	21.31	49.9	14.0394	10.8148	1.22751	-0.376474	0.926556	-0.22334	yes	no
ENSG00000124067	SLC12A4	489	375	214	240	3.3	2.75	1.72102	1.78688	-0.263034	0.054176	-0.241927	0	yes	no
ENSG00000124098	FAM210B	222	172	167	267	3.53	2.97	3.16787	4.68892	-0.249205	0.565744	-0.117002	0.235467	yes	no
ENSG00000128342	LIF	1	2	0	0	0.01	0.03	0	0	1.58496	#DIV/0!	0	0	yes	no
ENSG00000130513	GDF15	3	1004	2	0	0.08	29.24	0.0639519	0	8.51373	#NUM!	6.36894	0	yes	no
ENSG00000130517	PGPEP1	1378	2194	640	847	10.27	17.76	5.6878	6.96881	0.790195	0.293042	0.466663	0.117253	yes	no
ENSG00000130684	ZNF337	35	29	24	10	0.4	0.36	0.329889	0.127253	-0.152003	-1.37428	0	0	yes	no
ENSG00000130766	SESN2	815	5818	487	1075	13.17	102.13	9.38746	19.184	2.95508	1.0311	2.62144	0.848028	yes	no
ENSG00000131669	NINJ1	373	954	408	656	8.01	22.26	10.456	15.564	1.47458	0.573879	1.06142	0.362476	yes	no
ENSG00000132274	TRIM22	770	878	193	222	3.43	4.25	2.16683	2.30745	0.309254	0.0907113	0	0	yes	no
ENSG00000134574	DDB2	900	552	350	669	10.4	6.93	4.8238	8.53608	-0.585656	0.823404	-0.613159	0.602367	yes	no
ENSG00000135679	MDM2	1402	1506	718	550	9.44	11.02	5.76871	4.09099	0.223265	-0.4958	0	-0.305986	yes	no
ENSG00000135778	NTPCR	717	468	307	431	2.53	1.79	1.29225	1.67956	-0.499178	0.378202	-0.505391	0.1278	yes	no
ENSG00000136003	ISCU	1043	1839	665	890	13.19	25.27	10.0335	12.4317	0.937981	0.309203	0.599178	0.137161	yes	no
ENSG00000136048	DRAM1	1151	941	337	314	16.34	14.51	5.70795	4.92369	-0.17136	-0.213232	-0.232273	0	yes	no
ENSG00000137500	CCDC90B	479	593	383	368	4.09	5.49	3.8962	3.46578	0.424705	-0.168886	0.0129516	0	yes	no
ENSG00000139624	CERS5	496	499	445	685	4.1	4.48	4.38909	6.25484	0.127875	0.511051	0	0.306858	yes	no
ENSG00000141682	PMAIP1	276	1305	172	190	7.06	36.28	5.25079	5.36983	2.36143	0.0323433	1.93098	0	yes	no
ENSG00000142627	EPHA2	2	6	0	0	0.03	0.09	0	0	1.58496	#DIV/0!	0	0	yes	no
ENSG00000142765	SYTL1	917	2514	309	1048	9.19	27.36	3.69283	11.5951	1.57393	1.65071	1.2367	1.43415	yes	no
ENSG00000143479	DYRK3	789	239	739	368	4.29	1.41	4.78939	2.20798	-1.60528	-1.11712	-1.56541	-0.903699	yes	no
ENSG00000144452	ABCA12	4	8	11	0	0.02	0.05	0.0763545	0	1.32193	#NUM!	0	-0.61967	yes	no
ENSG00000145632	PLK2	6	4	0	0	0.07	0.05	0	0	-0.485427	#DIV/0!	0	0	yes	no
ENSG00000148219	ASTN2	47	18	10	21	0.25	0.11	0.0641487	0.124715	-1.18442	0.959142	-0.558702	0	yes	no
ENSG00000148541	FAM13C	0	1	0	0	0	0.01	0	0	#DIV/0!	#DIV/0!	0	0	yes	no
ENSG00000151065	DCP1B	190	238	229	282	2.31	3.14	3.31498	3.77925	0.442872	0.1891	0	0	yes	no
ENSG00000152229	PSTPIP2	1	4	0	2	0.01	0.06	0	0.0299909	2.58496	#DIV/0!	0	0	yes	no
ENSG00000152782	PANK1	362	117	289	279	5.31	1.86	5.05268	4.51585	-1.51341	-0.162052	-1.364	0	yes	no
ENSG00000154767	XPC	1081	803	548	446	13.05	10.53	7.8883	5.94359	-0.309544	-0.40838	-0.361739	-0.194726	yes	no
ENSG00000154822	PLCL2	702	441	402	338	7.61	5.19	5.19903	4.04692	-0.552162	-0.36142	-0.556174	-0.114173	yes	no
ENSG00000002549	LAP3	1635	1311	1543	1576	24.21	21.08	27.248	25.7654	-0.199728	-0.0807181	-0.283329	0	no	yes
ENSG00000004468	CD38	447	191	241	241	3.65	1.69	2.34547	2.1714	-1.11087	-0.111248	-1.02686	0	no	yes
ENSG00000013364	MVP	77	606	63	356	0.7	6	0.684617	3.58153	3.09954	2.38721	2.48596	1.93381	no	yes
ENSG00000013374	NUB1	960	1124	762	790	10.06	12.8	9.52626	9.14336	0.347514	-0.0591859	0	0	no	yes
ENSG00000019582	CD74	3588	2237	2125	4415	44.35	30.04	31.3322	60.2662	-0.562049	0.943703	-0.680329	0.855004	no	yes
ENSG00000026751	SLAMF7	1	215	0	3	0.01	2.7	0	0.0383497	8.07682	#DIV/0!	4.91614	0	no	yes
ENSG00000043462	LCP2	2708	2302	2863	1826	22.21	20.5	28.0022	16.5342	-0.115585	-0.760088	-0.228289	-0.659822	no	yes
ENSG00000055332	EIF2AK2	2394	3001	1916	1048	12.14	16.53	11.5859	5.86688	0.445318	-0.981706	0.145017	-0.853096	no	yes
ENSG00000059378	PARP12	607	445	473	479	6.16	4.91	5.7287	5.37083	-0.327207	-0.0930621	-0.327772	0	no	yes
ENSG00000060491	OGFR	908	532	931	1366	10.8	6.88	13.2134	17.9484	-0.650551	0.441857	-0.677395	0.299182	no	yes
ENSG00000064012	CASP8	774	1193	549	533	5.98	10.02	5.38145	4.83688	0.744665	-0.153918	0.3804	0	no	yes
ENSG00000065911	MTHFD2	4151	6675	1521	1405	20.3	35.45	8.87024	7.58567	0.804306	-0.225698	0.529935	-0.101713	no	yes
ENSG00000066583	ISOC1	411	161	436	322	11.84	5.04	14.9825	10.2439	-1.23217	-0.548515	-1.13064	-0.302456	no	yes
ENSG00000067057	PFKP	2467	1573	2759	2414	17.76	12.3	23.8249	19.2987	-0.529973	-0.303967	-0.630102	-0.210629	no	yes
ENSG00000068079	IFI35	33	102	14	76	0.94	3.17	0.477157	2.39805	1.75375	2.32933	0.876323	1.35874	no	yes
ENSG00000075142	SRI	1141	446	495	608	15.11	6.41	7.81667	8.88856	-1.23711	0.185395	-1.25734	0	no	yes
ENSG00000077238	IL4R	1322	1116	1008	1285	12.57	11.53	11.4323	13.4924	-0.124592	0.239025	-0.197083	0.0977317	no	yes
ENSG00000078081	LAMP3	1	1	0	0	0.01	0.02	0	0	1	#DIV/0!	0	0	no	yes
ENSG00000089127	OAS1	56	409	5	27	0.24	1.91	0.0256255	0.128108	2.99247	2.32171	2.30787	0.494107	no	yes
ENSG00000090339	ICAM1	629	1461	404	466	10.21	25.75	7.81916	8.3498	1.33459	0.0947271	0.967043	0	no	yes
ENSG00000092010	PSME1	1561	864	711	1262	49.18	29.57	26.7161	43.9009	-0.733937	0.716543	-0.800316	0.559227	no	yes
ENSG00000092098	RNF31	119	152	9	2	0.99	1.38	0.11879	0.0244388	0.479168	-2.28117	0	0	no	yes
ENSG00000096968	JAK2	519	357	349	286	3.67	2.74	2.94513	2.23438	-0.421604	-0.398459	-0.398487	-0.13128	no	yes
ENSG00000100368	CSF2RB	505	871	401	290	5.66	10.61	5.36278	3.5905	0.906551	-0.578797	0.509938	-0.3207	no	yes
ENSG00000100385	IL2RB	18	448	30	20	0.14	3.74	0.433243	0.267394	4.73954	-0.69621	3.76638	0	no	yes
ENSG00000100567	PSMA3	1854	1759	1500	1809	33.39	34.41	32.2178	35.9712	0.0434118	0.158982	-0.0532596	0.0416554	no	yes
ENSG00000100644	HIF1A	1628	3076	1176	744	17.68	36.29	15.2357	8.92357	1.03745	-0.771761	0.72613	-0.61491	no	yes
ENSG00000100906	NFKBIA	347	480	276	420	5.72	8.59	7.76826	10.944	0.586643	0.494473	0.142901	0.234783	no	yes
ENSG00000100911	PSME2	1219	766	598	819	19.04	13	11.1409	14.1259	-0.550522	0.34247	-0.604797	0.161962	no	yes
ENSG00000101000	PROCR	370	155	70	106	12.2	5.55	2.75272	3.85906	-1.13632	0.48739	-1.02475	0	no	yes
ENSG00000101017	CD40	0	7	0	0	0	0.08	0	0	#DIV/0!	#DIV/0!	0	0	no	yes
ENSG00000101347	SAMHD1	326	500	228	164	1.68	2.8	1.40427	0.935131	0.736966	-0.586586	0.28953	-0.243976	no	yes
ENSG00000102900	NUP93	2222	953	2341	2396	11.18	5.21	14.0451	13.3083	-1.10156	-0.0777446	-1.18064	0	no	yes
ENSG00000104312	RIPK2	163	170	107	97	2.98	3.38	2.33427	1.95907	0.181711	-0.252802	0	0	no	yes
ENSG00000105835	NAMPT	1366	1444	1156	814	3.24	3.72	3.27105	2.13238	0.199309	-0.617288	0	-0.464047	no	yes
ENSG00000106100	NOD1	585	564	280	390	4.8	5.03	2.73981	3.53295	0.067524	0.3668	0	0.104201	no	yes
ENSG00000106588	PSMA2	85	59	40	5	0.57	0.43	0.318615	0.0368712	-0.406625	-3.11125	-0.0500778	-1.34901	no	yes
ENSG00000106785	TRIM14	2629	846	4363	2611	26.84	9.38	53.1217	29.431	-1.51672	-0.851966	-1.59248	-0.769155	no	yes
ENSG00000107201	DDX58	26	39	4	0	0.14	0.23	0.0258033	0	0.716207	#NUM!	0	0	no	yes
ENSG00000108679	LGALS3BP	9	53	3	24	0.15	0.94	0.0585043	0.4333	2.6477	2.88875	1.00719	0.786051	no	yes
ENSG00000108691	CCL2	2	9	3	0	0.06	0.28	0.100806	0	2.22239	#NUM!	0	0	no	yes
ENSG00000108771	DHX58	94	120	32	85	1.38	1.91	0.558442	1.37328	0.468904	1.29814	0	0.611142	no	yes
ENSG00000109320	NFKB1	1394	544	1367	1214	4.97	2.11	14.3458	11.7947	-1.236	-0.282492	-1.27737	-0.150354	no	yes
ENSG00000110324	IL10RA	392	591	249	343	2.48	4.07	2.05653	2.62265	0.714689	0.350815	0.284984	0.0717383	no	yes
ENSG00000110848	CD69	544	50	264	246	10.75	1.07	6.22095	5.3666	-3.32865	-0.213127	-3.04447	0	no	yes
ENSG00000111331	OAS3	298	520	294	301	0.92	1.75	1.08727	1.03055	0.927649	-0.0773002	0.470877	0	no	yes
ENSG00000111335	OAS2	0	3	0	0	0	0.02	0	0	#DIV/0!	#DIV/0!	0	0	no	yes
ENSG00000111679	PTPN6	2957	2287	3419	3876	33.03	27.75	45.5506	47.8068	-0.251289	0.0697466	-0.366325	0	no	yes
ENSG00000111912	NCOA7	582	1260	282	249	4.26	10.01	2.46096	2.01171	1.23252	-0.290797	0.85741	0	no	yes
ENSG00000112096	SOD2	2956	2570	1672	1406	9.12	8.61	6.14964	4.78751	-0.0830206	-0.361226	-0.200449	-0.240007	no	yes
ENSG00000112773	TENT5A	3957	651	5548	2558	36.58	6.54	61.1663	26.1088	-2.48369	-1.2282	-2.55127	-1.14824	no	yes
ENSG00000113532	ST8SIA4	629	137	398	233	4.5	1.07	3.39991	1.84268	-2.07231	-0.883686	-1.9738	-0.607766	no	yes
ENSG00000114013	CD86	15	151	10	7	0.24	2.67	0.194163	0.125828	3.47573	-0.625821	2.3546	0	no	yes
ENSG00000115267	IFIH1	387	395	218	193	4.14	4.59	2.85591	2.34075	0.148863	-0.286975	0	0	no	yes
ENSG00000115415	STAT1	3227	4244	2779	2653	9.78	13.97	18.9819	16.7764	0.514426	-0.178189	0.227804	-0.0872732	no	yes
ENSG00000115525	ST3GAL5	263	610	92	101	0.9	2.27	0.376657	0.382817	1.3347	0.023402	0.877957	0	no	yes
ENSG00000116711	PLA2G4A	1383	667	850	734	26.88	14.08	19.7026	15.7511	-0.932886	-0.32293	-0.983187	-0.154089	no	yes
ENSG00000118503	TNFAIP3	348	353	174	219	3.05	3.36	2.3117	2.69363	0.139652	0.220596	0	0	no	yes
ENSG00000118640	VAMP8	3276	1571	1758	3970	204.8	106.68	131.082	274.047	-0.940926	1.06396	-1.04644	0.967748	no	yes
ENSG00000119917	IFIT3	107	307	74	129	1.18	3.68	0.974601	1.57288	1.64092	0.690526	1.05731	0.2037	no	yes
ENSG00000119922	IFIT2	24	198	4	19	0.31	2.78	0.0617049	0.271347	3.16474	2.13668	2.24678	0.130433	no	yes
ENSG00000120217	CD274	10	31	8	2	0.14	0.46	0.129959	0.0300786	1.71621	-2.11125	0.11941	0	no	yes
ENSG00000120690	ELF1	2918	2966	3076	1642	36.76	40.59	46.2223	22.8428	0.142988	-1.01685	0	-0.914551	no	yes
ENSG00000121060	TRIM25	2957	2542	2261	1613	13.32	12.44	12.1515	8.02555	-0.0986076	-0.598462	-0.216483	-0.489321	no	yes
ENSG00000121797	CCRL2	1	7	0	0	0.02	0.14	0	0	2.80735	#DIV/0!	0	0	no	yes
ENSG00000121858	TNFSF10	153	171	77	99	2.49	3.02	1.49332	1.77749	0.278403	0.251323	0	0	no	yes
ENSG00000122644	ARL4A	292	94	214	128	4.56	1.59	3.98356	2.20586	-1.52001	-0.852715	-1.32931	-0.479309	no	yes
ENSG00000123096	SSPN	0	2	0	0	0	0.02	0	0	#DIV/0!	#DIV/0!	0	0	no	yes
ENSG00000123609	NMI	959	983	1104	1913	16.2	18.04	22.2446	35.6847	0.155206	0.681849	0	0.554967	no	yes
ENSG00000123610	TNFAIP6	0	1	0	0	0	0.04	0	0	#DIV/0!	#DIV/0!	0	0	no	yes
ENSG00000124151	NCOA3	690	2105	353	298	4.59	15.2	2.79875	2.18734	1.72751	-0.355603	1.37322	-0.0920526	no	yes
ENSG00000124201	ZNFX1	795	505	1147	534	4.76	3.29	8.19526	3.53225	-0.532874	-1.2142	-0.553049	-1.03894	no	yes
ENSG00000125148	MT2A	701	28991	3187	48680	42.91	1927.66	232.692	3290.5	5.48939	3.82181	5.1532	3.76037	no	yes
ENSG00000125245	GPR18	56	217	87	112	1.57	6.59	2.90292	3.45976	2.06951	0.253164	1.3678	0	no	yes
ENSG00000125347	IRF1	220	388	93	135	1	1.92	0.506013	0.680023	0.941106	0.426409	0.447068	0	no	yes
ENSG00000125826	RBCK1	864	1745	619	1007	4.49	9.86	7.94848	11.9711	1.13487	0.590805	0.785661	0.419463	no	yes
ENSG00000126067	PSMB2	4516	6611	4296	6050	55.8	88.73	63.3146	82.548	0.669157	0.382694	0.39599	0.315583	no	yes
ENSG00000127951	FGL2	3	17	0	0	0.03	0.16	0	0	2.41504	#DIV/0!	0.242544	0	no	yes
ENSG00000128604	IRF5	1123	975	919	1066	8.85	8.35	13.4995	14.4968	-0.0839013	0.102823	-0.146103	0	no	yes
ENSG00000130303	BST2	1281	1214	1508	2855	65.1	67.01	91.403	160.205	0.0417189	0.809607	-0.0321671	0.702706	no	yes
ENSG00000130589	HELZ2	478	354	325	345	2.22	1.78	1.79749	1.7665	-0.318682	-0.0250909	-0.287324	0	no	yes
ENSG00000131979	GCH1	156	288	101	82	2.98	5.98	2.30431	1.73199	1.00483	-0.411907	0.463083	0	no	yes
ENSG00000132109	TRIM21	348	443	336	466	10.06	13.91	11.5879	14.8786	0.467492	0.360621	0.0190496	0.120622	no	yes
ENSG00000132256	TRIM5	340	537	119	169	3.56	6.1	1.48436	1.9516	0.776932	0.394814	0.338168	0	no	yes
ENSG00000132530	XAF1	0	5	0	0	0	0.05	0	0	#DIV/0!	#DIV/0!	0	0	no	yes
ENSG00000133106	EPSTI1	0	13	0	12	0	0.16	0	0.150564	#DIV/0!	#DIV/0!	0.691827	0.539388	no	yes
ENSG00000133639	BTG1	1191	2412	394	775	13.73	30.19	5.41568	9.86211	1.13674	0.864753	0.810288	0.657409	no	yes
ENSG00000134321	RSAD2	124	63	57	151	1.23	0.68	0.672173	1.64852	-0.855052	1.29427	-0.550379	0.777214	no	yes
ENSG00000134326	CMPK2	304	286	228	316	3.87	3.96	3.4659	4.44713	0.0331669	0.359643	0	0.0684162	no	yes
ENSG00000134470	IL15RA	233	120	137	154	3.59	2.01	2.51653	2.61886	-0.836788	0.0575069	-0.67102	0	no	yes
ENSG00000135114	OASL	23	36	12	45	0.2	0.35	0.12681	0.440247	0.807355	1.79564	0	0.643868	no	yes
ENSG00000135148	TRAFD1	476	727	327	489	6.83	11.33	5.59825	7.7504	0.73019	0.469296	0.324345	0.229808	no	yes
ENSG00000135899	SP110	324	685	200	308	1.7	3.9	1.50828	2.15037	1.19794	0.511683	0.765392	0.207516	no	yes
ENSG00000136244	IL6	0	1	0	0	0	0.01	0	0	#DIV/0!	#DIV/0!	0	0	no	yes
ENSG00000136514	RTP4	0	3	0	0	0	0.12	0	0	#DIV/0!	#DIV/0!	0	0	no	yes
ENSG00000136816	TOR1B	602	804	514	612	11.59	16.81	11.7995	13.0066	0.536439	0.140516	0.147658	0	no	yes
ENSG00000137193	PIM1	841	2345	350	582	15.53	47.03	7.70853	11.8669	1.59852	0.622417	1.25573	0.395695	no	yes
ENSG00000137198	GMPR	286	263	129	270	7.19	7.18	3.86906	7.49706	-0.00200793	0.954341	0	0.596675	no	yes
ENSG00000137200	CMTR1	1471	1248	794	1180	15.6	14.38	10.043	13.8177	-0.117482	0.460328	-0.197138	0.306267	no	yes
ENSG00000137265	IRF4	4	22	0	0	0.04	0.22	0	0	2.45943	#DIV/0!	0.39737	0	no	yes
ENSG00000137275	RIPK1	926	1319	765	782	4.26	6.59	4.19382	3.96887	0.629425	-0.0795387	0.277536	0	no	yes
ENSG00000137496	IL18BP	82	466	53	92	0.78	4.84	0.832015	1.33707	2.63346	0.684394	2.0198	0.109507	no	yes
ENSG00000137628	DDX60	276	239	150	145	0.89	0.84	0.577382	0.516715	-0.083416	-0.160157	-0.000534436	0	no	yes
ENSG00000137752	CASP1	244	429	260	330	3.44	6.58	4.69194	5.51321	0.935679	0.232707	0.456659	0	no	yes
ENSG00000137965	IFI44	0	14	0	0	0	0.42	0	0	#DIV/0!	#DIV/0!	0.811387	0	no	yes
ENSG00000138035	PNPT1	1705	772	2454	1351	18.03	8.87	30.9516	15.7752	-1.02339	-0.972355	-1.08684	-0.858954	no	yes
ENSG00000138378	STAT4	0	4	6	0	0	0.05	0.0869308	0	#DIV/0!	#NUM!	0	0	no	yes
ENSG00000138496	PARP9	258	346	235	200	1.62	2.35	1.75458	1.38244	0.536667	-0.343908	0.0587404	-0.0216768	no	yes
ENSG00000138600	SPPL2A	1399	2421	752	798	5.05	9.49	6.23789	6.12822	0.910125	-0.0255915	0.589542	0	no	yes
ENSG00000138642	HERC6	69	274	108	146	0.67	2.88	1.24715	1.56084	2.10384	0.323689	1.45297	0	no	yes
ENSG00000139626	ITGB7	34	71	18	18	0.43	0.97	0.269874	0.249846	1.17365	-0.111248	0.280906	0	no	yes
ENSG00000139679	LPAR6	2	0	0	2	0.03	0	0	0.0284052	#NUM!	#DIV/0!	0	0	no	yes
ENSG00000140105	WARS1	5142	14010	3361	5306	45.26	133.96	35.2883	51.5752	1.56549	0.547487	1.30231	0.473363	no	yes
ENSG00000140280	LYSMD2	399	401	322	319	11.91	13	11.4665	10.5167	0.126338	-0.124752	0	0	no	yes
ENSG00000140464	PML	731	964	1039	1171	3.23	4.62	5.47163	5.70912	0.516359	0.0612978	0.145636	0	no	yes
ENSG00000140853	NLRC5	425	464	193	240	1.92	2.28	1.03985	1.19712	0.247928	0.203186	0	0	no	yes
ENSG00000140968	IRF8	5088	2512	4292	3683	36.28	19.45	59.6712	47.4043	-0.899404	-0.332016	-1.02556	-0.256822	no	yes
ENSG00000141574	SECTM1	1	5	0	0	0.02	0.1	0	0	2.32193	#DIV/0!	0	0	no	yes
ENSG00000141971	MVB12A	399	440	230	641	6.81	8.15	4.67951	12.0737	0.259145	1.36744	0	1.1104	no	yes
ENSG00000142089	IFITM3	9	23	1	1	0.18	0.49	0.0234648	0.0217234	1.44478	-0.111248	0	0	no	yes
ENSG00000143184	XCL1	2	0	2	0	0.09	0	0.108776	0	#NUM!	#NUM!	0	0	no	yes
ENSG00000145416	MARCHF1	134	55	89	34	0.72	0.32	0.569937	0.20157	-1.16993	-1.49952	-0.841188	-0.831626	no	yes
ENSG00000146859	TMEM140	321	282	182	99	7.76	7.41	5.251	2.64434	-0.0665831	-0.989686	-0.0023038	-0.572823	no	yes
ENSG00000149131	SERPING1	0	1	0	0	0	0.01	0	0	#DIV/0!	#DIV/0!	0	0	no	yes
ENSG00000150337	FCGR1A	268	122	373	303	6.96	3.44	11.5507	8.68666	-1.01668	-0.411105	-0.859766	-0.152041	no	yes
ENSG00000150347	ARID5B	192	118	98	51	1.23	0.82	0.746566	0.359686	-0.584963	-1.05353	-0.400324	-0.478793	no	yes
ENSG00000150457	LATS2	575	879	411	316	5.73	9.52	4.88644	3.47816	0.732426	-0.490461	0.343469	-0.239888	no	yes
ENSG00000153064	BANK1	62	12	74	52	0.56	0.12	0.803761	0.522889	-2.22239	-0.620261	-1.35117	-0.0165366	no	yes
ENSG00000155287	SLC25A28	785	628	559	725	12.86	11.17	20.3848	24.4762	-0.203261	0.263885	-0.231458	0.0749835	no	yes
ENSG00000155363	MOV10	2809	2949	1589	2148	17.94	20.46	12.105	15.1491	0.189626	0.323627	0	0.212465	no	yes
ENSG00000156587	UBE2L6	1067	895	465	927	28.95	26.38	15.0491	27.7746	-0.134119	0.884091	-0.190625	0.693611	no	yes
ENSG00000000419	DPM1	739	645	815	623	4.46	4.23	5.86331	4.14939	-0.076386	-0.498815	-0.104599	-0.320547	no	no
ENSG00000000457	SCYL3	354	308	181	148	2.88	2.72	1.75488	1.32844	-0.0824622	-0.40164	-0.0286289	-0.0306285	no	no
ENSG00000000460	C1orf112	379	327	352	296	3.55	3.33	3.93473	3.0632	-0.0922968	-0.361226	-0.0489091	-0.0970274	no	no
ENSG00000000938	FGR	1273	2781	644	1630	21.06	49.97	12.7075	29.7763	1.24656	1.22849	0.924887	1.07246	no	no
ENSG00000001036	FUCA2	1925	1546	845	1277	38.17	33.29	19.9823	27.957	-0.19735	0.484488	-0.29082	0.33564	no	no
ENSG00000001084	GCLC	1522	2229	757	790	9.88	15.72	5.86186	5.66341	0.670018	-0.0496882	0.349842	0	no	no
ENSG00000001167	NFYA	1945	1082	1846	1207	17.53	10.59	19.8407	12.01	-0.727123	-0.724224	-0.808005	-0.600276	no	no
ENSG00000001460	STPG1	3	9	0	11	0.02	0.06	0	0.079849	1.58496	#DIV/0!	0	0.396826	no	no
ENSG00000001461	NIPAL3	486	1132	172	302	2.89	7.32	1.22161	1.98573	1.34077	0.700892	0.949217	0.381199	no	no
ENSG00000001497	LAS1L	1164	548	1512	1385	5.19	2.65	8.03677	6.81539	-0.969742	-0.23782	-1.0024	-0.113196	no	no
ENSG00000001561	ENPP4	3	0	0	0	0.04	0	0	0	#NUM!	#DIV/0!	0	0	no	no
ENSG00000001617	SEMA3F	4	30	2	8	0.05	0.38	0.027656	0.102414	2.926	1.88875	0.902129	0	no	no
ENSG00000001629	ANKIB1	818	867	506	335	6.19	7.13	4.56995	2.80102	0.203963	-0.706224	0	-0.470432	no	no
ENSG00000001630	CYP51A1	138	32	2	7	1.85	0.47	0.031999	0.103685	-1.97679	1.69611	-1.54998	0	no	no
ENSG00000001631	KRIT1	368	314	73	106	0.98	0.9	0.230771	0.310224	-0.122857	0.426848	-0.0604368	0	no	no
ENSG00000002016	RAD52	266	300	219	151	3.31	4.05	3.24555	2.07173	0.291091	-0.64763	0	-0.293795	no	no
ENSG00000002079	MYH16	0	2	0	2	0	0.02	0	0.0195914	#DIV/0!	#DIV/0!	0	0	no	no
ENSG00000002330	BAD	182	241	4	24	5.96	8.58	0.156285	0.868122	0.525665	2.47371	0	0.518249	no	no
ENSG00000002586	CD99	1899	1260	1008	2037	21.87	15.76	13.8468	25.9054	-0.472686	0.903703	-0.559037	0.774469	no	no
ENSG00000002726	AOC1	158	157	77	189	2.33	2.52	1.35724	3.08417	0.113094	1.18421	0	0.733644	no	no
ENSG00000002745	WNT16	0	2	0	0	0	0.04	0	0	#DIV/0!	#DIV/0!	0	0	no	no
ENSG00000002746	HECW1	8	8	0	1	0.03	0.03	0	0.00443354	0	#DIV/0!	0	0	no	no
ENSG00000002822	MAD1L1	408	138	72	86	3.28	1.21	0.690847	0.763939	-1.43869	0.145092	-1.32441	0	no	no
ENSG00000002834	LASP1	5339	11158	3564	5295	42.31	96.04	33.6835	46.3294	1.18264	0.459886	0.918555	0.387028	no	no
ENSG00000002919	SNX11	363	403	172	299	4.91	5.93	2.77721	4.46954	0.272309	0.686489	0	0.366202	no	no
ENSG00000002933	TMEM176A	0	2	0	3	0	0.03	0	0.0533057	#DIV/0!	#DIV/0!	0	0	no	no
ENSG00000003056	M6PR	3218	3886	3352	3132	50.22	65.88	62.3966	53.9747	0.391579	-0.209186	0.103084	-0.125964	no	no
ENSG00000003147	ICA1	193	316	132	259	2.21	3.93	1.80399	3.27695	0.830483	0.861167	0.316536	0.503673	no	no
ENSG00000003249	DBNDD1	214	105	164	371	2.68	1.43	2.45279	5.13691	-0.906218	1.06648	-0.718521	0.752988	no	no
ENSG00000003393	ALS2	574	762	393	366	0.96	1.38	0.782574	0.674722	0.523562	-0.213933	0.134374	0	no	no
ENSG00000003400	CASP10	335	734	163	201	2.1	5	1.43485	1.63805	1.25154	0.191076	0.821899	0	no	no
ENSG00000003402	CFLAR	1189	1163	682	600	2.96	3.14	2.02476	1.64911	0.0851674	-0.296057	0	-0.108488	no	no
ENSG00000003436	TFPI	0	1	0	0	0	0.01	0	0	#DIV/0!	#DIV/0!	0	0	no	no
ENSG00000003509	NDUFAF7	595	605	410	346	9.12	10.07	7.49408	5.85493	0.142958	-0.356099	0	-0.111515	no	no
ENSG00000003756	RBM5	3017	5309	1432	1596	16.3	31.15	9.22689	9.52042	0.93436	0.0451816	0.649791	0	no	no
ENSG00000003987	MTMR7	53	100	37	29	0.43	0.88	0.356402	0.258611	1.03317	-0.46272	0.26095	0	no	no
ENSG00000003989	SLC7A2	4	23	0	0	0.03	0.18	0	0	2.58496	#DIV/0!	0.470718	0	no	no
ENSG00000004059	ARF5	802	574	545	1364	24.59	19.11	19.9287	46.1752	-0.363744	1.21227	-0.388337	1.04243	no	no
ENSG00000004139	SARM1	11	97	21	6	0.06	0.53	0.126196	0.0333803	3.14296	-1.9186	1.90126	-0.110814	no	no
ENSG00000004142	POLDIP2	2099	1054	2050	2469	43.98	23.99	51.2376	57.1304	-0.874414	0.157055	-0.956366	0.0566317	no	no
ENSG00000004399	PLXND1	3972	4247	2824	3632	23.25	27.01	19.7192	23.4791	0.216263	0.251777	0	0.16743	no	no
ENSG00000004455	AK2	19439	7847	20999	18496	60.53	26.54	145.594	118.723	-1.18948	-0.294355	-1.35294	-0.260687	no	no
ENSG00000004478	FKBP4	4976	4200	3657	3571	53.92	49.44	47.2682	42.7312	-0.125142	-0.14558	-0.263354	-0.0668007	no	no
ENSG00000004487	KDM1A	3949	2065	3546	3574	12.06	6.85	12.9134	12.0495	-0.816054	-0.0999005	-0.933351	-0.0205281	no	no
ENSG00000004534	RBM6	2642	5793	2346	2115	20.25	48.23	21.4492	17.9021	1.25201	-0.260793	0.964899	-0.160355	no	no
ENSG00000004660	CAMKK1	274	539	383	288	2.06	4.41	3.43859	2.39379	1.09813	-0.522523	0.638756	-0.261342	no	no
ENSG00000004700	RECQL	1067	1086	580	512	15.8	17.46	10.2423	8.37048	0.144129	-0.291157	0	-0.0879427	no	no
ENSG00000004766	VPS50	347	930	343	364	2.03	5.91	2.39457	2.35259	1.54168	-0.0255177	1.1228	0	no	no
ENSG00000004776	HSPB6	4	6	0	2	0.13	0.21	0	0.0716721	0.691878	#DIV/0!	0	0	no	no
ENSG00000004777	ARHGAP33	402	255	235	289	4.28	2.95	2.98146	3.39445	-0.536896	0.187161	-0.477698	0	no	no
ENSG00000004779	NDUFAB1	1460	1250	1576	2232	52.77	49.07	67.9409	89.0801	-0.104877	0.390822	-0.183828	0.280293	no	no
ENSG00000004799	PDK4	0	4	0	0	0	0.05	0	0	#DIV/0!	#DIV/0!	0	0	no	no
ENSG00000004809	SLC22A16	244	188	232	285	3.49	2.92	3.9627	4.5067	-0.257259	0.18559	-0.14016	0	no	no
ENSG00000004838	ZMYND10	41	35	46	49	0.79	0.74	1.06257	1.04787	-0.0943274	-0.0200997	0	0	no	no
ENSG00000004864	SLC25A13	705	795	773	639	10.63	13.02	13.9044	10.641	0.292588	-0.3859	0	-0.206763	no	no
ENSG00000004866	ST7	213	191	125	221	1.83	1.78	1.27823	2.0922	-0.0399664	0.710871	0	0.336646	no	no
ENSG00000004897	CDC27	2259	1552	1803	1198	18.52	13.82	17.6321	10.8461	-0.422326	-0.701019	-0.520047	-0.576203	no	no
ENSG00000004939	SLC4A1	2	7	0	0	0.02	0.08	0	0	2	#DIV/0!	0	0	no	no
ENSG00000004961	HCCS	429	341	367	372	10.24	8.84	10.453	9.80907	-0.212097	-0.091725	-0.177078	0	no	no
ENSG00000004975	DVL2	929	1015	800	802	9.77	11.59	10.0333	9.3119	0.24645	-0.107645	0	0	no	no
ENSG00000005001	PRSS22	0	5	0	0	0	0.13	0	0	#DIV/0!	#DIV/0!	0	0	no	no
ENSG00000005007	UPF1	2480	1973	3423	3269	16.19	13.99	26.6453	23.5581	-0.210707	-0.177659	-0.31781	-0.0957668	no	no
ENSG00000005020	SKAP2	1568	1786	887	792	16.36	20.25	11.0414	9.12718	0.307749	-0.274681	0	-0.110852	no	no
ENSG00000005022	SLC25A5	6455	3627	2375	2793	232.26	141.75	101.925	110.968	-0.712392	0.12264	-0.851105	0.028815	no	no
ENSG00000005059	MCUB	373	338	196	317	5.87	5.78	3.67928	5.50905	-0.022291	0.582382	0	0.278103	no	no
ENSG00000005073	HOXA11	708	238	398	345	14.84	5.42	9.95132	7.98597	-1.45313	-0.31742	-1.41147	-0.0709398	no	no
ENSG00000005075	POLR2J	314	411	188	318	18.75	26.66	13.3895	20.9674	0.507786	0.647047	0.0481148	0.339053	no	no
ENSG00000005100	DHX33	1403	714	1719	669	13.56	7.5	19.8161	7.1397	-0.854395	-1.47274	-0.909561	-1.32032	no	no
ENSG00000005108	THSD7A	3	3	0	0	0.02	0.02	0	0	0	#DIV/0!	0	0	no	no
ENSG00000005156	LIG3	1042	224	1097	751	4.52	1.06	5.67452	3.59645	-2.09226	-0.657926	-2.06103	-0.499316	no	no
ENSG00000005175	RPAP3	1139	937	1080	686	11.91	10.64	13.4715	7.92187	-0.162675	-0.765998	-0.222775	-0.602527	no	no
ENSG00000005187	ACSM3	9	23	3	5	0.07	0.19	0.026658	0.0411327	1.44057	0.625718	0	0	no	no
ENSG00000005189	REXO5	548	709	421	758	7.46	10.48	6.83409	11.3915	0.490391	0.73713	0.0918329	0.533377	no	no
ENSG00000005194	CIAPIN1	1141	712	1106	1537	18.87	12.79	21.8172	28.0691	-0.561078	0.363518	-0.609335	0.23111	no	no
ENSG00000005206	SPPL2B	841	443	740	1024	6.34	3.63	6.65629	8.52731	-0.804513	0.357371	-0.817257	0.19542	no	no
ENSG00000005238	FAM214B	112	296	52	120	0.98	2.82	0.544339	1.16294	1.52484	1.0952	0.943024	0.542832	no	no
ENSG00000005243	COPZ2	0	4	0	0	0	0.13	0	0	#DIV/0!	#DIV/0!	0	0	no	no
ENSG00000005249	PRKAR2B	892	344	363	369	11.71	4.91	5.68381	5.34897	-1.25395	-0.0875963	-1.25138	0	no	no
ENSG00000005302	MSL3	678	914	563	630	3.88	5.68	3.84163	3.97978	0.549834	0.0509693	0.171895	0	no	no
ENSG00000005339	CREBBP	2017	2552	2110	1379	7.29	10.02	9.09674	5.504	0.458892	-0.724868	0.1504	-0.608919	no	no
ENSG00000005379	TSPOAP1	13	34	57	18	0.06	0.18	0.333992	0.0976437	1.58496	-1.77421	0.164219	-0.884042	no	no
ENSG00000005381	MPO	7	14	10	6	0.09	0.19	0.189209	0.1051	1.078	-0.848213	0	0	no	no
ENSG00000005436	GCFC2	270	154	171	128	2.77	1.71	2.08925	1.44782	-0.69589	-0.5291	-0.561407	-0.138076	no	no
ENSG00000005448	WDR54	1	0	0	0	0.02	0	0	0	#NUM!	#DIV/0!	0	0	no	no
ENSG00000005471	ABCB4	0	4	0	0	0	0.03	0	0	#DIV/0!	#DIV/0!	0	0	no	no
ENSG00000005483	KMT2E	1802	1731	1236	629	7.36	7.68	6.51165	3.06785	0.0614005	-1.08579	-0.0341238	-0.921885	no	no
ENSG00000005486	RHBDD2	431	1064	439	911	10.09	27.06	12.2578	23.5493	1.42324	0.941983	1.02357	0.74727	no	no
ENSG00000005700	IBTK	1597	1417	1094	862	10.25	9.88	8.3733	6.10798	-0.053041	-0.455101	-0.139146	-0.30253	no	no
ENSG00000005801	ZNF195	880	1156	615	569	4.2	6	3.50451	3.00176	0.514573	-0.223405	0.154468	-0.0284497	no	no
ENSG00000005810	MYCBP2	14307	4878	8772	2681	23.46	8.69	32.2174	9.11589	-1.43277	-1.82138	-1.58583	-1.74758	no	no
ENSG00000005812	FBXL3	1759	2428	872	1058	13.91	20.85	8.22384	9.23752	0.583925	0.167692	0.270923	0.0141052	no	no
ENSG00000005844	ITGAL	1373	3956	318	528	7.79	24.37	2.1514	3.30703	1.64541	0.620264	1.33269	0.382375	no	no
ENSG00000005882	PDK2	133	317	78	186	1.36	3.52	0.951424	2.10041	1.37197	1.14251	0.819072	0.692854	no	no
ENSG00000005884	ITGA3	208	457	115	124	1.19	2.83	0.782942	0.781564	1.24984	-0.00254132	0.766891	0	no	no
ENSG00000005889	ZFX	934	1424	618	531	5.78	9.58	4.56363	3.63018	0.728956	-0.330143	0.378218	-0.131863	no	no
ENSG00000005893	LAMP2	7102	7862	5857	4570	42.25	50.81	41.5632	30.0235	0.266161	-0.469215	0.00266715	-0.403165	no	no
ENSG00000005961	ITGA2B	1	23	0	11	0.01	0.25	0	0.119332	4.64386	#DIV/0!	1.59384	0.396826	no	no
ENSG00000006007	GDE1	1963	2135	1725	1539	25.02	29.56	26.2223	21.6587	0.240564	-0.275851	0	-0.158377	no	no
ENSG00000006015	REX1BD	292	554	352	793	4.85	9.99	6.96835	14.5336	1.0425	1.0605	0.592796	0.845988	no	no
ENSG00000006016	CRLF1	35	24	0	3	0.66	0.49	0	0.0624685	-0.429684	#DIV/0!	0	0	no	no
ENSG00000006025	OSBPL7	392	892	330	546	3.34	8.25	3.35091	5.13278	1.30455	0.615187	0.894299	0.381495	no	no
ENSG00000006047	YBX2	1	13	3	1	0.01	0.17	0.0432307	0.0133408	4.08746	-1.69621	0.691827	0	no	no
ENSG00000006062	MAP3K14	220	395	197	89	2.17	4.24	2.31944	0.970102	0.966369	-1.25757	0.473787	-0.831785	no	no
ENSG00000006071	ABCC8	0	3	0	0	0	0.01	0	0	#DIV/0!	#DIV/0!	0	0	no	no
ENSG00000006118	TMEM132A	4	3	0	0	0.03	0.03	0	0	0	#DIV/0!	0	0	no	no
ENSG00000006125	AP2B1	5259	4699	4525	4153	38.76	37.62	39.7801	33.8003	-0.0430687	-0.235011	-0.184138	-0.163072	no	no
ENSG00000006194	ZNF263	444	820	568	653	3.88	7.78	5.91985	6.30067	1.00371	0.0899445	0.598652	0	no	no
ENSG00000006282	SPATA20	299	409	229	402	3.13	4.66	2.86342	4.65357	0.574167	0.7006	0.107938	0.423355	no	no
ENSG00000006283	CACNA1G	3	46	1	12	0.02	0.28	0.00663227	0.0736808	3.80735	3.47372	1.83005	0.539388	no	no
ENSG00000006327	TNFRSF12A	116	218	124	131	3.6	7.36	4.59467	4.49381	1.03171	-0.0320209	0.43721	0	no	no
ENSG00000006432	MAP3K9	328	424	144	138	1.48	2.08	0.77585	0.688344	0.490986	-0.172648	0.0348406	0	no	no
ENSG00000006451	RALA	1514	1570	1154	1094	23.67	26.66	21.5174	18.8848	0.171617	-0.188278	0	-0.0468631	no	no
ENSG00000006453	BAIAP2L1	206	345	90	75	2.39	4.35	1.24581	0.961129	0.864005	-0.374282	0.360216	0	no	no
ENSG00000006459	KDM7A	940	1541	290	157	5.61	9.99	2.06364	1.0343	0.832484	-0.996536	0.485329	-0.665424	no	no
ENSG00000006468	ETV1	1	1	0	0	0.01	0.01	0	0	0	#DIV/0!	0	0	no	no
ENSG00000006530	AGK	319	262	211	161	1.67	1.49	1.31634	0.929868	-0.164536	-0.50143	-0.0936056	-0.151182	no	no
ENSG00000006534	ALDH3B1	1383	1519	759	1707	11.69	13.94	7.6489	15.9258	0.253956	1.05804	0	0.911719	no	no
ENSG00000006555	TTC22	1	5	0	0	0.01	0.05	0	0	2.32193	#DIV/0!	0	0	no	no
ENSG00000006576	PHTF2	598	547	567	312	3.86	3.84	4.37637	2.22944	-0.00749454	-0.97305	-0.0192071	-0.737233	no	no
ENSG00000006606	CCL26	0	2	0	0	0	0.17	0	0	#DIV/0!	#DIV/0!	0	0	no	no
ENSG00000006607	FARP2	372	215	324	156	1.45	0.91	1.50454	0.670649	-0.672114	-1.1657	-0.593343	-0.840198	no	no
ENSG00000006625	GGCT	1629	845	55	79	57.18	32.22	2.30261	3.06194	-0.827554	0.411173	-0.89396	0	no	no
ENSG00000006634	DBF4	1131	762	1340	887	13.77	10.08	19.461	11.926	-0.450033	-0.706475	-0.501679	-0.561525	no	no
ENSG00000006638	TBXA2R	772	626	1318	2115	15.28	13.46	31.1126	46.2213	-0.182966	0.57106	-0.211133	0.453213	no	no
ENSG00000006652	IFRD1	244	740	47	51	1.73	5.69	0.396924	0.398741	1.71766	0.00658891	1.26489	0	no	no
ENSG00000006695	COX10	582	472	604	575	4.82	4.25	5.96614	5.25818	-0.18157	-0.182234	-0.183604	0	no	no
ENSG00000006704	GTF2IRD1	0	3	0	0	0	0.03	0	0	#DIV/0!	#DIV/0!	0	0	no	no
ENSG00000006712	PAF1	913	541	948	1188	17.92	11.54	22.1978	25.7531	-0.634927	0.214328	-0.662259	0.0680832	no	no
ENSG00000006715	VPS41	1549	2612	1060	1084	11.18	20.48	9.12511	8.63919	0.873296	-0.0789471	0.557219	0	no	no
ENSG00000006740	ARHGAP44	1	9	0	0	0.01	0.06	0	0	2.58496	#DIV/0!	0	0	no	no
ENSG00000006744	ELAC2	2146	1228	3280	3285	17.15	10.66	31.2606	28.9848	-0.686001	-0.10905	-0.774445	-0.0263853	no	no
ENSG00000006756	ARSD	695	903	254	478	5.53	7.81	2.41252	4.20317	0.498043	0.800935	0.119436	0.540918	no	no
ENSG00000006788	MYH13	0	1	0	0	0	0.01	0	0	#DIV/0!	#DIV/0!	0	0	no	no
ENSG00000006831	ADIPOR2	3133	2149	2307	1901	30.06	22.4	26.4028	20.1417	-0.424346	-0.390507	-0.538995	-0.286758	no	no
ENSG00000006837	CDKL3	20	39	0	1	0.36	0.75	0	0.0196194	1.05889	#DIV/0!	0	0	no	no
ENSG00000007047	MARK4	469	440	463	506	3.94	4.02	4.64209	4.69672	0.0289999	0.0168776	0	0	no	no
ENSG00000007062	PROM1	0	1	0	0	0	0.01	0	0	#DIV/0!	#DIV/0!	0	0	no	no
ENSG00000007080	CCDC124	743	325	703	1086	25.03	11.89	28.2444	40.3941	-1.07391	0.51618	-1.05946	0.35374	no	no
ENSG00000007129	CEACAM21	18	83	21	64	0.51	2.55	0.708857	2	2.32193	1.49644	1.26317	0.667704	no	no
ENSG00000007168	PAFAH1B1	3062	3443	1622	1454	12.44	15.19	7.86016	6.52313	0.288135	-0.268994	0	-0.147996	no	no
ENSG00000007171	NOS2	0	5	0	0	0	0.05	0	0	#DIV/0!	#DIV/0!	0	0	no	no
ENSG00000007202	KIAA0100	6880	2566	4473	2945	41.7	16.89	32.3332	19.7082	-1.30388	-0.714223	-1.43441	-0.634798	no	no
ENSG00000007216	SLC13A2	0	2	0	0	0	0.04	0	0	#DIV/0!	#DIV/0!	0	0	no	no
ENSG00000007237	GAS7	3988	8562	2513	2844	21.97	51.22	16.5094	17.2973	1.22117	0.0672632	0.948921	0	no	no
ENSG00000007255	TRAPPC6A	281	166	146	338	16.85	10.81	10.4428	22.3817	-0.640382	1.09981	-0.520994	0.768866	no	no
ENSG00000007312	CD79B	0	1	0	0	0	0.03	0	0	#DIV/0!	#DIV/0!	0	0	no	no
ENSG00000007314	SCN4A	0	6	2	0	0	0.04	0.0161916	0	#DIV/0!	#NUM!	0	0	no	no
ENSG00000007341	ST7L	461	445	567	394	3.18	3.34	4.66676	3.0022	0.0708213	-0.636401	0	-0.416786	no	no
ENSG00000007350	TKTL1	8291	13422	7244	9605	131.56	231.34	137.102	168.295	0.814294	0.295751	0.559051	0.243361	no	no
ENSG00000007376	RPUSD1	516	348	716	1014	10.43	7.64	17.2558	22.6242	-0.449095	0.390779	-0.424951	0.226943	no	no
ENSG00000007384	RHBDF1	8	105	8	15	0.09	1.3	0.108643	0.188588	3.85244	0.795643	2.18197	0	no	no
ENSG00000007392	LUC7L	636	723	743	1002	5.76	7.11	8.02838	10.0235	0.303781	0.320201	0	0.157687	no	no
ENSG00000007402	CACNA2D2	18	41	7	11	0.15	0.38	0.0717789	0.104425	1.34104	0.540829	0.163375	0	no	no
ENSG00000007516	BAIAP3	16	237	5	9	0.15	2.36	0.0546193	0.0910185	3.97575	0.736749	2.95756	0	no	no
ENSG00000007520	TSR3	406	218	372	832	18.77	10.95	20.5165	42.4811	-0.777498	1.05003	-0.705297	0.841109	no	no
ENSG00000007541	PIGQ	397	62	336	519	2.83	0.48	2.8542	4.08153	-2.5597	0.516026	-2.31529	0.281291	no	no
ENSG00000007545	CRAMP1	684	707	339	401	4.45	5	2.63178	2.88208	0.168123	0.131069	0	0	no	no
ENSG00000007866	TEAD3	81	43	117	88	1.49	0.86	2.56079	1.78313	-0.792904	-0.522181	-0.374868	-0.0504372	no	no
ENSG00000007908	SELE	0	2	0	0	0	0.03	0	0	#DIV/0!	#DIV/0!	0	0	no	no
ENSG00000007923	DNAJC11	2161	1510	2976	2228	9.93	7.53	16.3027	11.2994	-0.399144	-0.528873	-0.493724	-0.435067	no	no
ENSG00000007944	MYLIP	1025	1075	741	602	18.67	21.27	16.0969	12.1069	0.188098	-0.410958	0	-0.227127	no	no
ENSG00000007952	NOX1	9	18	7	11	0.2	0.43	0.183695	0.267241	1.10434	0.540829	0	0	no	no
ENSG00000007968	E2F2	1032	632	761	754	10.57	7.03	9.29778	8.52859	-0.588379	-0.12458	-0.627234	0	no	no
ENSG00000008018	PSMB1	2396	3324	2712	4759	60.41	91.04	81.5603	132.5	0.591713	0.700054	0.293326	0.619189	no	no
ENSG00000008056	SYN1	0	3	0	0	0	0.05	0	0	#DIV/0!	#DIV/0!	0	0	no	no
ENSG00000008083	JARID2	1088	855	1078	782	9.75	8.32	11.5213	7.73751	-0.228819	-0.574364	-0.283471	-0.417035	no	no
ENSG00000008086	CDKL5	228	220	104	53	0.67	0.7	0.364207	0.171831	0.0631938	-1.08377	0	-0.521955	no	no
ENSG00000008128	CDK11A	304	584	2	3	3.34	6.98	0.0262473	0.0364492	1.06338	0.473715	0.616103	0	no	no
ENSG00000008130	NADK	2439	2931	1578	2292	24.5	31.98	18.9059	25.4224	0.384388	0.427262	0.0840793	0.31738	no	no
ENSG00000008226	DLEC1	8	10	6	8	0.05	0.07	0.0480215	0.0592769	0.485427	0.30379	0	0	no	no
ENSG00000008256	CYTH3	1175	1375	1025	966	11.32	14.39	11.7772	10.2756	0.346193	-0.196776	0.00442675	-0.0464949	no	no
ENSG00000008277	ADAM22	517	331	397	241	2.12	1.47	1.93835	1.08935	-0.528248	-0.831353	-0.496602	-0.55816	no	no
ENSG00000008282	SYPL1	2117	944	1473	1621	42.56	20.61	35.3212	35.9855	-1.04615	0.0268791	-1.12309	0	no	no
ENSG00000008283	CYB561	60	98	76	88	0.63	1.12	0.957661	1.02658	0.830075	0.100257	0.0719212	0	no	no
ENSG00000008294	SPAG9	2192	2597	1521	989	10.26	13.21	8.4932	5.11269	0.3646	-0.732225	0.0582178	-0.595441	no	no
ENSG00000008300	CELSR3	510	896	491	427	2.06	3.93	2.3658	1.90474	0.931885	-0.312735	0.538103	-0.0910005	no	no
ENSG00000008311	AASS	1	1	0	0	0.01	0.01	0	0	0	#DIV/0!	0	0	no	no
ENSG00000008323	PLEKHG6	4	6	9	7	0.05	0.08	0.139158	0.100201	0.678072	-0.473818	0	0	no	no
ENSG00000008324	SS18L2	714	456	305	502	12.81	8.89	6.52785	9.94684	-0.527015	0.607631	-0.535091	0.364337	no	no
ENSG00000008382	MPND	100	66	32	43	2.73	1.96	1.04221	1.29653	-0.478047	0.315017	-0.159018	0	no	no
ENSG00000008394	MGST1	2099	1992	1776	3277	15.78	16.27	15.9279	27.2084	0.044117	0.772497	-0.0595859	0.673523	no	no
ENSG00000008405	CRY1	663	379	398	315	7.76	4.82	5.55418	4.06966	-0.687024	-0.448664	-0.68021	-0.19607	no	no
ENSG00000008438	PGLYRP1	5	1	3	2	0.4	0.09	0.282771	0.174524	-2.152	-0.69621	0	0	no	no
ENSG00000008441	NFIX	328	478	316	380	2.83	4.48	3.25129	3.61963	0.662697	0.154827	0.214031	0	no	no
ENSG00000008513	ST3GAL1	1987	3283	1661	1469	12.56	22.54	12.522	10.2527	0.843651	-0.288465	0.540037	-0.168473	no	no
ENSG00000008516	MMP25	690	1606	124	320	8.14	20.57	1.74394	4.1665	1.33744	1.25648	0.977277	0.903338	no	no
ENSG00000008517	IL32	3189	2351	1326	2672	55.6	44.52	27.5753	51.4427	-0.320631	0.899592	-0.437706	0.786818	no	no
ENSG00000008710	PKD1	1530	1705	1177	714	4.62	5.59	4.23793	2.38005	0.274955	-0.832366	0	-0.67355	no	no
ENSG00000008735	MAPK8IP2	107	132	61	118	1.03	1.38	0.702704	1.25845	0.422024	0.840658	0	0.314976	no	no
ENSG00000008838	MED24	1331	1111	1599	1408	10.7	9.7	15.3271	12.4947	-0.141554	-0.29477	-0.213398	-0.172329	no	no
ENSG00000008853	RHOBTB2	1154	1280	640	977	8.72	10.5	5.76534	8.148	0.267989	0.499039	0	0.328409	no	no
ENSG00000008869	HEATR5B	1470	1353	1076	709	9.98	9.98	8.71639	5.31719	0	-0.713068	-0.0823102	-0.551091	no	no
ENSG00000008952	SEC62	2448	2583	1945	1849	17.28	19.8	16.372	14.4089	0.196397	-0.184273	0	-0.0754548	no	no
ENSG00000008988	RPS20	13959	19269	7442	17159	115.45	173.1	73.4122	156.705	0.584338	1.09396	0.338723	1.04722	no	no
ENSG00000009307	CSDE1	18581	21101	17395	14288	105.76	130.46	118.091	89.7998	0.302813	-0.395116	0.0606564	-0.357403	no	no
ENSG00000009335	UBE3C	2440	1744	2647	1726	14.81	11.5	19.1692	11.5719	-0.364938	-0.728173	-0.468372	-0.62459	no	no
ENSG00000009413	REV3L	876	830	540	154	3.94	4.06	2.9003	0.765741	0.0432841	-1.92128	-0.00436423	-1.6167	no	no
ENSG00000009724	MASP2	72	151	71	36	0.79	1.79	1.11301	0.522464	1.18004	-1.09107	0.502039	-0.411478	no	no
ENSG00000009765	IYD	0	3	0	0	0	0.02	0	0	#DIV/0!	#DIV/0!	0	0	no	no
ENSG00000009780	FAM76A	328	262	149	222	4.54	3.94	2.45757	3.38988	-0.204497	0.464	-0.135507	0.10944	no	no
ENSG00000009790	TRAF3IP3	745	873	549	709	5.38	6.85	4.72734	5.652	0.348498	0.257732	0	0.0669441	no	no
ENSG00000009830	POMT2	491	330	366	357	2.08	1.52	1.84993	1.67052	-0.452512	-0.147167	-0.42385	0	no	no
ENSG00000009844	VTA1	1590	1778	1633	1463	12.26	14.89	15.0147	12.4533	0.280385	-0.269843	0	-0.149234	no	no
ENSG00000009950	MLXIPL	0	2	0	1	0	0.03	0	0.012831	#DIV/0!	#DIV/0!	0	0	no	no
ENSG00000009954	BAZ1B	5320	3957	5478	3086	42.16	34.06	51.7802	27.0053	-0.307796	-0.939159	-0.445654	-0.863846	no	no
ENSG00000010017	RANBP9	1525	2265	795	642	23.58	38.05	14.6637	10.9629	0.690333	-0.419629	0.370544	-0.241859	no	no
ENSG00000010030	ETV7	23	171	17	32	0.54	4.38	0.477875	0.832773	3.0199	0.80129	2.07725	0	no	no
ENSG00000010072	SPRTN	475	489	351	273	4.5	5.03	3.96607	2.85579	0.160633	-0.473818	0	-0.203565	no	no
ENSG00000010165	EEF1AKNMT	972	875	776	1316	14.2	13.88	13.5175	21.2227	-0.0328834	0.650783	-0.0844014	0.498909	no	no
ENSG00000010219	DYRK4	227	364	144	180	1.8	3.14	1.36307	1.5774	0.802768	0.210681	0.309058	0	no	no
ENSG00000010244	ZNF207	4395	3670	3168	2863	15.55	14.1	13.3653	11.1822	-0.141219	-0.257292	-0.27412	-0.170939	no	no
ENSG00000010256	UQCRC1	5793	3452	5717	9161	101.16	65.48	119.075	176.648	-0.627513	0.568999	-0.763825	0.51228	no	no
ENSG00000010270	STARD3NL	1288	1483	695	927	16.67	20.84	10.7262	13.245	0.322101	0.304309	0	0.135888	no	no
ENSG00000010278	CD9	18	110	8	44	0.17	1.15	0.0915888	0.466354	2.75803	2.34818	1.69027	0.810444	no	no
ENSG00000010292	NCAPD2	7000	2856	5397	4453	60.53	26.83	55.6666	42.5212	-1.1738	-0.388628	-1.30798	-0.320871	no	no
ENSG00000010295	IFFO1	231	466	284	439	2.61	5.73	3.83264	5.48473	1.13449	0.517082	0.654198	0.261865	no	no
ENSG00000010310	GIPR	21	115	5	24	0.23	1.38	0.0658255	0.292514	2.58496	2.15179	1.58588	0.299776	no	no
ENSG00000010318	PHF7	663	255	570	418	11.03	4.61	11.3075	7.67675	-1.25859	-0.558707	-1.22121	-0.343041	no	no
ENSG00000010319	SEMA3G	279	127	293	187	3.09	1.53	3.87419	2.2891	-1.01408	-0.75911	-0.86706	-0.446023	no	no
ENSG00000010322	NISCH	2070	4847	2138	2645	12.78	32.51	15.7445	18.0326	1.347	0.195758	1.05037	0.0980134	no	no
ENSG00000010327	STAB1	1	32	0	3	0.01	0.18	0	0.0175051	4.16993	#DIV/0!	2.10032	0	no	no
ENSG00000010361	FUZ	3	11	4	3	0.06	0.23	0.0903947	0.0627647	1.9386	-0.526285	0	0	no	no
ENSG00000010379	SLC6A13	0	2	0	0	0	0.03	0	0	#DIV/0!	#DIV/0!	0	0	no	no
ENSG00000010404	IDS	150	307	137	100	0.9	2.01	0.983703	0.664744	1.1592	-0.565423	0.611306	-0.125656	no	no
ENSG00000010438	PRSS3	1	1	0	0	0.04	0.04	0	0	0	#DIV/0!	0	0	no	no
ENSG00000010539	ZNF200	263	282	179	158	1.96	2.29	1.59314	1.30187	0.224494	-0.291283	0	0	no	no
ENSG00000010610	CD4	8817	4462	5724	7337	108.25	59.51	83.8237	99.4711	-0.863163	0.246919	-1.01004	0.187573	no	no
ENSG00000010626	LRRC23	49	58	37	57	0.9	1.15	0.809028	1.15385	0.353637	0.512189	0	0	no	no
ENSG00000010671	BTK	2414	1251	1972	2065	17.28	9.73	28.7648	27.886	-0.828592	-0.0447653	-0.920634	0	no	no
ENSG00000010704	HFE	0	2	0	0	0	0.02	0	0	#DIV/0!	#DIV/0!	0	0	no	no
ENSG00000010803	SCMH1	1843	967	1546	1170	22.41	12.77	23.2	16.2546	-0.811384	-0.513279	-0.886453	-0.383489	no	no
ENSG00000010810	FYN	120	304	40	91	0.91	2.49	0.360188	0.758616	1.45221	1.07462	0.892242	0.444427	no	no
ENSG00000010818	HIVEP2	1378	1186	801	390	7.24	6.76	5.01678	2.26135	-0.0989665	-1.14958	-0.172658	-0.943034	no	no
ENSG00000011007	ELOA	1236	991	1983	1503	12.93	11.26	24.7444	17.363	-0.199515	-0.511087	-0.264768	-0.396545	no	no
ENSG00000011009	LYPLA2	1323	990	1096	1834	36.63	29.77	36.1902	56.0648	-0.299166	0.631498	-0.366445	0.503327	no	no
ENSG00000011021	CLCN6	1384	2503	689	607	9.47	18.61	5.6258	4.58843	0.974642	-0.294055	0.653443	-0.107508	no	no
ENSG00000011028	MRC2	4432	1761	2740	4063	37.62	16.24	27.7425	38.0849	-1.21195	0.457122	-1.32621	0.374027	no	no
ENSG00000011052	NME1-NME2	32	18	0	0	1.44	0.88	0	0	-0.710493	#DIV/0!	0	0	no	no
ENSG00000011105	TSPAN9	60	349	57	100	0.49	3.07	0.55088	0.894733	2.64739	0.699719	1.98792	0.146294	no	no
ENSG00000011114	BTBD7	1016	1125	917	524	5.02	6.03	5.39971	2.85656	0.264471	-0.918602	0	-0.735306	no	no
ENSG00000011132	APBA3	188	422	188	195	1.88	4.58	2.24195	2.15285	1.28461	-0.0585061	0.784357	0	no	no
ENSG00000011143	MKS1	227	201	74	204	1.13	1.08	0.437599	1.11683	-0.0652915	1.35172	0	0.899817	no	no
ENSG00000011198	ABHD5	469	506	394	347	3.48	4.08	3.48762	2.84363	0.229482	-0.294508	0	-0.0478155	no	no
ENSG00000011201	ANOS1	0	1	0	0	0	0.01	0	0	#DIV/0!	#DIV/0!	0	0	no	no
ENSG00000011243	AKAP8L	1052	2129	486	714	6.86	15.09	3.78179	5.14364	1.13731	0.44372	0.80167	0.246455	no	no
ENSG00000011258	MBTD1	1207	983	660	459	9.4	8.32	6.13089	3.94733	-0.176077	-0.635219	-0.24112	-0.431698	no	no
ENSG00000011260	UTP18	1193	1106	1300	1305	24.69	24.87	32.0955	29.8278	0.0104797	-0.105709	-0.0582545	0	no	no
ENSG00000011275	RNF216	2091	3275	1993	2213	15.44	26.27	17.5555	18.0467	0.766743	0.0398142	0.464353	0	no	no
ENSG00000011295	TTC19	1365	1379	954	1346	12.62	13.84	10.516	13.736	0.133132	0.38537	0	0.243278	no	no
ENSG00000011304	PTBP1	9370	5638	14054	11780	69.71	45.56	124.701	96.767	-0.613598	-0.365889	-0.765389	-0.324144	no	no
ENSG00000011332	DPF1	74	59	32	118	0.86	0.75	0.444892	1.51879	-0.197446	1.7714	0	1.11272	no	no
ENSG00000011347	SYT7	17	6	42	36	0.13	0.05	0.371136	0.294509	-1.37851	-0.33364	0	0	no	no
ENSG00000011376	LARS2	1539	870	1540	1358	6.94	4.26	8.28324	6.76224	-0.704082	-0.292694	-0.769803	-0.167975	no	no
ENSG00000011405	PIK3C2A	1348	1269	673	372	8.19	8.38	4.87801	2.49622	0.0330868	-0.966551	-0.0449523	-0.750375	no	no
ENSG00000011422	PLAUR	374	682	326	504	4.69	9.3	4.88114	6.98627	0.987643	0.517304	0.562202	0.279049	no	no
ENSG00000011426	ANLN	3348	2197	2615	1445	31.24	22.26	29.0994	14.8865	-0.488941	-0.966989	-0.604741	-0.857266	no	no
ENSG00000011451	WIZ	896	1061	1323	1037	4.99	6.42	8.79634	6.38311	0.363533	-0.462645	0.00259308	-0.323711	no	no
ENSG00000011454	RABGAP1	672	927	463	486	4.91	7.36	4.03576	3.92186	0.583983	-0.0413035	0.205175	0	no	no
ENSG00000011478	QPCTL	529	434	298	450	10.48	9.34	7.03954	9.84128	-0.166144	0.483365	-0.157482	0.233026	no	no
ENSG00000011485	PPP5C	1776	765	1629	1888	14.02	6.56	15.3349	16.4541	-1.09572	0.101625	-1.1593	0	no	no
ENSG00000011523	CEP68	374	376	202	237	2.43	2.65	1.56329	1.69804	0.125036	0.119284	0	0	no	no
ENSG00000011566	MAP4K3	521	619	361	233	4.81	6.21	3.97803	2.37699	0.368556	-0.742916	0	-0.461722	no	no
ENSG00000011590	ZBTB32	1	6	3	6	0.02	0.13	0.0730929	0.135337	2.70044	0.888752	0	0	no	no
ENSG00000011600	TYROBP	190	538	120	363	11.72	36.05	8.82918	24.7262	1.62103	1.48569	1.13066	1.13439	no	no
ENSG00000011638	TMEM159	266	284	151	190	5.82	6.75	3.93933	4.58892	0.213868	0.220203	0	0	no	no
ENSG00000012048	BRCA1	2666	1587	2408	1317	10.53	6.81	17.2679	8.74339	-0.628779	-0.981828	-0.731126	-0.867107	no	no
ENSG00000012061	ERCC1	937	1144	630	1085	9.4	12.47	7.54122	12.0238	0.407729	0.673024	0.0511109	0.504999	no	no
ENSG00000012124	CD22	82	442	10	20	0.74	4.36	0.108246	0.200426	2.55873	0.888752	1.94184	0	no	no
ENSG00000012171	SEMA3B	5	103	3	11	0.05	1.09	0.034709	0.117822	4.44626	1.76322	2.59918	0	no	no
ENSG00000012174	MBTPS2	442	587	249	231	2.76	3.99	1.85766	1.59547	0.53172	-0.2195	0.10914	0	no	no
ENSG00000012211	PRICKLE3	121	132	146	103	1.85	2.19	2.66497	1.74056	0.243406	-0.614572	0	-0.184385	no	no
ENSG00000012223	LTF	0	1	0	0	0	0.02	0	0	#DIV/0!	#DIV/0!	0	0	no	no
ENSG00000012232	EXTL3	1606	1089	1006	1024	5.45	4.02	5.14596	4.84931	-0.439061	-0.0856622	-0.517903	0	no	no
ENSG00000012660	ELOVL5	5525	3345	4344	3218	81.07	53.31	76.0272	52.1407	-0.604762	-0.544107	-0.739549	-0.466252	no	no
ENSG00000012779	ALOX5	6	6	4	9	0.09	0.1	0.0716028	0.14915	0.152003	1.05868	0	0	no	no
ENSG00000012822	CALCOCO1	363	909	237	466	2.28	6.21	1.77747	3.23557	1.44556	0.864195	1.0275	0.597101	no	no
ENSG00000012963	UBR7	1611	1340	1166	1181	25.69	23.21	22.1749	20.7933	-0.14646	-0.0928064	-0.230756	0	no	no
ENSG00000012983	MAP4K5	624	310	270	189	4.61	2.49	2.37706	1.54046	-0.888621	-0.625821	-0.86578	-0.30845	no	no
ENSG00000013275	PSMC4	1171	1384	1504	1933	25.69	32.98	39.3599	46.8327	0.360385	0.250789	0.0188372	0.135276	no	no
ENSG00000013288	MAN2B2	3952	1787	4022	3670	24.89	12.22	30.212	25.522	-1.02632	-0.243381	-1.13855	-0.166951	no	no
ENSG00000013297	CLDN11	1	4	0	0	0.01	0.06	0	0	2.58496	#DIV/0!	0	0	no	no
ENSG00000013306	SLC25A39	1861	1316	1991	2578	29.53	22.68	37.6821	45.1708	-0.380761	0.261511	-0.468192	0.161247	no	no
ENSG00000013375	PGM3	747	664	449	399	1.9	1.83	4.00689	3.29644	-0.0541558	-0.281574	-0.0800784	-0.0510168	no	no
ENSG00000013392	RWDD2A	50	108	35	60	0.74	1.74	0.619709	0.983518	1.23349	0.66636	0.452922	0	no	no
ENSG00000013441	CLK1	1171	3623	609	721	12.8	43.03	7.94233	8.70517	1.7492	0.132309	1.42777	0	no	no
ENSG00000013503	POLR3B	572	597	637	351	6.71	7.61	8.91558	4.54808	0.181584	-0.97107	0	-0.748659	no	no
ENSG00000013523	ANGEL1	737	276	268	323	6.32	2.57	2.74095	3.05829	-1.29816	0.158054	-1.2701	0	no	no
ENSG00000013561	RNF14	608	1095	397	433	6.82	13.34	5.31142	5.36314	0.967915	0.0139804	0.59026	0	no	no
ENSG00000013563	DNASE1L1	174	133	32	82	2.36	1.96	0.516816	1.22606	-0.267933	1.2463	-0.0911513	0.555684	no	no
ENSG00000013573	DDX11	1070	911	1404	1172	7.16	6.62	11.1981	8.65397	-0.113128	-0.371818	-0.169931	-0.239264	no	no
ENSG00000013583	HEBP1	560	735	287	531	9.14	13.03	5.58711	9.56998	0.511571	0.776414	0.115186	0.531004	no	no
ENSG00000013588	GPRC5A	14	10	3	1	0.1	0.08	0.0261257	0.00806229	-0.321928	-1.69621	0	0	no	no
ENSG00000013619	MAMLD1	158	266	150	122	1.33	2.43	1.50211	1.13105	0.86953	-0.409329	0.326475	-0.00130144	no	no
ENSG00000013725	CD6	3	7	0	7	0.03	0.07	0	0.0725863	1.22239	#DIV/0!	0	0	no	no
ENSG00000013810	TACC3	4933	3967	6346	8767	31.28	27.32	47.9879	61.3753	-0.195283	0.354988	-0.331928	0.299513	no	no
ENSG00000014123	UFL1	1109	1026	577	480	13.67	13.74	8.48324	6.53339	0.00736876	-0.376784	-0.0559577	-0.169798	no	no
ENSG00000014138	POLA2	209	152	66	112	2.1	1.66	0.791026	1.24273	-0.339206	0.651713	-0.191641	0.133817	no	no
ENSG00000014164	ZC3H3	971	772	1131	1503	14.6	12.61	20.2838	24.9549	-0.2114	0.298999	-0.258219	0.166801	no	no
ENSG00000014216	CAPN1	2313	2801	1685	2977	17.24	22.68	14.9809	24.5035	0.395661	0.709863	0.0928487	0.607468	no	no
ENSG00000014257	ACP3	29	21	15	21	0.38	0.3	0.23388	0.303133	-0.341037	0.374179	0	0	no	no
ENSG00000014641	MDH1	6025	4823	3103	4702	67.56	58.74	41.498	58.2156	-0.201826	0.488363	-0.345266	0.410603	no	no
ENSG00000014824	SLC30A9	725	560	483	421	5.63	4.73	4.47735	3.61299	-0.251295	-0.309451	-0.272987	-0.0860243	no	no
ENSG00000014914	MTMR11	36	57	7	10	0.44	0.76	0.102173	0.13513	0.788496	0.403326	0	0	no	no
ENSG00000014919	COX15	1731	1413	942	1323	18.57	16.47	12.0543	15.6734	-0.173133	0.378767	-0.261636	0.235636	no	no
ENSG00000015133	CCDC88C	1421	864	1631	872	6.4	4.23	8.75929	4.33553	-0.597414	-1.0146	-0.662257	-0.874185	no	no
ENSG00000015153	YAF2	350	361	364	329	1.81	2.02	2.24109	1.87527	0.158366	-0.257098	0	-0.00217404	no	no
ENSG00000015171	ZMYND11	1302	489	1207	790	13.68	5.58	15.1263	9.16568	-1.29373	-0.722749	-1.32437	-0.569505	no	no
ENSG00000015285	WAS	1324	1164	1133	1766	21.77	20.79	32.0243	46.2117	-0.0664516	0.52909	-0.140078	0.401288	no	no
ENSG00000015413	DPEP1	0	2	0	0	0	0.04	0	0	#DIV/0!	#DIV/0!	0	0	no	no
ENSG00000015475	BID	1041	581	1236	1342	13.18	7.99	18.6613	18.758	-0.722083	0.00745835	-0.756917	0	no	no
ENSG00000015479	MATR3	282	267	22	11	1.31	1.35	0.121696	0.0563325	0.0433926	-1.11125	0	0	no	no
ENSG00000015520	NPC1L1	0	15	0	0	0	0.17	0	0	#DIV/0!	#DIV/0!	0.921983	0	no	no
ENSG00000015532	XYLT2	467	252	581	753	4.78	2.8	7.08559	8.50171	-0.771584	0.262864	-0.717485	0.0775365	no	no
ENSG00000015568	RGPD5	8	9	1	0	0.03	0.04	0.00470454	0	0.415037	#NUM!	0	0	no	no
ENSG00000015592	STMN4	0	2	0	0	0	0.04	0	0	#DIV/0!	#DIV/0!	0	0	no	no
ENSG00000015676	NUDCD3	1690	1094	1526	2041	9.56	6.72	10.2937	12.746	-0.508549	0.308274	-0.586364	0.194586	no	no
ENSG00000016391	CHDH	1	14	1	0	0.01	0.11	0.00856991	0	3.45943	#NUM!	0.811387	0	no	no
ENSG00000016402	IL20RA	0	1	0	0	0	0.01	0	0	#DIV/0!	#DIV/0!	0	0	no	no
ENSG00000016864	GLT8D1	907	450	763	797	13.41	7.23	13.4526	13.0092	-0.891242	-0.0483509	-0.90716	0	no	no
ENSG00000017260	ATP2C1	2163	2744	1195	1270	14.22	19.6	9.37097	9.22001	0.462932	-0.0234297	0.157717	0	no	no
ENSG00000017427	IGF1	0	2	0	0	0	0.01	0	0	#DIV/0!	#DIV/0!	0	0	no	no
ENSG00000017483	SLC38A5	5	2	9	7	0.07	0.03	0.149516	0.10766	-1.22239	-0.473818	0	0	no	no
ENSG00000017797	RALBP1	2116	1300	2201	1731	14.72	9.83	18.2665	13.2998	-0.582514	-0.457801	-0.673736	-0.350205	no	no
ENSG00000018189	RUFY3	544	470	301	206	3.24	3.04	2.13577	1.35321	-0.0919225	-0.658367	-0.0888148	-0.355768	no	no
ENSG00000018236	CNTN1	2	2	0	0	0.01	0.02	0	0	1	#DIV/0!	0	0	no	no
ENSG00000018280	SLC11A1	11	20	3	0	0.07	0.14	0.0230753	0	1	#NUM!	0	0	no	no
ENSG00000018408	WWTR1	4	15	0	0	0.03	0.11	0	0	1.87447	#DIV/0!	0	0	no	no
ENSG00000018510	AGPS	4217	6737	4333	2460	15.5	26.9	18.9948	9.98372	0.795338	-0.927955	0.520953	-0.843468	no	no
ENSG00000018610	CXorf56	400	605	328	608	8.67	14.25	8.48071	14.5537	0.716858	0.779128	0.291943	0.54959	no	no
ENSG00000018625	ATP1A2	0	1	0	0	0	0.01	0	0	#DIV/0!	#DIV/0!	0	0	no	no
ENSG00000018699	TTC27	772	372	1093	1031	12.55	6.57	21.185	18.5003	-0.933722	-0.195497	-0.931084	-0.0500023	no	no
ENSG00000018869	ZNF582	0	2	0	4	0	0.04	0	0.0739675	#DIV/0!	#DIV/0!	0	0	no	no
ENSG00000019102	VSIG2	16	28	34	19	0.62	1.18	1.56804	0.811227	0.928447	-0.950783	0	-0.00129759	no	no
ENSG00000019144	PHLDB1	57	68	39	77	0.15	0.19	0.119986	0.219315	0.341037	0.870137	0	0.216656	no	no
ENSG00000019169	MARCO	39	732	32	141	1.06	21.69	1.04119	4.24728	4.35489	2.0283	3.6003	1.38189	no	no
ENSG00000019186	CYP24A1	1	0	1	0	0.01	0	0.0167337	0	#NUM!	#NUM!	0	0	no	no
ENSG00000019485	PRDM11	36	122	45	71	0.14	0.53	0.21487	0.313858	1.92057	0.546646	1.04408	0	no	no
ENSG00000019991	HGF	2	0	0	0	0.01	0	0	0	#NUM!	#DIV/0!	0	0	no	no
ENSG00000019995	ZRANB1	462	628	368	218	4.31	6.37	4.09779	2.24734	0.563606	-0.866625	0.148347	-0.580758	no	no
ENSG00000020129	NCDN	915	629	897	873	10.41	7.77	12.1741	10.9691	-0.421984	-0.150374	-0.456148	0	no	no
ENSG00000020181	ADGRA2	6982	2443	6577	5543	55.14	20.96	61.9577	48.3419	-1.39546	-0.35801	-1.52526	-0.297002	no	no
ENSG00000020219	CCT8L1P	0	3	0	0	0	0.11	0	0	#DIV/0!	#DIV/0!	0	0	no	no
ENSG00000020256	ZFP64	286	621	354	429	2.36	5.56	3.4792	3.90342	1.2363	0.165981	0.790419	0	no	no
ENSG00000020426	MNAT1	135	154	56	108	1.95	2.41	0.963914	1.72102	0.305559	0.836285	0	0.287565	no	no
ENSG00000020577	SAMD4A	2	7	0	0	0.01	0.03	0	0	1.58496	#DIV/0!	0	0	no	no
ENSG00000020633	RUNX3	3179	2623	3841	3497	36.14	32.39	52.0774	43.8946	-0.158048	-0.246612	-0.277917	-0.168353	no	no
ENSG00000020922	MRE11	853	870	593	588	6.22	6.89	5.15679	4.73383	0.147589	-0.123464	0	0	no	no
ENSG00000021355	SERPINB1	4842	2020	2372	3558	88.91	40.29	51.9503	72.1424	-1.14192	0.473715	-1.26152	0.38463	no	no
ENSG00000021461	CYP3A43	0	1	0	0	0	0.02	0	0	#DIV/0!	#DIV/0!	0	0	no	no
ENSG00000021574	SPAST	1539	1600	1019	714	9.08	10.26	7.17243	4.65266	0.176267	-0.624406	0	-0.460953	no	no
ENSG00000021645	NRXN3	1	10	1	7	0	0.04	0.00429599	0.0278402	#DIV/0!	2.69611	0.261513	0	no	no
ENSG00000021762	OSBPL5	894	765	1398	1428	6.69	6.22	12.4841	11.8057	-0.105092	-0.080616	-0.148675	0	no	no
ENSG00000021776	AQR	2829	2121	2943	1737	11.78	9.6	14.6227	7.99004	-0.295233	-0.871937	-0.408262	-0.77065	no	no
ENSG00000021826	CPS1	3	51	3	10	0.02	0.28	0.0181704	0.0560731	3.80735	1.62572	1.98803	0	no	no
ENSG00000021852	C8B	1	1	0	0	0.01	0.02	0	0	1	#DIV/0!	0	0	no	no
ENSG00000022267	FHL1	17	5	1	4	0.16	0.05	0.0113841	0.0421572	-1.67807	1.88875	0	0	no	no
ENSG00000022277	RTF2	1582	1915	1023	1277	21.79	28.64	16.8025	19.4179	0.394365	0.208705	0.0725482	0.0677906	no	no
ENSG00000022556	NLRP2	0	24	0	0	0	0.23	0	0	#DIV/0!	#DIV/0!	1.65965	0	no	no
ENSG00000022567	SLC45A4	1141	2110	1011	1386	7.42	14.9	7.83782	9.9476	1.00582	0.343897	0.674696	0.20502	no	no
ENSG00000022840	RNF10	2588	3080	1327	2539	24.54	31.73	15.0095	26.5869	0.370712	0.824844	0.0725566	0.711115	no	no
ENSG00000022976	ZNF839	197	202	201	169	1.97	2.19	2.39741	1.86614	0.152735	-0.36142	0	-0.0119221	no	no
ENSG00000023041	ZDHHC6	1506	1478	1241	1161	9.11	9.71	8.95316	7.75439	0.0920202	-0.207383	0	-0.0705561	no	no
ENSG00000023171	GRAMD1B	1441	1002	1326	1111	5.4	4.08	5.92614	4.59678	-0.40439	-0.36647	-0.475324	-0.230206	no	no
ENSG00000023191	RNH1	3686	3249	4802	8711	27.97	26.78	43.4575	72.9831	-0.0627243	0.747955	-0.190378	0.687491	no	no
ENSG00000023228	NDUFS1	3823	3083	2560	1914	17.57	15.39	14.0331	9.71328	-0.191121	-0.530801	-0.31822	-0.42961	no	no
ENSG00000023287	RB1CC1	2032	3871	1312	897	14.93	30.9	11.5007	7.27937	1.04939	-0.659835	0.748885	-0.514746	no	no
ENSG00000023318	ERP44	1161	1661	1277	1502	4.57	7.1	5.99628	6.52938	0.635625	0.122879	0.299332	0	no	no
ENSG00000023330	ALAS1	2245	6860	1970	4823	49.53	164.4	51.8398	117.497	1.73084	1.18049	1.44093	1.09068	no	no
ENSG00000023445	BIRC3	52	45	14	4	0.39	0.36	0.124272	0.0328712	-0.115477	-1.9186	0	0	no	no
ENSG00000023516	AKAP11	817	726	551	212	4.61	4.45	3.70856	1.32099	-0.0509614	-1.48924	-0.0883393	-1.21932	no	no
ENSG00000023572	GLRX2	552	1000	422	366	4.97	9.79	4.53489	3.64122	0.978063	-0.316647	0.590548	-0.0773091	no	no
ENSG00000023608	SNAPC1	107	171	26	54	2.31	4.01	0.66914	1.28661	0.795709	0.9432	0.1753	0.152244	no	no
ENSG00000023697	DERA	666	752	423	585	13.25	16.25	10.035	12.8482	0.294447	0.356531	0	0.14244	no	no
ENSG00000023734	STRAP	1971	1858	1856	1847	49.79	50.98	55.9178	51.517	0.0340754	-0.11826	-0.0657379	-0.00813637	no	no
ENSG00000023839	ABCC2	113	91	70	43	0.81	0.71	0.596066	0.338981	-0.190103	-0.814266	0	-0.169045	no	no
ENSG00000023892	DEF6	1499	1214	1426	1848	16.56	14.56	36.899	44.2698	-0.185692	0.262743	-0.263779	0.144335	no	no
ENSG00000023902	PLEKHO1	617	296	454	603	5.21	2.71	4.5704	5.61987	-0.942991	0.298218	-0.912141	0.0897455	no	no
ENSG00000023909	GCLM	1232	4238	1020	1243	12.7	47.47	12.5449	14.153	1.90219	0.17401	1.58489	0.0321212	no	no
ENSG00000024048	UBR2	1626	2391	1238	1042	10.25	16.37	9.30995	7.25447	0.67543	-0.359904	0.359415	-0.21905	no	no
ENSG00000024422	EHD2	213	612	174	243	3.1	9.68	3.02073	3.90553	1.64274	0.370621	1.16782	0.0379484	no	no
ENSG00000024526	DEPDC1	579	424	353	200	5.49	4.36	3.99002	2.09286	-0.332478	-0.930916	-0.324323	-0.634979	no	no
ENSG00000024862	CCDC28A	448	819	208	365	20.1	39.91	11.1312	18.0836	0.989555	0.700065	0.584476	0.409199	no	no
ENSG00000025039	RRAGD	1305	3006	914	1167	14.33	35.86	11.9715	14.1509	1.32334	0.241291	1.00363	0.0929738	no	no
ENSG00000025156	HSF2	234	174	182	172	4.85	3.92	4.50336	3.94008	-0.307131	-0.192777	-0.181273	0	no	no
ENSG00000025293	PHF20	1508	961	1166	787	10.08	6.98	9.29428	5.80768	-0.530197	-0.67838	-0.60071	-0.523887	no	no
ENSG00000025423	HSD17B6	58	71	7	25	1.43	1.9	0.205606	0.679812	0.409984	1.72525	0	0.0215967	no	no
ENSG00000025434	NR1H3	62	112	76	127	0.77	1.5	1.11861	1.73053	0.962032	0.62951	0.236313	0.145195	no	no
ENSG00000025708	TYMP	309	338	218	322	4.8	5.71	4.04111	5.526	0.250456	0.451485	0	0.157619	no	no
ENSG00000025770	NCAPH2	1034	946	928	1407	12.97	12.89	13.8885	19.4946	-0.00892622	0.489178	-0.0664425	0.34722	no	no
ENSG00000025772	TOMM34	1164	805	1319	1492	33.01	24.8	44.6133	46.7196	-0.412563	0.0665554	-0.467403	0	no	no
ENSG00000025796	SEC63	2792	3460	2696	2273	18.15	24.43	20.9057	16.3176	0.428684	-0.35747	0.135053	-0.262105	no	no
ENSG00000025800	KPNA6	2630	2391	1995	1530	19.73	19.49	17.8536	12.6761	-0.0176569	-0.494105	-0.131698	-0.380287	no	no
ENSG00000026025	VIM	6003	11852	1730	3412	64.89	139.16	22.3048	40.726	1.10068	0.868598	0.839171	0.769472	no	no
ENSG00000026036	RTEL1-TNFRSF6B	91	146	14	32	0.56	0.98	0.102747	0.21742	0.807355	1.0814	0.14673	0	no	no
ENSG00000026297	RNASET2	1689	1137	925	1862	4.84	3.54	3.16039	5.88966	-0.451258	0.89808	-0.531369	0.763103	no	no
ENSG00000026508	CD44	3847	2360	3086	2432	21.54	14.35	20.6106	15.0373	-0.585968	-0.454842	-0.706319	-0.364047	no	no
ENSG00000026559	KCNG1	0	13	0	0	0	0.15	0	0	#DIV/0!	#DIV/0!	0.691827	0	no	no
ENSG00000026652	AGPAT4	252	198	57	108	0.99	0.84	0.266879	0.468139	-0.237039	0.81075	-0.118844	0.265098	no	no
ENSG00000026950	BTN3A1	297	363	102	95	3	3.98	1.2289	1.05962	0.407806	-0.213817	0	0	no	no
ENSG00000027001	MIPEP	430	166	345	324	7.1	2.98	6.79551	5.90825	-1.25251	-0.20185	-1.15704	0	no	no
ENSG00000027075	PRKCH	0	3	3	0	0	0.02	0.0223764	0	#DIV/0!	#NUM!	0	0	no	no
ENSG00000027644	INSRR	0	1	2	0	0	0.01	0.0256669	0	#DIV/0!	#NUM!	0	0	no	no
ENSG00000027697	IFNGR1	1242	2458	916	871	19.58	42.09	18.6594	16.426	1.1041	-0.183922	0.779061	-0.0253034	no	no
ENSG00000027847	B4GALT7	245	146	288	551	2.81	1.82	3.94001	6.97858	-0.626632	0.824736	-0.486228	0.581194	no	no
ENSG00000027869	SH2D2A	67	39	69	113	1.5	0.95	1.84333	2.79475	-0.658963	0.600407	-0.199503	0.0903019	no	no
ENSG00000028116	VRK2	721	594	530	418	11.42	10.22	10.0167	7.31368	-0.160167	-0.453737	-0.182773	-0.234607	no	no
ENSG00000028137	TNFRSF1B	2127	2313	1759	2102	31.5	37.21	31.0706	34.3738	0.240339	0.14576	0	0.0371716	no	no
ENSG00000028203	VEZT	585	1001	516	558	3.73	6.94	3.92821	3.93269	0.89576	0.00164648	0.511483	0	no	no
ENSG00000028277	POU2F2	10	39	11	25	0.06	0.26	0.0809163	0.170253	2.11548	1.07318	0.498207	0	no	no
ENSG00000028310	BRD9	827	471	1024	1415	4.85	3	7.1563	9.15495	-0.693022	0.355339	-0.707847	0.217576	no	no
ENSG00000028528	SNX1	3180	2849	1976	2263	18.18	17.69	13.4708	14.2825	-0.0394182	0.0844061	-0.161075	0	no	no
ENSG00000028839	TBPL1	335	394	124	201	3.72	4.75	1.64219	2.46439	0.352625	0.585608	0	0.203623	no	no
ENSG00000029153	ARNTL2	438	166	214	189	3.5	1.44	2.03986	1.66786	-1.28129	-0.290472	-1.18443	0	no	no
ENSG00000029363	BCLAF1	6440	2701	8151	3314	37.8	17.22	57.0594	21.4773	-1.1343	-1.40965	-1.26577	-1.34075	no	no
ENSG00000029364	SLC39A9	1659	2122	1120	915	13	18.07	10.471	7.91958	0.475085	-0.402903	0.156108	-0.253607	no	no
ENSG00000029534	ANK1	0	33	0	0	0	0.19	0	0	#DIV/0!	#DIV/0!	2.14707	0	no	no
ENSG00000029639	TFB1M	459	230	296	342	6.25	3.4	4.80497	5.13968	-0.878321	0.0971516	-0.815678	0	no	no
ENSG00000029725	RABEP1	1473	1425	1638	1033	11.68	12.27	15.4852	9.04096	0.071095	-0.776343	-0.0121745	-0.643309	no	no
ENSG00000029993	HMGB3	1633	461	1436	1745	23.34	7.16	24.4839	27.5443	-1.70477	0.169924	-1.73733	0.0502221	no	no
ENSG00000030066	NUP160	4496	1870	2953	1646	29.33	13.25	22.9787	11.8578	-1.14638	-0.954465	-1.26243	-0.851502	no	no
ENSG00000030110	BAK1	868	1525	583	917	21.96	41.9	17.5885	25.6119	0.932072	0.542178	0.581467	0.36448	no	no
ENSG00000030582	GRN	8394	21197	5290	16775	133.27	365.56	100.177	294.093	1.45576	1.55373	1.20411	1.50067	no	no
ENSG00000031003	FAM13B	609	1616	731	525	5	14.43	7.16546	4.76428	1.52907	-0.588802	1.15965	-0.397203	no	no
ENSG00000031081	ARHGAP31	1065	940	559	601	6.36	6.09	3.97954	3.96102	-0.0625845	-0.00673087	-0.119052	0	no	no
ENSG00000031691	CENPQ	382	663	259	215	12.28	23.14	9.92767	7.62952	0.914078	-0.379863	0.491233	-0.0708522	no	no
ENSG00000031698	SARS1	1892	4311	1035	1822	27.5	68.07	17.9448	29.2454	1.30759	0.704645	1.0066	0.573993	no	no
ENSG00000031823	RANBP3	1095	979	1428	1395	8.23	7.99	12.8	11.5762	-0.0426969	-0.144978	-0.10305	-0.0188268	no	no
ENSG00000032219	ARID4A	789	971	467	377	5.93	7.92	4.18374	3.1268	0.417468	-0.420106	0.0496252	-0.188162	no	no
ENSG00000032389	EIPR1	735	601	640	818	7.19	6.38	7.46281	8.83053	-0.172435	0.242781	-0.195015	0.0656429	no	no
ENSG00000032444	PNPLA6	646	1787	470	810	5.05	15.17	4.37996	6.98825	1.58687	0.674014	1.22516	0.479588	no	no
ENSG00000032742	IFT88	168	89	138	93	1.55	0.89	1.52245	0.949854	-0.800391	-0.680613	-0.568043	-0.232321	no	no
ENSG00000033011	ALG1	260	207	355	529	1.37	1.18	2.22718	3.07251	-0.215389	0.464201	-0.105851	0.234157	no	no
ENSG00000033030	ZCCHC8	834	1213	692	630	5.11	8.08	5.0608	4.26545	0.661032	-0.246668	0.300575	-0.0621145	no	no
ENSG00000033050	ABCF2	471	283	271	226	5.11	3.33	3.50618	2.70698	-0.617801	-0.373218	-0.572159	-0.0714914	no	no
ENSG00000033100	CHPF2	577	1046	527	884	4.97	9.78	5.41224	8.40485	0.976589	0.634996	0.595435	0.450422	no	no
ENSG00000033122	LRRC7	66	193	52	52	0.12	0.39	0.115506	0.106934	1.70044	-0.111248	0.984745	0	no	no
ENSG00000033170	FUT8	455	194	374	363	3.65	1.69	3.57776	3.21483	-1.11087	-0.154316	-1.03229	0	no	no
ENSG00000033178	UBA6	1709	1768	1061	881	8.38	9.42	6.20658	4.77116	0.168777	-0.379458	0	-0.226744	no	no
ENSG00000033327	GAB2	1743	3696	953	1113	14.39	33.15	9.38706	10.1495	1.20394	0.112658	0.897918	0	no	no
ENSG00000033627	ATP6V0A1	8	211	0	7	0.04	1.17	0	0.0395817	4.87036	#DIV/0!	3.22429	0	no	no
ENSG00000033800	PIAS1	1929	2443	1764	1137	10.14	13.94	11.0565	6.59767	0.459173	-0.744866	0.149552	-0.617518	no	no
ENSG00000033867	SLC4A7	2689	1564	1685	585	15.65	9.88	11.6937	3.75854	-0.66358	-1.63749	-0.764267	-1.47702	no	no
ENSG00000034053	APBA2	278	435	294	518	2.26	3.85	2.85628	4.65901	0.768536	0.705888	0.299718	0.461252	no	no
ENSG00000034152	MAP2K3	859	656	695	996	12.73	10.56	12.2861	16.3005	-0.269623	0.407885	-0.304163	0.242007	no	no
ENSG00000034510	TMSB10	4413	5084	1933	5435	535.59	670.22	279.819	728.377	0.323506	1.38019	0.0460992	1.29125	no	no
ENSG00000034533	ASTE1	218	174	174	152	3.56	3.09	3.3883	2.74023	-0.20427	-0.306264	-0.0737786	0	no	no
ENSG00000034677	RNF19A	1143	778	493	546	10.93	8.08	5.62197	5.76429	-0.435866	0.0360657	-0.488223	0	no	no
ENSG00000034693	PEX3	591	565	295	345	11.68	12.13	6.95636	7.53165	0.0545393	0.114634	0	0	no	no
ENSG00000034713	GABARAPL2	622	1157	317	579	11.56	23.36	7.02812	11.8842	1.0149	0.757833	0.639756	0.523743	no	no
ENSG00000035115	SH3YL1	462	331	294	320	2.32	1.81	1.76246	1.77596	-0.358135	0.0110082	-0.328828	0	no	no
ENSG00000035141	FAM136A	2502	1734	2975	2386	45.36	34.15	64.3335	47.7674	-0.409535	-0.429543	-0.513239	-0.337516	no	no
ENSG00000035403	VCL	3007	2606	3106	2003	16.84	15.85	20.7441	12.3847	-0.0874093	-0.744143	-0.205753	-0.648207	no	no
ENSG00000035499	DEPDC1B	1058	176	442	402	15.55	2.81	7.74996	6.52551	-2.46827	-0.248098	-2.40539	-0.0171211	no	no
ENSG00000035664	DAPK2	0	7	0	0	0	0.03	0	0	#DIV/0!	#DIV/0!	0	0	no	no
ENSG00000035681	NSMAF	4016	5279	3443	3354	36.42	52	37.239	33.5842	0.513781	-0.149031	0.235187	-0.0677878	no	no
ENSG00000035687	ADSS2	2230	1401	1606	1053	36.26	24.74	31.1463	18.9061	-0.551533	-0.720214	-0.645336	-0.587433	no	no
ENSG00000035720	STAP1	3	4	14	15	0.09	0.12	0.478869	0.474998	0.415037	-0.0117119	0	-0.011885	no	no
ENSG00000035862	TIMP2	1197	2123	542	709	11.89	22.9	6.42105	7.77614	0.945599	0.276245	0.616443	0.0847726	no	no
ENSG00000035928	RFC1	4119	4086	3690	2246	34.33	36.99	36.6822	20.6705	0.107665	-0.82751	-0.0265688	-0.737928	no	no
ENSG00000036054	TBC1D23	1217	1492	960	729	13.16	17.52	12.3772	8.70143	0.412843	-0.508363	0.0752817	-0.3438	no	no
ENSG00000036257	CUL3	1546	1596	1650	1127	7.52	8.43	9.5707	6.05194	0.1648	-0.661226	0	-0.531812	no	no
ENSG00000036448	MYOM2	40	159	16	84	0.32	1.37	0.151324	0.735492	2.09803	2.28107	1.31655	1.38471	no	no
ENSG00000036473	OTC	2	0	0	2	0.07	0	0	0.0734181	#NUM!	#DIV/0!	0	0	no	no
ENSG00000036530	CYP46A1	1264	1142	1541	3183	7.56	7.42	10.9892	21.0141	-0.026967	0.935273	-0.0985231	0.831065	no	no
ENSG00000036549	ZZZ3	2200	2697	2078	1148	13.66	18.2	15.3944	7.87355	0.413981	-0.967321	0.108402	-0.84422	no	no
ENSG00000036565	SLC18A1	0	3	0	0	0	0.05	0	0	#DIV/0!	#DIV/0!	0	0	no	no
ENSG00000036672	USP2	141	147	147	172	1.74	1.98	2.16889	2.34941	0.186413	0.115345	0	0	no	no
ENSG00000036828	CASR	0	2	0	0	0	0.01	0	0	#DIV/0!	#DIV/0!	0	0	no	no
ENSG00000037042	TUBG2	36	6	8	4	0.72	0.13	0.191146	0.0884803	-2.46949	-1.11125	-0.9807	0	no	no
ENSG00000037241	RPL26L1	105	118	130	147	5.05	6.16	7.45309	7.80228	0.286647	0.066057	0	0	no	no
ENSG00000037280	FLT4	2	25	1	0	0.01	0.17	0.00753884	0	4.08746	#NUM!	1.22284	0	no	no
ENSG00000037474	NSUN2	2458	2212	2374	1377	24.98	24.42	28.7734	15.4509	-0.0327103	-0.897039	-0.142861	-0.783641	no	no
ENSG00000037637	FBXO42	897	1200	688	764	5.57	8.1	5.09634	5.23931	0.540245	0.0399165	0.182771	0	no	no
ENSG00000037749	MFAP3	506	789	344	276	2.79	4.72	2.25972	1.67848	0.758522	-0.428988	0.360963	-0.158323	no	no
ENSG00000037757	MRI1	608	453	399	352	9.81	7.94	7.68229	6.27439	-0.305114	-0.292061	-0.30557	-0.0470266	no	no
ENSG00000037897	METTL1	205	87	183	209	5.89	2.72	6.27237	6.6319	-1.11466	0.0804117	-0.89903	0	no	no
ENSG00000037965	HOXC8	20	28	19	13	0.46	0.7	0.524594	0.332295	0.605721	-0.658735	0	0	no	no
ENSG00000038002	AGA	627	246	376	398	13.47	5.74	9.63222	9.43915	-1.23063	-0.0292118	-1.18735	0	no	no
ENSG00000038210	PI4K2B	2904	1308	1267	1172	44.09	21.57	22.9449	19.6493	-1.03143	-0.223692	-1.12814	-0.0878843	no	no
ENSG00000038219	BOD1L1	1774	1698	1648	552	6.26	6.51	6.93339	2.15	0.0564949	-1.68922	-0.0383088	-1.5248	no	no
ENSG00000038274	MAT2B	1462	1642	853	814	9.4	11.47	11.0855	9.79358	0.287133	-0.178765	0	-0.0145376	no	no
ENSG00000038358	EDC4	1589	1129	2159	1764	14.48	11.17	23.4655	17.7496	-0.374432	-0.40276	-0.451606	-0.295263	no	no
ENSG00000038382	TRIO	1333	1441	838	689	3.81	4.47	3.13119	2.38339	0.230484	-0.393694	0	-0.221392	no	no
ENSG00000038427	VCAN	2	4	0	3	0.01	0.02	0	0.0126273	1	#DIV/0!	0	0	no	no
ENSG00000038532	CLEC16A	1140	964	1086	782	5.08	4.67	5.78719	3.85794	-0.121406	-0.585031	-0.184218	-0.427947	no	no
ENSG00000039068	CDH1	4	10	0	2	0.04	0.1	0	0.0203362	1.32193	#DIV/0!	0	0	no	no
ENSG00000039123	MTREX	2859	2638	3094	2003	25.2	25.26	32.531	19.4971	0.00343091	-0.738558	-0.114537	-0.642548	no	no
ENSG00000039319	ZFYVE16	744	1116	349	173	2.69	4.38	1.50356	0.690005	0.703325	-1.1237	0.337226	-0.81303	no	no
ENSG00000039523	RIPOR1	1302	956	600	830	10.83	8.63	5.95041	7.62053	-0.327601	0.356901	-0.391879	0.177076	no	no
ENSG00000039560	RAI14	2	1	0	0	0.01	0.01	0	0	0	#DIV/0!	0	0	no	no
ENSG00000039600	SOX30	0	3	0	0	0	0.05	0	0	#DIV/0!	#DIV/0!	0	0	no	no
ENSG00000039650	PNKP	373	539	291	516	4.59	7.21	4.27273	7.01412	0.651505	0.715104	0.216356	0.469503	no	no
ENSG00000039987	BEST2	1	0	1	0	0.02	0	0.0252207	0	#NUM!	#NUM!	0	0	no	no
ENSG00000040199	PHLPP2	330	171	270	138	1.48	0.83	1.44226	0.682448	-0.834414	-1.07954	-0.722492	-0.730034	no	no
ENSG00000040275	SPDL1	1102	767	1187	956	12.91	9.76	16.5891	12.3692	-0.403536	-0.423485	-0.454231	-0.277899	no	no
ENSG00000040341	STAU2	2300	1666	1523	1073	14.36	11.3	11.3382	7.39529	-0.345733	-0.616513	-0.446402	-0.48303	no	no
ENSG00000040487	SLC66A1	780	882	945	1441	16.25	19.96	23.4786	33.1448	0.296672	0.497437	0	0.356917	no	no
ENSG00000040531	CTNS	203	474	311	482	2.29	5.82	4.19362	6.0171	1.34567	0.520871	0.853959	0.277079	no	no
ENSG00000040608	RTN4R	349	109	333	425	6.25	2.12	7.10888	8.39957	-1.55979	0.240693	-1.4023	0	no	no
ENSG00000040633	PHF23	784	1149	937	915	16.05	25.55	22.8795	20.6842	0.67075	-0.145525	0.307079	0	no	no
ENSG00000040933	INPP4A	1519	1431	724	778	6.44	6.59	3.6633	3.64439	0.0332178	-0.00746712	-0.0515509	0	no	no
ENSG00000041353	RAB27B	3090	513	677	372	24.17	4.36	6.31518	3.21256	-2.47082	-0.975101	-2.52024	-0.759154	no	no
ENSG00000041357	PSMA4	4568	4698	5380	7446	36.54	40.82	51.3337	65.7741	0.1598	0.357612	0	0.297403	no	no
ENSG00000041515	MYO16	1	14	0	0	0.01	0.1	0	0	3.32193	#DIV/0!	0.811387	0	no	no
ENSG00000041802	LSG1	1266	1331	1237	996	14.75	16.85	17.1943	12.817	0.192034	-0.423875	0	-0.281255	no	no
ENSG00000041880	PARP3	478	906	285	593	8.36	17.22	5.9472	11.456	1.04251	0.945823	0.644089	0.704472	no	no
ENSG00000041982	TNC	1	39	0	0	0.01	0.25	0	0	4.64386	#DIV/0!	2.39973	0	no	no
ENSG00000041988	THAP3	245	348	169	285	3.37	5.2	2.77306	4.3294	0.625763	0.642691	0.1379	0.317735	no	no
ENSG00000042062	RIPOR3	0	6	3	0	0	0.06	0.0332395	0	#DIV/0!	#NUM!	0	0	no	no
ENSG00000042088	TDP1	1198	401	919	851	10.77	3.92	9.85512	8.44865	-1.45809	-0.222153	-1.47502	-0.0627169	no	no
ENSG00000042286	AIFM2	18	24	33	2	0.2	0.28	0.428864	0.0240628	0.485427	-4.15564	0	-1.8564	no	no
ENSG00000042317	SPATA7	77	32	37	91	0.63	0.28	0.359306	0.818117	-1.16993	1.18709	-0.658793	0.540124	no	no
ENSG00000042429	MED17	115	125	41	37	0.39	0.46	0.164725	0.137623	0.23816	-0.259346	0	0	no	no
ENSG00000042445	RETSAT	533	859	370	528	7.37	12.89	6.09818	8.05645	0.806516	0.401765	0.414685	0.1744	no	no
ENSG00000042493	CAPG	6856	3904	2630	6606	158.58	98.08	72.5548	168.717	-0.69318	1.21747	-0.834227	1.13999	no	no
ENSG00000042753	AP2S1	1446	1585	858	1853	51.93	61.83	36.7507	73.4794	0.251739	0.999566	0	0.861034	no	no
ENSG00000042781	USH2A	3	0	0	0	0.01	0	0	0	#NUM!	#DIV/0!	0	0	no	no
ENSG00000042832	TG	3	48	2	1	0.02	0.26	0.0119896	0.00554989	3.70044	-1.11125	1.89531	0	no	no
ENSG00000042980	ADAM28	1	104	0	7	0.01	0.67	0	0.0464123	6.06609	#DIV/0!	3.85552	0	no	no
ENSG00000043039	BARX2	0	1	0	0	0	0.02	0	0	#DIV/0!	#DIV/0!	0	0	no	no
ENSG00000043093	DCUN1D1	785	577	625	595	5.29	4.22	5.02091	4.42517	-0.326025	-0.182214	-0.349345	0	no	no
ENSG00000043143	JADE2	2159	2817	1875	1738	10.89	15.44	11.2818	9.68136	0.503669	-0.22071	0.198772	-0.109157	no	no
ENSG00000043355	ZIC2	1	1	0	0	0.02	0.02	0	0	0	#DIV/0!	0	0	no	no
ENSG00000043514	TRIT1	545	286	550	456	4.67	2.66	5.61819	4.31231	-0.811996	-0.381645	-0.774923	-0.16945	no	no
ENSG00000043591	ADRB1	56	86	48	38	1.03	1.72	1.05404	0.772521	0.739764	-0.448283	0	0	no	no
ENSG00000044090	CUL7	624	642	318	395	4.43	4.96	2.69546	3.09966	0.163033	0.201578	0	0	no	no
ENSG00000044115	CTNNA1	1335	1617	1082	1188	8.46	11.13	8.17735	8.31214	0.395724	0.0235868	0.0633596	0	no	no
ENSG00000044446	PHKA2	1626	908	995	778	10.64	6.46	7.76883	5.62371	-0.719892	-0.466174	-0.790772	-0.305849	no	no
ENSG00000044459	CNTLN	538	314	454	246	2.72	1.72	2.73836	1.37366	-0.661198	-0.995282	-0.628106	-0.730521	no	no
ENSG00000044524	EPHA3	1	0	0	0	0.01	0	0	0	#NUM!	#DIV/0!	0	0	no	no
ENSG00000044574	HSPA5	13449	13542	21979	16141	115.23	126.03	224.616	152.713	0.129251	-0.556643	-0.0382673	-0.522034	no	no
ENSG00000046604	DSG2	8	7	0	0	0.05	0.04	0	0	-0.321928	#DIV/0!	0	0	no	no
ENSG00000046647	GEMIN8	138	57	109	105	1.93	0.87	1.81804	1.62135	-1.14951	-0.165186	-0.840915	0	no	no
ENSG00000046651	OFD1	548	437	604	499	1.97	1.71	2.59211	1.98257	-0.204199	-0.386756	-0.200587	-0.184071	no	no
ENSG00000046653	GPM6B	13	16	2	9	0.13	0.17	0.0231434	0.0964162	0.387023	2.05868	0	0	no	no
ENSG00000046889	PREX2	1	1	0	0	0	0.01	0	0	#DIV/0!	#DIV/0!	0	0	no	no
ENSG00000047056	WDR37	995	1155	789	943	8.84	11.14	8.35629	9.24612	0.333631	0.145985	0	0	no	no
ENSG00000047188	YTHDC2	890	607	629	413	4.61	3.41	3.88483	2.36147	-0.434995	-0.718166	-0.464718	-0.50613	no	no
ENSG00000047249	ATP6V1H	924	3055	608	1195	10.13	36.38	7.94949	14.4649	1.84451	0.86362	1.51041	0.696566	no	no
ENSG00000047315	POLR2B	3817	3695	3118	2276	36.25	38.12	35.321	23.8693	0.0725671	-0.565368	-0.0584791	-0.47306	no	no
ENSG00000047346	FAM214A	343	1154	63	170	1.95	7.12	0.426912	1.06649	1.8684	1.32086	1.45568	0.830048	no	no
ENSG00000047365	ARAP2	178	225	99	50	0.8	1.1	0.531637	0.248577	0.459432	-1.09675	0	-0.519408	no	no
ENSG00000047410	TPR	7763	5719	7731	4394	35.17	28.14	41.7749	21.9812	-0.321723	-0.926368	-0.471448	-0.86317	no	no
ENSG00000047457	CP	5	11	0	0	0.04	0.09	0	0	1.16993	#DIV/0!	0	0	no	no
ENSG00000047578	KIAA0556	505	623	454	446	2.9	3.88	3.10454	2.82349	0.420004	-0.136896	0.0131026	0	no	no
ENSG00000047579	DTNBP1	141	208	221	226	2.59	4.15	4.84182	4.58391	0.680159	-0.0789712	0.106812	0	no	no
ENSG00000047597	XK	1045	1181	721	613	11.3	13.87	9.2994	7.31967	0.295645	-0.34536	0	-0.161272	no	no
ENSG00000047621	C12orf4	433	788	409	337	4.91	9.71	5.53409	4.22147	0.983748	-0.3906	0.574406	-0.14414	no	no
ENSG00000047634	SCML1	375	481	119	120	3.82	5.32	1.44467	1.34869	0.477854	-0.0991747	0.0391577	0	no	no
ENSG00000047644	WWC3	1366	1239	942	781	10.31	10.15	8.47671	6.50637	-0.0225646	-0.381652	-0.0982164	-0.219508	no	no
ENSG00000047662	FAM184B	2	15	7	15	0.02	0.14	0.0694008	0.137679	2.80735	0.988288	0.399827	0	no	no
ENSG00000047849	MAP4	5005	4622	5809	3867	18.68	18.73	25.8541	15.9336	0.00385644	-0.698323	-0.13546	-0.628872	no	no
ENSG00000047932	GOPC	1452	1148	872	568	17.55	15.08	12.5739	7.5825	-0.218835	-0.729685	-0.295513	-0.549142	no	no
ENSG00000047936	ROS1	6	4	6	0	0.04	0.03	0.0450397	0	-0.415037	#NUM!	0	0	no	no
ENSG00000048028	USP28	965	472	562	406	9.32	4.95	6.55786	4.38595	-0.912901	-0.580338	-0.932714	-0.362213	no	no
ENSG00000048052	HDAC9	22	21	6	14	0.07	0.07	0.0231862	0.0500862	0	1.11114	0	0	no	no
ENSG00000048140	TSPAN17	831	567	631	844	8.92	6.61	8.0746	9.99874	-0.432393	0.308355	-0.457985	0.131727	no	no
ENSG00000048162	NOP16	744	122	504	560	14.84	2.64	11.9864	12.3298	-2.49088	0.0407555	-2.37241	0	no	no
ENSG00000048342	CC2D2A	13	11	7	3	0.05	0.05	0.032022	0.0127052	0	-1.33364	0	0	no	no
ENSG00000048405	ZNF800	893	760	698	409	8.62	7.97	8.04078	4.36191	-0.113108	-0.882374	-0.156187	-0.673964	no	no
ENSG00000048471	SNX29	391	1120	313	294	1.94	6.02	1.84863	1.60755	1.63371	-0.201594	1.23268	0	no	no
ENSG00000048540	LMO3	2	3	7	7	0.01	0.02	0.0467044	0.0432383	1	-0.111248	0	0	no	no
ENSG00000048544	MRPS10	1952	2242	1737	1695	52.01	64.88	55.1984	49.8664	0.318985	-0.14656	0.00689991	-0.0321613	no	no
ENSG00000048649	RSF1	1921	2009	1341	681	6.9	7.84	5.74428	2.70063	0.184257	-1.08883	0	-0.931356	no	no
ENSG00000048707	VPS13D	2204	1577	1198	774	5.94	4.61	3.84954	2.30252	-0.365696	-0.74147	-0.461382	-0.58705	no	no
ENSG00000048740	CELF2	4906	2545	6120	3165	24.89	14.02	37.0307	17.7294	-0.82808	-1.06257	-0.954029	-0.989321	no	no
ENSG00000048828	FAM120A	6074	2941	5053	3316	46.9	24.67	46.5369	28.2731	-0.92683	-0.718944	-1.06007	-0.64415	no	no
ENSG00000048991	R3HDM1	1461	636	1514	736	10.35	4.89	12.7925	5.75729	-1.08172	-1.15184	-1.12982	-1.00146	no	no
ENSG00000049089	COL9A2	1756	6291	1134	2504	23.31	90.71	17.954	36.7024	1.96031	1.03157	1.66149	0.911437	no	no
ENSG00000049167	ERCC8	295	287	202	196	0.62	0.66	0.509496	0.457674	0.0901978	-0.154749	0	0	no	no
ENSG00000049192	ADAMTS6	30	34	6	8	0.2	0.24	0.0467488	0.0577059	0.263034	0.30379	0	0	no	no
ENSG00000049239	H6PD	3282	916	1350	1721	19.7	5.97	9.66431	11.4059	-1.72239	0.23904	-1.80509	0.116912	no	no
ENSG00000049245	VAMP3	1876	2492	1659	1917	38.41	55.41	40.5091	43.3351	0.528664	0.0972889	0.218041	0	no	no
ENSG00000049246	PER3	1304	1317	736	657	8.98	9.85	6.04283	4.99389	0.133408	-0.27506	0	-0.0951905	no	no
ENSG00000049249	TNFRSF9	11	30	0	0	0.1	0.29	0	0	1.53605	#DIV/0!	0.0387352	0	no	no
ENSG00000049283	EPN3	3	15	0	7	0.04	0.2	0	0.0960403	2.32193	#DIV/0!	0.0316438	0	no	no
ENSG00000049323	LTBP1	4	12	0	0	0.03	0.1	0	0	1.73697	#DIV/0!	0	0	no	no
ENSG00000049449	RCN1	671	583	181	276	8.4	7.92	2.70099	3.81298	-0.0848889	0.497431	-0.101982	0.177123	no	no
ENSG00000049541	RFC2	1178	841	926	1030	29.81	23.12	27.9491	28.781	-0.366655	0.0423127	-0.423855	0	no	no
ENSG00000049618	ARID1B	2914	1317	2482	1703	3.55	1.74	3.60614	2.29069	-1.02873	-0.654672	-1.12353	-0.549311	no	no
ENSG00000049656	CLPTM1L	2582	990	2267	2783	22.06	9.19	23.1006	26.254	-1.2633	0.184609	-1.34682	0.0895144	no	no
ENSG00000049759	NEDD4L	537	461	335	248	0.88	0.82	0.655654	0.449358	-0.10188	-0.545069	-0.0962934	-0.2646	no	no
ENSG00000049768	FOXP3	3	25	6	2	0.05	0.49	0.129748	0.0400398	3.29278	-1.69621	0.874092	0	no	no
ENSG00000049769	PPP1R3F	113	206	25	17	1.44	2.86	0.381075	0.2399	0.989946	-0.667641	0.386158	0	no	no
ENSG00000049860	HEXB	6831	4949	4112	6256	76.21	59.97	54.7178	77.0696	-0.345739	0.494153	-0.491395	0.42663	no	no
ENSG00000049883	PTCD2	392	353	287	247	1.81	1.77	1.5809	1.25959	-0.0322403	-0.327787	0	-0.0370236	no	no
ENSG00000050130	JKAMP	469	489	468	454	6.03	6.83	7.17964	6.44798	0.179728	-0.155064	0	0	no	no
ENSG00000050344	NFE2L3	311	153	236	147	4.04	2.16	3.66005	2.11059	-0.903324	-0.794218	-0.782429	-0.442928	no	no
ENSG00000050393	MCUR1	1029	1554	965	771	9.51	15.59	10.632	7.86419	0.713104	-0.435046	0.370917	-0.273219	no	no
ENSG00000050405	LIMA1	1135	519	780	560	10.09	5.01	8.27411	5.49953	-1.01004	-0.589295	-1.04051	-0.403794	no	no
ENSG00000050426	LETMD1	755	1090	355	510	7	10.98	3.92747	5.22356	0.649451	0.411431	0.281966	0.179649	no	no
ENSG00000050438	SLC4A8	174	308	108	119	0.54	1.04	0.402191	0.410267	0.945552	0.0286827	0.417568	0	no	no
ENSG00000050555	LAMC3	0	114	2	1	0	0.78	0.0149309	0.00691144	#DIV/0!	-1.11125	3.99015	0	no	no
ENSG00000050628	PTGER3	0	19	0	0	0	0.12	0	0	#DIV/0!	#DIV/0!	1.29616	0	no	no
ENSG00000050730	TNIP3	0	4	0	0	0	0.06	0	0	#DIV/0!	#DIV/0!	0	0	no	no
ENSG00000050748	MAPK9	1172	773	645	528	7.32	5.25	4.80663	3.64272	-0.479526	-0.400009	-0.534166	-0.203379	no	no
ENSG00000050767	COL23A1	6	41	1	2	0.08	0.57	0.0153094	0.0283466	2.83289	0.888752	1.0105	0	no	no
ENSG00000050820	BCAR1	0	6	0	0	0	0.04	0	0	#DIV/0!	#DIV/0!	0	0	no	no
ENSG00000051009	FAM160A2	481	740	446	516	5.69	9.52	6.29778	6.74549	0.742533	0.0990798	0.336151	0	no	no
ENSG00000051108	HERPUD1	625	2104	458	518	6.91	25.26	6.03795	6.32215	1.8701	0.0663569	1.50966	0	no	no
ENSG00000051128	HOMER3	2198	1472	779	1570	35.94	26.14	15.1916	28.345	-0.459331	0.899822	-0.554529	0.752806	no	no
ENSG00000051180	RAD51	1179	1089	915	1232	21.39	21.46	19.7994	24.6805	0.00471359	0.317911	-0.0626101	0.171383	no	no
ENSG00000051341	POLQ	1935	1131	1236	781	11.79	7.48	8.98019	5.25326	-0.656454	-0.773532	-0.738318	-0.620478	no	no
ENSG00000051382	PIK3CB	1626	1384	1398	906	11.6	10.73	11.8982	7.13862	-0.112475	-0.737029	-0.198853	-0.594211	no	no
ENSG00000051523	CYBA	2318	2818	1680	3956	31.17	41.16	34.4645	75.1328	0.401085	1.12433	0.098648	1.02655	no	no
ENSG00000051596	THOC3	490	336	946	1042	7.95	5.92	18.3039	18.6652	-0.425358	0.0281956	-0.396072	0	no	no
ENSG00000051620	HEBP2	1725	1810	898	1444	9.32	10.63	5.78893	8.61788	0.18974	0.574036	0	0.431391	no	no
ENSG00000051825	MPHOSPH9	1419	1036	988	554	7.71	6.11	6.39878	3.32171	-0.335558	-0.945873	-0.40587	-0.768218	no	no
ENSG00000052344	PRSS8	9	185	3	2	0.17	3.78	0.0672946	0.0415337	4.47478	-0.69621	2.91429	0	no	no
ENSG00000052723	SIKE1	2854	2933	1646	1170	27.09	30.24	18.6366	12.264	0.158698	-0.603703	0	-0.475637	no	no
ENSG00000052749	RRP12	1708	1154	2197	2495	11.2	8.22	17.1901	18.073	-0.446288	0.0722574	-0.52695	0	no	no
ENSG00000052795	FNIP2	1086	3204	882	602	5.53	17.73	5.3601	3.38697	1.68084	-0.662263	1.35416	-0.485221	no	no
ENSG00000052802	MSMO1	1822	330	445	408	35.74	7.03	10.4125	8.83828	-2.34594	-0.236484	-2.3542	-0.0067623	no	no
ENSG00000052841	TTC17	1464	1767	1209	1016	7.25	9.51	7.14246	5.55682	0.391464	-0.362161	0.0637585	-0.219568	no	no
ENSG00000052850	ALX4	0	0	2	0	0	0	0.023305	0	#DIV/0!	#NUM!	0	0	no	no
ENSG00000053108	FSTL4	0	1	0	0	0	0.01	0	0	#DIV/0!	#DIV/0!	0	0	no	no
ENSG00000053254	FOXN3	3732	3541	1701	859	18.72	19.29	10.177	4.75795	0.0432727	-1.0969	-0.0861312	-0.956812	no	no
ENSG00000053371	AKR7A2	1547	601	1567	2790	48.65	20.53	58.7813	96.8915	-1.24471	0.721012	-1.29217	0.614991	no	no
ENSG00000053372	MRTO4	2008	564	2966	3113	43.95	13.41	77.4384	75.2446	-1.71255	-0.0414606	-1.76159	0	no	no
ENSG00000053438	NNAT	4	22	9	4	0.17	1.01	0.451922	0.185948	2.57075	-1.28117	0.39737	0	no	no
ENSG00000053501	USE1	148	292	210	390	3.41	7.3	5.76475	9.91145	1.09812	0.781837	0.554076	0.495319	no	no
ENSG00000053524	MCF2L2	30	109	10	24	0.08	0.32	0.0319545	0.0709994	2	1.15179	1.09141	0	no	no
ENSG00000053702	NRIP2	12	38	10	20	0.24	0.82	0.237149	0.4391	1.77259	0.888752	0.393008	0	no	no
ENSG00000053747	LAMA3	1	1	0	1	0	0	0	0.00426431	#DIV/0!	#DIV/0!	0	0	no	no
ENSG00000053770	AP5M1	1624	2235	1238	939	6.98	10.43	6.34584	4.456	0.57944	-0.510062	0.262288	-0.365106	no	no
ENSG00000053900	ANAPC4	1415	1007	1100	1011	10.64	8.22	9.86126	8.39078	-0.372288	-0.232968	-0.44155	-0.0869653	no	no
ENSG00000053918	KCNQ1	669	298	368	612	8.47	4.1	5.55612	8.55434	-1.04674	0.622578	-1.02275	0.401458	no	no
ENSG00000054116	TRAPPC3	1359	1106	715	1141	21.56	19.06	13.5284	19.9865	-0.177809	0.563036	-0.250418	0.402986	no	no
ENSG00000054118	THRAP3	6161	3511	5950	4593	73.03	45.21	84.1242	60.119	-0.691847	-0.4847	-0.829424	-0.418973	no	no
ENSG00000054148	PHPT1	594	246	60	143	20.62	9.27	2.48389	5.4806	-1.1534	1.14173	-1.10735	0.629671	no	no
ENSG00000054179	ENTPD2	2	6	0	0	0.04	0.14	0	0	1.80735	#DIV/0!	0	0	no	no
ENSG00000054219	LY75	255	192	155	166	1.62	1.33	1.17476	1.16476	-0.284568	-0.0123326	-0.178427	0	no	no
ENSG00000054267	ARID4B	1312	1209	1005	450	6.63	6.64	6.05685	2.51076	0.00217437	-1.27045	-0.0732587	-1.08073	no	no
ENSG00000054277	OPN3	409	128	21	18	6.14	2.09	0.376319	0.298621	-1.55474	-0.33364	-1.42729	0	no	no
ENSG00000054282	SDCCAG8	474	545	430	555	4.98	6.22	5.39289	6.44402	0.320769	0.256904	0	0.041356	no	no
ENSG00000054356	PTPRN	1	2	0	0	0.01	0.01	0	0	0	#DIV/0!	0	0	no	no
ENSG00000054523	KIF1B	2710	4089	1394	1034	8.02	13.14	5.18112	3.55789	0.712291	-0.542242	0.421302	-0.404771	no	no
ENSG00000054598	FOXC1	260	266	230	196	3.65	4.06	3.85357	3.04021	0.153583	-0.342028	0	-0.0164307	no	no
ENSG00000054611	TBC1D22A	174	215	248	337	1.83	2.46	3.11383	3.91727	0.426815	0.331161	0	0.0507045	no	no
ENSG00000054654	SYNE2	2	4	0	0	0	0.01	0	0	#DIV/0!	#DIV/0!	0	0	no	no
ENSG00000054690	PLEKHH1	0	6	0	2	0	0.03	0	0.0114114	#DIV/0!	#DIV/0!	0	0	no	no
ENSG00000054793	ATP9A	13	117	0	4	0.09	0.88	0	0.0306113	3.28951	#DIV/0!	2.09534	0	no	no
ENSG00000054938	CHRDL2	0	5	1	0	0	0.1	0.0214303	0	#DIV/0!	#NUM!	0	0	no	no
ENSG00000054965	FAM168A	928	643	454	383	6.58	4.95	3.84141	3.00016	-0.410659	-0.356595	-0.446358	-0.124138	no	no
ENSG00000054967	RELT	602	744	366	417	5.44	7.31	3.94773	4.16402	0.426265	0.0769562	0.0326364	0	no	no
ENSG00000054983	GALC	541	230	296	233	4.49	2.08	2.93249	2.13703	-1.11013	-0.456515	-1.05987	-0.163231	no	no
ENSG00000055044	NOP58	2247	1028	2177	1359	38.4	19.08	44.3737	25.6447	-1.00905	-0.791044	-1.09105	-0.675295	no	no
ENSG00000055070	SZRD1	3991	3576	2181	2912	47.09	45.83	30.6931	37.9391	-0.0391284	0.305773	-0.170201	0.210602	no	no
ENSG00000055118	KCNH2	0	1	0	0	0	0.01	0	0	#DIV/0!	#DIV/0!	0	0	no	no
ENSG00000055130	CUL1	2093	1222	1965	1486	28.2	17.89	31.5829	22.1115	-0.656542	-0.514343	-0.744695	-0.399202	no	no
ENSG00000055147	FAM114A2	372	306	303	323	3.19	2.85	3.09986	3.05923	-0.162595	-0.0190312	-0.112131	0	no	no
ENSG00000055208	TAB2	2197	2613	1622	1104	20.12	25.99	18.278	11.5175	0.369326	-0.666281	0.0639891	-0.53562	no	no
ENSG00000055211	GINM1	719	797	287	327	17.88	21.53	8.51227	8.97889	0.268002	0.0769923	0	0	no	no
ENSG00000055483	USP36	598	610	1127	619	3.61	4	8.11404	4.12587	0.148001	-0.975724	0	-0.808277	no	no
ENSG00000055609	KMT2C	3054	2631	1967	900	3.2	3	2.46175	1.04278	-0.0931094	-1.23925	-0.214905	-1.10458	no	no
ENSG00000055917	PUM2	5632	3793	3798	2508	45.22	33.08	36.3689	22.2338	-0.451002	-0.70995	-0.588908	-0.623822	no	no
ENSG00000055950	MRPL43	677	561	234	367	10.59	9.53	4.36437	6.33699	-0.152154	0.538024	-0.168753	0.257761	no	no
ENSG00000055955	ITIH4	12	21	1	1	0.14	0.27	0.0143236	0.0132606	0.947533	-0.111248	0	0	no	no
ENSG00000055957	ITIH1	5	61	1	19	0.06	0.82	0.0146958	0.258499	3.77259	4.13668	1.80529	1.27381	no	no
ENSG00000056050	HPF1	290	229	297	409	11.41	9.79	13.9381	17.7697	-0.220918	0.35039	-0.133558	0.0947755	no	no
ENSG00000056097	ZFR	4183	3020	4927	2382	34.57	27.11	48.5597	21.7343	-0.350695	-1.15978	-0.478947	-1.07628	no	no
ENSG00000056277	ZNF280C	867	646	818	398	10.46	8.46	11.7698	5.30163	-0.306153	-1.15058	-0.339295	-0.946146	no	no
ENSG00000056558	TRAF1	3	28	7	19	0.04	0.38	0.104365	0.262253	3.24793	1.32933	1.05517	0	no	no
ENSG00000056586	RC3H2	1098	1270	685	381	5.31	6.67	3.95336	2.03569	0.328975	-0.957561	0	-0.743706	no	no
ENSG00000056736	IL17RB	104	135	92	78	1.91	2.7	2.01692	1.5831	0.499387	-0.349407	0	0	no	no
ENSG00000056972	TRAF3IP2	388	477	276	431	1.72	2.29	2.34005	3.38302	0.412939	0.531772	0	0.273418	no	no
ENSG00000057019	DCBLD2	426	240	248	229	2.11	1.29	1.4672	1.25425	-0.709872	-0.22624	-0.646766	0	no	no
ENSG00000057252	SOAT1	2209	2919	1106	1017	17.64	25.32	10.5364	8.96954	0.521427	-0.232279	0.218412	-0.0866906	no	no
ENSG00000057294	PKP2	0	1	0	0	0	0.01	0	0	#DIV/0!	#DIV/0!	0	0	no	no
ENSG00000057468	MSH4	3	2	1	0	0.05	0.04	0.0204079	0	-0.321928	#NUM!	0	0	no	no
ENSG00000057593	F7	0	1	1	0	0	0.02	0.0175662	0	#DIV/0!	#NUM!	0	0	no	no
ENSG00000057608	GDI2	5768	3333	7025	6366	82.37	51.7	119.654	100.383	-0.671955	-0.253359	-0.807337	-0.195462	no	no
ENSG00000057663	ATG5	778	870	557	570	7.7	9.35	6.57308	6.2273	0.280108	-0.077963	0	0	no	no
ENSG00000057704	TMCC3	42	146	35	42	0.36	1.36	0.358674	0.398467	1.91754	0.151787	1.12836	0	no	no
ENSG00000057757	PITHD1	1238	1732	1219	1643	31.88	48.44	37.4361	46.7127	0.603547	0.319387	0.270545	0.192427	no	no
ENSG00000057935	MTA3	810	812	518	673	4.28	4.66	3.26731	3.92995	0.122719	0.266407	0	0.0702641	no	no
ENSG00000058056	USP13	1126	638	489	533	4.12	2.53	2.13342	2.15281	-0.703507	0.0130535	-0.742599	0	no	no
ENSG00000058063	ATP11B	3748	2391	1900	995	22.83	15.82	13.8015	6.69124	-0.529181	-1.04448	-0.649785	-0.913495	no	no
ENSG00000058085	LAMC2	5	5	0	0	0.04	0.04	0	0	0	#DIV/0!	0	0	no	no
ENSG00000058091	CDK14	560	282	420	288	4.47	2.44	3.99433	2.5357	-0.873394	-0.655568	-0.83444	-0.399458	no	no
ENSG00000058262	SEC61A1	7018	7812	5383	8382	33.54	40.55	77.4199	111.606	0.273819	0.527637	0.0103737	0.468867	no	no
ENSG00000058272	PPP1R12A	1794	1754	1533	881	8.46	8.98	8.62298	4.58778	0.0860578	-0.910391	-0.00891459	-0.768858	no	no
ENSG00000058335	RASGRF1	27	717	41	39	0.15	4.37	0.27424	0.241503	4.8646	-0.183397	4.00011	0	no	no
ENSG00000058404	CAMK2B	2	68	1	8	0.01	0.36	0.00817917	0.0605774	5.16993	2.88875	2.75277	0	no	no
ENSG00000058453	CROCC	150	227	172	329	0.95	1.55	1.29332	2.29026	0.706269	0.824431	0.156581	0.509637	no	no
ENSG00000058600	POLR3E	1443	588	1568	1302	8.51	3.77	11.0309	8.47979	-1.17459	-0.379444	-1.22042	-0.253839	no	no
ENSG00000058668	ATP2B4	7145	5889	3574	2706	42.1	37.69	25.1192	17.6072	-0.159638	-0.512625	-0.30892	-0.427312	no	no
ENSG00000058673	ZC3H11A	82	78	0	0	0.36	0.37	0	0	0.0395284	#DIV/0!	0	0	no	no
ENSG00000058729	RIOK2	656	644	809	583	6.69	7.13	9.83561	6.56195	0.0918959	-0.583891	0	-0.401938	no	no
ENSG00000058799	YIPF1	324	493	352	425	8.9	14.72	11.5375	12.8964	0.7259	0.16064	0.276954	0	no	no
ENSG00000058804	NDC1	4935	2354	3792	2628	58.5	30.31	53.6133	34.3986	-0.948643	-0.640241	-1.07301	-0.555272	no	no
ENSG00000058866	DGKG	868	364	633	347	4.43	2.02	3.84898	1.95336	-1.13295	-0.978517	-1.13386	-0.755037	no	no
ENSG00000059122	FLYWCH1	924	2998	647	1252	6.14	21.63	5.12484	9.18104	1.81672	0.841149	1.48296	0.678758	no	no
ENSG00000059145	UNKL	165	629	181	234	1.23	5.1	1.6118	1.92912	2.05184	0.259271	1.54974	0	no	no
ENSG00000059377	TBXAS1	411	1797	418	838	3.67	17.42	4.44821	8.2559	2.24689	0.8922	1.85651	0.691524	no	no
ENSG00000059573	ALDH18A1	3886	710	3764	3138	57.84	11.48	66.8226	51.5748	-2.33294	-0.373669	-2.4049	-0.292734	no	no
ENSG00000059588	TARBP1	1665	732	870	571	11.91	5.69	7.4253	4.51172	-1.06567	-0.718772	-1.12612	-0.538432	no	no
ENSG00000059691	GATB	376	575	374	636	1.79	2.98	2.12575	3.34664	0.735353	0.654741	0.301559	0.436318	no	no
ENSG00000059728	MXD1	412	1434	309	274	3.63	13.72	3.24685	2.66542	1.91824	-0.284679	1.52331	-0.00663473	no	no
ENSG00000059758	CDK17	438	618	268	196	3.79	5.81	2.76553	1.87245	0.61634	-0.562627	0.198272	-0.248041	no	no
ENSG00000059769	DNAJC25	181	91	167	180	3.89	2.12	4.27978	4.2706	-0.875706	-0.00309877	-0.652268	0	no	no
ENSG00000059804	SLC2A3	530	1731	201	302	4.88	17.33	2.20944	3.07329	1.82832	0.476105	1.45235	0.171178	no	no
ENSG00000059915	PSD	28	63	5	34	0.26	0.64	0.0558069	0.351324	1.29956	2.65429	0.328511	0.867601	no	no
ENSG00000060069	CTDP1	820	1043	955	1200	7.4	10.23	10.2858	11.9654	0.467209	0.218214	0.101449	0.0725932	no	no
ENSG00000060138	YBX3	6	9	0	0	0.04	0.06	0	0	0.584963	#DIV/0!	0	0	no	no
ENSG00000060140	STYK1	10	23	27	9	0.16	0.41	0.523783	0.161637	1.35755	-1.69621	0	-0.103706	no	no
ENSG00000060237	WNK1	5479	3322	4328	1954	17.74	11.68	16.7144	6.98615	-0.602966	-1.25852	-0.737169	-1.16732	no	no
ENSG00000060339	CCAR1	2312	2214	2510	1681	21.35	22.21	27.6452	17.1405	0.0569733	-0.689615	-0.0517661	-0.584088	no	no
ENSG00000060558	GNA15	778	685	386	754	15.81	15.12	9.3568	16.9209	-0.0643792	0.854716	-0.096981	0.64499	no	no
ENSG00000060566	CREB3L3	4	430	1	11	0.08	9.87	0.0252016	0.256645	6.94691	3.34818	4.89893	0.396826	no	no
ENSG00000060642	PIGV	355	333	171	317	2.46	2.5	1.41161	2.42265	0.0232698	0.779239	0	0.461773	no	no
ENSG00000060656	PTPRU	245	145	273	219	2.05	1.32	2.72648	2.02486	-0.635086	-0.429218	-0.495404	-0.125427	no	no
ENSG00000060688	SNRNP40	1897	1104	1989	2516	27.31	17.26	34.1481	39.9902	-0.661997	0.227841	-0.743143	0.12701	no	no
ENSG00000060718	COL11A1	5	4	0	0	0.03	0.03	0	0	0	#DIV/0!	0	0	no	no
ENSG00000060749	QSER1	2100	1145	2031	625	10.77	6.38	12.4254	3.53991	-0.75539	-1.81151	-0.840962	-1.65857	no	no
ENSG00000060762	MPC1	956	1127	922	1301	34.6	44.3	39.7986	51.9906	0.356535	0.385535	0.000842466	0.241006	no	no
ENSG00000060971	ACAA1	1064	814	556	998	8.38	6.96	5.22151	8.67686	-0.267863	0.732707	-0.319303	0.555233	no	no
ENSG00000060982	BCAT1	2274	1990	1329	1174	11.15	10.59	7.76954	6.35403	-0.0743411	-0.290156	-0.178535	-0.155954	no	no
ENSG00000061273	HDAC7	803	716	512	802	4.53	4.38	3.44155	4.9908	-0.0485802	0.536211	-0.0820834	0.346468	no	no
ENSG00000061492	WNT8A	0	3	0	0	0	0.09	0	0	#DIV/0!	#DIV/0!	0	0	no	no
ENSG00000061656	SPAG4	58	93	29	67	1.38	2.41	0.824226	1.76293	0.804365	1.09686	0.0339718	0.360352	no	no
ENSG00000061676	NCKAP1	4	4	0	1	0.01	0.01	0	0.0027434	0	#DIV/0!	0	0	no	no
ENSG00000061794	MRPS35	1331	1506	1503	1308	38.59	47.42	51.9694	41.8705	0.297269	-0.31173	0	-0.185041	no	no
ENSG00000061918	GUCY1B1	3	0	0	0	0.04	0	0	0	#NUM!	#DIV/0!	0	0	no	no
ENSG00000061936	SFSWAP	1327	1674	1621	1387	7.31	10.02	10.6493	8.43579	0.454939	-0.336164	0.122772	-0.213627	no	no
ENSG00000061938	TNK2	1234	1353	785	1034	5.64	6.72	4.27816	5.21698	0.252766	0.286224	0	0.127299	no	no
ENSG00000061987	MON2	1135	1081	683	406	3.97	4.1	2.84621	1.56633	0.0464849	-0.861653	-0.0167913	-0.651911	no	no
ENSG00000062038	CDH3	1	4	0	0	0.01	0.04	0	0	2	#DIV/0!	0	0	no	no
ENSG00000062096	ARSF	1	7	0	0	0.03	0.19	0	0	2.66297	#DIV/0!	0	0	no	no
ENSG00000062194	GPBP1	1828	1754	1285	1472	15.8	16.47	13.2498	14.0516	0.059916	0.0847617	-0.0365213	0	no	no
ENSG00000062282	DGAT2	520	458	254	338	3.68	3.52	2.14453	2.64197	-0.0641303	0.300947	-0.0573138	0.0225512	no	no
ENSG00000062370	ZNF112	1	0	0	0	0.01	0	0	0	#NUM!	#DIV/0!	0	0	no	no
ENSG00000062485	CS	7668	4514	6201	5147	67.03	42.86	64.6487	49.678	-0.645175	-0.380017	-0.790581	-0.31692	no	no
ENSG00000062524	LTK	29	37	23	30	0.46	0.64	0.439667	0.53092	0.476438	0.272081	0	0	no	no
ENSG00000062582	MRPS24	326	145	7	2	7	3.38	0.179186	0.0473965	-1.05033	-1.9186	-0.924465	0	no	no
ENSG00000062598	ELMO2	1091	1086	805	784	9.25	10	8.14321	7.34221	0.112475	-0.149383	0	0	no	no
ENSG00000062650	WAPL	2585	2693	2704	1501	20.07	22.72	25.0449	12.8708	0.178922	-0.960419	0	-0.852675	no	no
ENSG00000062716	VMP1	937	1379	721	896	7.65	12.23	7.02	8.07646	0.676893	0.202252	0.326482	0.0342891	no	no
ENSG00000062725	APPBP2	760	1784	557	575	4.3	10.96	3.75842	3.59194	1.34984	-0.0653629	0.996882	0	no	no
ENSG00000062822	POLD1	2269	1407	1690	2250	25.73	17.33	22.8578	28.1735	-0.57018	0.301654	-0.664716	0.193505	no	no
ENSG00000063015	SEZ6	1	5	0	0	0.01	0.06	0	0	2.58496	#DIV/0!	0	0	no	no
ENSG00000063046	EIF4B	12462	9801	6557	7683	115.67	98.81	72.5902	78.7435	-0.227286	0.117386	-0.390298	0.0607926	no	no
ENSG00000063127	SLC6A16	32	53	14	5	0.5	0.9	0.260316	0.0860704	0.847997	-1.59667	0	0	no	no
ENSG00000063169	BICRA	226	575	248	371	1.69	4.66	2.20784	3.05775	1.46331	0.469831	0.995742	0.194972	no	no
ENSG00000063176	SPHK2	217	275	235	402	2.02	2.78	2.60983	4.13315	0.46073	0.663287	0	0.388268	no	no
ENSG00000063177	RPL18	7740	9729	5483	12132	112.28	153.3	94.8669	194.33	0.449257	1.03453	0.189782	0.979778	no	no
ENSG00000063180	CA11	68	65	21	49	1.96	2.03	0.72015	1.55565	0.0506261	1.11114	0	0.249355	no	no
ENSG00000063241	ISOC2	763	254	721	1269	9.68	3.5	10.9154	17.786	-1.46765	0.704373	-1.43382	0.547907	no	no
ENSG00000063244	U2AF2	4023	2676	5240	5342	55.71	40.25	84.9576	80.1837	-0.468948	-0.0834344	-0.593584	-0.0183551	no	no
ENSG00000063245	EPN1	2305	1396	2678	4431	7.32	4.82	10.1449	15.54	-0.602811	0.615229	-0.698818	0.532961	no	no
ENSG00000063322	MED29	718	795	770	996	10.46	12.59	13.385	16.0287	0.267395	0.26004	0	0.0989414	no	no
ENSG00000063438	AHRR	138	156	65	31	0.81	1	0.457563	0.202028	0.304006	-1.17942	0	-0.455547	no	no
ENSG00000063515	GSC2	0	1	0	0	0	0.02	0	0	#DIV/0!	#DIV/0!	0	0	no	no
ENSG00000063587	ZNF275	1329	1169	1470	816	9.13	8.72	12.0411	6.18799	-0.0662867	-0.960423	-0.139604	-0.814289	no	no
ENSG00000063601	MTMR1	754	397	662	556	6.67	3.81	6.98132	5.42832	-0.807896	-0.362994	-0.806848	-0.170248	no	no
ENSG00000063660	GPC1	289	109	353	586	2.48	1.02	3.61194	5.55104	-1.28177	0.619985	-1.12095	0.394152	no	no
ENSG00000063761	ADCK1	119	112	186	231	1.26	1.29	2.34508	2.6963	0.0339473	0.201343	0	0	no	no
ENSG00000063854	HAGH	307	309	170	373	2.94	3.22	1.94293	3.94664	0.131245	1.02239	0	0.712962	no	no
ENSG00000063978	RNF4	2000	2469	2600	2300	15.67	21.01	24.2974	19.8988	0.423071	-0.288125	0.113933	-0.192251	no	no
ENSG00000064042	LIMCH1	1	2	0	0	0.01	0.01	0	0	0	#DIV/0!	0	0	no	no
ENSG00000064102	INTS13	1255	548	1401	855	22.95	10.89	30.5636	17.2681	-1.07549	-0.823708	-1.11305	-0.678409	no	no
ENSG00000064195	DLX3	2	1	0	0	0.04	0.02	0	0	-1	#DIV/0!	0	0	no	no
ENSG00000064199	SPA17	59	22	24	10	0.64	0.26	0.31045	0.119754	-1.29956	-1.37428	-0.687922	0	no	no
ENSG00000064201	TSPAN32	448	579	348	506	6.6	9.27	6.11624	8.23317	0.490103	0.428803	0.0700529	0.195291	no	no
ENSG00000064205	CCN5	0	3	0	0	0	0.04	0	0	#DIV/0!	#DIV/0!	0	0	no	no
ENSG00000064218	DMRT3	0	12	0	10	0	0.27	0	0.229074	#DIV/0!	#DIV/0!	0.561744	0.239157	no	no
ENSG00000064225	ST3GAL6	634	611	351	424	5.63	5.89	3.71567	4.15534	0.0651327	0.161346	0	0	no	no
ENSG00000064270	ATP2C2	0	5	5	4	0	0.04	0.0453848	0.0336134	#DIV/0!	-0.433176	0	0	no	no
ENSG00000064300	NGFR	0	1	0	0	0	0.01	0	0	#DIV/0!	#DIV/0!	0	0	no	no
ENSG00000064309	CDON	259	126	183	68	0.73	0.38	0.612944	0.210858	-0.941897	-1.53948	-0.765805	-1.06703	no	no
ENSG00000064313	TAF2	2314	2404	1879	1381	7.96	8.99	7.71411	5.24885	0.175553	-0.555499	0	-0.436792	no	no
ENSG00000064393	HIPK2	2698	3096	1868	802	9.66	12.04	7.9797	3.17172	0.31774	-1.33107	0.0210765	-1.18982	no	no
ENSG00000064419	TNPO3	3177	3132	2741	2591	38.01	40.71	39.1184	34.2334	0.0990042	-0.192441	-0.0251428	-0.100666	no	no
ENSG00000064489	BORCS8-MEF2B	1	10	0	0	0.03	0.32	0	0	3.41504	#DIV/0!	0.261513	0	no	no
ENSG00000064490	RFXANK	699	779	508	1192	15.62	18.91	13.5441	29.422	0.275755	1.11924	0	0.941662	no	no
ENSG00000064545	TMEM161A	367	322	444	765	6.26	5.96	9.03073	14.405	-0.0708503	0.673652	-0.021757	0.473621	no	no
ENSG00000064547	LPAR2	514	890	337	564	9.67	18.18	7.55943	11.7125	0.910764	0.631699	0.517364	0.400941	no	no
ENSG00000064601	CTSA	4357	8782	1850	5031	28.24	61.82	14.3007	36.0039	1.13033	1.33207	0.859998	1.24076	no	no
ENSG00000064607	SUGP2	3322	2900	2365	2272	21.95	20.81	18.6379	16.5762	-0.076944	-0.169125	-0.199791	-0.0707187	no	no
ENSG00000064651	SLC12A2	524	270	482	149	2.75	1.54	3.0194	0.864115	-0.836501	-1.80497	-0.794975	-1.49241	no	no
ENSG00000064652	SNX24	1	0	0	0	0.02	0	0	0	#NUM!	#DIV/0!	0	0	no	no
ENSG00000064666	CNN2	3129	3369	2632	4879	48.1	56.25	48.2537	82.8108	0.225816	0.779178	0	0.697898	no	no
ENSG00000064687	ABCA7	1148	1780	757	977	6.7	11.28	5.26718	6.29344	0.751534	0.256818	0.416765	0.0942635	no	no
ENSG00000064703	DDX20	1380	755	1324	1012	8.8	5.23	10.0656	7.12266	-0.750693	-0.498941	-0.807489	-0.359077	no	no
ENSG00000064726	BTBD1	3342	2742	2287	1825	45.99	40.98	37.5357	27.7302	-0.1664	-0.436807	-0.288098	-0.331683	no	no
ENSG00000064763	FAR2	519	698	431	443	2.12	3.1	2.10189	2.00008	0.548204	-0.0716287	0.144115	0	no	no
ENSG00000064787	BCAS1	0	40	3	0	0	0.23	0.0190071	0	#DIV/0!	#NUM!	2.43786	0	no	no
ENSG00000064886	CHI3L2	31	39	13	10	0.53	0.72	0.26329	0.1875	0.442005	-0.489759	0	0	no	no
ENSG00000064932	SBNO2	919	1542	997	1247	7.78	14.18	10.0656	11.6553	0.866015	0.211548	0.517906	0.0688737	no	no
ENSG00000064933	PMS1	1494	606	1227	781	15.34	6.76	15.0298	8.85669	-1.1822	-0.762988	-1.22959	-0.609714	no	no
ENSG00000064961	HMG20B	1791	953	1003	1593	25.98	15.02	17.3539	25.5166	-0.790517	0.556177	-0.8649	0.420861	no	no
ENSG00000064995	TAF11	1197	1108	804	953	9.7	9.75	7.77144	8.52804	0.00741747	0.134033	-0.060656	0	no	no
ENSG00000064999	ANKS1A	1056	557	1136	656	5.93	3.4	8.92088	4.76919	-0.802497	-0.903443	-0.836502	-0.73929	no	no
ENSG00000065000	AP3D1	3449	2938	3922	4130	20.71	19.16	30.3878	29.6246	-0.11223	-0.0366953	-0.236171	0	no	no
ENSG00000065029	ZNF76	1195	1086	810	1088	9.86	9.73	7.97028	9.91125	-0.0191478	0.314437	-0.0863948	0.158642	no	no
ENSG00000065054	SLC9A3R2	0	14	0	5	0	0.24	0	0.0878574	#DIV/0!	#DIV/0!	0.811387	0	no	no
ENSG00000065057	NTHL1	222	79	207	291	5.11	1.98	5.68474	7.39851	-1.36782	0.380141	-1.1435	0.0754683	no	no
ENSG00000065060	UHRF1BP1	2235	1555	1401	761	13.07	9.88	9.77257	4.91435	-0.403676	-0.991736	-0.50167	-0.841006	no	no
ENSG00000065135	GNAI3	2336	2424	2195	2030	14.45	16.29	16.1965	13.8673	0.172917	-0.223989	0	-0.120837	no	no
ENSG00000065150	IPO5	11293	3302	13303	7835	65.38	20.77	91.8626	50.0887	-1.65435	-0.874994	-1.79676	-0.827391	no	no
ENSG00000065154	OAT	3459	2820	1648	2234	57.12	50.58	32.4609	40.7378	-0.175429	0.327665	-0.2986	0.21857	no	no
ENSG00000065183	WDR3	2327	416	2378	1067	12.67	2.46	15.4431	6.41501	-2.36469	-1.26744	-2.39497	-1.14413	no	no
ENSG00000065243	PKN2	795	814	624	389	6.45	7.17	6.03769	3.48455	0.152674	-0.793023	0	-0.576786	no	no
ENSG00000065268	WDR18	833	312	1067	1892	20.41	8.31	31.1892	51.2003	-1.29636	0.715104	-1.28384	0.586593	no	no
ENSG00000065308	TRAM2	2017	2309	2069	1213	16.01	19.91	19.5931	10.6344	0.31452	-0.881602	0.00373156	-0.760535	no	no
ENSG00000065320	NTN1	57	27	109	110	0.5	0.26	1.1339	1.05938	-0.943416	-0.0980722	-0.392989	0	no	no
ENSG00000065328	MCM10	928	472	901	608	9.52	5.26	11.0204	6.88472	-0.855899	-0.678703	-0.875065	-0.502949	no	no
ENSG00000065357	DGKA	697	774	297	318	3.86	4.66	1.96276	1.94558	0.271729	-0.0126837	0	0	no	no
ENSG00000065361	ERBB3	4	3	0	3	0.02	0.02	0	0.0158265	0	#DIV/0!	0	0	no	no
ENSG00000065371	ROPN1	0	1	0	0	0	0.01	0	0	#DIV/0!	#DIV/0!	0	0	no	no
ENSG00000065413	ANKRD44	1604	1532	736	606	7	7.26	3.82942	2.91903	0.0526146	-0.391636	-0.03545	-0.207851	no	no
ENSG00000065427	KARS1	4019	2586	3899	4181	55.51	38.8	64.2299	63.764	-0.516691	-0.0105037	-0.640624	0	no	no
ENSG00000065457	ADAT1	590	397	389	326	5.4	3.94	4.24313	3.29204	-0.454764	-0.366146	-0.44313	-0.114583	no	no
ENSG00000065485	PDIA5	950	200	785	891	13.07	2.99	12.8808	13.5351	-2.12804	0.0714852	-2.07742	0	no	no
ENSG00000065491	TBC1D22B	809	867	475	542	13.07	15.22	9.15615	9.6723	0.219709	0.0791178	0	0	no	no
ENSG00000065518	NDUFB4	1533	1398	595	706	45.7	45.26	21.1543	23.2379	-0.0139576	0.135531	-0.0979753	0	no	no
ENSG00000065526	SPEN	4701	2574	5041	1562	18.35	10.91	23.4658	6.73148	-0.750129	-1.80156	-0.875792	-1.70471	no	no
ENSG00000065534	MYLK	17	100	23	11	0.03	0.19	0.0486691	0.0215491	2.66297	-1.17538	1.60813	0	no	no
ENSG00000065548	ZC3H15	3700	2202	3757	2808	68.41	44.22	82.855	57.3305	-0.629508	-0.531286	-0.747513	-0.447773	no	no
ENSG00000065559	MAP2K4	549	435	439	360	5.38	4.63	5.13158	3.89583	-0.216594	-0.397472	-0.20965	-0.159267	no	no
ENSG00000065600	PACC1	911	558	553	585	17.47	11.63	12.6513	12.3902	-0.587029	-0.0300904	-0.616111	0	no	no
ENSG00000065613	SLK	3251	3165	2356	1207	22.44	23.73	19.3937	9.19823	0.0806394	-1.07616	-0.0439429	-0.957687	no	no
ENSG00000065615	CYB5R4	718	659	529	438	4.18	4.16	3.66929	2.81262	-0.00691941	-0.383584	-0.0317983	-0.167142	no	no
ENSG00000065618	COL17A1	1	4	0	1	0.01	0.03	0	0.0088398	1.58496	#DIV/0!	0	0	no	no
ENSG00000065621	GSTO2	25	25	16	14	0.14	0.15	0.10757	0.0871387	0.0995357	-0.303893	0	0	no	no
ENSG00000065665	SEC61A2	182	373	84	72	2.6	5.79	1.43147	1.13592	1.15505	-0.33364	0.643877	0	no	no
ENSG00000065675	PRKCQ	234	169	155	166	3.99	3.13	3.14878	3.12198	-0.350226	-0.0123326	-0.220564	0	no	no
ENSG00000065717	TLE2	72	54	59	78	0.97	0.79	0.948746	1.16119	-0.296132	0.291512	0	0	no	no
ENSG00000065802	ASB1	618	515	340	363	4.67	4.23	3.06325	3.02776	-0.142765	-0.0168128	-0.152016	0	no	no
ENSG00000065809	FAM107B	12780	6577	12468	8030	101.87	56.95	118.541	70.6802	-0.838962	-0.746006	-0.996545	-0.698172	no	no
ENSG00000065833	ME1	2	2	0	0	0.03	0.04	0	0	0.415037	#DIV/0!	0	0	no	no
ENSG00000065882	TBC1D1	2177	1350	1435	1949	12.75	8.59	10.605	13.3346	-0.569767	0.330436	-0.662289	0.213592	no	no
ENSG00000065883	CDK13	2072	2339	2101	1263	4.68	5.74	5.69534	3.16963	0.294542	-0.845469	0	-0.726266	no	no
ENSG00000065923	SLC9A7	1	6	0	9	0.01	0.04	0	0.0557146	2	#DIV/0!	0	0	no	no
ENSG00000065970	FOXJ2	727	952	421	381	6.46	9.19	4.46164	3.73808	0.508531	-0.255277	0.134774	-0.0183053	no	no
ENSG00000065978	YBX1	30529	26378	30848	37640	503.13	472.19	606.364	684.963	-0.0915637	0.175842	-0.2717	0.149893	no	no
ENSG00000065989	PDE4A	7	16	4	6	0.06	0.14	0.0394758	0.0548193	1.22239	0.473715	0	0	no	no
ENSG00000066027	PPP2R5A	1522	2116	814	1175	21.6	32.62	13.7802	18.4153	0.594725	0.418312	0.273575	0.26524	no	no
ENSG00000066044	ELAVL1	3626	1967	3226	3226	29.14	17.17	30.9226	28.6278	-0.763111	-0.111248	-0.87755	-0.0278599	no	no
ENSG00000066084	DIP2B	1778	1831	1109	622	9.61	10.75	7.14983	3.71249	0.161728	-0.94552	0	-0.777842	no	no
ENSG00000066117	SMARCD1	2178	1722	1921	2069	24.85	21.34	26.1464	26.0709	-0.219686	-0.00417145	-0.319809	0	no	no
ENSG00000066135	KDM4A	1795	2200	593	722	19.37	25.79	7.63371	8.60458	0.412988	0.172719	0.0977477	0	no	no
ENSG00000066136	NFYC	1104	1337	1141	1151	10.31	13.56	12.7117	11.8715	0.395313	-0.0986585	0.050779	0	no	no
ENSG00000066185	ZMYND12	4	60	7	22	0.1	1.67	0.214185	0.623196	4.06178	1.54083	1.98404	0	no	no
ENSG00000066230	SLC9A3	303	260	151	113	2.95	2.75	1.75127	1.21329	-0.101283	-0.529473	-0.0264858	-0.113419	no	no
ENSG00000066248	NGEF	1	1	0	0	0.01	0.01	0	0	0	#DIV/0!	0	0	no	no
ENSG00000066279	ASPM	1353	548	1038	664	6.31	2.78	5.77537	3.42028	-1.18256	-0.755799	-1.22345	-0.589409	no	no
ENSG00000066294	CD84	258	227	143	111	1.56	1.49	1.03111	0.740976	-0.0662337	-0.476703	0	-0.0535113	no	no
ENSG00000066322	ELOVL1	1453	848	1110	1564	32.44	20.57	29.5589	38.5579	-0.657232	0.383433	-0.721118	0.251643	no	no
ENSG00000066336	SPI1	2699	1250	3075	3758	74.02	37.24	100.591	113.811	-0.991062	0.178131	-1.0849	0.0963672	no	no
ENSG00000066379	ZNRD1	529	546	44	93	8.06	9.04	0.799643	1.56472	0.165543	0.96848	0	0.359954	no	no
ENSG00000066405	CLDN18	16	8	9	2	0.24	0.13	0.16167	0.0332605	-0.884523	-2.28117	0	0	no	no
ENSG00000066422	ZBTB11	1242	1231	1036	578	8.47	9.11	8.42201	4.35006	0.105089	-0.95313	0	-0.779361	no	no
ENSG00000066427	ATXN3	634	606	331	373	3.69	3.83	2.29519	2.39448	0.0537236	0.0610968	0	0	no	no
ENSG00000066455	GOLGA5	782	758	778	452	13.65	14.37	16.1994	8.713	0.0741591	-0.894695	0	-0.69675	no	no
ENSG00000066557	LRRC40	1023	943	649	601	20.13	20.16	15.234	13.0604	0.00214847	-0.222101	-0.0550815	-0.0323654	no	no
ENSG00000066629	EML1	55	47	48	26	0.34	0.32	0.358704	0.179878	-0.0874628	-0.99577	0	-0.188346	no	no
ENSG00000066651	TRMT11	70	164	49	66	0.68	1.74	0.571471	0.712612	1.35548	0.318437	0.663674	0	no	no
ENSG00000066654	THUMPD1	1553	1302	1656	955	13.37	12.17	16.9991	9.07571	-0.13567	-0.905378	-0.217336	-0.76935	no	no
ENSG00000066697	MSANTD3	293	246	150	174	4.98	4.55	3.0435	3.26846	-0.130279	0.102877	-0.0514608	0	no	no
ENSG00000066735	KIF26A	0	1	0	0	0	0.01	0	0	#DIV/0!	#DIV/0!	0	0	no	no
ENSG00000066739	ATG2B	1136	1661	559	414	4.46	7.08	2.61674	1.79416	0.666706	-0.544465	0.329916	-0.3273	no	no
ENSG00000066777	ARFGEF1	3063	2881	2385	1229	15.5	15.83	14.3919	6.86584	0.030393	-1.06775	-0.0903472	-0.950225	no	no
ENSG00000066827	ZFAT	248	300	267	168	1.56	2.05	2.00202	1.16621	0.394078	-0.779626	0	-0.450293	no	no
ENSG00000066855	MTFR1	1166	846	687	605	14.09	11.11	9.90412	8.07468	-0.342813	-0.294623	-0.400462	-0.107784	no	no
ENSG00000066923	STAG3	10	64	6	2	0.06	0.45	0.0458337	0.0141441	2.90689	-1.69621	1.28733	0	no	no
ENSG00000066926	FECH	1074	1624	612	1045	5.4	8.87	3.67012	5.80172	0.715975	0.660652	0.375613	0.489907	no	no
ENSG00000066933	MYO9A	1563	896	791	307	4.3	2.68	2.59776	0.933409	-0.682104	-1.47669	-0.751359	-1.25196	no	no
ENSG00000067064	IDI1	4779	1093	2090	1927	62.27	15.47	32.4811	27.7253	-2.00906	-0.228394	-2.10521	-0.122594	no	no
ENSG00000067066	SP100	1108	1386	984	890	4.39	5.96	4.64597	3.89029	0.441091	-0.256101	0.0987287	-0.101083	no	no
ENSG00000067082	KLF6	880	1725	420	524	8.02	17.08	4.5656	5.2734	1.09063	0.20793	0.743131	0	no	no
ENSG00000067113	PLPP1	19	11	4	18	0.55	0.35	0.137951	0.57471	-0.652077	2.05868	0	0.0391391	no	no
ENSG00000067141	NEO1	814	701	476	383	5.6	5.24	3.90381	2.90798	-0.09586	-0.424865	-0.131848	-0.194914	no	no
ENSG00000067167	TRAM1	5483	6988	4140	3751	74.26	102.8	66.8792	56.0982	0.469183	-0.253603	0.200314	-0.178133	no	no
ENSG00000067177	PHKA1	0	0	0	1	0	0	0	0.00972935	#DIV/0!	#DIV/0!	0	0	no	no
ENSG00000067182	TNFRSF1A	1818	1401	2188	3008	24.19	20.25	36.4578	46.4016	-0.256489	0.347944	-0.345715	0.253517	no	no
ENSG00000067191	CACNB1	6	32	0	2	0.05	0.27	0	0.0174106	2.43296	#DIV/0!	0.612064	0	no	no
ENSG00000067208	EVI5	140	158	121	62	0.95	1.16	0.975453	0.462726	0.288125	-1.07591	0	-0.555611	no	no
ENSG00000067221	STOML1	140	110	92	153	0.75	0.64	0.587064	0.903858	-0.228819	0.622578	-0.010546	0.181693	no	no
ENSG00000067225	PKM	39359	27114	40160	63443	256.9	192.23	312.795	457.469	-0.418373	0.548454	-0.600238	0.526883	no	no
ENSG00000067248	DHX29	761	613	789	496	8.71	7.62	10.7675	6.26657	-0.192882	-0.780933	-0.219079	-0.589093	no	no
ENSG00000067334	DNTTIP2	1310	1847	1950	1518	9.75	14.93	17.3093	12.4746	0.61474	-0.47255	0.285406	-0.357907	no	no
ENSG00000067365	METTL22	220	281	142	251	1.49	2.07	1.14807	1.87874	0.474318	0.710549	0	0.359302	no	no
ENSG00000067369	TP53BP1	1769	994	1083	1005	7.63	4.66	5.56973	4.78501	-0.711353	-0.219085	-0.787809	-0.0723058	no	no
ENSG00000067445	TRO	0	2	0	0	0	0.02	0	0	#DIV/0!	#DIV/0!	0	0	no	no
ENSG00000067533	RRP15	617	439	830	659	4.38	3.39	7.03175	5.16871	-0.369646	-0.44408	-0.370841	-0.269287	no	no
ENSG00000067560	RHOA	13655	10808	12167	16890	159	136.7	168.98	217.167	-0.218014	0.361948	-0.383193	0.321873	no	no
ENSG00000067596	DHX8	1565	1359	1275	1231	8.39	7.91	8.15075	7.28545	-0.0849931	-0.161914	-0.168287	-0.0280045	no	no
ENSG00000067601	PMS2P4	37	59	33	40	0.2	0.34	0.279611	0.31377	0.765535	0.166286	0	0	no	no
ENSG00000067606	PRKCZ	131	170	120	148	0.95	1.34	1.04068	1.18826	0.496234	0.191315	0	0	no	no
ENSG00000067704	IARS2	5574	1950	3533	3008	75.42	28.66	57.0183	44.9428	-1.39591	-0.343337	-1.51612	-0.260267	no	no
ENSG00000067715	SYT1	1	1	0	0	0.01	0.01	0	0	0	#DIV/0!	0	0	no	no
ENSG00000067829	IDH3G	592	754	535	964	12.27	16.98	13.2281	22.0664	0.468701	0.738247	0.0757676	0.557458	no	no
ENSG00000067836	ROGDI	458	587	85	256	7.09	9.87	1.56999	4.37753	0.477264	1.47936	0.0599268	1.06236	no	no
ENSG00000067840	PDZD4	1	0	4	0	0.01	0	0.0614917	0	#NUM!	#NUM!	0	0	no	no
ENSG00000067842	ATP2B3	266	410	205	299	1.48	2.47	1.3584	1.83424	0.738914	0.433274	0.271472	0.129478	no	no
ENSG00000067900	ROCK1	3391	2091	2579	1197	17.13	11.47	15.5401	6.67741	-0.57866	-1.21864	-0.693332	-1.1016	no	no
ENSG00000067955	CBFB	2992	2522	2460	2160	35.99	32.95	35.2892	28.6861	-0.127318	-0.298875	-0.244908	-0.200112	no	no
ENSG00000067992	PDK3	1702	1901	784	896	5.46	6.62	2.99721	3.17118	0.27793	0.0813975	0	0	no	no
ENSG00000068001	HYAL2	367	53	297	244	4.64	0.73	4.48314	3.40978	-2.66816	-0.394829	-2.3945	-0.105429	no	no
ENSG00000068024	HDAC4	1	5	0	0	0	0.02	0	0	#DIV/0!	#DIV/0!	0	0	no	no
ENSG00000068028	RASSF1	1526	1361	1006	1456	23.18	22.46	18.2281	24.424	-0.0455226	0.422132	-0.129062	0.284482	no	no
ENSG00000068078	FGFR3	56	295	33	78	0.65	3.7	0.454253	0.994007	2.50901	1.12976	1.82511	0.441093	no	no
ENSG00000068097	HEATR6	394	384	395	313	3.13	3.31	3.74271	2.74564	0.0806686	-0.446938	0	-0.193471	no	no
ENSG00000068120	COASY	2273	1694	1705	2161	31.54	25.53	28.2195	33.1125	-0.304989	0.23068	-0.405564	0.12184	no	no
ENSG00000068137	PLEKHH3	277	324	180	330	3.23	4.1	2.50096	4.24481	0.34409	0.763222	0	0.453139	no	no
ENSG00000068305	MEF2A	1243	1724	818	524	9.76	14.7	7.65829	4.54173	0.590863	-0.753782	0.258075	-0.566442	no	no
ENSG00000068308	OTUD5	743	1036	700	1156	12.47	18.89	14.0155	21.4279	0.599161	0.612467	0.229335	0.451778	no	no
ENSG00000068323	TFE3	592	1293	573	1034	7.87	18.68	9.08926	15.1847	1.24706	0.740382	0.871784	0.56572	no	no
ENSG00000068354	TBC1D25	234	391	98	137	3.3	5.99	1.649	2.13415	0.86009	0.372075	0.374937	0	no	no
ENSG00000068366	ACSL4	3076	1444	1949	1044	17.26	8.8	13.0443	6.46873	-0.971857	-1.01186	-1.07312	-0.883481	no	no
ENSG00000068383	INPP5A	494	360	411	436	7.39	5.85	7.33555	7.20424	-0.337138	-0.0260578	-0.313346	0	no	no
ENSG00000068394	GPKOW	313	515	263	415	10.56	18.88	10.5856	15.464	0.838249	0.546801	0.389328	0.282706	no	no
ENSG00000068400	GRIPAP1	825	1386	884	1134	6.75	12.31	8.62341	10.2412	0.866871	0.248055	0.512002	0.0974061	no	no
ENSG00000068438	FTSJ1	1004	370	991	811	19.56	7.83	23.0269	17.4459	-1.32082	-0.400431	-1.32577	-0.241787	no	no
ENSG00000068489	PRR11	2731	1847	1412	1231	22.66	16.65	13.9742	11.2788	-0.444626	-0.309157	-0.552269	-0.178508	no	no
ENSG00000068615	REEP1	2	1	9	0	0.02	0.01	0.0865799	0	-1	#NUM!	0	0	no	no
ENSG00000068650	ATP11A	5335	3475	4464	1980	21.28	15.06	21.2422	8.72269	-0.498776	-1.28408	-0.634415	-1.19374	no	no
ENSG00000068654	POLR1A	3229	1008	4028	2589	9.17	3.11	13.649	8.12186	-1.56001	-0.748916	-1.64781	-0.664601	no	no
ENSG00000068697	LAPTM4A	1899	2863	1533	2254	68.73	112.55	66.1727	90.0745	0.711554	0.444882	0.40396	0.333678	no	no
ENSG00000068724	TTC7A	2290	1506	1714	1690	9.53	6.81	15.9306	14.5418	-0.484821	-0.131591	-0.582431	-0.0167278	no	no
ENSG00000068745	IP6K2	1015	944	717	920	10.1	10.2	8.50785	10.1065	0.0142139	0.248413	-0.0419784	0.0811797	no	no
ENSG00000068784	SRBD1	643	569	723	509	7.13	6.85	9.56364	6.23324	-0.0577981	-0.617578	-0.0724038	-0.423809	no	no
ENSG00000068796	KIF2A	3008	1630	1860	1219	12.9	7.59	9.51149	5.77099	-0.765199	-0.720852	-0.86988	-0.597458	no	no
ENSG00000068831	RASGRP2	1249	1146	2076	2532	11.49	11.45	22.7711	25.7118	-0.0050312	0.175223	-0.0759864	0.0757138	no	no
ENSG00000068878	PSME4	3942	3662	3742	2493	21.22	21.42	24.0298	14.8211	0.0135338	-0.697174	-0.118343	-0.610631	no	no
ENSG00000068885	IFT80	311	254	72	89	2.46	2.18	0.678649	0.77663	-0.17433	0.194561	-0.0977088	0	no	no
ENSG00000068903	SIRT2	764	1328	384	798	6.89	13	4.1292	7.94417	0.915936	0.944035	0.556359	0.735944	no	no
ENSG00000068912	ERLEC1	1131	1023	801	900	3.85	3.79	3.25561	3.38652	-0.0226606	0.0568752	-0.0891	0	no	no
ENSG00000068971	PPP2R5B	108	335	72	61	1.8	6.06	1.43001	1.12163	1.75132	-0.350435	1.17527	0	no	no
ENSG00000068976	PYGM	4	14	3	6	0.05	0.18	0.0429802	0.0795809	1.848	0.888752	0	0	no	no
ENSG00000069011	PITX1	407	190	709	892	6.62	3.35	13.7462	16.0107	-0.98267	0.220011	-0.894357	0.0511016	no	no
ENSG00000069018	TRPC7	0	1	0	0	0	0.02	0	0	#DIV/0!	#DIV/0!	0	0	no	no
ENSG00000069188	SDK2	0	6	0	0	0	0.03	0	0	#DIV/0!	#DIV/0!	0	0	no	no
ENSG00000069248	NUP133	2794	1995	2078	1824	25.71	19.94	22.8043	18.5314	-0.366664	-0.299338	-0.476688	-0.191858	no	no
ENSG00000069275	NUCKS1	18545	14295	13020	9923	160.89	134.71	134.73	95.0622	-0.256218	-0.503129	-0.427238	-0.458588	no	no
ENSG00000069329	VPS35	3528	3656	3597	2971	20.28	22.83	24.6627	18.8588	0.170873	-0.387093	0	-0.304087	no	no
ENSG00000069345	DNAJA2	1476	1595	1713	1279	16.68	19.58	23.0893	15.9601	0.231261	-0.532756	0	-0.408985	no	no
ENSG00000069399	BCL3	84	165	39	106	1.52	3.24	0.841183	2.11662	1.09192	1.33127	0.437737	0.710024	no	no
ENSG00000069424	KCNAB2	12241	12755	13085	14741	39.45	44.65	50.2945	52.4547	0.178635	0.0606729	0	0.0201906	no	no
ENSG00000069431	ABCC9	2	3	0	8	0.01	0.01	0	0.0282704	0	#DIV/0!	0	0	no	no
ENSG00000069493	CLEC2D	55	63	8	24	0.44	0.55	0.0767607	0.213192	0.321928	1.47371	0	0	no	no
ENSG00000069509	FUNDC1	138	195	111	166	6.14	9.43	5.89297	8.15887	0.619019	0.469376	0.0374606	0.0591836	no	no
ENSG00000069535	MAOB	1	0	0	0	0.02	0	0	0	#NUM!	#DIV/0!	0	0	no	no
ENSG00000069667	RORA	27	6	5	22	0.09	0.02	0.0196011	0.0798443	-2.16993	2.02626	-0.511273	0.154524	no	no
ENSG00000069696	DRD4	6	20	2	15	0.22	0.81	0.0889192	0.617402	1.88042	2.79564	0	0.377471	no	no
ENSG00000069702	TGFBR3	357	405	197	154	2.33	2.87	1.53277	1.10928	0.300721	-0.466513	0	-0.106478	no	no
ENSG00000069764	PLA2G10	3	3	2	0	0.22	0.24	0.177484	0	0.125531	#NUM!	0	0	no	no
ENSG00000069849	ATP1B3	2233	1568	1294	1802	47.74	36.41	32.9972	42.5411	-0.390864	0.366514	-0.488617	0.244131	no	no
ENSG00000069869	NEDD4	1461	1330	1051	800	9.05	8.95	7.76198	5.4698	-0.0160301	-0.504938	-0.0974347	-0.347769	no	no
ENSG00000069943	PIGB	526	403	385	402	6.48	5.39	5.65666	5.4681	-0.265709	-0.0489105	-0.251437	0	no	no
ENSG00000069956	MAPK6	2907	5652	2477	1561	24.67	52.11	25.0758	14.63	1.0788	-0.777371	0.793624	-0.669176	no	no
ENSG00000069966	GNB5	692	1148	223	262	2.9	5.23	1.1164	1.21431	0.850758	0.121276	0.479916	0	no	no
ENSG00000069974	RAB27A	3298	5824	3196	3043	16.26	31.2	38.0656	33.5536	0.940219	-0.182021	0.658261	-0.0971977	no	no
ENSG00000069998	HDHD5	900	389	612	1057	10.2	4.79	8.27413	13.2299	-1.09047	0.677124	-1.09614	0.506742	no	no
ENSG00000070010	UFD1	749	1309	464	593	4.8	9.12	3.55016	4.20045	0.925999	0.24266	0.562814	0.0346862	no	no
ENSG00000070018	LRP6	1	2	0	0	0.01	0.01	0	0	0	#DIV/0!	0	0	no	no
ENSG00000070019	GUCY2C	0	1	0	0	0	0.01	0	0	#DIV/0!	#DIV/0!	0	0	no	no
ENSG00000070031	SCT	0	5	0	1	0	0.58	0	0.117455	#DIV/0!	#DIV/0!	0	0	no	no
ENSG00000070047	PHRF1	1245	1152	1922	2095	12.04	12.1	22.1716	22.3737	0.00717166	0.0130943	-0.0639037	0	no	no
ENSG00000070061	ELP1	1431	837	1058	802	3.3	2.1	2.9102	2.04232	-0.652077	-0.510913	-0.716936	-0.354081	no	no
ENSG00000070081	NUCB2	6383	3256	7094	6215	39.58	21.93	52.467	42.5547	-0.851866	-0.302093	-0.987977	-0.243964	no	no
ENSG00000070087	PFN2	9	3	1	1	0.14	0.05	0.0184961	0.0171234	-1.48543	-0.111248	0	0	no	no
ENSG00000070159	PTPN3	0	1	0	0	0	0.01	0	0	#DIV/0!	#DIV/0!	0	0	no	no
ENSG00000070182	SPTB	230	338	242	184	0.87	1.39	1.09148	0.7683	0.675998	-0.506549	0.180077	-0.179126	no	no
ENSG00000070190	DAPP1	389	474	207	327	4.74	6.28	3.00957	4.40142	0.405877	0.548412	0	0.250926	no	no
ENSG00000070214	SLC44A1	3367	1912	1776	1567	15.23	9.39	9.73705	7.95361	-0.697719	-0.291874	-0.809422	-0.175761	no	no
ENSG00000070269	TMEM260	446	374	221	210	3.09	2.82	1.82708	1.60729	-0.131912	-0.184905	-0.107987	0	no	no
ENSG00000070366	SMG6	445	671	414	269	2.36	3.86	2.61429	1.57259	0.709814	-0.733272	0.298576	-0.471181	no	no
ENSG00000070367	EXOC5	2237	1993	1788	1058	10.04	9.71	9.56704	5.24091	-0.0482161	-0.868255	-0.152337	-0.738398	no	no
ENSG00000070371	CLTCL1	2241	935	1591	1554	12.47	5.65	10.5624	9.55115	-1.14214	-0.145195	-1.21974	-0.0256838	no	no
ENSG00000070388	FGF22	6	19	15	17	0.12	0.42	0.360075	0.3778	1.80735	0.0693247	0	0	no	no
ENSG00000070404	FSTL3	298	372	183	313	5.5	7.45	4.02647	6.37572	0.437809	0.663071	0	0.351569	no	no
ENSG00000070413	DGCR2	1431	866	1686	2180	14.28	9.39	20.0737	24.0291	-0.604799	0.259476	-0.669333	0.150508	no	no
ENSG00000070423	RNF126	983	663	1230	1363	15.93	11.67	23.7783	24.394	-0.448942	0.0368797	-0.48878	0	no	no
ENSG00000070444	MNT	540	576	427	456	3.47	4.02	3.27495	3.23782	0.21226	-0.0164498	0	0	no	no
ENSG00000070476	ZXDC	820	812	854	865	6.26	6.73	7.77606	7.2917	0.104444	-0.0927835	0	0	no	no
ENSG00000070495	JMJD6	413	668	484	563	3.87	6.8	5.41116	5.82726	0.813201	0.10688	0.394933	0	no	no
ENSG00000070501	POLB	441	754	172	302	6.01	11.16	2.79548	4.54407	0.8929	0.700892	0.483899	0.381199	no	no
ENSG00000070540	WIPI1	328	635	72	164	5.39	11.34	1.41194	2.97741	1.07306	1.07638	0.636372	0.605195	no	no
ENSG00000070601	FRMPD1	2	1	0	0	0.02	0.01	0	0	-1	#DIV/0!	0	0	no	no
ENSG00000070610	GBA2	682	844	475	641	7.94	10.68	6.59975	8.24523	0.427701	0.321149	0.0457277	0.118027	no	no
ENSG00000070614	NDST1	3658	3808	2761	2572	21.52	24.33	19.3746	16.7089	0.177058	-0.213548	0	-0.121762	no	no
ENSG00000070669	ASNS	6	3	4	0	0.07	0.04	0.0545211	0	-0.807355	#NUM!	0	0	no	no
ENSG00000070718	AP3M2	163	249	95	84	1.45	2.41	1.01015	0.826901	0.73298	-0.288786	0.185048	0	no	no
ENSG00000070731	ST6GALNAC2	1	1	0	0	0.02	0.02	0	0	0	#DIV/0!	0	0	no	no
ENSG00000070748	CHAT	23	21	17	31	0.2	0.19	0.172203	0.290714	-0.0740006	0.755486	0	0	no	no
ENSG00000070756	PABPC1	63295	32683	67323	65483	370.98	208.07	470.639	423.803	-0.834272	-0.151227	-1.01976	-0.132981	no	no
ENSG00000070759	TESK2	4	2	0	0	0.07	0.04	0	0	-0.807355	#DIV/0!	0	0	no	no
ENSG00000070761	CFAP20	487	262	345	327	11.84	6.92	10.0014	8.77606	-0.774825	-0.188553	-0.727001	0	no	no
ENSG00000070770	CSNK2A2	1450	1216	1152	817	7.83	7.13	7.41845	4.87073	-0.13511	-0.60698	-0.212529	-0.453791	no	no
ENSG00000070778	PTPN21	11	3	4	13	0.08	0.02	0.0348025	0.104714	-2	1.58919	0	0	no	no
ENSG00000070785	EIF2B3	621	343	851	763	10.19	6.11	16.6492	13.8197	-0.73791	-0.268724	-0.720194	-0.101644	no	no
ENSG00000070808	CAMK2A	1	163	4	6	0.01	1.04	0.0281548	0.039098	6.70044	0.473715	4.51282	0	no	no
ENSG00000070814	TCOF1	3048	825	4070	3221	14.91	4.38	23.7439	17.3964	-1.76728	-0.448768	-1.84307	-0.369817	no	no
ENSG00000070831	CDC42	550	451	5322	5903	1.26	1.12	21.8183	22.4042	-0.169925	0.0382323	-0.162366	0	no	no
ENSG00000070882	OSBPL3	1437	1663	1194	771	9.94	12.49	9.85044	5.88867	0.329456	-0.742248	0.000824895	-0.587543	no	no
ENSG00000070886	EPHA8	0	3	0	0	0	0.03	0	0	#DIV/0!	#DIV/0!	0	0	no	no
ENSG00000070915	SLC12A3	0	3	0	0	0	0.03	0	0	#DIV/0!	#DIV/0!	0	0	no	no
ENSG00000070950	RAD18	1449	1177	1252	874	11.61	10.24	11.9632	7.73151	-0.181152	-0.629777	-0.257381	-0.482156	no	no
ENSG00000070961	ATP2B1	1743	2339	1445	821	10.27	14.96	10.1506	5.33921	0.542674	-0.926863	0.22911	-0.780559	no	no
ENSG00000070985	TRPM5	0	13	0	5	0	0.14	0	0.0779674	#DIV/0!	#DIV/0!	0.691827	0	no	no
ENSG00000071051	NCK2	1107	924	833	791	20.82	18.88	18.6855	16.4266	-0.141111	-0.185886	-0.200287	-0.019493	no	no
ENSG00000071054	MAP4K4	5383	6133	4160	4059	25.19	31.17	23.2157	20.9709	0.307307	-0.146707	0.0364428	-0.0728398	no	no
ENSG00000071073	MGAT4A	1222	2233	529	417	7.1	14.08	3.66358	2.6736	0.987756	-0.454468	0.661388	-0.2351	no	no
ENSG00000071082	RPL31	7116	10393	1580	3297	75.45	119.69	19.981	38.6002	0.66571	0.949982	0.405782	0.847235	no	no
ENSG00000071127	WDR1	7000	8064	6374	8069	21.22	26.55	54.3454	63.6915	0.323287	0.228943	0.0602541	0.172538	no	no
ENSG00000071189	SNX13	970	1064	567	425	3.31	3.94	2.30467	1.59929	0.251364	-0.527133	0	-0.312238	no	no
ENSG00000071205	ARHGAP10	85	96	102	205	0.44	0.54	0.632901	1.17761	0.295456	0.895807	0	0.491136	no	no
ENSG00000071242	RPS6KA2	315	596	157	206	2.14	4.39	1.26981	1.54247	1.03661	0.280632	0.597706	0	no	no
ENSG00000071243	ING3	322	390	277	265	3.46	4.56	3.55486	3.14847	0.398262	-0.175141	0	0	no	no
ENSG00000071246	VASH1	571	197	205	153	4.42	1.66	1.89401	1.30867	-1.41286	-0.53334	-1.34836	-0.175822	no	no
ENSG00000071462	BUD23	1109	793	978	1395	7.81	6.07	8.21676	10.8504	-0.363626	0.401111	-0.416999	0.261089	no	no
ENSG00000071537	SEL1L	2700	3230	2087	1329	15.81	20.55	14.579	8.59493	0.378301	-0.762337	0.0820165	-0.644834	no	no
ENSG00000071539	TRIP13	1291	242	1391	1046	21.76	4.43	27.9683	19.4707	-2.2963	-0.522487	-2.27067	-0.385403	no	no
ENSG00000071553	ATP6AP1	2162	3098	2409	3325	21.29	33.13	28.2882	36.1469	0.637962	0.353672	0.335904	0.263744	no	no
ENSG00000071564	TCF3	4105	3874	5103	5812	37.72	38.67	55.9184	58.9611	0.0358851	0.0764415	-0.0974557	0.0118911	no	no
ENSG00000071575	TRIB2	715	1248	509	531	8.76	16.61	7.4376	7.18325	0.923049	-0.0502014	0.557352	0	no	no
ENSG00000071626	DAZAP1	5001	2423	4541	5045	30.41	16	32.9354	33.8753	-0.926474	0.0405967	-1.05149	0	no	no
ENSG00000071655	MBD3	1322	1118	705	1280	9.35	8.59	5.94859	9.99875	-0.122308	0.749201	-0.194566	0.591863	no	no
ENSG00000071794	HLTF	2341	1883	1070	523	21.74	19	11.8535	5.36382	-0.194353	-1.14398	-0.299309	-0.965462	no	no
ENSG00000071859	FAM50A	735	1080	607	1288	16.11	25.72	15.8728	31.1812	0.674934	0.974117	0.30584	0.809038	no	no
ENSG00000071889	FAM3A	320	276	296	519	3.51	3.29	3.8747	6.28963	-0.0933834	0.69889	-0.0270752	0.45486	no	no
ENSG00000071894	CPSF1	4289	2881	3940	4091	39.61	28.9	43.4023	41.7213	-0.454795	-0.0569897	-0.582334	0	no	no
ENSG00000071909	MYO3B	7	2	2	5	0.05	0.01	0.0162054	0.0375069	-2.32193	1.21068	0	0	no	no
ENSG00000071967	CYBRD1	1487	1591	756	947	16.09	18.7	9.7546	11.3122	0.216874	0.213731	0	0.0499872	no	no
ENSG00000071994	PDCD2	2385	1181	2530	2348	20.61	11.08	26.0711	22.4	-0.895387	-0.218953	-0.983785	-0.122969	no	no
ENSG00000072042	RDH11	1873	1673	976	938	19.06	18.49	11.8465	10.5404	-0.0438029	-0.168541	-0.139109	-0.0152937	no	no
ENSG00000072062	PRKACA	1567	1306	772	838	11.96	10.83	6.63557	6.66831	-0.143184	0.00710182	-0.226221	0	no	no
ENSG00000072071	ADGRL1	1445	951	1078	608	9.53	6.81	8.47639	4.42595	-0.484821	-0.937462	-0.552619	-0.767695	no	no
ENSG00000072110	ACTN1	4956	5712	6645	7668	19.36	24.24	30.9669	33.0824	0.324311	0.0953336	0.0506122	0.0389173	no	no
ENSG00000072121	ZFYVE26	1488	3996	1090	1741	5.24	15.29	4.57944	6.77168	1.54495	0.56434	1.23434	0.434668	no	no
ENSG00000072135	PTPN18	495	272	550	875	4.83	2.88	6.40328	9.43103	-0.745954	0.558604	-0.700257	0.376074	no	no
ENSG00000072163	LIMS2	1	6	0	8	0.01	0.04	0	0.0566087	2	#DIV/0!	0	0	no	no
ENSG00000072182	ASIC4	1	53	0	1	0.01	0.61	0	0.0117679	5.93074	#DIV/0!	2.85934	0	no	no
ENSG00000072195	SPEG	3	5	0	0	0.01	0.02	0	0	1	#DIV/0!	0	0	no	no
ENSG00000072201	LNX1	22	25	48	19	0.22	0.27	0.569563	0.208721	0.295456	-1.44828	0	-0.553933	no	no
ENSG00000072210	ALDH3A2	0	13	0	1	0	0.05	0	0.00402983	#DIV/0!	#DIV/0!	0.691827	0	no	no
ENSG00000072274	TFRC	3241	7137	5097	5321	10.44	24.96	43.6416	42.1784	1.2575	-0.0491985	0.978783	0	no	no
ENSG00000072310	SREBF1	2978	1531	2952	3341	20.24	11.3	23.925	25.0682	-0.840887	0.0673397	-0.943506	0	no	no
ENSG00000072364	AFF4	888	2193	619	328	4.4	11.81	3.66175	1.79632	1.42443	-1.02749	1.08196	-0.799028	no	no
ENSG00000072401	UBE2D1	390	267	273	289	6.27	4.66	5.23516	5.13069	-0.428135	-0.029079	-0.369641	0	no	no
ENSG00000072415	MPP5	956	802	514	312	3.61	3.29	2.31374	1.30022	-0.133911	-0.83147	-0.181861	-0.591303	no	no
ENSG00000072422	RHOBTB1	292	174	128	145	3.42	2.21	1.78739	1.87451	-0.62995	0.0686615	-0.515549	0	no	no
ENSG00000072501	SMC1A	7523	2574	6526	3637	38.87	14.44	40.2128	20.7478	-1.42859	-0.954698	-1.55982	-0.885466	no	no
ENSG00000072506	HSD17B10	1247	847	1394	2665	24.72	18.24	32.9649	58.3442	-0.438573	0.823657	-0.497807	0.712673	no	no
ENSG00000072518	MARK2	1014	910	1044	842	4.72	4.6	5.80101	4.33138	-0.037153	-0.421477	-0.0919933	-0.266298	no	no
ENSG00000072571	HMMR	2074	1027	1607	1043	29.51	15.87	27.274	16.3881	-0.894902	-0.734878	-0.975169	-0.601733	no	no
ENSG00000072609	CHFR	3	17	0	3	0.01	0.06	0	0.0108306	2.58496	#DIV/0!	0.242544	0	no	no
ENSG00000072657	TRHDE	176	226	92	104	0.8	1.12	0.500613	0.523912	0.485427	0.0656302	0	0	no	no
ENSG00000072682	P4HA2	4	6	2	0	0.02	0.04	0.0131781	0	1	#NUM!	0	0	no	no
ENSG00000072694	FCGR2B	31	109	1	15	0.26	1	0.0100276	0.139252	1.94342	3.79564	1.05241	0.899627	no	no
ENSG00000072736	NFATC3	1687	1268	1264	773	10.72	8.75	9.57888	5.42323	-0.29295	-0.820704	-0.376308	-0.66783	no	no
ENSG00000072756	TRNT1	807	469	312	316	3.11	1.97	3.58858	3.36486	-0.658719	-0.092869	-0.677531	0	no	no
ENSG00000072778	ACADVL	4581	12350	4077	5847	53.18	155.72	56.4469	74.9451	1.55	0.408941	1.2837	0.340316	no	no
ENSG00000072786	STK10	2744	3301	2885	3703	17.22	22.5	21.5959	25.662	0.38584	0.248876	0.0908799	0.165387	no	no
ENSG00000072803	FBXW11	1350	1213	876	599	13.54	13.22	10.4821	6.63565	-0.0345056	-0.659622	-0.110711	-0.482074	no	no
ENSG00000072818	ACAP1	2215	1428	1023	1736	16.7	11.7	9.20064	14.4545	-0.51334	0.651713	-0.608572	0.519407	no	no
ENSG00000072832	CRMP1	0	4	0	0	0	0.04	0	0	#DIV/0!	#DIV/0!	0	0	no	no
ENSG00000072849	DERL2	554	825	466	728	4.86	7.85	4.872	7.04634	0.691736	0.532361	0.301333	0.333394	no	no
ENSG00000072858	SIDT1	3	6	5	3	0.02	0.05	0.0427891	0.0237681	1.32193	-0.848213	0	0	no	no
ENSG00000072864	NDE1	991	687	569	690	6.75	5.08	4.6211	5.18792	-0.410059	0.16692	-0.451203	0	no	no
ENSG00000072952	IRAG1	102	251	78	152	0.74	1.98	0.676005	1.21958	1.4199	0.851278	0.818428	0.386506	no	no
ENSG00000072954	TMEM38A	642	442	321	245	12.03	8.99	7.1716	5.06744	-0.420244	-0.501039	-0.420458	-0.216973	no	no
ENSG00000072958	AP1M1	1875	1046	1536	2043	7.44	4.51	7.27283	8.95553	-0.722175	0.300263	-0.801711	0.186808	no	no
ENSG00000073008	PVR	833	801	757	686	7.64	7.98	8.28428	6.95015	0.0628161	-0.253332	0	-0.0766703	no	no
ENSG00000073050	XRCC1	554	319	218	402	11.29	7.06	5.29981	9.04776	-0.677305	0.77162	-0.650055	0.490027	no	no
ENSG00000073060	SCARB1	3264	2552	3532	3223	12.27	10.42	15.8329	13.3755	-0.23578	-0.243329	-0.355428	-0.161759	no	no
ENSG00000073067	CYP2W1	2	16	1	12	0.04	0.35	0.0239104	0.265631	3.12928	3.47371	0.506067	0.539388	no	no
ENSG00000073111	MCM2	4574	1685	4837	4579	54.28	21.72	68.4606	59.9993	-1.3214	-0.190328	-1.43427	-0.121307	no	no
ENSG00000073146	MOV10L1	16	63	6	4	0.13	0.56	0.0582659	0.0359612	2.10692	-0.69621	0.965042	0	no	no
ENSG00000073150	PANX2	1	11	0	0	0.02	0.22	0	0	3.45943	#DIV/0!	0.419182	0	no	no
ENSG00000073169	SELENOO	419	583	314	824	10.06	15.2	8.98946	21.8395	0.595441	1.28063	0.172822	1.05864	no	no
ENSG00000073331	ALPK1	378	596	172	290	1.72	2.94	0.93122	1.45356	0.773408	0.642397	0.347587	0.32026	no	no
ENSG00000073350	LLGL2	28	111	49	109	0.2	0.85	0.411885	0.848239	2.08746	1.04223	1.20057	0.470051	no	no
ENSG00000073417	PDE8A	945	926	913	649	6.61	7.03	7.6122	5.00951	0.0888744	-0.603644	0	-0.431687	no	no
ENSG00000073464	CLCN4	97	393	57	30	0.72	3.16	0.503019	0.245099	2.13386	-1.03725	1.55209	-0.288735	no	no
ENSG00000073536	NLE1	471	196	471	533	4.81	2.18	5.74094	6.01451	-1.14171	0.0671609	-1.06986	0	no	no
ENSG00000073578	SDHA	859	611	24	41	5.52	4.27	0.18403	0.291053	-0.370432	0.661342	-0.40313	0	no	no
ENSG00000073584	SMARCE1	409	459	156	192	1.24	1.51	0.563643	0.642232	0.284208	0.188313	0	0	no	no
ENSG00000073598	FNDC8	1	0	4	0	0.04	0	0.197437	0	#NUM!	#NUM!	0	0	no	no
ENSG00000073605	GSDMB	65	189	56	71	0.62	1.95	0.63287	0.742841	1.65313	0.231145	0.972603	0	no	no
ENSG00000073614	KDM5A	2339	2541	1432	1186	10.88	12.84	7.94437	6.09134	0.238967	-0.383175	0	-0.251643	no	no
ENSG00000073670	ADAM11	56	204	29	38	0.65	2.58	0.402095	0.487781	1.98886	0.278699	1.27529	0	no	no
ENSG00000073711	PPP2R3A	5	2	10	2	0.04	0.02	0.0857211	0.0158719	-1	-2.43318	0	0	no	no
ENSG00000073712	FERMT2	2	12	1	0	0.01	0.09	0.00788537	0	3.16993	#NUM!	0.0265542	0	no	no
ENSG00000073734	ABCB11	7	7	0	0	0.05	0.06	0	0	0.263034	#DIV/0!	0	0	no	no
ENSG00000073737	DHRS9	234	26	162	119	3.49	0.42	2.8829	1.96053	-3.05477	-0.55628	-2.58079	-0.152453	no	no
ENSG00000073754	CD5L	0	6	0	0	0	0.15	0	0	#DIV/0!	#DIV/0!	0	0	no	no
ENSG00000073792	IGF2BP2	113	45	88	52	1.19	0.51	1.1018	0.602745	-1.22239	-0.870239	-0.831947	-0.287424	no	no
ENSG00000073803	MAP3K13	34	38	17	8	0.15	0.18	0.0900092	0.0392138	0.263034	-1.19871	0	0	no	no
ENSG00000073849	ST6GAL1	1644	654	1148	688	8.26	3.57	6.87583	3.8149	-1.21022	-0.84989	-1.2641	-0.688476	no	no
ENSG00000073861	TBX21	0	1	0	0	0	0.02	0	0	#DIV/0!	#DIV/0!	0	0	no	no
ENSG00000073905	VDAC1P1	45	5	15	21	2.97	0.36	1.18043	1.52996	-3.04439	0.374179	-1.51192	0	no	no
ENSG00000073910	FRY	612	670	270	266	1.82	2.16	0.955768	0.871729	0.247093	-0.132781	0	0	no	no
ENSG00000073921	PICALM	2124	3500	1328	1185	18.74	33.54	13.9739	11.5438	0.839762	-0.275616	0.53926	-0.141718	no	no
ENSG00000073969	NSF	2025	2368	1852	2172	22.64	28.75	24.6935	26.811	0.344688	0.118692	0.0351274	0.0124016	no	no
ENSG00000074054	CLASP1	1484	2124	1242	1177	7.55	11.73	7.57549	6.64625	0.635654	-0.188798	0.314755	-0.0524771	no	no
ENSG00000074071	MRPS34	960	618	283	500	49.19	34.39	17.2946	28.2882	-0.516376	0.709878	-0.551636	0.460678	no	no
ENSG00000074181	NOTCH3	14	26	16	3	0.08	0.17	0.113493	0.0197007	1.08746	-2.52629	0	-0.341286	no	no
ENSG00000074201	CLNS1A	2048	767	1677	1997	25.01	10.18	24.4297	26.9324	-1.29677	0.140704	-1.36421	0.0294081	no	no
ENSG00000074211	PPP2R2C	0	1	0	0	0	0.01	0	0	#DIV/0!	#DIV/0!	0	0	no	no
ENSG00000074219	TEAD2	5	11	12	7	0.09	0.22	0.268727	0.145124	1.28951	-0.888855	0	0	no	no
ENSG00000074266	EED	635	708	296	374	5.22	6.32	2.9019	3.39448	0.275875	0.226194	0	0	no	no
ENSG00000074276	CDHR2	12	25	3	0	0.12	0.28	0.037095	0	1.22239	#NUM!	0	0	no	no
ENSG00000074319	TSG101	570	677	401	402	8.96	11.56	7.52116	6.98035	0.367571	-0.107654	0	0	no	no
ENSG00000074356	NCBP3	3155	2058	2101	1636	11.99	8.5	9.52499	6.86646	-0.496297	-0.472151	-0.610428	-0.361718	no	no
ENSG00000074370	ATP2A3	4632	2510	4119	5700	37.6	22.13	39.8777	51.0886	-0.764729	0.35742	-0.889898	0.288634	no	no
ENSG00000074410	CA12	0	2	0	0	0	0.02	0	0	#DIV/0!	#DIV/0!	0	0	no	no
ENSG00000074416	MGLL	2689	2939	2369	2652	13.32	15.81	13.993	14.502	0.247243	0.051555	0	0	no	no
ENSG00000074527	NTN4	0	3	0	0	0	0.04	0	0	#DIV/0!	#DIV/0!	0	0	no	no
ENSG00000074582	BCS1L	534	273	698	806	8.84	4.91	13.7852	14.7368	-0.848323	0.0963052	-0.808021	0	no	no
ENSG00000074590	NUAK1	0	1	0	0	0	0.01	0	0	#DIV/0!	#DIV/0!	0	0	no	no
ENSG00000074603	DPP8	2000	1800	1346	782	10.96	10.71	8.79677	4.73147	-0.0332893	-0.894685	-0.132056	-0.74416	no	no
ENSG00000074621	SLC24A1	225	456	184	273	1.39	3.05	1.35172	1.8567	1.13372	0.457948	0.657533	0.138474	no	no
ENSG00000074657	ZNF532	0	3	1	0	0	0.02	0.00567754	0	#DIV/0!	#NUM!	0	0	no	no
ENSG00000074660	SCARF1	14	95	9	9	0.16	1.17	0.121236	0.112239	2.87036	-0.111248	1.72166	0	no	no
ENSG00000074695	LMAN1	5334	3781	3910	2088	49.17	37.86	42.9867	21.252	-0.377104	-1.01629	-0.514195	-0.925581	no	no
ENSG00000074696	HACD3	3095	3150	3931	2938	24.41	26.99	36.9792	25.5869	0.144953	-0.53131	0	-0.449667	no	no
ENSG00000074706	IPCEF1	566	769	487	260	3.73	5.51	3.83022	1.89312	0.562877	-1.01666	0.167443	-0.759781	no	no
ENSG00000074755	ZZEF1	2139	1703	1695	1166	7.53	6.51	7.11945	4.53405	-0.209992	-0.650965	-0.308977	-0.523548	no	no
ENSG00000074771	NOX3	0	2	0	0	0	0.06	0	0	#DIV/0!	#DIV/0!	0	0	no	no
ENSG00000074800	ENO1	44617	38483	48971	80316	478.59	448.38	626.538	951.31	-0.0940683	0.602512	-0.279091	0.583098	no	no
ENSG00000074803	SLC12A1	6	2	4	8	0.03	0.01	0.0207926	0.038499	-1.58496	0.888752	0	0	no	no
ENSG00000074842	MYDGF	2114	1316	1976	2756	70.83	47.89	78.9617	101.958	-0.564636	0.368745	-0.655144	0.269693	no	no
ENSG00000074855	ANO8	369	1388	180	172	4.13	16.85	2.40002	2.12316	2.02853	-0.176836	1.62643	0	no	no
ENSG00000074935	TUBE1	663	835	276	223	5.23	7.16	2.59892	1.94402	0.453149	-0.418872	0.0692579	-0.117322	no	no
ENSG00000074964	ARHGEF10L	346	610	164	222	2.43	4.66	1.37596	1.72435	0.939374	0.325616	0.503602	0	no	no
ENSG00000074966	TXK	2	56	1	17	0.03	0.98	0.0192539	0.303024	5.02975	3.97622	2.46164	1.09862	no	no
ENSG00000075043	KCNQ2	0	2	0	0	0	0.01	0	0	#DIV/0!	#DIV/0!	0	0	no	no
ENSG00000075073	TACR2	0	4	1	0	0	0.08	0.0228384	0	#DIV/0!	#NUM!	0	0	no	no
ENSG00000075089	ACTR6	405	747	241	211	5.94	11.91	4.2179	3.41879	1.00364	-0.303038	0.587468	0	no	no
ENSG00000075131	TIPIN	516	328	630	634	10.54	7.28	15.3495	14.3006	-0.533865	-0.102117	-0.506205	0	no	no
ENSG00000075151	EIF4G3	3939	2455	3871	1564	18.54	12.55	21.7355	8.13008	-0.562954	-1.41871	-0.684928	-1.31847	no	no
ENSG00000075188	NUP37	681	404	530	815	10.92	7.04	10.1402	14.4357	-0.633326	0.50956	-0.632009	0.322376	no	no
ENSG00000075213	SEMA3A	1	0	0	0	0.01	0	0	0	#NUM!	#DIV/0!	0	0	no	no
ENSG00000075218	GTSE1	652	191	786	564	8.87	2.82	12.7529	8.47184	-1.65324	-0.590082	-1.58569	-0.405259	no	no
ENSG00000075223	SEMA3C	1	3	0	0	0.01	0.03	0	0	1.58496	#DIV/0!	0	0	no	no
ENSG00000075234	TTC38	176	162	165	178	2.75	2.75	3.07744	3.07353	0	-0.00183636	0	0	no	no
ENSG00000075239	ACAT1	2677	2162	1137	1331	25.52	22.39	12.9283	14.0111	-0.188774	0.116031	-0.300309	0	no	no
ENSG00000075240	GRAMD4	1928	478	1457	1501	22.01	5.93	19.8391	18.9214	-1.89206	-0.0683245	-1.93019	0	no	no
ENSG00000075275	CELSR1	4	32	2	7	0.01	0.12	0.00831834	0.0269535	3.58496	1.69611	1.00527	0	no	no
ENSG00000075290	WNT8B	6	22	5	1	0.16	0.62	0.155629	0.0288159	1.9542	-2.43318	0	0	no	no
ENSG00000075292	ZNF638	2830	2585	2419	1907	12.69	12.59	12.9413	9.44501	-0.0114138	-0.454354	-0.128409	-0.351796	no	no
ENSG00000075303	SLC25A40	1371	1548	518	373	15.09	18.5	6.7994	4.53274	0.293932	-0.585024	0	-0.357621	no	no
ENSG00000075336	TIMM21	748	516	768	731	8.05	6.03	9.86177	8.69004	-0.416831	-0.182482	-0.432923	-0.00929074	no	no
ENSG00000075340	ADD2	1	6	0	0	0	0.03	0	0	#DIV/0!	#DIV/0!	0	0	no	no
ENSG00000075391	RASAL2	332	106	146	89	0.92	0.32	0.605879	0.341928	-1.52356	-0.825339	-1.36442	-0.376288	no	no
ENSG00000075399	VPS9D1	160	281	93	128	2.68	5.11	1.85816	2.36767	0.93109	0.349594	0.392215	0	no	no
ENSG00000075407	ZNF37A	1542	1755	1723	864	6.54	8.09	8.71739	4.04694	0.306849	-1.10707	0	-0.967548	no	no
ENSG00000075413	MARK3	1734	2216	1236	1477	4.51	6.26	3.83107	4.23832	0.473035	0.145744	0.157231	0.0162453	no	no
ENSG00000075415	SLC25A3	7425	5193	4529	6716	46.7	35.48	33.9746	46.6416	-0.396417	0.457162	-0.544197	0.392482	no	no
ENSG00000075420	FNDC3B	2434	2053	3053	1316	10.22	9.36	15.2911	6.10209	-0.126815	-1.32532	-0.234123	-1.21497	no	no
ENSG00000075426	FOSL2	1927	2176	1642	965	15.05	18.46	15.2998	8.32435	0.294639	-0.878101	0	-0.742303	no	no
ENSG00000075539	FRYL	2058	1683	1051	553	6.34	5.63	3.86112	1.88082	-0.171348	-1.03766	-0.26902	-0.861852	no	no
ENSG00000075568	TMEM131	2880	2742	3154	1834	12.36	12.78	16.1385	8.68785	0.0482091	-0.893437	-0.0703661	-0.795139	no	no
ENSG00000075618	FSCN1	1956	1853	1036	2009	29.59	30.44	18.6905	33.5547	0.0408587	0.844206	-0.0583282	0.715833	no	no
ENSG00000075624	ACTB	114587	79929	132468	229696	1455.43	1102.74	2006.83	3221.55	-0.400353	0.682834	-0.593252	0.671082	no	no
ENSG00000075643	MOCOS	1	6	0	0	0.01	0.06	0	0	2.58496	#DIV/0!	0	0	no	no
ENSG00000075651	PLD1	890	1275	544	602	5	7.78	3.6471	3.73642	0.637842	0.0349093	0.283093	0	no	no
ENSG00000075673	ATP12A	0	7	0	0	0	0.1	0	0	#DIV/0!	#DIV/0!	0	0	no	no
ENSG00000075702	WDR62	882	1102	1232	1362	4.04	5.48	6.72965	6.88763	0.439821	0.0334769	0.0806731	0	no	no
ENSG00000075711	DLG1	1040	1038	929	426	3.52	3.81	3.74551	1.59007	0.114216	-1.23607	0	-1.04035	no	no
ENSG00000075785	RAB7A	6101	8033	6760	5974	47.45	67.86	62.7079	51.3041	0.516153	-0.289574	0.250847	-0.230158	no	no
ENSG00000075790	BCAP29	54	83	4	2	0.54	0.9	0.0474552	0.0219667	0.736966	-1.11125	0	0	no	no
ENSG00000075826	SEC31B	476	598	260	253	3.36	4.58	2.18689	1.97009	0.446886	-0.150622	0.0341639	0	no	no
ENSG00000075856	SART3	2016	2708	1083	1089	14.77	21.55	9.4635	8.80973	0.545018	-0.103277	0.237988	0	no	no
ENSG00000075884	ARHGAP15	1000	763	916	1197	9.13	7.57	9.97686	12.0699	-0.270322	0.274756	-0.318117	0.127356	no	no
ENSG00000075886	TUBA3D	25	16	34	9	0.89	0.62	1.44335	0.35371	-0.521537	-2.02879	0	-0.490084	no	no
ENSG00000075914	EXOSC7	928	468	290	438	11.72	6.42	4.36957	6.10978	-0.868327	0.48363	-0.886813	0.22988	no	no
ENSG00000075945	KIFAP3	255	263	138	157	2.87	3.21	1.84999	1.94851	0.161523	0.0748487	0	0	no	no
ENSG00000075975	MKRN2	689	898	489	312	3.94	5.58	3.33567	1.97033	0.502069	-0.759536	0.123315	-0.517021	no	no
ENSG00000076003	MCM6	7777	3897	7379	5490	105.23	57.28	119.088	82.0265	-0.877443	-0.537867	-1.02009	-0.478239	no	no
ENSG00000076043	REXO2	619	1018	201	220	9.49	16.95	3.67493	3.72381	0.836805	0.0190604	0.457849	0	no	no
ENSG00000076053	RBM7	584	547	331	377	4.14	4.22	2.80138	2.95391	0.0276122	0.0764857	0	0	no	no
ENSG00000076067	RBMS2	26	88	59	38	0.16	0.6	0.441698	0.263371	1.90689	-0.745963	0.933546	-0.0534696	no	no
ENSG00000076108	BAZ2A	4252	3579	2299	1251	21.75	19.89	14.029	7.06734	-0.128972	-0.989172	-0.261534	-0.871567	no	no
ENSG00000076201	PTPN23	1275	1782	1372	1146	10.39	15.77	13.3351	10.3119	0.601987	-0.370921	0.270914	-0.236851	no	no
ENSG00000076242	MLH1	1834	1411	1609	1878	12.87	10.76	13.4724	14.5578	-0.258334	0.111785	-0.348559	0	no	no
ENSG00000076248	UNG	1539	717	1554	1380	16.34	8.27	40.7643	33.5135	-0.982449	-0.282566	-1.03954	-0.158641	no	no
ENSG00000076258	FMO4	22	222	16	22	0.48	5.31	0.42004	0.534693	3.46761	0.348184	2.51475	0	no	no
ENSG00000076321	KLHL20	478	514	375	240	6.3	7.36	5.89661	3.49376	0.224354	-0.755104	0	-0.478498	no	no
ENSG00000076344	RGS11	0	23	0	0	0	0.29	0	0	#DIV/0!	#DIV/0!	1.59384	0	no	no
ENSG00000076351	SLC46A1	1	10	0	0	0.01	0.08	0	0	3	#DIV/0!	0.261513	0	no	no
ENSG00000076356	PLXNA2	42	131	21	13	0.17	0.58	0.101221	0.0580107	1.77052	-0.803125	0.964202	0	no	no
ENSG00000076382	SPAG5	2110	1686	1175	1354	22.62	19.64	15.0273	16.0314	-0.203804	0.0933194	-0.303122	0	no	no
ENSG00000076513	ANKRD13A	2498	2393	1221	1277	19.02	19.79	11.086	10.734	0.0572544	-0.0465523	-0.055029	0	no	no
ENSG00000076554	TPD52	552	525	346	350	3.81	3.93	2.84674	2.66594	0.0447383	-0.0946647	0	0	no	no
ENSG00000076555	ACACB	716	1780	289	354	2.76	7.45	1.32888	1.50697	1.43257	0.181432	1.07656	0	no	no
ENSG00000076641	PAG1	1866	3884	893	506	9.47	21.41	5.40627	2.83601	1.17685	-0.93077	0.874096	-0.744533	no	no
ENSG00000076650	GPATCH1	382	389	378	397	4.78	5.29	5.64453	5.4883	0.146257	-0.0404948	0	0	no	no
ENSG00000076662	ICAM3	660	521	90	221	13.25	11.36	2.15425	4.8973	-0.22203	1.1848	-0.233748	0.767782	no	no
ENSG00000076685	NT5C2	2173	3290	1500	1035	13.31	21.88	10.9555	6.99832	0.717102	-0.646579	0.416616	-0.511253	no	no
ENSG00000076706	MCAM	1	8	1	0	0.01	0.07	0.00899136	0	2.80735	#NUM!	0	0	no	no
ENSG00000076716	GPC4	1	4	0	0	0.01	0.05	0	0	2.32193	#DIV/0!	0	0	no	no
ENSG00000076770	MBNL3	1863	525	1270	630	8.01	2.45	6.59754	3.02991	-1.70902	-1.12265	-1.75098	-0.959581	no	no
ENSG00000076826	CAMSAP3	0	19	0	0	0	0.24	0	0	#DIV/0!	#DIV/0!	1.29616	0	no	no
ENSG00000076864	RAP1GAP	2	3	0	0	0.02	0.03	0	0	0.584963	#DIV/0!	0	0	no	no
ENSG00000076924	XAB2	975	1201	986	2008	11.72	15.69	14.1413	26.6617	0.420873	0.914852	0.0671043	0.784357	no	no
ENSG00000076928	ARHGEF1	2720	2945	2629	3679	17.65	20.75	20.3436	26.3559	0.233443	0.373552	0	0.287709	no	no
ENSG00000076944	STXBP2	795	1264	759	1497	7.33	12.65	9.55499	17.447	0.787252	0.868655	0.428164	0.719175	no	no
ENSG00000076984	MAP2K7	1039	1187	690	756	11.3	14.02	8.94973	9.07808	0.311164	0.0205423	0	0	no	no
ENSG00000077044	DGKD	2804	3572	1994	1972	16.03	22.19	13.6005	12.4522	0.469135	-0.127253	0.175529	-0.0208494	no	no
ENSG00000077080	ACTL6B	1	3	0	0	0.02	0.08	0	0	2	#DIV/0!	0	0	no	no
ENSG00000077092	RARB	5	1	2	2	0.03	0.01	0.014131	0.0130823	-1.58496	-0.111248	0	0	no	no
ENSG00000077097	TOP2B	15308	6608	11995	8419	45.94	21.54	126.238	82.0276	-1.09273	-0.62196	-1.25169	-0.574428	no	no
ENSG00000077147	TM9SF3	7097	4467	5608	3820	52.99	36.23	49.9391	31.4925	-0.548535	-0.665161	-0.692898	-0.59496	no	no
ENSG00000077150	NFKB2	807	571	377	550	8.09	6.22	5.33701	7.20826	-0.379225	0.43362	-0.404826	0.209398	no	no
ENSG00000077152	UBE2T	770	533	594	760	22.32	16.78	23.9951	28.4224	-0.411594	0.244289	-0.430924	0.0604747	no	no
ENSG00000077157	PPP1R12B	951	1203	559	369	2.53	3.47	1.77057	1.08203	0.455798	-0.710475	0.104518	-0.485927	no	no
ENSG00000077232	DNAJC10	6412	4901	4613	3284	14.32	11.89	12.2877	8.09843	-0.268283	-0.601499	-0.413102	-0.525078	no	no
ENSG00000077235	GTF3C1	3147	2135	3194	3058	15.23	11.22	18.4352	16.3404	-0.440843	-0.174023	-0.554763	-0.0892939	no	no
ENSG00000077254	USP33	2841	3718	1803	1484	22.98	32.66	17.3925	13.2529	0.507146	-0.392156	0.215462	-0.274748	no	no
ENSG00000077312	SNRPA	2314	1686	1345	1951	55.02	43.55	38.1458	51.2263	-0.337283	0.42536	-0.438448	0.306328	no	no
ENSG00000077327	SPAG6	394	44	222	115	5.69	0.69	3.82222	1.83304	-3.04376	-1.06017	-2.72697	-0.67659	no	no
ENSG00000077348	EXOSC5	291	78	271	376	4.39	1.28	4.872	6.25802	-1.77808	0.361192	-1.56455	0.0940579	no	no
ENSG00000077380	DYNC1I2	4174	4834	3573	3922	36.3	45.67	37.0651	37.6662	0.331277	0.023206	0.0518187	0	no	no
ENSG00000077420	APBB1IP	1956	1549	1934	2071	28.48	24.5	33.584	33.2941	-0.217167	-0.0125078	-0.311539	0	no	no
ENSG00000077454	LRCH4	567	926	366	500	4.46	7.91	3.43187	4.34041	0.826634	0.338837	0.4399	0.108118	no	no
ENSG00000077458	FAM76B	694	653	443	249	6.44	6.58	4.90186	2.55075	0.0310269	-0.942409	0	-0.677489	no	no
ENSG00000077463	SIRT6	291	540	277	587	5.92	11.94	6.72436	13.1923	1.01213	0.972227	0.559455	0.728164	no	no
ENSG00000077514	POLD3	1481	586	1190	921	15.06	6.47	14.4362	10.3437	-1.21888	-0.480936	-1.26326	-0.333919	no	no
ENSG00000077522	ACTN2	0	2	0	0	0	0.01	0	0	#DIV/0!	#DIV/0!	0	0	no	no
ENSG00000077549	CAPZB	5228	4028	3858	6704	15.32	12.82	13.4838	21.6917	-0.25702	0.685921	-0.39492	0.617963	no	no
ENSG00000077585	GPR137B	96	163	102	129	2.33	4.29	2.95052	3.45461	0.880648	0.227554	0.244928	0	no	no
ENSG00000077616	NAALAD2	22	25	29	13	0.17	0.21	0.269989	0.112048	0.304855	-1.26879	0	-0.100861	no	no
ENSG00000077684	JADE1	1462	934	907	872	9.04	6.27	6.68666	5.95154	-0.527857	-0.168022	-0.595079	-0.00906193	no	no
ENSG00000077713	SLC25A43	411	192	358	346	8.1	4.11	8.41519	7.52953	-0.978784	-0.160435	-0.894853	0	no	no
ENSG00000077721	UBE2A	1264	1944	1054	1268	11.79	19.7	13.5083	15.0449	0.740632	0.155432	0.410805	0.015437	no	no
ENSG00000077782	FGFR1	462	496	199	348	1.5	1.75	0.77205	1.24992	0.222392	0.695071	0	0.397538	no	no
ENSG00000077800	FKBP6	0	2	0	0	0	0.03	0	0	#DIV/0!	#DIV/0!	0	0	no	no
ENSG00000077935	SMC1B	443	240	475	424	5.83	3.43	7.45323	6.15925	-0.765287	-0.275111	-0.70513	-0.0512122	no	no
ENSG00000077942	FBLN1	1	3	2	6	0.01	0.03	0.0183209	0.0508837	1.58496	1.47371	0	0	no	no
ENSG00000077943	ITGA8	1	0	0	0	0.01	0	0	0	#NUM!	#DIV/0!	0	0	no	no
ENSG00000077984	CST7	2075	1772	1903	3936	130.3	120.86	142.53	272.92	-0.1085	0.937207	-0.208276	0.843426	no	no
ENSG00000078018	MAP2	1	22	0	0	0	0.11	0	0	#DIV/0!	#DIV/0!	1.52494	0	no	no
ENSG00000078043	PIAS2	339	640	355	252	1.08	2.22	1.35104	0.887876	1.03953	-0.605643	0.602828	-0.329893	no	no
ENSG00000078053	AMPH	7	6	0	1	0.07	0.07	0	0.0112555	0	#DIV/0!	0	0	no	no
ENSG00000078061	ARAF	572	791	880	1158	9.39	14.1	17.2267	20.9864	0.586498	0.284812	0.194594	0.134661	no	no
ENSG00000078070	MCCC1	1382	1573	762	873	17.94	22.18	11.7957	12.511	0.306079	0.0849431	0	0	no	no
ENSG00000078098	FAP	96	86	29	55	0.77	0.75	0.277738	0.487654	-0.0379679	0.812131	0	0.0504104	no	no
ENSG00000078124	ACER3	1019	1536	561	409	2.47	4.04	1.62054	1.09378	0.709844	-0.567148	0.367487	-0.349397	no	no
ENSG00000078140	UBE2K	3925	4062	3146	2460	42.39	47.66	40.5299	29.3402	0.169055	-0.466108	0	-0.375989	no	no
ENSG00000078142	PIK3C3	558	777	416	432	2.06	3.12	1.83194	1.76122	0.598902	-0.0567998	0.202563	0	no	no
ENSG00000078177	N4BP2	1998	1767	1225	537	11.39	10.95	8.33238	3.38157	-0.0568369	-1.30104	-0.15675	-1.12791	no	no
ENSG00000078246	TULP3	232	203	225	194	4.08	3.88	4.72322	3.77024	-0.0725125	-0.325116	0	0	no	no
ENSG00000078269	SYNJ2	1856	1114	1250	953	8.3	5.41	6.66432	4.70381	-0.617483	-0.502628	-0.698448	-0.358578	no	no
ENSG00000078295	ADCY2	0	0	1	0	0	0	0.00378997	0	#DIV/0!	#NUM!	0	0	no	no
ENSG00000078304	PPP2R5C	2391	2857	1397	1734	9.3	12.08	6.5244	7.4973	0.377318	0.200524	0.0748244	0.0797461	no	no
ENSG00000078319	PMS2P1	315	148	103	173	2.29	1.17	0.964849	1.5003	-0.968839	0.63688	-0.845858	0.220852	no	no
ENSG00000078369	GNB1	10660	9718	9710	9688	92.95	92.04	100.98	93.2738	-0.0141939	-0.11452	-0.175475	-0.0665013	no	no
ENSG00000078399	HOXA9	1385	132	559	490	25.55	2.64	12.2994	9.98116	-3.27471	-0.301314	-3.17734	-0.0939341	no	no
ENSG00000078403	MLLT10	478	750	435	260	2.93	4.99	3.17954	1.75938	0.768139	-0.853751	0.364697	-0.591488	no	no
ENSG00000078487	ZCWPW1	56	135	53	131	0.94	2.47	1.06597	2.43923	1.39378	1.19425	0.651659	0.652806	no	no
ENSG00000078549	ADCYAP1R1	1	0	0	0	0.01	0	0	0	#NUM!	#DIV/0!	0	0	no	no
ENSG00000078618	NRDC	5398	5564	3521	3199	45.48	50.93	35.387	29.7648	0.163283	-0.249612	0	-0.167821	no	no
ENSG00000078668	VDAC3	3515	2667	3577	4793	61.83	50.95	75.0415	93.0896	-0.279225	0.310931	-0.401222	0.236628	no	no
ENSG00000078674	PCM1	7405	5331	7023	4698	28.93	22.62	32.7262	20.2674	-0.354967	-0.691288	-0.502895	-0.628231	no	no
ENSG00000078687	TNRC6C	461	586	456	251	2.22	3.06	2.73878	1.39565	0.462972	-0.972594	0.0483468	-0.709734	no	no
ENSG00000078699	CBFA2T2	853	1360	620	530	5.05	8.74	4.37506	3.46242	0.79135	-0.337523	0.437505	-0.139294	no	no
ENSG00000078747	ITCH	603	874	803	532	2.72	4.28	5.03687	3.08936	0.654004	-0.705221	0.268947	-0.518038	no	no
ENSG00000078795	PKD2L2	6	8	4	10	0.07	0.1	0.0573685	0.132777	0.514573	1.21068	0	0	no	no
ENSG00000078804	TP53INP2	529	478	281	386	7.08	6.95	4.48725	5.70653	-0.0267364	0.346783	-0.0236576	0.0838742	no	no
ENSG00000078808	SDF4	3890	3381	5402	7258	46.45	43.85	75.9899	94.5213	-0.0831018	0.314831	-0.212491	0.254366	no	no
ENSG00000078814	MYH7B	13	54	10	17	0.09	0.4	0.0809189	0.127353	2.152	0.654287	0.907584	0	no	no
ENSG00000078900	TP73	195	165	213	233	1.61	1.48	2.10053	2.12724	-0.121464	0.0182289	0	0	no	no
ENSG00000078902	TOLLIP	801	1074	768	1228	7.49	10.91	8.5662	12.6805	0.542613	0.565885	0.177501	0.411502	no	no
ENSG00000078967	UBE2D4	383	595	174	339	4.54	7.67	2.46271	4.44197	0.756534	0.85095	0.327001	0.538963	no	no
ENSG00000079101	CLUL1	1	3	0	0	0.01	0.05	0	0	2.32193	#DIV/0!	0	0	no	no
ENSG00000079134	THOC1	678	452	781	770	4.68	3.39	6.43526	5.87377	-0.465223	-0.131712	-0.470539	0	no	no
ENSG00000079150	FKBP7	357	125	304	176	2.98	1.13	3.02341	1.62049	-1.39899	-0.899743	-1.25639	-0.583068	no	no
ENSG00000079156	OSBPL6	2	0	0	0	0.01	0	0	0	#NUM!	#DIV/0!	0	0	no	no
ENSG00000079215	SLC1A3	566	422	701	284	1.49	1.21	2.20382	0.826584	-0.300305	-1.41477	-0.297041	-1.17969	no	no
ENSG00000079246	XRCC5	9178	5803	10628	7482	94	64.56	129.827	84.6143	-0.54202	-0.617622	-0.694182	-0.56716	no	no
ENSG00000079257	LXN	0	2	0	0	0	0.08	0	0	#DIV/0!	#DIV/0!	0	0	no	no
ENSG00000079263	SP140	7	260	17	7	0.07	2.83	0.203238	0.0774757	5.3373	-1.39136	3.65969	0	no	no
ENSG00000079277	MKNK1	850	795	556	635	5.89	5.99	4.5972	4.86075	0.0242884	0.0804241	-0.0200405	0	no	no
ENSG00000079308	TNS1	6	35	3	25	0.02	0.13	0.0122966	0.0948672	2.70044	2.94765	0.757202	0.851736	no	no
ENSG00000079313	REXO1	873	945	888	822	8.76	10.29	10.6219	9.10275	0.23224	-0.222669	0	-0.0604574	no	no
ENSG00000079332	SAR1A	2219	2217	1911	1763	17.96	19.49	18.445	15.7536	0.117947	-0.227543	0	-0.116911	no	no
ENSG00000079335	CDC14A	330	156	208	94	2.84	1.46	2.1322	0.892081	-0.959923	-1.2571	-0.845304	-0.842696	no	no
ENSG00000079337	RAPGEF3	115	365	40	76	0.53	1.83	0.220498	0.387856	1.78778	0.814752	1.22074	0.164962	no	no
ENSG00000079385	CEACAM1	4	77	1	7	0.04	0.85	0.0120742	0.0782467	4.40939	2.69611	2.36253	0	no	no
ENSG00000079387	SENP1	822	595	659	465	7.52	5.91	7.19294	4.69878	-0.347575	-0.614295	-0.374862	-0.411477	no	no
ENSG00000079393	DUSP13	0	66	0	2	0	1.71	0	0.0528271	#DIV/0!	#DIV/0!	3.18526	0	no	no
ENSG00000079432	CIC	1741	1547	1887	1571	8.83	8.52	11.4157	8.7987	-0.05156	-0.375659	-0.142279	-0.261251	no	no
ENSG00000079435	LIPE	7	5	4	6	0.08	0.06	0.0517216	0.0718249	-0.415037	0.473715	0	0	no	no
ENSG00000079459	FDFT1	12034	1373	4762	4242	129.56	16.06	61.1481	50.4284	-3.01208	-0.278071	-3.12541	-0.207398	no	no
ENSG00000079462	PAFAH1B3	609	344	181	240	24.01	14.73	8.51221	10.4493	-0.704878	0.295797	-0.687248	0	no	no
ENSG00000079482	OPHN1	0	2	0	0	0	0.01	0	0	#DIV/0!	#DIV/0!	0	0	no	no
ENSG00000079616	KIF22	1898	981	1797	2109	14.81	8.32	16.7277	18.175	-0.831916	0.119721	-0.909433	0.011836	no	no
ENSG00000079691	CARMIL1	237	291	119	131	1.93	2.58	1.15881	1.18099	0.41877	0.0273577	0	0	no	no
ENSG00000079739	PGM1	4351	2407	2262	3604	59.71	35.88	37.0253	54.6137	-0.734793	0.560753	-0.85799	0.47061	no	no
ENSG00000079785	DDX1	3239	2878	3555	3195	17.9	17.27	23.431	19.4954	-0.0516915	-0.265281	-0.17359	-0.183654	no	no
ENSG00000079805	DNM2	2848	3706	3266	3700	9.07	12.82	12.4084	13.014	0.499222	0.0687529	0.207245	0	no	no
ENSG00000079819	EPB41L2	4	2	0	0	0.02	0.01	0	0	-1	#DIV/0!	0	0	no	no
ENSG00000079931	MOXD1	0	2	0	0	0	0.02	0	0	#DIV/0!	#DIV/0!	0	0	no	no
ENSG00000079950	STX7	1338	2413	728	802	4.57	8.95	2.96468	3.02366	0.969694	0.0284162	0.647411	0	no	no
ENSG00000079974	RABL2B	354	131	351	340	3.15	1.26	3.7198	3.33582	-1.32193	-0.157184	-1.182	0	no	no
ENSG00000079999	KEAP1	1384	1641	1620	2394	21.67	27.91	30.2572	41.3951	0.365083	0.452182	0.0342294	0.34411	no	no
ENSG00000080007	DDX43	1	3	7	1	0.02	0.07	0.171489	0.0226804	1.80735	-2.9186	0	0	no	no
ENSG00000080031	PTPRH	53	193	23	40	0.68	2.7	0.353252	0.568758	1.98935	0.687119	1.26095	0	no	no
ENSG00000080166	DCT	1	17	0	0	0.01	0.14	0	0	3.80735	#DIV/0!	1.12097	0	no	no
ENSG00000080189	SLC35C2	1216	1133	1364	2259	8.83	8.93	11.8092	18.1064	0.0162467	0.616593	-0.0525165	0.501443	no	no
ENSG00000080200	CRYBG3	1136	1088	604	193	5.79	6.02	3.6713	1.08606	0.0562001	-1.7572	-0.00901406	-1.48125	no	no
ENSG00000080298	RFX3	164	277	99	47	0.82	1.51	0.591517	0.259981	0.880853	-1.18602	0.337547	-0.597008	no	no
ENSG00000080345	RIF1	3847	2019	3234	1188	11.85	6.75	11.8803	4.04031	-0.811928	-1.55603	-0.927011	-1.44254	no	no
ENSG00000080371	RAB21	1160	1932	948	887	4.04	7.32	3.94215	3.41476	0.857488	-0.207201	0.522373	-0.0506413	no	no
ENSG00000080493	SLC4A4	0	1	0	0	0	0.01	0	0	#DIV/0!	#DIV/0!	0	0	no	no
ENSG00000080503	SMARCA2	3003	2436	2688	2240	9.04	7.96	9.64671	7.44233	-0.183554	-0.374282	-0.299474	-0.278472	no	no
ENSG00000080561	MID2	1	0	0	0	0.01	0	0	0	#NUM!	#DIV/0!	0	0	no	no
ENSG00000080573	COL5A3	0	3	0	0	0	0.03	0	0	#DIV/0!	#DIV/0!	0	0	no	no
ENSG00000080603	SRCAP	331	182	46	42	1.36	0.81	0.22499	0.19018	-0.747613	-0.242492	-0.643302	0	no	no
ENSG00000080608	PUM3	1244	353	1953	1332	27.05	8.34	50.6534	31.9832	-1.69751	-0.663345	-1.70469	-0.544348	no	no
ENSG00000080618	CPB2	8	1	6	18	0.07	0.01	0.0597706	0.166005	-2.80735	1.47371	-0.0974181	0	no	no
ENSG00000080644	CHRNA3	17	11	2	6	0.2	0.14	0.0280335	0.0778593	-0.514573	1.47371	0	0	no	no
ENSG00000080709	KCNN2	414	64	448	265	3.79	0.64	4.89469	2.68043	-2.56605	-0.868754	-2.33732	-0.609482	no	no
ENSG00000080802	CNOT4	475	526	629	445	3.8	4.57	5.99737	3.92809	0.266195	-0.610502	0	-0.403065	no	no
ENSG00000080815	PSEN1	1429	1919	1264	1467	3.18	4.64	8.4801	9.11161	0.545098	0.103625	0.219085	0	no	no
ENSG00000080819	CPOX	1345	780	615	566	23.84	15.02	13.0001	11.0764	-0.666499	-0.231032	-0.724285	-0.0358117	no	no
ENSG00000080822	CLDND1	1265	1691	590	544	13.58	19.73	7.55719	6.45087	0.538907	-0.228356	0.204992	-0.029138	no	no
ENSG00000080823	MOK	41	43	51	98	0.21	0.24	0.309797	0.551117	0.192645	0.831037	0	0.255949	no	no
ENSG00000080824	HSP90AA1	25149	27505	44810	27261	276.06	327.95	586.687	330.434	0.248494	-0.82823	0.0108463	-0.80263	no	no
ENSG00000080839	RBL1	1146	1180	1066	680	10.77	12.04	11.944	7.05361	0.160817	-0.759848	0	-0.59552	no	no
ENSG00000080845	DLGAP4	501	308	239	265	3.19	2.13	1.81553	1.86364	-0.582703	0.0377342	-0.548458	0	no	no
ENSG00000080854	IGSF9B	0	4	0	0	0	0.01	0	0	#DIV/0!	#DIV/0!	0	0	no	no
ENSG00000080947	CROCCP3	22	45	8	23	0.18	0.4	0.0773166	0.205789	1.152	1.41231	0.0825295	0	no	no
ENSG00000080986	NDC80	891	605	671	597	14.03	10.35	12.5994	10.378	-0.438884	-0.279829	-0.470969	-0.091286	no	no
ENSG00000081014	AP4E1	1343	1520	671	613	10.22	12.56	6.08899	5.14985	0.297441	-0.241673	0	-0.0544215	no	no
ENSG00000081019	RSBN1	1097	702	665	408	9	6.26	6.50799	3.69655	-0.523762	-0.816033	-0.571076	-0.605535	no	no
ENSG00000081026	MAGI3	248	111	132	46	1.65	0.8	1.04693	0.337763	-1.04439	-1.63208	-0.8677	-1.064	no	no
ENSG00000081041	CXCL2	4	31	5	8	0.16	1.35	0.238676	0.353541	3.07682	0.566824	0.954607	0	no	no
ENSG00000081052	COL4A4	0	5	0	0	0	0.03	0	0	#DIV/0!	#DIV/0!	0	0	no	no
ENSG00000081059	TCF7	0	0	0	2	0	0	0	0.0122424	#DIV/0!	#DIV/0!	0	0	no	no
ENSG00000081087	OSTM1	547	1633	468	383	2.26	7.34	5.86506	4.44362	1.69946	-0.400412	1.3235	-0.169573	no	no
ENSG00000081154	PCNP	4330	3424	3074	2796	79.56	68.34	67.3694	56.7293	-0.219313	-0.248	-0.351021	-0.160481	no	no
ENSG00000081177	EXD2	3	5	0	0	0.03	0.05	0	0	0.736966	#DIV/0!	0	0	no	no
ENSG00000081181	ARG2	1	11	1	3	0.02	0.29	0.029218	0.0811489	3.85798	1.47371	0.419182	0	no	no
ENSG00000081189	MEF2C	400	302	275	184	1.9	1.56	1.56119	0.967058	-0.284453	-0.690973	-0.239057	-0.37233	no	no
ENSG00000081237	PTPRC	5946	3606	3993	2489	21.55	14.2	29.065	16.7729	-0.601797	-0.793154	-0.739788	-0.707672	no	no
ENSG00000081248	CACNA1S	0	20	0	0	0	0.17	0	0	#DIV/0!	#DIV/0!	1.37647	0	no	no
ENSG00000081307	UBA5	844	707	692	630	5.85	5.32	5.72099	4.82188	-0.13701	-0.246668	-0.173602	-0.0621145	no	no
ENSG00000081320	STK17B	2189	2736	1649	1279	18.65	25.32	16.7597	12.0345	0.441102	-0.477823	0.136522	-0.353019	no	no
ENSG00000081377	CDC14B	13	66	4	8	0.07	0.38	0.0254831	0.0471838	2.44057	0.888752	1.22118	0	no	no
ENSG00000081386	ZNF510	387	400	208	190	2.99	3.36	1.91907	1.6229	0.168316	-0.241832	0	0	no	no
ENSG00000081479	LRP2	0	3	0	0	0	0.01	0	0	#DIV/0!	#DIV/0!	0	0	no	no
ENSG00000081665	ZNF506	137	275	119	110	0.8	1.75	0.832686	0.712588	1.12928	-0.224706	0.566787	0	no	no
ENSG00000081692	JMJD4	188	132	17	74	2.44	1.86	0.262914	1.05952	-0.391579	2.01074	-0.219282	1.12714	no	no
ENSG00000081721	DUSP12	495	753	453	635	15.72	25.97	17.1569	22.2651	0.724245	0.375998	0.322237	0.169689	no	no
ENSG00000081760	AACS	667	593	530	662	2.33	2.25	2.20518	2.54999	-0.050405	0.209591	-0.0694007	0.0139717	no	no
ENSG00000081791	DELE1	1083	1291	795	1100	10.1	13.08	8.84224	11.3266	0.373007	0.357229	0.0261596	0.200965	no	no
ENSG00000081853	PCDHGA2	0	4	0	0	0	0.04	0	0	#DIV/0!	#DIV/0!	0	0	no	no
ENSG00000081870	HSPB11	634	568	397	753	11.8	11.48	8.81349	15.4762	-0.0396642	0.812263	-0.0538662	0.604398	no	no
ENSG00000081913	PHLPP1	626	562	478	419	3.87	3.77	3.52434	2.86006	-0.037769	-0.301308	-0.0497396	-0.0770493	no	no
ENSG00000081923	ATP8B1	2	19	2	1	0.02	0.16	0.0189909	0.00879074	3	-1.11125	0.785547	0	no	no
ENSG00000081985	IL12RB2	18	11	11	15	0.13	0.09	0.120994	0.152748	-0.530515	0.336211	0	0	no	no
ENSG00000082014	SMARCD3	780	1446	252	449	8.87	17.87	3.41877	5.63932	1.01053	0.722044	0.652581	0.458425	no	no
ENSG00000082068	WDR70	646	751	565	742	5.19	6.55	5.41267	6.58079	0.33576	0.281921	0	0.0945394	no	no
ENSG00000082074	FYB1	1826	2217	1544	1326	11.58	15.27	11.6782	9.28506	0.399065	-0.33084	0.0848313	-0.205403	no	no
ENSG00000082146	STRADB	553	373	333	436	9.74	7.14	6.99477	8.47865	-0.447998	0.277558	-0.432673	0.0334662	no	no
ENSG00000082153	BZW1	2119	2315	4045	3206	14.66	17.4	33.3876	24.4986	0.247202	-0.446613	0	-0.367453	no	no
ENSG00000082196	C1QTNF3	23	16	7	16	0.28	0.21	0.102735	0.217396	-0.415037	1.0814	0	0	no	no
ENSG00000082212	ME2	3826	3566	3988	2756	13.47	13.63	16.7412	10.7108	0.0170357	-0.644337	-0.112485	-0.561416	no	no
ENSG00000082213	C5orf22	1009	1507	733	570	13.62	22.09	11.7983	8.49382	0.697667	-0.474099	0.353294	-0.287023	no	no
ENSG00000082258	CCNT2	878	1027	843	545	5.41	6.87	6.19498	3.70783	0.344682	-0.740524	0	-0.55649	no	no
ENSG00000082269	FAM135A	113	77	73	26	0.6	0.45	0.465022	0.153333	-0.415037	-1.60063	-0.148725	-0.846241	no	no
ENSG00000082397	EPB41L3	1359	1369	1160	830	6.23	6.82	6.34363	4.20212	0.13054	-0.594189	0	-0.441921	no	no
ENSG00000082458	DLG3	2	18	0	0	0.01	0.14	0	0	3.80735	#DIV/0!	0.698118	0	no	no
ENSG00000082512	TRAF5	197	318	153	131	1.22	2.14	1.13171	0.897069	0.81073	-0.335212	0.298317	0	no	no
ENSG00000082515	MRPL22	656	658	387	534	6.97	7.6	4.90616	6.26733	0.124841	0.353259	0	0.129349	no	no
ENSG00000082516	GEMIN5	1632	323	2550	1330	16.18	3.48	30.1508	14.5587	-2.21705	-1.05032	-2.22265	-0.937108	no	no
ENSG00000082556	OPRK1	21	107	8	31	0.21	1.15	0.0941571	0.337782	2.45317	1.84295	1.477	0.240044	no	no
ENSG00000082641	NFE2L1	3075	6651	2943	2911	29.24	68.71	33.3839	30.5704	1.23258	-0.12702	0.950792	-0.0394686	no	no
ENSG00000082684	SEMA5B	0	2	0	0	0	0.01	0	0	#DIV/0!	#DIV/0!	0	0	no	no
ENSG00000082701	GSK3B	2448	2286	1664	1033	7.66	7.77	6.21371	3.57116	0.0205702	-0.799063	-0.0902444	-0.666436	no	no
ENSG00000082781	ITGB5	0	55	0	9	0	0.51	0	0.0853464	#DIV/0!	#DIV/0!	2.91451	0	no	no
ENSG00000082805	ERC1	926	681	950	562	3.27	2.62	4.00589	2.19393	-0.319724	-0.868605	-0.363163	-0.690462	no	no
ENSG00000082898	XPO1	13439	8088	9768	5509	31.54	20.62	27.3395	14.2748	-0.613138	-0.93752	-0.774422	-0.881173	no	no
ENSG00000082996	RNF13	773	1286	365	401	12.1	21.87	6.8172	6.93376	0.853946	0.0244582	0.492741	0	no	no
ENSG00000083067	TRPM3	0	1	4	0	0	0	0.0133368	0	#DIV/0!	#NUM!	0	0	no	no
ENSG00000083093	PALB2	1427	1311	1076	775	10.75	10.72	15.1265	10.0865	-0.00403175	-0.584657	-0.0830229	-0.426858	no	no
ENSG00000083097	DOP1A	470	400	289	147	2.62	2.42	1.91997	0.904117	-0.11456	-1.0865	-0.0936209	-0.748097	no	no
ENSG00000083099	LYRM2	687	1095	599	579	4.43	7.67	4.60791	4.1235	0.79192	-0.16024	0.420348	0	no	no
ENSG00000083123	BCKDHB	415	329	355	420	5.7	4.91	5.81934	6.3739	-0.215239	0.131323	-0.176655	0	no	no
ENSG00000083168	KAT6A	3186	2175	2568	1032	7.38	5.47	7.09823	2.64086	-0.43208	-1.42645	-0.546501	-1.30314	no	no
ENSG00000083223	TUT7	836	772	487	353	6.97	7	4.84559	3.25165	0.00619627	-0.575501	-0.0365075	-0.341423	no	no
ENSG00000083290	ULK2	0	2	0	0	0	0.01	0	0	#DIV/0!	#DIV/0!	0	0	no	no
ENSG00000083307	GRHL2	0	1	0	0	0	0.01	0	0	#DIV/0!	#DIV/0!	0	0	no	no
ENSG00000083312	TNPO1	6034	4835	4766	2168	25.77	22.43	24.2808	10.2254	-0.200263	-1.24766	-0.3439	-1.16098	no	no
ENSG00000083444	PLOD1	2455	1886	2262	2973	25.82	21.54	28.3744	34.5256	-0.261471	0.283073	-0.366742	0.1893	no	no
ENSG00000083454	P2RX5	146	23	32	35	2.03	0.35	0.530423	0.537096	-2.53605	0.0180354	-2.0194	0	no	no
ENSG00000083457	ITGAE	295	487	100	205	2.5	4.48	1.01081	1.91838	0.841571	0.924376	0.387088	0.517077	no	no
ENSG00000083520	DIS3	3156	2343	3523	2035	16.3	13.14	21.6985	11.6036	-0.310907	-0.903023	-0.427324	-0.809826	no	no
ENSG00000083535	PIBF1	648	403	518	324	8.68	5.86	8.27187	4.78994	-0.566794	-0.788206	-0.561751	-0.551147	no	no
ENSG00000083544	TDRD3	254	680	289	213	1.82	5.28	2.46531	1.68215	1.5366	-0.551464	1.08581	-0.249161	no	no
ENSG00000083635	NUFIP1	676	508	685	549	10.87	8.87	13.1358	9.74654	-0.293346	-0.430545	-0.30441	-0.238636	no	no
ENSG00000083642	PDS5B	2143	1694	1746	1194	9.09	7.81	8.83577	5.59391	-0.218958	-0.659498	-0.319201	-0.53374	no	no
ENSG00000083720	OXCT1	1125	615	976	754	15.35	9.12	15.8859	11.3617	-0.751133	-0.483564	-0.79231	-0.321143	no	no
ENSG00000083750	RRAGB	76	213	87	70	1.57	4.77	2.13843	1.59289	1.60322	-0.424908	0.952914	0	no	no
ENSG00000083799	CYLD	803	1764	284	365	3.47	8.28	1.46328	1.74106	1.2547	0.250758	0.903691	0	no	no
ENSG00000083807	SLC27A5	88	29	44	27	0.61	0.22	0.365893	0.207862	-1.47131	-0.815792	-0.982787	-0.0039633	no	no
ENSG00000083812	ZNF324	194	254	179	251	1.92	2.73	2.1131	2.74317	0.507795	0.37648	0	0.0487501	no	no
ENSG00000083814	ZNF671	4	5	0	0	0.06	0.09	0	0	0.584963	#DIV/0!	0	0	no	no
ENSG00000083817	ZNF416	40	63	22	33	0.88	1.5	0.576874	0.801094	0.769387	0.473715	0	0	no	no
ENSG00000083828	ZNF586	17	31	14	13	0.17	0.34	0.170488	0.146562	1	-0.218163	0	0	no	no
ENSG00000083838	ZNF446	35	56	13	57	0.41	0.71	0.181951	0.738577	0.792195	2.0212	0	0.970174	no	no
ENSG00000083844	ZNF264	2	1	0	0	0.01	0	0	0	#NUM!	#DIV/0!	0	0	no	no
ENSG00000083845	RPS5	7129	8536	6392	14148	110.28	143.42	117.933	241.66	0.379075	1.03501	0.116954	0.984286	no	no
ENSG00000083857	FAT1	16	20	1	1	0.06	0.08	0.00413008	0.00382358	0.415037	-0.111248	0	0	no	no
ENSG00000083896	YTHDC1	1589	1736	1496	1528	12.64	15	14.1951	13.4227	0.246966	-0.0807132	0	0	no	no
ENSG00000083937	CHMP2B	947	1600	770	835	6.43	11.8	6.23378	6.25833	0.875896	0.00567018	0.530133	0	no	no
ENSG00000084070	SMAP2	2834	2360	1652	1838	44.03	39.83	30.6149	31.534	-0.144631	0.0426755	-0.259621	0	no	no
ENSG00000084072	PPIE	612	658	547	890	3.08	3.59	3.2815	4.94295	0.221053	0.591017	0	0.408783	no	no
ENSG00000084073	ZMPSTE24	1767	1717	2012	1615	24.58	25.94	33.3835	24.8078	0.0776936	-0.428344	-0.0167597	-0.316439	no	no
ENSG00000084090	STARD7	4723	3525	3248	3458	59.84	48.51	49.0832	48.3786	-0.302828	-0.0208613	-0.43647	0	no	no
ENSG00000084092	NOA1	711	832	435	589	17.94	22.8	13.088	16.4063	0.345854	0.326005	0	0.113922	no	no
ENSG00000084093	REST	1670	2547	1414	1129	9.93	16.45	10.0299	7.41402	0.728222	-0.435984	0.414287	-0.302283	no	no
ENSG00000084110	HAL	655	530	365	360	7.12	6.26	4.73336	4.32205	-0.185715	-0.131147	-0.198654	0	no	no
ENSG00000084112	SSH1	1173	1517	657	472	4.51	6.34	3.01583	2.00583	0.491355	-0.588354	0.151541	-0.38628	no	no
ENSG00000084207	GSTP1	5056	4895	3339	7376	160.37	168.64	126.318	258.333	0.0725425	1.03217	-0.0684601	0.962055	no	no
ENSG00000084234	APLP2	28373	13355	22661	22401	212.71	108.75	202.634	185.443	-0.967872	-0.127896	-1.141	-0.0964489	no	no
ENSG00000084444	FAM234B	338	407	142	166	2.82	3.69	1.41225	1.52842	0.387926	0.114045	0	0	no	no
ENSG00000084463	WBP11	2547	1865	3080	2409	27.1	21.56	39.091	28.3057	-0.329936	-0.465744	-0.43646	-0.37467	no	no
ENSG00000084623	EIF3I	4107	2690	4208	5483	24.12	17.16	28.7839	34.7219	-0.49118	0.270583	-0.616344	0.201647	no	no
ENSG00000084628	NKAIN1	1	0	0	0	0.02	0	0	0	#NUM!	#DIV/0!	0	0	no	no
ENSG00000084636	COL16A1	0	22	0	0	0	0.14	0	0	#DIV/0!	#DIV/0!	1.52494	0	no	no
ENSG00000084652	TXLNA	3341	4292	3714	3482	36.55	51.01	48.4649	42.0654	0.480909	-0.204305	0.194896	-0.125319	no	no
ENSG00000084676	NCOA1	1290	2145	1279	839	8.04	14.51	9.50263	5.77094	0.85178	-0.719521	0.526406	-0.570751	no	no
ENSG00000084693	AGBL5	1366	405	818	992	14.47	4.66	10.3328	11.6008	-1.63466	0.166992	-1.65379	0.00840771	no	no
ENSG00000084710	EFR3B	27	39	22	38	0.14	0.22	0.137945	0.220585	0.652077	0.677248	0	0	no	no
ENSG00000084731	KIF3C	702	489	199	362	6.14	4.64	2.07468	3.49396	-0.404114	0.751974	-0.413277	0.456583	no	no
ENSG00000084733	RAB10	5558	6603	4880	3616	85.1	109.82	89.1246	61.1388	0.36791	-0.543734	0.0984073	-0.470293	no	no
ENSG00000084754	HADHA	15190	12646	11846	14352	196.23	177.45	182.528	204.73	-0.145133	0.165604	-0.313111	0.123774	no	no
ENSG00000084764	MAPRE3	66	138	49	74	1.02	2.31	0.901312	1.26015	1.17932	0.483496	0.476398	0	no	no
ENSG00000084774	CAD	6329	1861	6319	4903	41.94	13.4	49.9457	35.8775	-1.64609	-0.477279	-1.7666	-0.413595	no	no
ENSG00000085063	CD59	1	3	2	0	0.01	0.02	0.0126426	0	1	#NUM!	0	0	no	no
ENSG00000085185	BCORL1	483	400	563	444	3.38	3.04	4.70581	3.43574	-0.152952	-0.453823	-0.134417	-0.241203	no	no
ENSG00000085224	ATRX	1844	1379	1207	428	4.54	3.69	3.54212	1.16282	-0.299071	-1.60699	-0.388869	-1.41892	no	no
ENSG00000085231	AK6	691	745	258	331	18.07	21.16	8.04548	9.5559	0.227743	0.248213	0	0	no	no
ENSG00000085265	FCN1	679	239	172	285	5.01	1.91	1.51268	2.32046	-1.39124	0.617306	-1.3441	0.294096	no	no
ENSG00000085274	MYNN	336	450	107	137	3.64	5.29	1.38248	1.63873	0.539329	0.245318	0.0907656	0	no	no
ENSG00000085365	SCAMP1	1543	1111	1030	834	12.8	10.01	10.1891	7.63795	-0.354702	-0.415773	-0.430992	-0.25971	no	no
ENSG00000085377	PREP	1343	618	1019	925	8.43	4.21	7.62608	6.40885	-1.00171	-0.250876	-1.04604	-0.0986878	no	no
ENSG00000085382	HACE1	408	356	176	182	2.47	2.34	1.27153	1.2173	-0.0780025	-0.0628846	-0.0425635	0	no	no
ENSG00000085415	SEH1L	2142	1078	1969	1301	11.43	6.25	12.5369	7.66888	-0.870897	-0.70909	-0.954509	-0.589453	no	no
ENSG00000085433	WDR47	376	460	263	203	4.76	6.33	3.97351	2.8394	0.411244	-0.484831	0	-0.172037	no	no
ENSG00000085449	WDFY1	3807	3435	2016	1719	38.83	38.06	24.5279	19.3623	-0.0288961	-0.341174	-0.158442	-0.231204	no	no
ENSG00000085465	OVGP1	24	70	11	18	0.53	1.69	0.291299	0.441295	1.67296	0.599246	0.674614	0	no	no
ENSG00000085491	SLC25A24	2241	1893	1800	1596	18.64	17.1	17.8592	14.66	-0.124406	-0.284784	-0.2278	-0.169598	no	no
ENSG00000085511	MAP3K4	1616	788	1444	1338	12.02	6.37	12.8109	10.9896	-0.916072	-0.22124	-0.979645	-0.094091	no	no
ENSG00000085514	PILRA	82	217	23	53	2.31	6.63	0.771296	1.64543	1.52112	1.09311	0.883132	0.267436	no	no
ENSG00000085563	ABCB1	0	20	0	0	0	0.19	0	0	#DIV/0!	#DIV/0!	1.37647	0	no	no
ENSG00000085644	ZNF213	361	443	446	377	3.14	4.18	4.6202	3.61558	0.412738	-0.353727	0	-0.119318	no	no
ENSG00000085662	AKR1B1	4	21	0	0	0.06	0.35	0	0	2.54432	#DIV/0!	0.320217	0	no	no
ENSG00000085719	CPNE3	1476	1335	767	547	12.26	12.04	7.59758	5.01624	-0.0261236	-0.598933	-0.107193	-0.411506	no	no
ENSG00000085721	RRN3	1186	1853	1053	760	16.03	27.21	16.9777	11.3442	0.763363	-0.581682	0.430003	-0.422264	no	no
ENSG00000085733	CTTN	162	250	178	160	1.3	2.19	1.7094	1.42251	0.752419	-0.265053	0.199364	0	no	no
ENSG00000085741	WNT11	0	6	0	0	0	0.15	0	0	#DIV/0!	#DIV/0!	0	0	no	no
ENSG00000085760	MTIF2	1409	1571	1553	1279	23.37	28.3	30.7166	23.4198	0.276144	-0.391289	0	-0.264795	no	no
ENSG00000085788	DDHD2	1177	741	674	490	6.24	4.27	4.26418	2.87001	-0.54731	-0.571214	-0.599444	-0.372382	no	no
ENSG00000085831	TTC39A	5	128	0	6	0.03	0.82	0	0.0390568	4.77259	#DIV/0!	2.92364	0	no	no
ENSG00000085832	EPS15	1973	1609	1310	975	14.96	13.25	11.8489	8.16438	-0.175118	-0.53734	-0.270604	-0.395667	no	no
ENSG00000085840	ORC1	2567	1554	2387	2161	46.02	30.26	51.0393	42.7778	-0.604849	-0.254747	-0.705384	-0.155286	no	no
ENSG00000085871	MGST2	553	783	562	840	9.75	15	11.8236	16.3608	0.621488	0.468572	0.226465	0.285738	no	no
ENSG00000085872	CHERP	1395	1071	1686	1215	12.98	10.82	18.7054	12.4795	-0.26259	-0.583896	-0.33411	-0.457861	no	no
ENSG00000085978	ATG16L1	451	555	448	493	4.17	5.58	4.94407	5.03691	0.420218	0.0268413	0	0	no	no
ENSG00000085982	USP40	692	705	581	792	4.14	4.58	4.14456	5.23045	0.145717	0.335715	0	0.152407	no	no
ENSG00000085998	POMGNT1	1020	638	1056	1091	6.32	4.29	7.80582	7.46604	-0.558947	-0.0642063	-0.596833	0	no	no
ENSG00000085999	RAD54L	1459	610	663	601	20.02	9.09	10.8496	9.1051	-1.13909	-0.252891	-1.1857	-0.0641348	no	no
ENSG00000086015	MAST2	1605	1383	1480	1520	11.14	10.43	12.2508	11.6482	-0.0950101	-0.0727734	-0.180746	0	no	no
ENSG00000086061	DNAJA1	3221	6326	4721	4889	67.55	144.1	118.085	113.212	1.09304	-0.0608007	0.812125	0	no	no
ENSG00000086062	B4GALT1	1645	1301	993	876	18.8	16.15	13.5349	11.054	-0.219198	-0.29211	-0.30308	-0.136784	no	no
ENSG00000086065	CHMP5	701	1084	410	544	16.4	27.55	11.4433	14.0565	0.748357	0.296735	0.377349	0.077336	no	no
ENSG00000086102	NFX1	1320	1839	1496	1100	10.34	15.64	13.9706	9.51014	0.597004	-0.554854	0.268331	-0.421823	no	no
ENSG00000086159	AQP6	2	8	0	0	0.02	0.09	0	0	2.16993	#DIV/0!	0	0	no	no
ENSG00000086189	DIMT1	580	218	285	161	2.96	1.21	1.73201	0.905819	-1.29059	-0.935149	-1.2353	-0.605611	no	no
ENSG00000086200	IPO11	979	521	787	437	7.26	4.2	6.96546	3.5807	-0.78958	-0.959978	-0.817435	-0.760337	no	no
ENSG00000086232	EIF2AK1	5790	6288	4589	4122	58.99	69.58	55.7614	46.3698	0.238202	-0.266083	0	-0.194245	no	no
ENSG00000086288	NME8	13	31	24	39	0.3	0.77	0.657746	0.989516	1.3599	0.589192	0.0115918	0	no	no
ENSG00000086289	EPDR1	1435	1548	1370	1524	30.33	35.54	32.8868	33.8686	0.228698	0.0424394	0	0	no	no
ENSG00000086300	SNX10	3058	2448	1213	1034	17.9	15.57	22.4544	17.7204	-0.201191	-0.341591	-0.319064	-0.199778	no	no
ENSG00000086475	SEPHS1	1962	1032	2077	1949	28.26	16.15	35.6865	31.002	-0.807227	-0.203015	-0.887061	-0.097366	no	no
ENSG00000086504	MRPL28	832	584	828	1666	15.25	11.63	18.0988	33.7136	-0.390958	0.897438	-0.418714	0.754785	no	no
ENSG00000086544	ITPKC	115	270	100	171	1.91	4.86	1.97671	3.12933	1.34738	0.662749	0.770646	0.242003	no	no
ENSG00000086548	CEACAM6	33	3	2	1	0.62	0.06	0.0451515	0.0209003	-3.36923	-1.11125	-1.49283	0	no	no
ENSG00000086570	FAT2	4	16	9	2	0.02	0.07	0.0408241	0.00839877	1.80735	-2.28117	0	0	no	no
ENSG00000086589	RBM22	1342	1983	1378	1461	20.93	33.6	25.6368	25.1638	0.682889	-0.0268673	0.355693	0	no	no
ENSG00000086598	TMED2	4686	3894	4309	3872	68.4	61.74	75.0212	62.41	-0.147791	-0.265522	-0.283411	-0.191388	no	no
ENSG00000086619	ERO1B	537	848	227	229	1.96	3.35	0.986172	0.921029	0.773307	-0.0985923	0.385261	0	no	no
ENSG00000086666	ZFAND6	1364	2264	705	914	14.81	26.7	9.13009	10.9583	0.850268	0.263323	0.527036	0.0950607	no	no
ENSG00000086712	TXLNG	997	752	1116	516	12.52	10.26	16.7172	7.15582	-0.287204	-1.22414	-0.333966	-1.04604	no	no
ENSG00000086717	PPEF1	2	5	0	0	0.03	0.07	0	0	1.22239	#DIV/0!	0	0	no	no
ENSG00000086730	LAT2	3402	1772	1797	2306	41.88	23.69	26.3852	31.346	-0.821983	0.248555	-0.931844	0.14282	no	no
ENSG00000086758	HUWE1	10429	6927	8085	4837	33.58	24.22	31.0457	17.1953	-0.471403	-0.852383	-0.627359	-0.791578	no	no
ENSG00000086827	ZW10	805	681	919	790	15.45	14.19	21.0317	16.7377	-0.122732	-0.32946	-0.155774	-0.166888	no	no
ENSG00000086848	ALG9	257	359	88	108	1.78	2.7	0.727705	0.826814	0.601082	0.184208	0.119429	0	no	no
ENSG00000087008	ACOX3	521	497	440	527	7.58	7.85	7.63466	8.46562	0.0504948	0.149052	0	0	no	no
ENSG00000087053	MTMR2	457	824	488	437	1.83	3.59	2.33415	1.9351	0.97214	-0.270495	0.566021	-0.0497848	no	no
ENSG00000087074	PPP1R15A	479	6520	600	917	8.74	129.28	13.0637	18.484	3.88672	0.500712	3.51954	0.32454	no	no
ENSG00000087076	HSD17B14	35	396	6	32	1.76	21.64	0.360075	1.77788	3.62005	2.30379	2.83069	0.589708	no	no
ENSG00000087077	TRIP6	39	57	35	33	0.85	1.36	0.914879	0.798584	0.678072	-0.196136	0	0	no	no
ENSG00000087085	ACHE	0	1	2	0	0	0.01	0.0327609	0	#DIV/0!	#NUM!	0	0	no	no
ENSG00000087086	FTL	48231	92776	33280	108554	3098.21	6473.39	2549.83	7699.9	1.06309	1.59444	0.835889	1.57324	no	no
ENSG00000087087	SRRT	3402	2345	4837	5275	39.18	29.34	66.4454	67.0845	-0.417249	0.013811	-0.535832	0	no	no
ENSG00000087095	NLK	453	350	231	286	5.31	4.46	3.23244	3.70507	-0.251668	0.196875	-0.222684	0	no	no
ENSG00000087111	PIGS	2373	1026	2009	2247	22.49	10.56	22.7119	23.5173	-1.09067	0.050275	-1.17355	0	no	no
ENSG00000087116	ADAMTS2	1	3	0	0	0.01	0.02	0	0	1	#DIV/0!	0	0	no	no
ENSG00000087128	TMPRSS11E	0	1	0	0	0	0.03	0	0	#DIV/0!	#DIV/0!	0	0	no	no
ENSG00000087152	ATXN7L3	1790	1224	1373	1106	18.78	13.95	17.1809	12.8127	-0.428932	-0.423228	-0.513041	-0.287874	no	no
ENSG00000087157	PGS1	303	383	166	162	3.35	4.6	2.19016	1.97876	0.457473	-0.146437	0	0	no	no
ENSG00000087191	PSMC5	1728	2372	1161	1938	22.59	33.69	18.1066	27.9814	0.576636	0.627953	0.261848	0.503352	no	no
ENSG00000087206	UIMC1	733	417	643	533	8.6	5.32	9.00144	6.90779	-0.69291	-0.381931	-0.697383	-0.185664	no	no
ENSG00000087237	CETP	3	14	2	2	0.05	0.25	0.0393594	0.0364384	2.32193	-0.111248	0	0	no	no
ENSG00000087245	MMP2	852	2566	461	1365	10.13	33.14	6.53725	17.92	1.70994	1.45481	1.36911	1.27439	no	no
ENSG00000087253	LPCAT2	4172	1743	2326	1995	31.71	14.39	21.0872	16.7442	-1.13987	-0.33271	-1.25263	-0.230501	no	no
ENSG00000087263	OGFOD1	1180	1049	643	746	11.42	11.03	7.42514	7.97523	-0.0501299	0.103109	-0.116472	0	no	no
ENSG00000087266	SH3BP2	2909	5074	2343	2872	11.69	22.16	11.2342	12.7487	0.922683	0.182451	0.635536	0.0888753	no	no
ENSG00000087269	NOP14	2922	684	2194	1298	45.94	11.68	41.1391	22.5322	-1.97571	-0.868521	-2.04181	-0.751289	no	no
ENSG00000087274	ADD1	4191	3040	3610	4181	17.71	13.95	18.1956	19.5097	-0.344299	0.100602	-0.472367	0.0241913	no	no
ENSG00000087299	L2HGDH	450	273	286	141	3.84	2.53	2.90943	1.32792	-0.601969	-1.13157	-0.553227	-0.787914	no	no
ENSG00000087301	TXNDC16	382	315	245	217	4.52	4.04	3.45443	2.83257	-0.161967	-0.286334	-0.112152	0	no	no
ENSG00000087302	RTRAF	1836	1470	1232	1992	12.4	10.78	9.92109	14.8508	-0.201983	0.581968	-0.29241	0.460265	no	no
ENSG00000087303	NID2	6	1	2	6	0.05	0.01	0.0214682	0.0596249	-2.32193	1.47371	0	0	no	no
ENSG00000087338	GMCL1	1243	742	777	506	14.22	9.22	10.5994	6.3903	-0.625083	-0.730025	-0.677912	-0.53876	no	no
ENSG00000087365	SF3B2	5179	2928	6034	7085	29.58	18.17	41.11	44.6882	-0.703064	0.120406	-0.834276	0.0614464	no	no
ENSG00000087448	KLHL42	698	884	440	443	5.14	7.07	3.86659	3.60405	0.459942	-0.101444	0.0819481	0	no	no
ENSG00000087460	GNAS	6607	5883	5049	6571	16.64	16.09	15.1631	18.2694	-0.0484911	0.268868	-0.196354	0.205899	no	no
ENSG00000087470	DNM1L	2771	1395	1997	1349	19.3	10.55	18.3009	11.4451	-0.871358	-0.677192	-0.969159	-0.559178	no	no
ENSG00000087494	PTHLH	0	5	0	0	0	0.09	0	0	#DIV/0!	#DIV/0!	0	0	no	no
ENSG00000087495	PHACTR3	1549	1327	2206	2191	14.2	13.21	24.1217	22.1797	-0.10426	-0.121091	-0.186744	-0.0200453	no	no
ENSG00000087502	ERGIC2	924	849	844	565	8.87	8.86	9.66759	5.9915	-0.00162741	-0.69024	-0.0516973	-0.508221	no	no
ENSG00000087510	TFAP2C	1	0	0	0	0.02	0	0	0	#NUM!	#DIV/0!	0	0	no	no
ENSG00000087586	AURKA	1544	801	1452	1514	29.5	16.63	33.0934	31.9457	-0.826927	-0.0509238	-0.889949	0	no	no
ENSG00000087589	CASS4	17	24	10	5	0.19	0.29	0.131625	0.0609283	0.610053	-1.11125	0	0	no	no
ENSG00000087842	PIR	103	551	106	362	2.29	13.33	2.816	8.9032	2.54126	1.66068	1.97326	1.2926	no	no
ENSG00000087884	AAMDC	56	105	6	20	1.62	3.3	0.20682	0.638237	1.02647	1.62572	0.266507	0	no	no
ENSG00000087903	RFX2	631	141	727	538	3.88	0.94	5.33489	3.65498	-2.04532	-0.545597	-1.94057	-0.355114	no	no
ENSG00000087995	METTL2A	375	299	388	365	3.28	2.84	4.047	3.52457	-0.207805	-0.199408	-0.155946	0	no	no
ENSG00000088002	SULT2B1	8	21	0	0	0.16	0.47	0	0	1.55459	#DIV/0!	0	0	no	no
ENSG00000088035	ALG6	517	326	426	561	5.27	3.61	5.18109	6.31663	-0.545804	0.2859	-0.517475	0.0702979	no	no
ENSG00000088038	CNOT3	1193	959	1705	1456	9.79	8.54	16.681	13.1877	-0.197073	-0.339009	-0.258587	-0.219468	no	no
ENSG00000088053	GP6	6	1	2	2	0.12	0.02	0.0493776	0.0457132	-2.58496	-0.111248	0	0	no	no
ENSG00000088179	PTPN4	373	454	146	112	1.57	2.08	0.733891	0.521204	0.405819	-0.493717	0	-0.0735188	no	no
ENSG00000088205	DDX18	2567	1471	2893	2034	18.39	11.45	24.7261	16.0942	-0.683574	-0.619494	-0.782707	-0.522608	no	no
ENSG00000088247	KHSRP	8835	6563	10449	8256	95.76	77.27	135.084	98.8119	-0.309515	-0.451098	-0.463263	-0.401861	no	no
ENSG00000088256	GNA11	1	7	0	0	0.01	0.07	0	0	2.80735	#DIV/0!	0	0	no	no
ENSG00000088280	ASAP3	2	14	0	0	0.02	0.17	0	0	3.08746	#DIV/0!	0.285435	0	no	no
ENSG00000088298	EDEM2	1479	432	609	1332	43.92	13.94	21.5716	43.6798	-1.65565	1.01783	-1.68165	0.853824	no	no
ENSG00000088305	DNMT3B	1992	1993	1483	1471	16.21	17.62	21.375	19.6286	0.12033	-0.122969	0	0	no	no
ENSG00000088320	REM1	0	7	0	0	0	0.26	0	0	#DIV/0!	#DIV/0!	0	0	no	no
ENSG00000088325	TPX2	16853	6256	19683	18438	261.56	105.46	364.361	315.985	-1.31045	-0.205516	-1.46911	-0.171292	no	no
ENSG00000088340	FER1L4	1	5	0	0	0.01	0.03	0	0	1.58496	#DIV/0!	0	0	no	no
ENSG00000088356	PDRG1	1008	1996	658	1503	28.82	61.98	22.4379	47.4488	1.10473	1.08044	0.767049	0.923698	no	no
ENSG00000088367	EPB41L1	1	132	3	4	0.01	0.83	0.0206905	0.02554	6.37504	0.30379	4.20475	0	no	no
ENSG00000088386	SLC15A1	1	0	3	0	0.01	0	0.0475538	0	#NUM!	#NUM!	0	0	no	no
ENSG00000088387	DOCK9	992	569	602	374	3.68	2.3	2.71298	1.56039	-0.678072	-0.797973	-0.714776	-0.577592	no	no
ENSG00000088448	ANKRD10	2662	2951	1884	2106	32.64	39.3	27.5535	28.5145	0.267888	0.0494589	0	0	no	no
ENSG00000088451	TGDS	779	659	787	588	16.95	15.58	20.4277	14.1297	-0.12159	-0.531795	-0.152896	-0.349211	no	no
ENSG00000088538	DOCK3	109	293	28	17	0.67	1.96	0.206037	0.11581	1.54862	-0.83114	0.96337	0	no	no
ENSG00000088543	C3orf18	241	123	142	129	4.16	2.3	2.92115	2.45678	-0.85495	-0.249767	-0.689262	0	no	no
ENSG00000088682	COQ9	908	467	663	1006	11.76	6.57	10.2442	14.3904	-0.839923	0.490302	-0.857625	0.322447	no	no
ENSG00000088726	TMEM40	0	14	0	0	0	0.26	0	0	#DIV/0!	#DIV/0!	0.811387	0	no	no
ENSG00000088727	KIF9	110	132	90	158	1.05	1.36	1.02178	1.66068	0.373217	0.70068	0	0.259515	no	no
ENSG00000088766	CRLS1	186	141	169	176	1.94	1.6	2.10136	2.026	-0.277985	-0.0526954	-0.114844	0	no	no
ENSG00000088808	PPP1R13B	158	294	158	229	0.92	1.87	1.10143	1.4779	1.02333	0.424175	0.477017	0.0778485	no	no
ENSG00000088812	ATRN	1897	1834	1564	1434	12.1	12.71	11.8996	10.1008	0.070957	-0.236443	-0.0279006	-0.113942	no	no
ENSG00000088826	SMOX	281	707	257	424	5.34	14.58	5.82166	8.89182	1.44908	0.611048	1.00623	0.346203	no	no
ENSG00000088827	SIGLEC1	1	12	20	7	0.01	0.09	0.164248	0.0532205	3.16993	-1.62582	0.561744	0	no	no
ENSG00000088832	FKBP1A	4820	3191	1532	2229	45.15	32.47	17.1164	23.0555	-0.475619	0.429733	-0.607533	0.318255	no	no
ENSG00000088833	NSFL1C	1154	1747	1572	2020	11.22	18.44	18.2223	21.6777	0.716766	0.250506	0.38197	0.13751	no	no
ENSG00000088836	SLC4A11	95	184	161	238	1.23	2.59	2.48765	3.40448	1.07429	0.452653	0.442912	0.110957	no	no
ENSG00000088854	C20orf194	203	457	83	136	1.32	3.24	0.64526	0.978828	1.29546	0.601176	0.799674	0.135819	no	no
ENSG00000088876	ZNF343	163	116	126	146	1.96	1.52	1.811	1.94273	-0.366782	0.101297	-0.173421	0	no	no
ENSG00000088881	EBF4	0	1	0	0	0	0.01	0	0	#DIV/0!	#DIV/0!	0	0	no	no
ENSG00000088882	CPXM1	168	70	198	227	3.96	1.79	5.56115	5.90251	-1.14554	0.0859443	-0.87833	0	no	no
ENSG00000088888	MAVS	3035	2831	2408	2103	14.43	14.62	13.6518	11.0378	0.018872	-0.306634	-0.101769	-0.206666	no	no
ENSG00000088899	LZTS3	126	95	89	137	1.32	1.08	1.10974	1.58147	-0.289507	0.511051	-0.0419621	0.0559335	no	no
ENSG00000088926	F11	0	1	2	0	0	0.02	0.0334087	0	#DIV/0!	#NUM!	0	0	no	no
ENSG00000088930	XRN2	2374	1941	2220	1765	38.97	34.61	43.471	31.9965	-0.171175	-0.442139	-0.276922	-0.335329	no	no
ENSG00000088970	KIZ	290	674	142	203	3.12	7.87	1.8199	2.40861	1.33482	0.404341	0.892704	0.0380507	no	no
ENSG00000088986	DYNLL1	1946	1840	1179	1736	37.15	38.15	26.8438	36.5924	0.0383208	0.446956	-0.0607583	0.32023	no	no
ENSG00000088992	TESC	1486	806	1090	2032	43.17	25.43	37.7673	65.1816	-0.763498	0.787325	-0.825048	0.661305	no	no
ENSG00000089006	SNX5	2180	1398	1476	1464	15.34	10.68	12.3852	11.3728	-0.522387	-0.123025	-0.615132	0	no	no
ENSG00000089009	RPL6	12090	11331	15972	25322	152.28	155.03	239.953	352.19	0.0258209	0.553599	-0.138725	0.51952	no	no
ENSG00000089012	SIRPG	2	3	0	0	0.05	0.08	0	0	0.678072	#DIV/0!	0	0	no	no
ENSG00000089022	MAPKAPK5	763	593	601	560	3.11	2.62	2.919	2.51802	-0.247348	-0.213186	-0.269152	-0.0163293	no	no
ENSG00000089041	P2RX7	599	1196	205	94	6.04	13.11	2.46672	1.04714	1.11805	-1.23614	0.740846	-0.820764	no	no
ENSG00000089048	ESF1	776	625	1098	630	13.36	11.69	22.5527	11.9798	-0.192645	-0.912702	-0.221029	-0.745397	no	no
ENSG00000089050	RBBP9	1017	486	437	313	14.81	7.69	7.58852	5.03189	-0.945516	-0.592718	-0.969696	-0.344782	no	no
ENSG00000089053	ANAPC5	4039	3658	3269	3739	18.43	18.13	17.7953	18.8433	-0.0236771	0.0825555	-0.155416	0.00203441	no	no
ENSG00000089057	SLC23A2	1589	1799	1055	810	11.81	14.53	9.3548	6.64933	0.299026	-0.492497	0	-0.336005	no	no
ENSG00000089060	SLC8B1	848	1292	792	1339	7.01	11.6	7.80928	12.223	0.726638	0.646336	0.370234	0.495913	no	no
ENSG00000089063	TMEM230	1691	1702	955	1432	31.01	33.9	20.8885	28.9973	0.128552	0.473211	0	0.332958	no	no
ENSG00000089091	DZANK1	131	135	127	125	0.87	0.98	1.28044	1.16674	0.171766	-0.134148	0	0	no	no
ENSG00000089094	KDM2B	2168	2535	1868	1637	8.9	11.3	9.14457	7.41902	0.344446	-0.301688	0.0384043	-0.188272	no	no
ENSG00000089101	CFAP61	1	18	1	0	0.01	0.14	0.00843131	0	3.80735	#NUM!	1.21118	0	no	no
ENSG00000089123	TASP1	109	53	72	113	2.11	1.11	1.65856	2.40983	-0.926683	0.539006	-0.571891	0.0353288	no	no
ENSG00000089154	GCN1	4218	2639	4358	3554	24.43	16.6	30.1062	22.7299	-0.557471	-0.40547	-0.682387	-0.329809	no	no
ENSG00000089157	RPLP0	24777	29906	20468	40629	347.61	455.74	342.505	629.417	0.390741	0.877892	0.153539	0.84896	no	no
ENSG00000089159	PXN	378	1187	109	160	2.84	9.67	0.975066	1.32507	1.76762	0.442496	1.36427	0.0269815	no	no
ENSG00000089163	SIRT4	9	32	12	12	0.41	1.59	0.655324	0.606691	1.95533	-0.111248	0.189016	0	no	no
ENSG00000089169	RPH3A	0	2	1	0	0	0.01	0.00649415	0	#DIV/0!	#NUM!	0	0	no	no
ENSG00000089177	KIF16B	334	404	232	123	2.42	3.17	2.00158	0.982431	0.389476	-1.02671	0	-0.654228	no	no
ENSG00000089195	TRMT6	626	401	901	503	9.26	6.44	15.8941	8.21465	-0.523952	-0.952216	-0.51733	-0.765932	no	no
ENSG00000089199	CHGB	0	16	0	8	0	0.22	0	0.111143	#DIV/0!	#DIV/0!	1.02485	0	no	no
ENSG00000089220	PEBP1	3629	3117	3526	5155	134.11	125.12	155.418	210.359	-0.100104	0.436692	-0.226538	0.363203	no	no
ENSG00000089234	BRAP	635	1012	578	684	7.63	13.21	8.2844	9.07613	0.791876	0.131679	0.41364	0	no	no
ENSG00000089248	ERP29	4043	2730	2874	5450	74.19	54.42	62.9036	110.432	-0.447088	0.811949	-0.572496	0.734465	no	no
ENSG00000089250	NOS1	0	6	0	0	0	0.03	0	0	#DIV/0!	#DIV/0!	0	0	no	no
ENSG00000089280	FUS	7893	7371	8009	10396	63.19	64.1	76.4732	91.8985	0.0206281	0.265087	-0.133422	0.215023	no	no
ENSG00000089289	IGBP1	590	632	266	378	17.71	20.61	9.52318	12.5286	0.21878	0.395712	0	0.127449	no	no
ENSG00000089327	FXYD5	1952	2789	2309	4352	36.51	56.67	51.5174	89.8938	0.634294	0.803163	0.326744	0.716654	no	no
ENSG00000089335	ZNF302	0	1	0	0	0	0.01	0	0	#DIV/0!	#DIV/0!	0	0	no	no
ENSG00000089351	GRAMD1A	701	255	558	564	6.64	2.62	6.30503	5.89988	-1.34162	-0.0958175	-1.30352	0	no	no
ENSG00000089356	FXYD3	0	1	0	0	0	0.02	0	0	#DIV/0!	#DIV/0!	0	0	no	no
ENSG00000089472	HEPH	0	10	0	0	0	0.06	0	0	#DIV/0!	#DIV/0!	0.261513	0	no	no
ENSG00000089505	CMTM1	39	46	26	16	1.49	1.91	1.18436	0.674745	0.35826	-0.811687	0	0	no	no
ENSG00000089558	KCNH4	1	60	20	6	0.01	0.96	0.352343	0.0978585	6.58496	-1.84821	3.04391	-0.0271351	no	no
ENSG00000089597	GANAB	10701	6407	7826	9331	119.03	77.41	103.829	114.609	-0.620733	0.142509	-0.776096	0.0908972	no	no
ENSG00000089639	GMIP	1270	1486	1024	1120	19.05	24.21	18.3205	18.551	0.345812	0.0180354	0.00933496	0	no	no
ENSG00000089682	RBM41	128	137	95	45	0.78	0.91	0.690827	0.302949	0.222392	-1.18925	0	-0.587669	no	no
ENSG00000089685	BIRC5	905	506	601	877	13.27	8.06	10.513	14.2024	-0.719317	0.433964	-0.741889	0.256281	no	no
ENSG00000089692	LAG3	5	14	0	1	0.09	0.28	0	0.0202164	1.63743	#DIV/0!	0	0	no	no
ENSG00000089693	MLF2	2060	2926	1516	2327	34.23	52.81	30.0471	42.6983	0.62555	0.506954	0.320747	0.396095	no	no
ENSG00000089723	OTUB2	102	70	61	102	1.35	1	0.95986	1.4859	-0.432959	0.63044	-0.113762	0.0903799	no	no
ENSG00000089737	DDX24	2801	3663	3654	3414	18.23	25.89	28.364	24.5343	0.50608	-0.209261	0.213808	-0.129557	no	no
ENSG00000089775	ZBTB25	258	189	107	99	1.18	0.94	0.584235	0.500438	-0.328054	-0.223358	-0.217416	0	no	no
ENSG00000089818	NECAP1	447	702	240	211	2.85	4.86	1.82312	1.48388	0.769994	-0.297039	0.359375	0	no	no
ENSG00000089820	ARHGAP4	1422	1611	1463	2501	14.26	17.55	17.4967	27.6909	0.299497	0.662328	0	0.551792	no	no
ENSG00000089847	ANKRD24	22	24	5	29	0.27	0.32	0.073788	0.396209	0.245112	2.42481	0	0.610808	no	no
ENSG00000089876	DHX32	18	10	14	4	0.26	0.15	0.238032	0.0629619	-0.793549	-1.9186	0	0	no	no
ENSG00000089902	RCOR1	2882	2914	2526	1594	26.01	28.57	27.193	15.8863	0.135435	-0.775451	0	-0.668353	no	no
ENSG00000089916	GPATCH2L	1424	1783	647	433	3.62	4.93	1.96374	1.21669	0.445598	-0.690646	0.116072	-0.482758	no	no
ENSG00000090006	LTBP4	984	1168	972	1544	6.79	8.75	7.99819	11.7621	0.365871	0.556397	0.0130895	0.418952	no	no
ENSG00000090013	BLVRB	501	1298	316	1179	17.38	48.91	13.0737	45.1582	1.4927	1.78832	1.10828	1.57643	no	no
ENSG00000090020	SLC9A1	598	1472	573	645	5.4	14.44	6.17248	6.43244	1.41904	0.0595164	1.04811	0	no	no
ENSG00000090054	SPTLC1	1349	2232	1276	1245	7.13	12.81	8.04159	7.26393	0.845296	-0.14673	0.521746	-0.0132282	no	no
ENSG00000090060	PAPOLA	6859	4866	5354	3237	28.2	21.73	26.2542	14.6951	-0.376007	-0.837207	-0.521445	-0.762703	no	no
ENSG00000090061	CCNK	684	608	575	226	4.66	4.5	4.66812	1.69861	-0.050405	-1.45849	-0.0720286	-1.19623	no	no
ENSG00000090097	PCBP4	236	416	229	240	3.53	6.76	4.0883	3.9667	0.937355	-0.0435608	0.455995	0	no	no
ENSG00000090238	YPEL3	109	727	58	78	1.92	13.89	1.21678	1.51492	2.85487	0.316174	2.30698	0	no	no
ENSG00000090263	MRPS33	187	300	199	374	1.99	3.48	2.53194	4.40538	0.806319	0.799022	0.281052	0.505349	no	no
ENSG00000090266	NDUFB2	422	433	75	55	5.31	5.92	1.12549	0.764105	0.156885	-0.558707	0	0	no	no
ENSG00000090273	NUDC	3371	1913	5243	6669	66.23	40.82	122.853	144.67	-0.698209	0.23583	-0.810419	0.173724	no	no
ENSG00000090316	MAEA	1709	1542	1817	2327	9.74	9.54	12.3465	14.6385	-0.0299325	0.245665	-0.119568	0.14047	no	no
ENSG00000090372	STRN4	1249	1567	1301	1412	9.15	12.47	11.3684	11.4227	0.446618	0.00687155	0.110929	0	no	no
ENSG00000090376	IRAK3	1819	762	859	464	10.51	4.78	5.91705	2.95897	-1.13668	-0.999781	-1.19981	-0.806982	no	no
ENSG00000090382	LYZ	31176	7781	6568	5842	1011.78	274.29	254.239	209.354	-1.88312	-0.280239	-2.04898	-0.220063	no	no
ENSG00000090432	MUL1	574	645	548	861	13.23	16.14	15.0618	21.9085	0.286828	0.54059	0	0.357279	no	no
ENSG00000090447	TFAP4	475	164	922	847	3.38	1.27	7.8211	6.65168	-1.41219	-0.233652	-1.32093	-0.0741483	no	no
ENSG00000090470	PDCD7	1649	814	1370	1485	28.52	15.29	28.2613	28.3602	-0.899386	0.00503946	-0.964023	0	no	no
ENSG00000090487	SPG21	4392	3970	2224	3586	61.7	60.58	37.2624	55.6234	-0.0264289	0.577971	-0.161317	0.487272	no	no
ENSG00000090520	DNAJB11	1239	1132	796	635	7.39	7.33	5.66011	4.1802	-0.0117612	-0.437259	-0.0814199	-0.259004	no	no
ENSG00000090530	P3H2	0	1	0	0	0	0.01	0	0	#DIV/0!	#DIV/0!	0	0	no	no
ENSG00000090534	THPO	2	0	0	0	0.04	0	0	0	#NUM!	#DIV/0!	0	0	no	no
ENSG00000090539	CHRD	16	2	0	0	0.13	0.02	0	0	-2.70044	#DIV/0!	-0.6842	0	no	no
ENSG00000090554	FLT3LG	3	2	0	0	0.06	0.04	0	0	-0.584963	#DIV/0!	0	0	no	no
ENSG00000090565	RAB11FIP3	662	720	996	1313	5.89	6.96	10.5721	12.9026	0.24082	0.287402	0	0.146302	no	no
ENSG00000090581	GNPTG	572	1465	512	1228	5.6	15.57	5.97547	13.2682	1.47527	1.15085	1.10267	0.974545	no	no
ENSG00000090612	ZNF268	199	297	175	204	0.79	1.28	0.828492	0.894111	0.696219	0.109967	0.181933	0	no	no
ENSG00000090615	GOLGA3	1513	2006	1754	1673	5.71	8.23	7.89712	6.97343	0.527402	-0.179459	0.203628	-0.0649588	no	no
ENSG00000090621	PABPC4	5740	4551	5209	4390	31.26	26.92	33.8346	26.3987	-0.215639	-0.358033	-0.357337	-0.28946	no	no
ENSG00000090659	CD209	4	53	0	0	0.05	0.73	0	0	3.8679	#DIV/0!	1.79403	0	no	no
ENSG00000090661	CERS4	240	416	99	259	3.31	6.23	1.62765	3.94219	0.912401	1.2762	0.433176	0.882093	no	no
ENSG00000090674	MCOLN1	243	1436	323	390	3.44	22.05	5.44594	6.0876	2.6803	0.160692	2.24247	0	no	no
ENSG00000090686	USP48	3185	4130	2793	2422	18.76	26.43	19.626	15.756	0.494517	-0.316864	0.206666	-0.223875	no	no
ENSG00000090776	EFNB1	118	63	139	167	2	1.16	2.80836	3.12367	-0.785875	0.153516	-0.474267	0	no	no
ENSG00000090857	PDPR	1584	1968	645	381	9.16	12.36	4.44709	2.43193	0.432259	-0.870756	0.110853	-0.654509	no	no
ENSG00000090861	AARS1	6467	4101	3208	5244	35.31	24.32	20.8901	31.6141	-0.537934	0.597746	-0.679222	0.522388	no	no
ENSG00000090863	GLG1	4363	2160	3537	3331	17.3	9.3	16.7272	14.5839	-0.895469	-0.197818	-1.01514	-0.116971	no	no
ENSG00000090889	KIF4A	1542	691	1359	1525	18.87	9.18	19.8319	20.6028	-1.03953	0.0550162	-1.09377	0	no	no
ENSG00000090905	TNRC6A	2329	2675	2505	1260	10.05	12.54	12.8908	6.00281	0.319342	-1.10263	0.0156686	-0.987041	no	no
ENSG00000090924	PLEKHG2	561	724	303	278	3.44	4.83	2.21812	1.88407	0.489615	-0.23548	0.0903273	0	no	no
ENSG00000090932	DLL3	1	0	0	0	0.02	0	0	0	#NUM!	#DIV/0!	0	0	no	no
ENSG00000090971	NAT14	82	56	32	61	2.32	1.72	1.07907	1.90433	-0.431716	0.81949	-0.0606727	0.0945009	no	no
ENSG00000090975	PITPNM2	249	433	434	308	1.47	2.77	3.049	2.00323	0.91407	-0.606012	0.44294	-0.356562	no	no
ENSG00000090989	EXOC1	612	971	262	292	6.38	11	3.25774	3.36131	0.785875	0.045154	0.403892	0	no	no
ENSG00000091009	RBM27	777	686	383	296	6.52	6.26	3.83539	2.74419	-0.0587093	-0.482995	-0.0930333	-0.223808	no	no
ENSG00000091010	POU4F3	1	0	0	0	0.02	0	0	0	#NUM!	#DIV/0!	0	0	no	no
ENSG00000091039	OSBPL8	4381	6657	2608	1327	26.65	43.98	18.9217	8.91322	0.722712	-1.08602	0.449281	-0.973164	no	no
ENSG00000091073	DTX2	209	700	201	390	2.32	8.44	2.66035	4.7788	1.86312	0.845031	1.39155	0.554444	no	no
ENSG00000091106	NLRC4	131	448	71	115	1.93	7.19	1.25082	1.87562	1.89739	0.584495	1.35369	0.0804823	no	no
ENSG00000091127	PUS7	812	186	1048	533	10.25	2.55	15.7765	7.42826	-2.00705	-1.08668	-1.94405	-0.908657	no	no
ENSG00000091129	NRCAM	0	1	0	0	0	0.01	0	0	#DIV/0!	#DIV/0!	0	0	no	no
ENSG00000091136	LAMB1	20	58	7	3	0.06	0.19	0.0251257	0.00996902	1.66297	-1.33364	0.592504	0	no	no
ENSG00000091137	SLC26A4	4	10	7	2	0.04	0.11	0.0833132	0.0220372	1.45943	-1.9186	0	0	no	no
ENSG00000091138	SLC26A3	0	3	0	2	0	0.05	0	0.0365354	#DIV/0!	#DIV/0!	0	0	no	no
ENSG00000091140	DLD	3127	2780	2447	2420	34.29	33.11	32.0066	29.3044	-0.0505209	-0.127255	-0.171292	-0.0312183	no	no
ENSG00000091157	WDR7	762	908	408	349	4.79	6.2	3.0596	2.42293	0.372243	-0.33659	0	-0.0922891	no	no
ENSG00000091164	TXNL1	856	1623	1327	1447	4.24	8.73	7.83888	7.91339	1.04192	0.013649	0.692352	0	no	no
ENSG00000091181	IL5RA	0	2	0	0	0	0.02	0	0	#DIV/0!	#DIV/0!	0	0	no	no
ENSG00000091262	ABCC6	8	24	2	4	0.06	0.21	0.0193207	0.0357738	1.80735	0.888752	0	0	no	no
ENSG00000091317	CMTM6	5012	6070	1557	1787	72.71	95.64	26.9392	28.6241	0.39546	0.0875231	0.123202	0	no	no
ENSG00000091409	ITGA6	7774	6669	3003	2986	65.12	60.68	30.0048	27.6208	-0.10188	-0.119438	-0.254243	-0.0328801	no	no
ENSG00000091428	RAPGEF4	14	2	2	0	0.11	0.02	0.0187323	0	-2.45943	#NUM!	-0.463568	0	no	no
ENSG00000091436	MAP3K20	1162	633	695	451	4.71	2.79	3.3599	2.0185	-0.755462	-0.735133	-0.799881	-0.532692	no	no
ENSG00000091482	SMPX	0	1	0	0	0	0.05	0	0	#DIV/0!	#DIV/0!	0	0	no	no
ENSG00000091483	FH	2949	1049	2348	2406	17.65	6.82	16.7584	15.898	-1.37182	-0.0760433	-1.45985	0	no	no
ENSG00000091490	SEL1L3	1973	4077	1299	1449	14.75	33.11	11.5846	11.9633	1.16655	0.0464086	0.866102	0	no	no
ENSG00000091513	TF	2	46	1	2	0	0.11	0.00256294	0.00474547	#DIV/0!	0.888752	2.16439	0	no	no
ENSG00000091527	CDV3	5547	4679	6784	4462	70.36	64.47	102.635	62.4957	-0.126127	-0.715693	-0.267969	-0.651204	no	no
ENSG00000091536	MYO15A	0	9	1	0	0	0.03	0.00334606	0	#DIV/0!	#NUM!	0	0	no	no
ENSG00000091542	ALKBH5	2237	1775	1758	2342	34.76	29.96	32.5793	40.181	-0.21439	0.302558	-0.316178	0.196531	no	no
ENSG00000091592	NLRP1	100	290	11	51	0.28	0.87	0.0628379	0.269718	1.63559	2.10175	1.06052	0.881038	no	no
ENSG00000091622	PITPNM3	12	32	21	15	0.06	0.18	0.131329	0.0868447	1.58496	-0.596674	0.110373	0	no	no
ENSG00000091640	SPAG7	552	834	288	629	11.13	18.26	6.9234	13.9987	0.714233	1.01574	0.322411	0.777528	no	no
ENSG00000091651	ORC6	779	1203	684	720	10.11	16.97	10.5932	10.3232	0.747204	-0.037247	0.383707	0	no	no
ENSG00000091656	ZFHX4	2	0	0	0	0.01	0	0	0	#NUM!	#DIV/0!	0	0	no	no
ENSG00000091704	CPA1	0	2	0	0	0	0.04	0	0	#DIV/0!	#DIV/0!	0	0	no	no
ENSG00000091732	ZC3HC1	540	429	304	457	10.04	8.66	6.7399	9.38009	-0.21332	0.476875	-0.204217	0.228783	no	no
ENSG00000091831	ESR1	4	0	0	1	0.02	0	0	0.00450105	#NUM!	#DIV/0!	0	0	no	no
ENSG00000091844	RGS17	18	19	5	8	0.13	0.15	0.0420662	0.062311	0.206451	0.566824	0	0	no	no
ENSG00000091879	ANGPT2	3	6	1	1	0.02	0.05	0.00982247	0.00909351	1.32193	-0.111248	0	0	no	no
ENSG00000091947	TMEM101	326	400	321	586	6.02	8.03	7.07216	11.9524	0.415637	0.75708	0	0.524425	no	no
ENSG00000091986	CCDC80	2	47	6	0	0.01	0.22	0.03064	0	4.45943	#NUM!	2.19701	0	no	no
ENSG00000092020	PPP2R3C	498	597	100	132	7.21	9.39	1.72751	2.11109	0.381126	0.28929	0	0	no	no
ENSG00000092036	HAUS4	528	243	43	102	11.64	5.82	1.13019	2.48196	-1	1.13491	-0.949372	0.530798	no	no
ENSG00000092051	JPH4	2	47	1	2	0.02	0.54	0.0126056	0.0233401	4.75489	0.888752	2.19701	0	no	no
ENSG00000092054	MYH7	0	0	0	3	0	0	0	0.0307523	#DIV/0!	#DIV/0!	0	0	no	no
ENSG00000092067	CEBPE	225	469	169	409	7.14	16.16	9.46937	21.2163	1.17843	1.16383	0.699359	0.858161	no	no
ENSG00000092068	SLC7A8	0	20	0	0	0	0.2	0	0	#DIV/0!	#DIV/0!	1.37647	0	no	no
ENSG00000092094	OSGEP	688	743	656	891	7.65	8.98	8.70153	10.9416	0.231256	0.330482	0	0.157813	no	no
ENSG00000092096	SLC22A17	0	2	0	0	0	0.03	0	0	#DIV/0!	#DIV/0!	0	0	no	no
ENSG00000092108	SCFD1	923	1348	868	903	1.77	2.81	1.98584	1.9126	0.666821	-0.0542166	0.314101	0	no	no
ENSG00000092140	G2E3	366	424	236	157	2.2	2.77	1.69001	1.04085	0.332382	-0.69927	0	-0.354799	no	no
ENSG00000092148	HECTD1	4508	4700	2963	1906	11.74	13.3	9.20413	5.48132	0.179994	-0.747758	0	-0.649455	no	no
ENSG00000092199	HNRNPC	14216	6504	15328	15235	109.06	54.2	140.257	129.061	-1.00876	-0.120028	-1.16697	-0.0818057	no	no
ENSG00000092200	RPGRIP1	8	28	27	8	0.08	0.31	0.324827	0.0891024	1.9542	-1.86614	0.0924835	-0.231756	no	no
ENSG00000092201	SUPT16H	8232	4626	8380	5256	66.75	40.74	81.0478	47.0613	-0.712322	-0.784233	-0.858907	-0.725379	no	no
ENSG00000092203	TOX4	952	1611	1017	1050	7.51	13.81	9.57105	9.14827	0.878829	-0.0651779	0.53282	0	no	no
ENSG00000092208	GEMIN2	257	145	198	235	5.34	3.27	4.9029	5.38724	-0.707549	0.135913	-0.56752	0	no	no
ENSG00000092295	TGM1	19	58	19	20	0.28	0.94	0.339476	0.330824	1.74723	-0.037247	0.650484	0	no	no
ENSG00000092330	TINF2	482	664	353	429	6.16	9.22	8.68623	9.77293	0.581836	0.170062	0.1725	0	no	no
ENSG00000092421	SEMA6A	33	47	29	18	0.17	0.26	0.177451	0.101968	0.612977	-0.799304	0	0	no	no
ENSG00000092439	TRPM7	4840	3910	3104	1888	21.87	19.19	16.732	9.4219	-0.188599	-0.828517	-0.324756	-0.730815	no	no
ENSG00000092445	TYRO3	1482	788	899	981	7.7	4.45	5.57045	5.62744	-0.791053	0.0146844	-0.852601	0	no	no
ENSG00000092470	WDR76	2298	1723	2014	1854	31.72	25.83	33.1529	28.2542	-0.296345	-0.23067	-0.397627	-0.122846	no	no
ENSG00000092529	CAPN3	80	208	61	75	0.35	0.99	0.318676	0.362737	1.50007	0.186834	0.851224	0	no	no
ENSG00000092531	SNAP23	1542	1566	179	134	14.74	16.26	2.04124	1.41468	0.141591	-0.528974	0	-0.146769	no	no
ENSG00000092607	TBX15	1	8	11	1	0.01	0.11	0.168985	0.0142222	3.45943	-3.57068	0	-0.61967	no	no
ENSG00000092621	PHGDH	5627	7451	3175	6280	34.27	49.29	23.063	42.2322	0.524349	0.87276	0.256741	0.799558	no	no
ENSG00000092758	COL9A3	200	494	60	126	2.31	6.2	0.827108	1.60803	1.42438	0.959142	0.935353	0.436573	no	no
ENSG00000092820	EZR	2901	914	3286	2939	49.4	16.9	66.7339	55.2573	-1.54749	-0.272255	-1.62832	-0.187236	no	no
ENSG00000092841	MYL6	3362	5099	447	983	42.52	70.05	6.74277	13.7276	0.720243	1.02567	0.437303	0.834501	no	no
ENSG00000092847	AGO1	2291	1589	1817	1584	9.13	6.88	8.72969	7.04548	-0.408206	-0.309234	-0.507431	-0.194075	no	no
ENSG00000092850	TEKT2	0	3	6	0	0	0.09	0.204392	0	#DIV/0!	#NUM!	0	0	no	no
ENSG00000092853	CLSPN	2484	886	2715	1240	14.49	5.61	18.8909	7.98758	-1.36898	-1.24186	-1.44529	-1.12716	no	no
ENSG00000092871	RFFL	650	792	194	268	4.35	5.75	1.54731	1.97889	0.402547	0.354929	0.0184985	0.0390766	no	no
ENSG00000092929	UNC13D	1500	2119	1385	2194	10.76	16.51	12.3482	18.1093	0.617662	0.55243	0.296181	0.437173	no	no
ENSG00000092931	MFSD11	204	521	78	119	1.8	4.99	0.82011	1.15834	1.47104	0.498168	0.987647	0.0113375	no	no
ENSG00000092964	DPYSL2	2231	2588	1716	2259	17.11	21.56	15.6956	19.1288	0.333517	0.285387	0.0281464	0.177796	no	no
ENSG00000092969	TGFB2	83	141	74	56	0.77	1.42	0.816249	0.57186	0.882961	-0.513346	0.213496	0	no	no
ENSG00000092978	GPATCH2	417	455	341	216	2.64	3.13	2.57394	1.50942	0.245625	-0.769988	0	-0.479053	no	no
ENSG00000093000	NUP50	1493	976	1606	954	10.14	7.2	13.0129	7.15631	-0.493989	-0.862658	-0.564315	-0.725808	no	no
ENSG00000093009	CDC45	1091	417	1115	881	20.5	8.51	24.986	18.2772	-1.26839	-0.451077	-1.28394	-0.300069	no	no
ENSG00000093010	COMT	823	653	743	1113	6.24	5.38	6.72224	9.32248	-0.21394	0.471772	-0.24713	0.312776	no	no
ENSG00000093072	ADA2	5093	3837	3104	2668	25.83	21.14	23.7985	18.9376	-0.289072	-0.329617	-0.425883	-0.241209	no	no
ENSG00000093144	ECHDC1	1307	1108	1597	1453	12.88	11.86	18.7762	15.8154	-0.119029	-0.247577	-0.190375	-0.126106	no	no
ENSG00000093167	LRRFIP2	932	1846	722	772	4.89	10.51	4.51394	4.46835	1.10386	-0.0146456	0.762271	0	no	no
ENSG00000093183	SEC22C	1330	1094	613	726	9.12	8.15	5.01383	5.4974	-0.162234	0.132835	-0.233963	0	no	no
ENSG00000093217	XYLB	566	288	612	340	5.01	2.77	6.45505	3.32	-0.854925	-0.959244	-0.821562	-0.732933	no	no
ENSG00000094631	HDAC6	852	661	575	621	3.29	2.78	3.61931	3.61877	-0.243003	-0.000216264	-0.281459	0	no	no
ENSG00000094804	CDC6	1732	2139	1881	1480	18.25	24.48	23.6352	17.2164	0.423707	-0.45715	0.106988	-0.340769	no	no
ENSG00000094841	UPRT	222	325	174	216	3.37	5.35	3.14765	3.61745	0.66679	0.200696	0.169239	0	no	no
ENSG00000094880	CDC23	1297	1181	1197	969	15.72	15.55	17.3051	12.9693	-0.0156866	-0.416102	-0.0892877	-0.271329	no	no
ENSG00000094914	AAAS	681	857	763	904	8.06	11.02	10.7717	11.8152	0.451272	0.133392	0.0704209	0	no	no
ENSG00000094916	CBX5	7371	6373	4761	3487	27.42	25.76	21.1278	14.3258	-0.090096	-0.560526	-0.241556	-0.48592	no	no
ENSG00000094975	SUCO	1362	1027	861	692	9.65	7.91	7.27867	5.41585	-0.286851	-0.426489	-0.357754	-0.255446	no	no
ENSG00000095002	MSH2	2725	2418	2732	1938	11.15	10.75	13.3331	8.7562	-0.0527071	-0.606636	-0.167763	-0.507193	no	no
ENSG00000095015	MAP3K1	1065	1008	605	291	7.7	7.91	5.2156	2.32249	0.0388192	-1.16716	-0.0209793	-0.928621	no	no
ENSG00000095059	DHPS	294	372	5	20	5.51	7.58	0.111819	0.414084	0.460146	1.88875	0	0	no	no
ENSG00000095066	HOOK2	215	503	226	380	2.02	5.14	2.53476	3.9457	1.34741	0.638429	0.864755	0.357093	no	no
ENSG00000095139	ARCN1	2950	3000	2592	1613	39.51	43.65	41.4111	23.8576	0.143764	-0.795567	0	-0.689391	no	no
ENSG00000095203	EPB41L4B	1	0	0	0	0.01	0	0	0	#NUM!	#DIV/0!	0	0	no	no
ENSG00000095209	TMEM38B	2094	1841	1429	1421	25.86	24.69	21.0467	19.3757	-0.0667954	-0.119347	-0.16764	0	no	no
ENSG00000095261	PSMD5	1520	1439	1354	1075	19.33	19.88	20.5405	15.0977	0.0404761	-0.444139	-0.0446523	-0.307291	no	no
ENSG00000095303	PTGS1	1073	274	732	571	10.38	2.88	8.44557	6.09909	-1.84967	-0.4696	-1.83234	-0.282559	no	no
ENSG00000095319	NUP188	3960	2255	4749	3400	27.55	17.04	39.4129	26.1232	-0.693127	-0.593337	-0.812967	-0.518145	no	no
ENSG00000095321	CRAT	1259	901	844	1460	9.31	7.24	7.44526	11.9234	-0.362791	0.679406	-0.425419	0.534299	no	no
ENSG00000095370	SH2D3C	311	494	176	326	3.76	6.49	2.53785	4.35193	0.787486	0.778049	0.336095	0.465057	no	no
ENSG00000095380	NANS	758	755	648	1001	8.6	9.31	8.76973	12.5417	0.114445	0.516129	0	0.346951	no	no
ENSG00000095383	TBC1D2	531	1729	420	1013	8.26	29.21	7.79211	17.3991	1.82225	1.15893	1.44806	0.964506	no	no
ENSG00000095397	WHRN	1	6	0	0	0.01	0.06	0	0	2.58496	#DIV/0!	0	0	no	no
ENSG00000095464	PDE6C	3	3	0	0	0.05	0.05	0	0	0	#DIV/0!	0	0	no	no
ENSG00000095485	CWF19L1	531	570	304	339	7.46	8.69	5.09086	5.25568	0.220181	0.0459664	0	0	no	no
ENSG00000095539	SEMA4G	51	64	33	34	0.54	0.73	0.41923	0.399879	0.434937	-0.0681789	0	0	no	no
ENSG00000095564	BTAF1	1501	1385	1253	741	9.68	9.7	9.63446	5.2748	0.0029777	-0.869089	-0.080087	-0.713943	no	no
ENSG00000095574	IKZF5	850	1040	593	329	9.65	12.83	8.03027	4.12461	0.41092	-0.961192	0.0468953	-0.731193	no	no
ENSG00000095585	BLNK	3	43	0	7	0.02	0.25	0	0.069911	3.64386	#DIV/0!	1.72629	0	no	no
ENSG00000095587	TLL2	4	23	5	1	0.03	0.17	0.0409059	0.00757403	2.5025	-2.43318	0.470718	0	no	no
ENSG00000095637	SORBS1	0	2	0	0	0	0.01	0	0	#DIV/0!	#DIV/0!	0	0	no	no
ENSG00000095739	BAMBI	155	109	176	243	4.05	3.1	5.49096	7.01864	-0.385654	0.354133	-0.178889	0.0225409	no	no
ENSG00000095752	IL11	3	12	1	5	0.06	0.27	0.0249193	0.11535	2.16993	2.21068	0	0	no	no
ENSG00000095787	WAC	3386	4070	2724	1720	14.68	19.17	14.224	8.31486	0.384998	-0.774566	0.0983335	-0.671458	no	no
ENSG00000095794	CREM	218	448	160	214	2.14	4.78	1.87356	2.31992	1.1594	0.308291	0.673914	0	no	no
ENSG00000095906	NUBP2	558	370	566	1167	6.31	4.55	7.63521	14.5743	-0.471773	0.932683	-0.457183	0.760947	no	no
ENSG00000095917	TPSD1	0	6	0	0	0	0.23	0	0	#DIV/0!	#DIV/0!	0	0	no	no
ENSG00000095932	SMIM24	2	6	1	1	0.08	0.25	0.04506	0.041716	1.64386	-0.111248	0	0	no	no
ENSG00000095951	HIVEP1	260	294	230	91	1.32	1.62	1.39471	0.510868	0.295456	-1.44894	0	-1.03632	no	no
ENSG00000095970	TREM2	0	0	1	0	0	0	0.0609442	0	#DIV/0!	#NUM!	0	0	no	no
ENSG00000096060	FKBP5	3955	1626	3344	2395	20.82	9.3	20.9972	13.9223	-1.16267	-0.592797	-1.27268	-0.503173	no	no
ENSG00000096063	SRPK1	2699	783	2291	998	22.57	7.11	22.8463	9.21366	-1.66648	-1.31011	-1.73851	-1.1832	no	no
ENSG00000096070	BRPF3	1838	4333	2118	1531	15.55	39.82	21.3734	14.3032	1.35658	-0.579476	1.05485	-0.467134	no	no
ENSG00000096080	MRPS18A	406	461	338	525	16.4	20.23	16.286	23.4189	0.302801	0.524047	0	0.290267	no	no
ENSG00000096088	PGC	0	7	0	0	0	0.21	0	0	#DIV/0!	#DIV/0!	0	0	no	no
ENSG00000096092	TMEM14A	129	111	88	117	7.31	6.83	5.94391	7.31621	-0.0979858	0.299686	0	0	no	no
ENSG00000096093	EFHC1	209	311	78	97	0.51	0.83	0.228862	0.263489	0.702614	0.203263	0.184872	0	no	no
ENSG00000096384	HSP90AB1	45011	51484	60684	62312	845.1	1049.95	1358.95	1291.85	0.313127	-0.0730537	0.0831236	-0.054086	no	no
[truncated: 6,187 more rows]
