# Supplementary material for: Pharmacological rescue of mutant p53 triggers spontaneous tumor regression via immune responses
Source: Cell Rep Med. 2025 Feb 21;6(3):101976. doi: 10.1016/j.xcrm.2025.101976 (PMC11970324; doi:10.1016/j.xcrm.2025.101976)
Supplement: Table S6. RNA sequencing of human cell lines with type-1 p53 mutations, related to Figures 5D–5F [file mmc7.xlsx]

## Sheet: table3.3
Ensemble_ID	Gene_ Symbol	Counts																				FPKM																				LOG2FC (+ ATO vs. - ATO)
		L130V	L130V+ATO	L130F	L130F+ATO	L130R	L130R+ATO	P142L	P142L+ATO	V143M	V143M+ATO	M237V	M237V+ATO	F270I	F270I+ATO	F270V	F270V+ATO	V272M	V272M+ATO	V272A	V272A+ATO	L130V	L130V+ATO	L130F	L130F+ATO	L130R	L130R+ATO	P142L	P142L+ATO	V143M	V143M+ATO	M237V	M237V+ATO	F270I	F270I+ATO	F270V	F270V+ATO	V272M	V272M+ATO	V272A	V272A+ATO	L130V	L130F	L130R	P142L	V143M	M237V	F270I	F270V
ENSG00000026103	FAS	2301	2111	2531	1885	2490	1674	2127	2253	2205	2859	1950	2263	2258	1858	2240	2096	2038	1866	2265	2570	1.57	3.99	1.8	3.78	1.74	2.74	3.2	4.2	2.12	3.95	1.99	3.8	1.92	6.68	1.87	6.84	1.25	9.07	9.07	2.36	1.34562	1.07039	0.655089	0.392317	0.897788	0.933231	1.79874	1.87096
ENSG00000124762	CDKN1A	438	359	463	486	457	358	243	267	427	407	363	379	517	338	462	284	336	205	368	376	8.85	75.55	11.37	46.69	7.32	31.84	108.27	181.97	21.05	97.32	16.89	70.31	6.18	101.93	15.48	120.93	10.51	151.41	151.41	13.55	3.09368	2.03788	2.12092	0.749067	2.20892	2.05756	4.04383	2.96569
ENSG00000184371	CSF1	0	0	0	0	0	0	0	0	0	0	0	0	0	0	0	0	0	0	0	0	0	0.02	0	0.02	0.01	0.03	0	0.02	0	0	0	0.02	0	0	0.02	0.01	0	0.07	0.07	0	NA	NA	1.58496	NA	NA	NA	NA	-1
ENSG00000048392	RRM2B	551	602	609	689	694	531	417	582	519	639	510	510	453	584	561	597	533	482	557	575	9.21	17.88	8.95	18.6	7.96	14.37	12.25	17.78	12.29	22.94	12.69	19.96	7.67	23.81	8.95	25.91	8.38	24.99	24.99	11.58	0.957074	1.05534	0.85222	0.537474	0.90038	0.65342	1.63427	1.53355
ENSG00000049130	KITLG	235	218	222	262	223	200	154	213	186	236	219	183	230	222	219	216	138	179	299	247	0	0	0	0	0	0	0	0	0	0	0	0	0	0	0	0.02	0	0.01	0.01	0	NA	NA	NA	NA	NA	NA	NA	NA
ENSG00000054392	HHAT	1329	1438	1552	1727	1340	1128	781	1203	1303	1419	1421	1211	1190	1324	1580	1361	1129	939	1196	1160	0.94	1.47	1.01	1.79	0.9	1.75	0.93	1.44	0.98	1.48	0.88	1.45	1.21	2.02	1.1	1.71	0.99	2.25	2.25	0.76	0.645083	0.825604	0.959358	0.630766	0.594744	0.720477	0.739348	0.636493
ENSG00000055163	CYFIP2	1434	1570	1569	1881	1493	1308	904	1553	1260	1386	1314	1390	1208	1663	1337	1429	1054	1144	1303	1478	5.21	7.08	5.64	8.24	5.42	7.1	5.29	6.9	5.57	7.54	5.93	6.21	7.29	12.55	6.19	11.88	5.54	11.6	11.6	5.99	0.442466	0.546949	0.389526	0.383329	0.436887	0.0665612	0.783697	0.940524
ENSG00000057657	PRDM1	910	753	785	709	873	587	699	897	705	795	649	674	554	622	716	644	620	556	991	1013	0.18	0.36	0.1	0.66	0.19	0.45	0.3	0.41	0.07	0.38	0.19	0.37	0.14	1.04	0.15	0.51	0.19	0.91	0.91	0.11	1	2.72247	1.24393	0.450661	2.44057	0.961526	2.89308	1.76553
ENSG00000064115	TM7SF3	0	0	0	0	0	0	0	0	0	0	0	0	0	0	0	0	0	0	0	0	20.15	24.55	22.71	23.47	22.1	21.87	21.85	23.66	21.26	24.77	22.42	24.55	20.75	25.94	22.47	30.65	20.9	34.23	34.23	23.39	0.284943	0.0474901	-0.0150931	0.114817	0.220452	0.130937	0.322067	0.447887
ENSG00000069020	MAST4	0	0	0	0	0	0	0	0	0	0	0	0	0	0	0	0	1	0	0	0	0.02	0.06	0.04	0.1	0.01	0.05	0	0.04	0.01	0.03	0.02	0.03	0.02	0.3	0.02	0.06	0.02	0.1	0.1	0.01	1.58496	1.32193	2.32193	NA	1.58496	0.584963	3.90689	1.58496
ENSG00000076604	TRAF4	856	1037	964	1458	1038	896	722	1049	847	1041	990	840	881	1202	1047	1112	677	940	689	768	11.86	8.38	11.85	6.97	11.49	7.95	13.38	10.12	12.28	9.3	11.33	9.91	10.37	9.25	10.57	10.6	13.65	11.74	11.74	10.52	-0.501082	-0.765656	-0.531352	-0.402869	-0.401008	-0.193191	-0.164891	0.00408889
ENSG00000078237	TIGAR	126	171	169	150	159	120	87	140	160	168	152	121	154	120	139	134	124	85	151	137	1.03	1.53	1.17	1.3	0.91	1	1.51	1.6	1.24	1.41	0.86	1.13	0.69	1.87	0.98	1.98	0.89	2.3	2.3	1.01	0.570887	0.152003	0.136062	0.0835234	0.185355	0.393914	1.43837	1.01465
ENSG00000080546	SESN1	0	1	0	0	0	0	4	0	0	0	0	0	1	1	0	1	0	1	0	1	2.62	7.83	2.16	6.98	2.33	5.19	5.38	8.44	3.05	9.24	2.85	5.62	2.2	14.8	2.63	14.4	2.28	18.21	18.21	2.65	1.57945	1.6922	1.1554	0.649637	1.59908	0.979608	2.75002	2.45293
ENSG00000085117	CD82	329	267	348	376	377	284	209	257	283	313	353	257	244	320	382	310	327	263	346	285	7.18	15.63	6.95	24.77	6.91	23.86	20.75	40.72	6.74	16.5	6.98	16.46	7.12	32.36	7.51	18.53	7.46	20.63	20.63	5.16	1.12226	1.83351	1.78784	0.972626	1.29165	1.23767	2.18426	1.30298
ENSG00000087088	BAX	362	339	361	420	362	296	235	282	297	353	304	309	331	282	294	354	308	273	314	335	24.43	42.13	24.94	40.56	20.83	44.56	32.55	46.59	30.11	49.96	28.08	40.4	22.32	62.31	24.17	50.24	23	54.97	54.97	43.06	0.786194	0.701596	1.09709	0.517363	0.730531	0.524812	1.48113	1.05562
ENSG00000089486	CDIP1	45	39	31	75	49	77	21	37	32	41	39	34	38	43	49	44	25	29	15	37	8.82	9.3	7.8	8.86	7.94	8.32	9.48	10.63	8.13	9.5	8.82	9.16	7.35	11.25	9.3	10.91	10.9	13.71	13.71	9.86	0.0764521	0.183833	0.0674445	0.165183	0.224672	0.0545689	0.614109	0.230348
ENSG00000100139	MICALL1	1718	1017	1695	873	1600	858	1347	1257	1472	1306	1356	1339	1325	912	1429	812	1373	836	1726	1542	7.37	7.43	7.06	7.87	7.34	8.33	7.27	8.24	7.26	8.05	7.53	8.35	6.59	9.93	7.38	9.67	8.39	10.49	10.49	5.82	0.0116976	0.156695	0.182536	0.180689	0.149019	0.149126	0.591515	0.389895
ENSG00000100647	SUSD6	4326	4347	4650	4298	4639	3807	2931	4444	3617	4369	3598	3510	3212	3794	4066	4201	3501	3664	4337	4714	3.01	4.23	2.66	4.79	3.75	4.19	3.41	5.74	3.09	4.02	3.21	3.56	2.93	6.15	3.15	6.27	3.31	6.32	6.32	2.77	0.490894	0.848599	0.16006	0.751279	0.379589	0.149304	1.06969	0.993114
ENSG00000103742	IGDCC4	3162	2925	3365	3219	3292	2475	2164	3033	2899	3002	2541	2695	2868	2677	2924	2748	2547	2391	3102	3054	0.09	0.16	0.12	0.07	0.08	0.12	0.04	0.04	0.11	0.09	0.11	0.06	0.06	0.04	0.1	0.12	0.09	0.1	0.1	0.2	0.830075	-0.777608	0.584963	0	-0.289507	-0.874469	-0.584963	0.263034
ENSG00000105327	BBC3	2786	2230	2503	2043	2664	1752	2328	2648	2466	2676	2393	2280	2110	2072	2500	2047	2952	1873	3299	2505	3.22	5.81	2.99	5.79	2.76	5.79	4.06	7.61	3.13	6.63	3.66	6.71	3.7	9.11	2.38	7.45	3.03	9.51	9.51	2.31	0.851477	0.953418	1.0689	0.906417	1.08285	0.874469	1.29993	1.64628
ENSG00000109472	CPE	5345	5316	5577	5640	5429	5221	4080	6410	4816	6646	4205	5289	5762	5664	4699	5330	4921	5619	6428	8362	0	0.04	0.02	0.04	0	0.06	0	0	0	0	0.04	0.02	0	0	0	0	0.02	0	0	0.02	NA	1	NA	NA	NA	-1	NA	NA
ENSG00000109670	FBXW7	890	925	936	940	966	787	582	564	797	968	762	845	967	604	914	589	669	452	1002	804	1.94	2.19	1.95	2.6	1.96	2.07	1.43	1.64	1.69	1.75	2.01	1.74	2.19	2.11	2.06	2.05	1.51	1.88	1.88	2.07	0.174874	0.415037	0.0787771	0.197681	0.0503317	-0.208108	-0.0536879	-0.00702043
ENSG00000110900	TSPAN11	1228	1218	1150	1220	1191	970	882	1064	967	1201	1028	1003	1025	1103	1108	1131	972	933	1000	966	0.01	0	0	0	0	0	0	0.02	0	0.01	0.03	0	0.02	0	0	0.01	0	0	0	0.02	NA	NA	NA	NA	NA	NA	NA	NA
ENSG00000111725	PRKAB1	827	1025	958	1109	855	969	675	1127	761	1008	837	922	802	985	846	894	635	825	972	1079	3.54	4.56	3.82	4.33	3.86	4.15	4.06	4.81	3.65	4.18	3.74	4.33	3.18	6.01	3.88	5.9	4.03	6.59	6.59	3.94	0.365284	0.180794	0.10451	0.244557	0.195606	0.211329	0.918338	0.604658
ENSG00000112245	PTP4A1	0	0	0	0	0	0	0	0	0	0	0	0	0	2	0	0	0	1	2	0	0.02	0.02	0.01	0	0	0.02	0.01	0.02	0	0.03	0	0	0	0.02	0.02	0.06	0.01	0.01	0.01	0	0	NA	NA	1	NA	NA	NA	1.58496
ENSG00000112249	ASCC3	0	0	0	0	0	0	0	0	0	0	0	0	0	0	0	0	0	0	0	0	7.48	11.26	8.15	12.3	7.77	10.81	6.44	6.19	8.5	9.55	9.79	9.7	8.08	17.14	9.17	16.4	6.39	16.61	16.61	9.56	0.590097	0.593786	0.47638	-0.0571213	0.168038	-0.0133241	1.08494	0.838702
ENSG00000113328	CCNG1	602	214	501	214	527	182	342	220	443	270	471	189	516	166	539	229	363	194	782	423	38.15	59.44	46.26	70.58	39.44	63.67	35.21	59.19	42.66	58.51	43.38	58.12	50.83	82.53	43.53	78.6	39.76	85.28	85.28	47.88	0.639751	0.609494	0.690954	0.749368	0.455799	0.422005	0.699238	0.852519
ENSG00000115129	TP53I3	113	154	176	207	152	145	86	158	150	194	147	132	162	150	152	175	137	147	123	203	0.18	0.12	0.15	0.07	0.11	0.37	0.12	0.28	0.18	0.29	0.11	0.05	0.35	0.16	0.12	0.35	0.19	0.4	0.4	0.28	-0.584963	-1.09954	1.75002	1.22239	0.688056	-1.1375	-1.12928	1.54432
ENSG00000116514	RNF19B	2431	1943	2288	1667	2214	1532	1961	2268	1900	2400	1917	2068	1772	1536	2144	1742	2302	1496	2049	1712	17.22	21.61	17.4	21.99	16.8	20.69	24.52	31.94	17.4	19.49	17.46	22.86	15.91	28.2	17.52	25.75	18.91	32.61	32.61	14.2	0.327614	0.33776	0.300472	0.381405	0.163647	0.388772	0.825761	0.55557
ENSG00000116717	GADD45A	0	0	0	0	0	0	0	0	0	0	0	0	0	0	0	0	0	0	0	0	1.96	9.71	1.6	7.98	1.35	6.52	4.74	9.81	3.02	9.95	2.62	7.18	3.08	13.75	3.06	11.68	2.25	14.85	14.85	2.7	2.30862	2.31832	2.27191	1.04937	1.72015	1.45442	2.15843	1.93244
ENSG00000119630	PGF	302	385	321	444	304	473	274	577	260	499	228	526	408	506	228	328	293	382	331	502	0.26	0.29	0.39	0.47	0.35	0.33	0.15	0.44	0.27	0.37	0.29	0.38	0.29	0.8	0.23	0.28	0.33	0.44	0.44	0.19	0.157541	0.269187	-0.0848889	1.55254	0.454566	0.389947	1.46395	0.283793
ENSG00000120889	TNFRSF10B	2030	1697	1987	1854	2015	1625	1601	1958	1721	1951	1769	1825	1662	1534	2045	1510	2103	1215	1942	1907	22.16	45.67	25.87	45.58	24.21	33.39	39.09	52.34	30.16	50.45	28.64	38.02	21.8	63.06	25.9	63.68	22.12	68.97	68.97	21.67	1.04329	0.817121	0.463813	0.421114	0.742218	0.408727	1.5324	1.29789
ENSG00000124067	SLC12A4	323	250	371	237	332	219	232	290	274	318	274	228	303	220	285	225	288	172	282	264	2.62	2.92	2.69	3.48	2.9	3.52	3.39	4.13	2.83	3.66	3.26	3.48	2.38	4.52	2.9	3.74	2.96	4.08	4.08	1.87	0.156402	0.371481	0.279523	0.284857	0.371042	0.0942153	0.925361	0.366985
ENSG00000124098	FAM210B	0	0	0	0	0	0	0	0	0	0	0	0	0	0	0	0	0	0	0	0	2.36	3.6	2.63	4.4	3.04	4.02	2.64	4.58	2.51	3.76	2.34	3.41	4.51	5.84	2.64	4.95	3.06	6.03	6.03	2.48	0.60921	0.742441	0.403124	0.79481	0.583045	0.543263	0.372841	0.906891
ENSG00000128342	LIF	9	24	6	30	15	21	9	23	13	28	7	12	15	18	16	17	16	21	6	9	0.05	0	0	0.03	0.01	0.02	0.04	0.01	0	0	0	0.03	0	0.02	0	0.02	0.02	0.09	0.09	0	NA	NA	1	-2	NA	NA	NA	NA
ENSG00000130513	GDF15	852	1249	971	1371	867	964	691	1456	736	1417	787	1025	872	1227	791	1381	722	1098	667	1087	0.05	0.3	0.05	0.26	0	0.32	0.24	2.38	0	0.05	0.03	0	0.17	0.59	0	0.38	0.09	0.31	0.31	0	2.58496	2.37851	NA	3.30986	NA	NA	1.79518	NA
ENSG00000130517	PGPEP1	18	28	15	50	6	29	21	69	10	30	21	13	16	46	16	44	9	47	13	22	5.85	9.48	6.42	10.02	5.77	8.49	6.46	10.37	5.88	9.8	6.44	8.24	6.68	10.11	5.8	11.33	5.95	10.34	10.34	4.81	0.69645	0.642237	0.557193	0.68281	0.736966	0.355584	0.597863	0.966023
ENSG00000130684	ZNF337	1866	1597	1722	1811	1788	1436	1220	1348	1494	1635	1557	1326	1740	1498	1703	1348	1294	1170	1606	1362	0.14	0.5	0.36	0.43	0.26	0.41	0.27	0.35	0.14	0.33	0.34	0.2	0.26	0.79	0.19	0.71	0.31	0.67	0.67	0.19	1.8365	0.25634	0.657112	0.374396	1.23704	-0.765535	1.60334	1.90182
ENSG00000130766	SESN2	0	2	0	0	1	2	3	0	0	5	2	0	0	6	0	2	0	2	0	2	15.43	21.18	15.07	21.6	14.52	19.47	13.55	17.99	15.67	19.4	14.76	18.39	16.63	21.42	13.51	21.79	15.85	25.79	25.79	14.59	0.456965	0.519352	0.423211	0.408902	0.308051	0.317229	0.36517	0.689639
ENSG00000131080	EDA2R	185	195	204	268	203	207	111	194	168	242	165	208	230	218	197	175	126	156	97	186	0.01	0	0.01	0	0	0	0	0	0	0	0	0	0	0	0.02	0	0	0	0	0	NA	NA	NA	NA	NA	NA	NA	NA
ENSG00000131669	NINJ1	0	1	0	2	5	5	1	7	2	0	0	0	2	0	2	2	0	3	1	1	9.85	12.73	11.29	15.51	11.17	16.25	17.59	24.06	10.23	13.14	11.67	13.53	11.09	16.68	10.27	12.89	13.42	17.61	17.61	8.86	0.370037	0.458153	0.540811	0.451881	0.361159	0.213357	0.58886	0.327816
ENSG00000132274	TRIM22	583	463	597	431	612	370	451	597	526	441	463	454	538	409	507	373	426	354	586	529	3.93	21.96	5.83	21.33	3.31	18.62	10.61	20.8	9.71	27.25	6.75	20.54	5.59	35.07	5.28	30.84	2.6	33.41	33.41	8.25	2.48228	1.87132	2.49195	0.971159	1.48871	1.60548	2.64932	2.54619
ENSG00000134574	DDB2	130	146	113	158	118	129	119	195	110	165	98	161	82	133	109	123	124	109	104	134	7.32	12.03	8.51	12.38	7.35	12.34	7.85	8.43	9.29	14.44	9.16	10.7	9.88	19.01	8.6	12.35	7.38	14.54	14.54	7.35	0.716721	0.54078	0.747526	0.10284	0.63632	0.224191	0.944176	0.522102
ENSG00000135679	MDM2	626	692	718	1048	657	776	448	789	541	852	583	607	693	872	652	738	550	591	495	610	4.25	14.18	4.74	12.91	4.11	8.3	6.66	13.98	4.6	11.91	5.36	12.4	3.44	19.15	4.76	21.74	3.34	28.19	28.19	6.32	1.73832	1.44553	1.01397	1.06977	1.37247	1.21004	2.47686	2.19132
ENSG00000135778	NTPCR	1875	1464	1784	1332	1852	1117	1317	1553	1466	1618	1607	1349	1406	1191	1653	1266	1449	1149	1695	1378	3.04	2.88	3.77	3.06	3.38	2.91	3.34	3.73	3.3	3.26	2.8	3.28	3.86	3.55	3.04	3.31	2.73	3.62	3.62	2.72	-0.0780025	-0.301033	-0.216004	0.159328	-0.0175941	0.228269	-0.120782	0.12276
ENSG00000136003	ISCU	7	8	6	17	8	7	1	2	2	7	6	2	7	18	7	13	4	6	1	9	14.83	17.78	14.55	21.29	13.54	20.82	18.39	24.92	15.36	19.38	14.62	21.46	13.25	31.79	13.34	25.14	14.8	37.13	37.13	15.79	0.261737	0.549157	0.620742	0.438383	0.33539	0.553707	1.26258	0.914226
ENSG00000136048	DRAM1	1126	1582	1251	1848	1131	1198	946	1542	1132	1499	1251	1210	1087	1517	1280	1571	897	1377	1107	1389	8.9	8.52	9.12	6.98	9.31	5.8	12.23	17.97	8.83	8.21	8.42	7.83	8.26	6.86	9.51	9.46	9.39	9.64	9.64	8.97	-0.0629519	-0.385807	-0.682728	0.555166	-0.105031	-0.104808	-0.267933	-0.00760516
ENSG00000137500	CCDC90B	2	5	2	4	0	9	0	1	0	4	1	0	3	2	2	4	1	1	7	9	3.59	3.83	3.46	4.32	3.57	4.17	3.7	5.23	4.13	4.91	3.66	4.07	3.63	5.18	3.39	5.12	3.37	6.19	6.19	3.77	0.0933605	0.320259	0.224123	0.499286	0.249581	0.153185	0.512983	0.594859
ENSG00000138271	GPR87	1959	1945	2154	2374	2054	1985	1759	2345	1782	2370	1813	2079	1814	1925	1953	1709	1666	1480	2302	2167	0	0.04	0.03	0	0	0.13	0	0.03	0	0	0	0	0	0.04	0	0	0	0.09	0.09	0	NA	NA	NA	NA	NA	NA	NA	NA
ENSG00000139624	CERS5	245	427	317	583	283	377	201	609	253	458	242	340	238	543	278	473	242	464	182	312	4.32	6.29	4.19	5.47	4.5	4.94	4.63	6.65	4.11	6.07	4.12	5.91	4.15	7.59	3.86	6.45	3.96	7.87	7.87	4.53	0.542029	0.384591	0.134586	0.522342	0.562558	0.520514	0.870989	0.740698
ENSG00000141682	PMAIP1	537	356	493	307	508	307	329	417	400	504	424	374	428	304	476	286	450	340	320	296	8.45	8.57	8.48	9.44	9.19	8.92	6.11	7.93	8.98	7.17	7.78	7.78	7.08	8.46	8.56	7.44	8.77	7.61	7.61	10.09	0.0203439	0.154723	-0.0430212	0.376148	-0.324742	0	0.256908	-0.202308
ENSG00000142627	EPHA2	493	482	531	368	550	376	395	435	470	563	434	460	397	424	473	450	481	355	411	417	0.06	0.01	0.1	0	0.05	0.05	0	0.01	0	0	0	0.03	0	0.04	0	0.01	0.01	0.03	0.03	0.03	-2.58496	NA	0	NA	NA	NA	NA	NA
ENSG00000142765	SYTL1	754	864	881	1173	858	999	556	1130	700	1126	693	836	826	1152	708	1062	801	914	705	878	5.24	8.49	5.93	10.62	6	12.35	5.02	8.62	5.63	10.6	5.82	8.95	9.54	18.63	5.17	13.78	6.16	17.85	17.85	4.86	0.696198	0.84068	1.04148	0.780001	0.912857	0.620869	0.965567	1.41434
ENSG00000143479	DYRK3	1674	1388	1846	1509	1819	1282	1113	1570	1397	1731	1293	1449	1590	1509	1349	1335	1362	1261	1301	1399	2.73	2.42	2.99	2.05	3.08	1.99	2.2	1.69	3.33	2.16	3.47	2.19	2.42	1.5	3.3	2.17	3.38	2.19	2.19	3.04	-0.173894	-0.544522	-0.630162	-0.38048	-0.624491	-0.664005	-0.690045	-0.604771
ENSG00000144452	ABCA12	337	479	360	555	314	444	299	682	319	557	252	479	332	535	285	478	290	391	280	458	0.01	0.03	0	0.01	0.03	0.02	0	0	0.01	0.01	0.01	0.04	0.01	0.05	0.02	0.03	0	0.04	0.04	0.05	1.58496	NA	-0.584963	NA	0	2	2.32193	0.584963
ENSG00000145632	PLK2	0	0	0	1	0	0	0	0	0	0	0	0	0	0	0	2	1	0	1	0	0.12	0.22	0.03	0.07	0.04	0.14	0.03	0.18	0.27	0.51	0.11	0.21	0.02	0.36	0.12	0.27	0.11	0.38	0.38	0.17	0.874469	1.22239	1.80735	2.58496	0.917538	0.932886	4.16993	1.16993
ENSG00000148219	ASTN2	68	51	75	41	67	40	19	32	53	60	63	39	64	47	45	47	39	47	43	32	0.26	0.27	0.19	0.34	0.21	0.42	0.21	0.38	0.18	0.31	0.19	0.32	0.27	0.73	0.22	0.47	0.3	0.61	0.61	0.2	0.0544478	0.839535	1	0.85561	0.784271	0.752072	1.43494	1.09516
ENSG00000148541	FAM13C	492	462	569	534	578	491	444	650	534	551	521	506	426	506	541	468	417	420	504	598	0	0	0	0	0	0	0	0	0	0	0	0	0	0	0	0.01	0	0	0	0	NA	NA	NA	NA	NA	NA	NA	NA
ENSG00000151065	DCP1B	10	11	14	6	7	7	5	10	8	10	17	10	11	8	4	14	3	6	4	8	2.28	2.99	2.12	2.92	1.86	2.6	2.16	2.59	2.45	2.84	2.72	2.85	2.55	4.17	2.07	3.57	2.07	3.64	3.64	2.26	0.391112	0.461904	0.483209	0.261921	0.213109	0.0673553	0.70955	0.786293
ENSG00000152229	PSTPIP2	11878	9452	12891	10168	12232	8511	8586	10387	10291	11060	9875	9417	11081	8828	10855	8732	10348	7823	13437	12114	0.03	0.01	0.01	0.01	0.05	0	0.02	0.01	0.01	0.04	0	0.01	0.04	0.02	0	0	0.06	0	0	0	-1.58496	0	NA	-1	2	NA	-1	NA
ENSG00000152782	PANK1	101	92	98	115	94	94	53	107	105	115	66	81	88	117	81	99	95	86	78	92	1.88	1.96	2.03	1.83	2.21	1.51	1.84	1.73	2	1.85	2.32	1.75	2.26	1.87	2.48	2.27	1.95	2.72	2.72	2.46	0.060121	-0.149636	-0.549498	-0.0889337	-0.112475	-0.40677	-0.273285	-0.127648
ENSG00000154767	XPC	487	502	453	721	465	544	338	629	387	528	378	443	546	581	462	557	298	434	545	716	9.58	18.21	10.5	21.03	10.01	17.3	12.29	18.66	10.39	15.24	10.53	14.47	12.1	26.98	11.69	22.84	8.85	25.9	25.9	9.41	0.926633	1.00206	0.78933	0.602464	0.552667	0.458559	1.15688	0.966288
ENSG00000154822	PLCL2	1901	1768	1945	1667	1892	1665	1505	1967	1592	1954	1530	1594	1649	1790	1607	1591	1673	1368	1741	1758	4.84	5.01	5.04	5.74	5.12	5.2	4.22	5.05	5.44	4.12	4.81	4	4.53	6.59	5.33	5.17	3.88	7.27	7.27	6.29	0.0498036	0.187627	0.0223678	0.25904	-0.400962	-0.266037	0.540767	-0.0439713
ENSG00000158055	GRHL3	1086	1197	1199	1176	1234	1184	847	1213	987	1421	881	1137	1203	1279	1087	1026	984	896	909	987	0.21	0.31	0.15	0.21	0.22	0.29	0.23	0.38	0.12	0.23	0.33	0.45	0.27	0.33	0.16	0.41	0.27	0.63	0.63	0.15	0.561879	0.485427	0.398549	0.724366	0.938599	0.447459	0.289507	1.35755
ENSG00000159339	PADI4	1892	1937	2245	1990	1981	1618	1686	2461	1675	2158	1653	1978	1791	1862	1814	1715	1759	1684	1550	1749	0.21	0.23	0.22	0.17	0.05	0.38	0.57	1.28	0.26	0.14	0.08	0.16	0.19	1.44	0.09	0.37	0.23	1.02	1.02	0.16	0.131245	-0.371969	2.926	1.16711	-0.893085	1	2.922	2.03953
ENSG00000159388	BTG2	0	0	0	1	0	0	0	0	0	0	0	0	0	0	0	0	0	0	0	0	2.41	10.56	2.81	9.79	2.34	5.78	11.8	22.74	2.63	8.64	2.92	6.78	2.04	20.33	2.89	19.75	2.22	33.51	33.51	2.06	2.1315	1.80074	1.30456	0.946445	1.71597	1.21532	3.31697	2.77271
ENSG00000161513	FDXR	1223	1129	1258	1227	1278	1110	1018	1380	1113	1414	1036	1131	1142	1200	1091	1020	1002	869	1268	1231	4.7	6.47	4.2	4.44	4.31	5.6	7.61	6.05	5.52	8.24	5.17	5.68	4.73	16.38	5.06	14.86	4.5	21.54	21.54	5.31	0.461105	0.0801703	0.377739	-0.330961	0.577976	0.135727	1.79202	1.55422
ENSG00000162511	LAPTM5	1	0	1	1	1	5	0	0	0	0	1	2	3	2	1	0	1	1	2	0	164.68	253.66	161.15	329.37	162.62	311.42	272.7	335.04	164.63	246.4	158.75	238.62	163.34	395.62	163.3	298.72	182.26	315.62	315.62	180.02	0.623231	1.0313	0.937357	0.297019	0.581775	0.587958	1.27624	0.871269
ENSG00000162643	WDR63	2	5	4	20	2	14	0	7	0	10	2	3	6	24	0	6	1	1	3	6	0	0.03	0	0.01	0	0.02	0	0.03	0	0	0.03	0	0	0.05	0	0.02	0	0	0	0.01	NA	NA	NA	NA	NA	NA	NA	NA
ENSG00000162772	ATF3	624	594	596	609	655	513	409	508	518	601	626	562	498	459	633	548	488	437	481	494	1.46	1.85	1.49	1.85	1.32	1.59	1.2	1.91	1.56	1.88	1.72	1.6	1.42	1.84	1.23	1.43	0.66	1.19	1.19	0.95	0.341557	0.312213	0.268489	0.670538	0.269187	-0.104337	0.373815	0.217357
ENSG00000162783	IER5	5	2	10	12	3	4	5	9	2	5	6	8	6	11	8	10	3	7	4	3	10.61	14.2	10.18	15.28	9.95	16.27	11.5	13.97	11.04	15.42	10.23	13.52	9.78	17.08	10.56	12.26	10.66	12.73	12.73	9.51	0.420466	0.585907	0.709446	0.280698	0.482063	0.402289	0.804402	0.215349
ENSG00000163071	SPATA18	19	23	17	27	14	14	5	11	14	17	8	18	20	23	22	22	7	2	27	23	0	0	0	0	0	0	0	0	0.01	0.03	0.01	0	0	0	0	0	0	0.01	0.01	0	NA	NA	NA	NA	1.58496	NA	NA	NA
ENSG00000163235	TGFA	0	0	0	0	0	0	0	0	0	0	0	0	0	0	0	0	0	0	0	0	0.02	0.09	0.05	0.09	0.06	0.07	0.09	0.07	0.04	0.17	0.09	0.11	0.08	0.06	0.01	0.15	0.19	0.24	0.24	0.06	2.16993	0.847997	0.222392	-0.36257	2.08746	0.289507	-0.415037	3.90689
ENSG00000163947	ARHGEF3	4370	3307	4445	3299	4427	3040	2904	2866	3693	3049	3591	2820	3603	2488	3949	2438	3642	1985	4928	3661	0.74	2.09	0.75	4.07	0.68	2.66	1.2	4.37	0.76	2.75	1.23	1.85	0.76	5.11	0.59	2.98	0.74	3.64	3.64	0.71	1.49791	2.44007	1.96782	1.8646	1.85536	0.588867	2.74925	2.33653
ENSG00000164070	HSPA4L	345	414	356	368	360	262	268	384	269	363	309	315	292	379	345	410	286	314	341	418	2.76	3.85	2.71	2.97	3.03	2.65	2.32	2.52	2.74	3.58	2.85	2.92	2.76	3.47	2.94	4.38	1.91	4.24	4.24	3.36	0.48019	0.13217	-0.193325	0.119299	0.385784	0.0350065	0.330267	0.575115
ENSG00000164237	CMBL	0	0	0	0	0	0	0	0	0	0	0	0	0	0	0	0	0	0	0	0	0.02	0	0.01	0.01	0.01	0	0	0	0	0.01	0	0.01	0	0.04	0	0	0	0.07	0.07	0.02	NA	0	NA	NA	NA	NA	NA	NA
ENSG00000164331	ANKRA2	630	689	584	729	626	566	430	668	550	688	603	618	523	676	604	716	458	623	691	790	1.93	3.11	2.64	4.08	2.44	4.58	2.75	6.55	3.02	4.23	2.62	3.47	3.72	6.09	2.63	6.02	2.2	6.63	6.63	1.98	0.688314	0.628031	0.908466	1.25206	0.486109	0.405369	0.71114	1.1947
ENSG00000164342	TLR3	1	5	4	3	7	5	3	4	2	2	8	6	3	5	9	3	4	5	10	10	0	0	0	0.04	0	0.02	0.03	0.01	0	0	0	0.02	0.01	0	0.01	0	0	0	0	0.01	NA	NA	NA	-1.58496	NA	NA	NA	NA
ENSG00000164938	TP53INP1	1478	1329	1674	1417	1561	1171	964	1257	1308	1431	1326	1269	1295	1178	1364	1229	1047	1012	1342	1320	0	0	0	0.01	0.04	0.01	0	0	0	0	0	0	0.02	0	0	0.01	0.01	0.01	0.01	0.02	NA	NA	-2	NA	NA	NA	NA	NA
ENSG00000165804	ZNF219	0	0	0	0	0	0	0	0	0	0	0	1	0	1	0	0	0	0	0	0	1.49	1.76	1.32	1.84	1.35	1.93	1.7	3.32	1.51	1.87	1.33	1.93	1.39	2.77	1.32	1.97	1.78	2.25	2.25	1.2	0.240263	0.479168	0.515641	0.965648	0.30849	0.537175	0.994801	0.577658
ENSG00000166130	IKBIP	683	439	658	406	699	357	507	454	576	568	546	451	567	387	589	397	549	331	583	466	8.28	7.96	8.14	6.67	7.42	7.27	9.62	7.38	9.43	8.34	7.79	8.52	8.04	7.85	8.63	9.62	6.67	12.41	12.41	9.93	-0.0568623	-0.287342	-0.0294638	-0.382416	-0.17721	0.12923	-0.0345028	0.156676
ENSG00000166592	RRAD	442	365	512	321	491	358	397	595	388	469	348	419	397	428	380	290	433	357	432	342	0	0	0	0.07	0	0.04	0.04	0	0.04	0.1	0.04	0.08	0	0.23	0.03	0	0	0.09	0.09	0	NA	NA	NA	NA	1.32193	1	NA	NA
ENSG00000167196	FBXO22	1851	1938	2011	2434	2033	1862	1222	1915	1630	2154	1532	1807	1933	2178	1917	1813	1620	1614	1538	1682	3.94	4.08	3.85	4.71	4.04	4.11	3.84	3.68	4.22	4.54	4.1	3.81	3.98	7.12	4.19	6.39	3.38	7.21	7.21	5.22	0.0503735	0.290869	0.0247831	-0.0614005	0.105449	-0.105833	0.839109	0.608866
ENSG00000167904	TMEM68	0	0	0	0	0	0	0	0	0	0	0	0	0	0	0	0	0	0	0	0	3.62	3.97	3.59	3.41	3.88	2.7	3.49	3.14	3.45	3.51	3.95	3.39	3.16	4.19	3.58	4.62	2.84	5.76	5.76	3.37	0.133149	-0.0742121	-0.523097	-0.152462	0.0248747	-0.220567	0.407026	0.367933
ENSG00000167992	VWCE	317	329	326	272	290	271	227	334	315	369	292	285	289	268	264	250	318	198	300	306	0.16	0.49	0.2	0.28	0.33	0.19	0.24	0.37	0.23	0.3	0.44	0.3	0.16	0.35	0.25	0.49	0.36	0.45	0.45	0.28	1.61471	0.485427	-0.796467	0.624491	0.383329	-0.552541	1.12928	0.970854
ENSG00000168061	SAC3D1	8	3	6	10	7	2	3	9	3	2	3	1	4	14	4	4	2	4	0	7	13.92	11.48	13.32	7.77	13.06	11.04	13.91	11.99	14.63	13.18	14.35	15.08	14.06	10.26	13.23	8.13	18.64	12.42	12.42	12.29	-0.278037	-0.777608	-0.242415	-0.214291	-0.150579	0.0715857	-0.454566	-0.702486
ENSG00000170385	SLC30A1	0	0	0	0	0	0	0	0	0	0	0	0	0	0	0	0	0	0	0	0	11.98	20.22	10.22	30.09	11.79	25.07	14.42	23.55	12.18	18.85	12.25	17.84	8.86	27.88	12.74	23.1	11.08	22.25	22.25	14.45	0.755155	1.55789	1.0884	0.707656	0.63005	0.542334	1.65385	0.858528
ENSG00000170734	POLH	0	0	0	0	0	0	0	0	0	0	0	0	0	1	0	2	0	0	0	0	3.41	5.4	3.34	6.45	3.6	5.41	4.53	6.34	3.71	4.79	3.6	4.61	4.06	6.7	3.64	6.97	3.56	10.22	10.22	3.61	0.663188	0.949451	0.587632	0.484972	0.368606	0.35677	0.722681	0.93722
ENSG00000170836	PPM1D	7	0	3	6	1	1	1	3	1	0	1	0	1	2	1	0	1	0	1	0	4.27	4.77	4.35	5.05	4.07	4	3.51	3.96	4.16	4.1	4.31	4.83	3.36	5.49	3.83	4.95	3.46	6.05	6.05	4.04	0.159753	0.215268	-0.0250288	0.174029	-0.0209596	0.164335	0.708345	0.370084
ENSG00000170855	TRIAP1	0	0	0	0	0	0	0	0	0	0	0	0	0	0	0	0	0	0	0	0	33.02	40.66	32.32	30.8	28.34	32.23	41.27	47.51	35.81	42.89	32.07	37.8	26.78	48.62	31.32	50.33	32.18	58.31	58.31	40.43	0.30027	-0.0694968	0.185564	0.203138	0.260279	0.237162	0.860394	0.684334
ENSG00000171469	ZNF561	686	757	755	932	721	758	442	680	599	789	681	613	686	833	738	764	574	610	736	684	2.74	4.08	3.01	3.39	3.24	2.93	3.55	5.37	2.84	3.81	3.03	3.82	2.89	5.06	2.97	6.38	3.17	7.25	7.25	3.11	0.574393	0.171522	-0.145093	0.597103	0.4239	0.334255	0.808068	1.10309
ENSG00000171617	ENC1	236	359	250	498	226	431	251	686	192	433	217	345	168	480	199	327	199	300	132	331	2.47	2.96	2.39	3.9	2.34	3.27	2.9	3.51	2.76	2.86	2.78	2.86	2.47	3.87	2.74	3.61	2.25	3.36	3.36	2.43	0.261086	0.706464	0.482782	0.275418	0.0513469	0.0409303	0.647823	0.397823
ENSG00000172667	ZMAT3	0	0	0	2	0	0	0	0	0	0	0	0	0	1	0	0	0	1	1	0	0.49	4.51	0.54	5.55	0.44	3.2	1.78	5.16	1.74	6.63	1.07	4.54	0.59	8.73	0.75	7.62	0.42	7.25	7.25	0.99	3.20227	3.36146	2.8625	1.53549	1.92992	2.08508	3.88719	3.34483
ENSG00000172831	CES2	584	481	648	500	648	418	321	448	504	535	589	396	589	436	628	458	467	313	493	477	8.12	8.87	7.37	10.79	7.26	10.13	8.48	9.14	7.91	9.32	7.93	8.65	8.71	11.52	8.41	9.59	7.56	10.35	10.35	7.59	0.127454	0.549958	0.480593	0.10813	0.236652	0.125379	0.403396	0.189425
ENSG00000172890	NADSYN1	3987	2461	4607	1674	4235	1526	2133	2511	3701	3162	3902	2908	4522	1542	4181	2074	4097	1632	2808	1490	3.82	5.11	4.42	5.42	4.53	5.39	5.22	5.74	4.05	5.41	4.76	5.24	5.23	7.32	4.22	6.99	4.72	8.86	8.86	3.47	0.419751	0.294246	0.250774	0.137001	0.417707	0.138605	0.485033	0.728049
ENSG00000173530	TNFRSF10D	275	553	337	525	341	430	348	958	239	694	246	538	300	804	271	731	268	865	131	402	4.51	9.46	4.44	12.6	4.19	9.44	5.38	12.08	4.87	10.97	4.66	8.52	3.89	18.57	5.48	15.02	3.97	16.75	16.75	3.49	1.06871	1.50479	1.17184	1.16694	1.17157	0.870523	2.25513	1.45464
ENSG00000173846	PLK3	1510	1281	1524	1217	1496	1076	798	811	1306	1338	1265	1360	1475	775	1429	903	1196	617	1551	1008	5.71	7.23	5	5.1	5.39	5.36	8.66	8.7	6.19	7.52	4.63	6.57	3.6	7.88	4.81	8.9	5.89	10.5	10.5	4.61	0.340505	0.0285692	-0.00805227	0.00664838	0.280793	0.504881	1.1302	0.887768
ENSG00000174307	PHLDA3	0	0	0	0	0	0	0	0	0	0	0	0	0	0	0	0	0	0	0	0	0.02	0.05	0	0	0	0.08	0.02	0	0	0.02	0.04	0.02	0.04	0	0.03	0	0	0.04	0.04	0	1.32193	NA	NA	NA	NA	-1	NA	NA
ENSG00000175592	FOSL1	259	247	239	216	259	157	145	183	262	180	239	199	197	187	245	195	193	168	224	193	8.39	8.42	6.79	4.91	6.68	5.46	12.73	9.41	7.79	8.78	7.29	7.87	3.96	6.82	8.6	10.35	9.93	11.47	11.47	8.73	0.00514942	-0.467689	-0.290947	-0.435966	0.172598	0.110445	0.784271	0.267222
ENSG00000175938	ORAI3	0	0	0	0	0	0	0	0	0	0	0	0	0	0	0	0	0	0	0	0	9.87	11.69	10.68	12.72	10.49	11.84	11.38	16.83	11.09	13.8	10.44	11.77	10.43	16.02	10.04	15.81	12.37	18.22	18.22	6.46	0.244153	0.252187	0.174654	0.564535	0.315409	0.172993	0.619135	0.655078
ENSG00000177076	ACER2	286	263	282	303	312	293	163	267	250	280	265	270	259	257	248	250	217	258	221	269	0.43	0.99	0.47	1.4	0.4	0.81	0.61	2.3	0.45	0.86	0.42	0.44	0.31	2.19	0.46	2.6	0.22	3.5	3.5	0.31	1.20309	1.57469	1.01792	1.91475	0.934412	0.0671142	2.82059	2.49881
ENSG00000177106	EPS8L2	0	0	0	0	0	0	0	0	0	0	0	0	0	0	0	1	0	0	0	0	0	0.09	0.08	0.14	0.12	0.12	0.06	0.07	0.05	0.05	0.09	0.11	0.1	0.2	0.18	0.11	0.15	0.24	0.24	0.1	NA	0.807355	0	0.222392	0	0.289507	1	-0.710493
ENSG00000179163	FUCA1	0	14	4	11	0	5	3	52	0	13	0	31	2	96	0	86	1	124	0	19	18.21	28.14	18.29	32.79	17.96	29.48	56.9	74.51	17.94	30.23	25.22	26.05	18.86	40.99	15.95	34.13	15.56	40.83	40.83	20.1	0.627891	0.842201	0.714949	0.389005	0.752801	0.0467151	1.11994	1.09748
ENSG00000181026	AEN	150	211	182	211	173	168	123	195	133	201	123	148	111	178	167	186	156	155	123	166	13.79	16.81	13.14	9.17	12.27	10	17.11	13.47	18.12	19.55	16.94	15.09	9.19	18.54	15.54	19.61	14.18	19.75	19.75	13.48	0.285697	-0.518972	-0.295135	-0.34509	0.109586	-0.166841	1.0125	0.335603
ENSG00000181467	RAP2B	936	821	921	990	887	766	603	695	834	712	854	661	751	736	943	662	791	513	1092	1006	6.7	10.56	6.61	12.83	6.54	12.78	8.69	13.25	6.63	9.76	7.05	10.34	7.07	14.27	6.33	11.33	6.17	13.67	13.67	7.56	0.656377	0.956799	0.966525	0.608564	0.557872	0.552541	1.0132	0.83987
ENSG00000185088	RPS27L	769	736	740	683	818	613	684	730	705	720	734	599	589	496	706	575	800	537	780	713	4.68	13.21	5.11	12.8	3.47	12.56	9.08	13.54	9.46	18.26	7.73	12.27	5.04	21.13	5.58	18.68	4.18	23.03	23.03	10.38	1.49705	1.32475	1.85583	0.576464	0.948775	0.666595	2.0678	1.74316
ENSG00000196072	BLOC1S2	23	20	32	20	33	20	28	24	11	26	20	29	23	25	30	30	23	24	28	37	15.93	23.43	16.26	31.39	15.69	27.61	20.87	31.59	16.43	23.29	14.47	22.12	14.86	34.53	16.6	28.8	14.53	36.28	36.28	22.11	0.556611	0.948978	0.815346	0.598037	0.503378	0.612286	1.21642	0.794886
ENSG00000196152	ZNF79	4751	4409	4982	6985	4752	5946	6384	10717	4111	5904	3344	4922	5108	7570	3902	4376	4226	4193	4194	5874	1.7	3.54	2.07	4.15	1.8	3.33	3.33	4.63	1.64	4.19	2.45	3.54	1.47	5.45	1.77	5.38	1.59	6.36	6.36	2.66	1.05821	1.00348	0.887525	0.47549	1.35325	0.530968	1.89044	1.60386
ENSG00000196562	SULF2	0	0	0	0	0	0	0	0	0	0	0	0	0	0	0	0	0	0	0	0	0.04	0	0.01	0.02	0.02	0	0	0.01	0	0.01	0	0	0	0.06	0	0.07	0.01	0.09	0.09	0.02	NA	1	NA	NA	NA	NA	NA	NA
ENSG00000196975	ANXA4	728	583	822	445	732	448	577	700	624	713	604	677	557	408	623	456	751	464	686	667	4.37	5.56	5.08	7.63	4.56	7.91	6.16	8.02	4.89	6	4.9	5.76	5.61	9.95	4.5	8.05	3.81	9.75	9.75	4.85	0.347452	0.586855	0.794644	0.380672	0.295128	0.233287	0.826696	0.839064
ENSG00000197019	SERTAD1	245	288	313	332	300	288	138	195	303	279	293	276	274	263	315	254	215	217	254	302	2.53	2.82	2.88	3.13	2.09	2.85	5.16	6.8	2.16	3.89	2.74	3.73	1.9	4.9	1.95	3.43	2.17	3.53	3.53	2.55	0.156558	0.120094	0.447459	0.398164	0.848739	0.445	1.36678	0.814734
ENSG00000206075	SERPINB5	0	0	0	0	0	0	0	0	0	0	0	0	0	0	0	1	0	0	2	1	0	0	0	0.03	0	0	0	0	0	0	0	0	0	0.02	0	0	0.07	0	0	0.09	NA	NA	NA	NA	NA	NA	NA	NA
ENSG00000244509	APOBEC3C	0	0	0	0	0	0	0	0	0	0	0	0	0	0	0	0	0	0	0	0	28.12	31.93	30.08	35.74	27.66	36.98	32.2	50.71	27.78	33.53	28.15	30.9	30.07	54.35	28.37	53.16	30.08	54.16	54.16	28.55	0.183316	0.248735	0.418944	0.65521	0.271406	0.134472	0.853955	0.905975
ENSG00000276023	DUSP14	0	0	0	0	0	0	0	0	0	0	0	0	0	0	0	0	0	0	0	0	10.41	9.32	10.29	8.86	10.6	8.05	12.96	9.94	10.95	9.98	9.42	8.39	9.98	8.83	10.45	8.23	10.88	12.1	12.1	12.77	-0.159568	-0.215864	-0.397004	-0.382748	-0.133819	-0.167056	-0.176626	-0.344539
ENSG00000000971	CFH	2682	2747	2896	2340	2732	2043	2604	3618	2291	3093	2152	2633	2114	2220	2406	2268	2149	1883	2526	2723	0	0	0.01	0.02	0	0	0	0.01	0	0.01	0	0	0	0	0.01	0	0	0.01	0.01	0	NA	1	NA	NA	NA	NA	NA	NA
ENSG00000002549	LAP3	1789	1632	1821	1871	1803	1849	1415	2259	1550	1999	1358	1827	2088	1845	1541	1377	1452	1268	1758	1908	25.12	24.47	26.04	24.34	25.32	25.17	26.83	21.71	26.58	25.65	26.43	24.37	23.81	22.73	25.6	23.4	24.61	20	20	30.36	-0.0378224	-0.0974003	-0.00857219	-0.305487	-0.0513823	-0.11707	-0.0669699	-0.129635
ENSG00000004468	CD38	8085	4930	7928	3575	8323	3292	5213	4836	6441	5313	6040	4700	5814	2991	6592	3616	6431	2950	8000	5182	0.55	0.46	0.59	0.3	0.95	0.3	0.37	1.54	0.49	0.3	0.45	0.45	0.64	0.32	0.6	0.63	0.51	0.38	0.38	0.72	-0.257798	-0.975752	-1.66297	2.05733	-0.707819	0	-1	0.0703893
ENSG00000013364	MVP	845	829	873	1075	1004	884	607	878	750	877	763	735	824	884	807	833	608	723	827	912	0.55	2.28	0.85	3.15	0.59	2.32	3.08	5.54	0.61	2.52	0.51	1.87	0.86	4.88	0.65	3.94	0.54	4.25	4.25	0.6	2.05153	1.88982	1.97534	0.846956	2.04654	1.87447	2.50447	2.59968
ENSG00000013374	NUB1	597	526	651	584	599	450	346	434	542	562	548	512	541	448	603	516	416	410	467	537	8.06	8.73	8.02	10.9	9.27	10.8	7.88	8.68	8.32	8.41	8.66	8.2	8.76	10.11	8.21	9.48	6.95	9.45	9.45	8.28	0.115202	0.442654	0.22039	0.139499	0.0155223	-0.0787431	0.20678	0.207505
ENSG00000019582	CD74	0	1	1	0	1	2	0	0	0	0	0	0	0	0	0	1	0	0	4	0	33.29	42.37	33.82	35.58	32.73	32.23	36.05	41.97	34.72	47.72	34.61	46.38	31.33	44.97	35.27	49.62	39.71	53.53	53.53	27.32	0.347954	0.0731899	-0.0222094	0.219359	0.458827	0.422314	0.521418	0.49248
ENSG00000026751	SLAMF7	155	158	184	223	210	158	74	213	158	158	132	149	175	202	174	165	100	150	98	163	0.05	0.28	0.05	0.54	0.03	0.55	0.26	0.85	0	0.14	0.03	0.2	0.11	1.22	0.01	0.2	0.05	0.32	0.32	0.01	2.48543	3.43296	4.1964	1.70895	NA	2.73697	3.47131	4.32193
ENSG00000043462	LCP2	538	396	671	502	650	471	390	355	517	482	470	410	583	362	521	382	396	341	607	557	16.56	17.13	17.12	16.8	17.22	15.29	17.12	18.51	16.75	16.39	16.08	16.69	14.01	17.14	18.48	19.91	16.98	20.84	20.84	17.62	0.0488225	-0.0272215	-0.171497	0.112622	-0.0313452	0.0537165	0.29091	0.107528
ENSG00000055332	EIF2AK2	875	677	782	621	821	539	514	544	628	715	684	562	676	526	788	666	673	480	735	661	7.06	8.83	7.26	10.71	7.75	8.7	5.75	6.36	7.04	7.48	8.03	7.36	6.86	8.44	7.65	8.41	5.94	7.58	7.58	6.83	0.322745	0.560917	0.166819	0.145465	0.0874628	-0.125694	0.299034	0.136646
ENSG00000059378	PARP12	5304	3540	5374	2827	5422	2292	3435	3099	4440	3743	4476	3212	4312	2206	4882	3069	4518	2487	4710	3285	5.61	5.21	5.57	4.8	5.39	4.87	7.6	5.73	5.91	5.26	5.59	5.64	5.46	6.01	5.43	5.35	6.07	5.44	5.44	5.82	-0.106717	-0.214643	-0.146364	-0.407464	-0.168095	0.0128469	0.138464	-0.0214133
ENSG00000060491	OGFR	758	642	752	814	729	827	505	927	611	881	593	788	757	826	624	685	737	627	604	705	14.4	11.97	13.99	12.03	15.04	14.17	15.21	15.13	13.92	12.64	14.82	13.09	15.32	13.21	15.82	12.38	15.35	11.71	11.71	12.44	-0.266646	-0.217759	-0.0859648	-0.00760817	-0.139163	-0.17908	-0.213786	-0.353738
ENSG00000064012	CASP8	3	0	0	2	1	0	0	0	0	2	0	1	0	0	0	2	0	1	0	0	4.22	5.67	4.39	6.99	4.12	7.21	4.39	5.45	4.42	5.3	4.43	5.56	4.01	7.69	4.73	5.95	4.04	6.65	6.65	4.87	0.426106	0.671072	0.807355	0.312035	0.261946	0.327778	0.939381	0.331049
ENSG00000065911	MTHFD2	0	1	2	0	2	0	1	1	0	0	0	0	2	2	1	4	0	1	1	2	49.24	43.87	44.41	41.39	48.2	43.51	36.83	29.92	45.93	42.42	46.66	43.07	44.03	28.88	44.53	34.18	42.59	30.12	30.12	48.77	-0.166596	-0.101602	-0.147686	-0.299771	-0.114692	-0.115503	-0.608416	-0.381625
ENSG00000066583	ISOC1	60	45	41	64	69	55	40	38	67	47	52	52	61	44	69	55	50	39	70	58	10.87	7.95	11.46	7.29	10.58	7.39	10.27	7.27	9.79	7.32	11.23	8.64	9.69	6.5	10.31	7.42	9.84	6.3	6.3	13.2	-0.451325	-0.652616	-0.517693	-0.498409	-0.419465	-0.378255	-0.576057	-0.474553
ENSG00000067057	PFKP	4900	3075	5459	2659	4883	2250	3350	3293	4588	3553	4671	3375	5421	2310	5071	2934	4085	2428	4868	3169	30.15	27.8	28.2	27.94	27.52	29.19	30.07	26.65	28.61	27.8	30.86	28.58	29.05	27.11	29.32	24.08	30.22	22.88	22.88	29.36	-0.117073	-0.0133631	0.0849937	-0.174189	-0.0414346	-0.110732	-0.099713	-0.28405
ENSG00000068079	IFI35	376	364	430	394	352	272	194	330	318	374	315	278	366	346	335	317	317	288	326	315	1.42	1.75	1.32	1.71	0.71	1.55	2.26	3.31	1.13	2.07	0.69	2.34	0.68	2.37	0.7	1.1	1.3	1.52	1.52	0.72	0.301464	0.373458	1.12638	0.550508	0.873308	1.76184	1.80128	0.652077
ENSG00000073756	PTGS2	44	33	76	36	68	26	11	30	33	31	41	21	58	21	75	12	46	13	84	37	0	0	0	0	0	0	0	0	0	0	0	0.01	0	0	0	0	0	0	0	0	NA	NA	NA	NA	NA	NA	NA	NA
ENSG00000075142	SRI	3377	3253	3492	3284	3388	2235	1961	2775	2999	3203	2981	2621	2869	2471	3468	3092	2292	2354	2505	2341	16.19	14.64	16.48	13.62	16.24	14.01	14.46	14.55	14.58	14.13	14.72	14.55	16.65	13.95	14.74	13.16	18.09	14.75	14.75	18.98	-0.145187	-0.27499	-0.213095	0.0089516	-0.0452293	-0.0167585	-0.255257	-0.163577
ENSG00000077238	IL4R	2080	2183	2425	2694	2306	2065	1356	2120	1936	2187	1871	1923	2049	2082	2164	1971	1518	1564	1857	2013	11.53	16.45	10.71	19.28	11.04	19.37	16.37	22.01	12.32	16.42	12.1	15.82	10.14	24.6	12.55	18.52	11.48	17.39	17.39	9.58	0.512695	0.848147	0.811084	0.427105	0.414452	0.386743	1.2786	0.561397
ENSG00000078081	LAMP3	182	119	182	230	128	195	306	359	103	107	98	119	181	151	156	105	94	68	85	48	0	0	0	0	0	0	0	0	0	0	0	0	0	0	0	0	0	0.06	0.06	0	NA	NA	NA	NA	NA	NA	NA	NA
ENSG00000089127	OAS1	3797	3296	3885	3147	4168	2453	2432	2880	3345	3416	3612	2840	3164	2621	3841	3198	3499	2410	2758	2632	0.53	0.86	0.49	1.59	0.32	1.46	0.69	1.61	0.24	0.88	0.41	0.55	0.42	1.48	0.28	1.23	0.57	0.8	0.8	0.34	0.698344	1.69817	2.18982	1.22239	1.87447	0.423808	1.81714	2.13516
ENSG00000090339	ICAM1	1462	1308	1527	1331	1477	1310	1107	1407	1313	1505	1297	1261	1372	1310	1286	1128	1247	1003	1271	1116	12	12.24	10.92	11.89	11.22	12.42	13.1	15.61	11.57	13.73	11.63	12.3	10.09	13.4	11.91	12.49	12.68	12.74	12.74	10.67	0.0285692	0.122776	0.146592	0.252904	0.246943	0.0808072	0.409307	0.0686001
ENSG00000092010	PSME1	523	455	549	538	488	496	416	471	431	564	407	509	437	443	469	431	414	401	650	545	55.69	52.06	55.11	56.05	52.66	60.44	57.98	57.09	50.95	55.12	46.78	57.55	56.78	57.22	48.62	46.27	49.66	48.24	48.24	51.98	-0.097243	0.0244002	0.198796	-0.0223173	0.113494	0.298924	0.0111366	-0.0714728
ENSG00000092098	RNF31	832	917	886	989	923	748	606	841	819	902	808	821	726	707	812	774	617	662	1049	1068	0.88	1.15	1.23	1.29	1.21	1.8	1.06	1.04	1.01	1.19	1.12	1.07	1.1	1.39	1	1.57	1.04	1.44	1.44	0.65	0.386058	0.0687128	0.57299	-0.0274807	0.236606	-0.0658879	0.337581	0.650765
ENSG00000096968	JAK2	11	13	5	13	4	16	5	11	8	20	4	11	6	13	7	12	7	15	10	16	1.75	2.8	2.11	3.3	1.88	2.82	2.21	2.87	1.9	2.59	2.04	2.14	2.16	3.5	2.11	3.45	1.71	3.12	3.12	1.97	0.678072	0.645223	0.584963	0.377004	0.446953	0.0690416	0.696324	0.709353
ENSG00000100368	CSF2RB	587	455	694	454	611	387	377	410	515	501	480	405	464	331	591	351	485	329	858	608	5.47	5.91	4.43	6.52	4.83	6.58	5.7	6.83	5.77	5.06	4.59	6.36	4.24	6.38	5.5	6.54	4.95	6.17	6.17	3.9	0.111617	0.557565	0.446064	0.260924	-0.189434	0.470533	0.589492	0.249859
ENSG00000100385	IL2RB	1523	1217	1847	1247	1617	1223	1257	1575	1355	1648	1207	1451	1426	1137	1419	975	1306	996	1484	1435	0.28	0.14	0.17	0.4	0.23	0.46	0.23	0.22	0.25	0.19	0.24	0.12	0.56	0.55	0.18	0.13	0.29	0.09	0.09	0.28	-1	1.23447	1	-0.0641303	-0.395929	-1	-0.0259952	-0.469485
ENSG00000100567	PSMA3	1721	1680	1821	2056	1807	1642	1210	1891	1510	1719	1423	1531	1526	1674	1625	1695	1310	1395	2038	2122	34.11	34.6	35.98	33.36	33.4	34.95	36.74	31.81	35.57	33.18	36.13	33.56	29.09	29.27	36.68	32.12	33.98	32.49	32.49	47.43	0.0205773	-0.109076	0.0654444	-0.207871	-0.100347	-0.106455	0.00889945	-0.191522
ENSG00000100644	HIF1A	340	433	312	509	437	370	283	626	300	452	305	344	297	580	334	594	312	521	298	403	15	15.85	14.35	15.9	13.88	13.65	14.02	15.61	15.59	14.4	16.19	14.83	13.87	13.74	15.56	13.72	13.7	13.47	13.47	12.37	0.0795203	0.147976	-0.0241066	0.154984	-0.114552	-0.126584	-0.0135858	-0.181562
ENSG00000100906	NFKBIA	138	88	146	73	129	136	101	115	87	111	102	140	109	83	119	91	119	92	79	76	9.92	9.9	8.51	12.13	8.79	13.21	13.06	18.71	8.38	11.67	8.55	11.35	9.22	14.9	8.4	9.85	8.97	11.13	11.13	8.27	-0.00291159	0.511349	0.587695	0.518655	0.477782	0.408696	0.692474	0.229734
ENSG00000100911	PSME2	384	394	306	293	358	299	273	378	330	378	297	305	212	260	374	329	251	341	348	403	20.8	20.33	21.54	19.47	20.76	20.69	24.36	22.39	23.37	23	21.33	19.15	19.77	20.76	19.13	21.89	21.22	25.14	25.14	20.96	-0.0329733	-0.145765	-0.0048728	-0.12166	-0.0230239	-0.15554	0.0704936	0.194435
ENSG00000101000	PROCR	1265	1058	1359	1033	1234	980	831	770	1079	1032	906	1004	1086	787	1200	655	1023	536	1314	855	18.7	16.08	18.33	17.07	18.94	14.68	22.14	19.7	20.68	18.47	16.79	18.38	17.52	17.57	17.77	19.67	18.55	18.97	18.97	13.38	-0.217771	-0.102744	-0.367584	-0.16846	-0.163052	0.130535	0.00411142	0.146553
ENSG00000101017	CD40	932	835	1034	1115	1025	847	636	990	838	895	809	857	820	1031	923	796	798	676	904	912	0	0	0	0	0	0.03	0	0	0	0	0	0	0	0	0	0	0	0	0	0	NA	NA	NA	NA	NA	NA	NA	NA
ENSG00000101347	SAMHD1	0	0	0	0	0	0	0	0	0	0	0	0	0	0	0	0	0	0	0	0	1.66	2.22	1.55	2.52	1.75	1.82	2.41	3.34	1.41	2.13	1.55	1.96	1.28	2.87	1.64	3.4	1.41	3.15	3.15	1.2	0.419376	0.701156	0.0565835	0.470815	0.595158	0.338585	1.16491	1.05184
ENSG00000102900	NUP93	1206	1159	1440	1069	1239	1089	933	1229	1101	1318	996	1245	1103	994	1127	1120	1003	859	1073	1064	13.47	9.92	12.82	8.99	13.04	9.84	11.24	8.96	12.9	9.99	12.77	10.24	12.23	8.33	13.37	8.79	12.66	8.57	8.57	12.43	-0.441338	-0.512003	-0.406214	-0.327071	-0.368814	-0.318543	-0.554036	-0.605064
ENSG00000104312	RIPK2	0	3	0	0	0	0	0	0	0	4	0	0	0	0	0	1	0	1	0	0	2.45	2.38	2.18	2.4	2.06	2.14	1.81	2.29	2.1	2.09	2.59	2.21	1.94	2.12	2.77	1.79	2.91	2.54	2.54	2.85	-0.0418202	0.138706	0.0549665	0.339358	-0.00688639	-0.228906	0.128008	-0.629926
ENSG00000104432	IL7	0	0	0	0	0	0	0	0	0	0	0	0	0	0	0	0	0	0	0	0	0	0	0	0	0	0	0	0	0	0	0	0	0	0	0	0	0	0	0	0	NA	NA	NA	NA	NA	NA	NA	NA
ENSG00000105835	NAMPT	1542	1143	1431	1160	1583	982	836	916	1361	1189	1317	955	1327	931	1485	1010	1194	884	1871	1486	8.17	6.82	8.2	7.76	8.21	6.54	8.32	8.16	8.8	6.16	8.58	6.3	9.51	5.88	8.68	6.59	6.86	6.42	6.42	9.59	-0.260564	-0.0795673	-0.328092	-0.0280144	-0.514573	-0.445626	-0.693629	-0.397417
ENSG00000106100	NOD1	7590	5984	7686	5312	7629	4456	3138	3880	6318	6364	5919	5661	5661	3448	6433	4180	5472	3391	6754	5747	3.75	4.16	4.26	4.27	3.99	4.71	3.46	3.38	4.25	3.84	4.68	3.72	4.11	4.07	4.48	4.4	4.27	3.63	3.63	2.74	0.149693	0.00338264	0.239338	-0.0337488	-0.146357	-0.331206	-0.0141096	-0.0259952
ENSG00000106588	PSMA2	1419	1063	1413	1018	1431	950	1096	1195	1299	1147	1028	1068	1097	895	1277	950	910	952	1785	1677	5.13	4.5	4.8	4.45	4.89	4.98	4.88	4.9	4.81	4.81	4.76	4.5	4.45	4.36	4.44	4.25	4.72	4.37	4.37	8.15	-0.189034	-0.109229	0.0263113	0.0059006	0	-0.0810366	-0.0294772	-0.0630968
ENSG00000106785	TRIM14	701	699	796	712	760	561	498	790	732	763	696	691	739	629	735	697	610	571	640	638	22.76	20.59	22.01	17.96	23.62	17.22	19.04	16.46	22.55	18.4	23.07	19.01	22.89	16.57	25.19	21.4	23.81	19.18	19.18	21.03	-0.144557	-0.293372	-0.455924	-0.210069	-0.293422	-0.279259	-0.466144	-0.23524
ENSG00000107201	DDX58	3248	2738	3385	2668	3154	2642	2769	3435	2784	3533	2588	2974	2733	2580	2880	2557	2811	2357	3127	3226	1.47	2.04	1.69	2.8	1.67	2.29	1.68	1.93	1.47	1.91	1.72	1.69	1.98	3.11	2.1	1.86	1.44	1.88	1.88	1.44	0.472753	0.728404	0.455499	0.20014	0.377756	-0.0253853	0.651414	-0.175087
ENSG00000108679	LGALS3BP	0	0	0	0	0	0	0	0	0	0	0	0	0	0	0	0	0	0	0	0	0.05	0.23	0.13	0.24	0.13	0.15	0.18	0.2	0.19	0.2	0.14	0.37	0.1	0.33	0.14	0.38	0.13	0.31	0.31	0.19	2.20163	0.884523	0.206451	0.152003	0.0740006	1.4021	1.72247	1.44057
ENSG00000108688	CCL7	57	7	32	3	18	6	77	40	32	11	52	5	12	2	40	9	44	5	65	3	0.6	0.07	0.29	0	0.12	0.08	2.2	0.25	0.21	0.12	0.21	0.21	0.2	0	0.06	0	0.36	0	0	0.38	-3.09954	NA	-0.584963	-3.1375	-0.807355	0	NA	NA
ENSG00000108691	CCL2	0	0	0	0	0	0	1	0	0	0	0	0	0	0	0	0	0	0	0	0	1.48	0.2	0.8	0.08	0.45	0.2	2.72	1.08	0.97	0.29	1.61	0.15	0.35	0.06	1.11	0.28	1.37	0.18	0.18	1.77	-2.88753	-3.32193	-1.16993	-1.33258	-1.74193	-3.42403	-2.54432	-1.98706
ENSG00000108771	DHX58	1782	1485	1817	1128	1802	933	1217	1167	1522	1483	1483	1354	1533	989	1675	1180	1755	1029	1570	1316	0.53	1.18	0.97	1.91	0.88	1.33	1.25	1.9	1.07	1.1	0.8	1.09	1.22	1.75	0.95	1.68	0.82	2.11	2.11	0.41	1.15472	0.977516	0.595851	0.604071	0.0398927	0.446256	0.520474	0.822462
ENSG00000109320	NFKB1	0	1	0	0	0	0	0	0	0	0	0	0	0	0	0	0	0	0	0	1	11.57	10.3	9.77	10.67	10.7	10.52	11.93	11.45	10.29	10.06	10.33	10.24	10.14	11.06	10.96	11.82	10.19	11.51	11.51	10.32	-0.167745	0.12713	-0.0244761	-0.0592464	-0.0326127	-0.0126245	0.125294	0.108982
ENSG00000110324	IL10RA	0	0	0	0	0	0	0	0	0	0	0	0	0	0	0	1	0	0	0	0	2.26	3.32	2.41	4.37	2.41	3.31	3.62	5.09	2.4	3.13	2.25	3.34	2.09	4.85	2.42	4.37	2.76	4	4	1.66	0.55486	0.8586	0.457798	0.491676	0.383128	0.569923	1.21448	0.852626
ENSG00000110848	CD69	620	605	676	778	675	475	506	557	532	583	622	563	509	627	599	541	532	453	576	538	10.99	10.64	10.82	9.96	11.51	8.85	12.35	10.07	10.19	8.47	8.98	10.7	12	7.84	9.56	10.92	7.84	11.34	11.34	9.01	-0.0466932	-0.119483	-0.379138	-0.294447	-0.26672	0.252823	-0.614109	0.19189
ENSG00000111331	OAS3	0	2	0	1	0	0	0	0	1	0	2	0	0	1	0	0	0	0	1	0	1.79	3.13	1.81	3.72	1.89	3.65	1.87	2.29	2.09	2.68	1.84	3.24	1.91	3.12	1.85	2.32	1.74	2.43	2.43	1.3	0.806203	1.03931	0.94951	0.292309	0.35873	0.816288	0.707973	0.3266
ENSG00000111335	OAS2	0	0	0	0	0	0	0	0	0	0	0	0	0	0	0	0	0	0	0	0	0	0.02	0	0.01	0	0	0	0	0.01	0	0.02	0	0	0.01	0	0	0	0	0	0.01	NA	NA	NA	NA	NA	NA	NA	NA
ENSG00000111679	PTPN6	691	630	731	636	675	475	484	689	565	682	601	588	546	629	640	564	662	493	503	434	33.21	30.93	34.09	29.64	34.03	31.35	36.46	39.64	33.11	33.15	33.41	33.6	36.74	34.68	33.65	33.08	33.44	36.84	36.84	31.66	-0.102611	-0.201803	-0.118342	0.120642	0.00174186	0.00818125	-0.0832477	-0.0246473
ENSG00000111912	NCOA7	2	2	0	0	0	1	0	1	0	0	0	0	0	0	0	0	1	4	0	0	2.45	3.25	2.45	3.84	2.15	3.34	1.33	2.63	2.14	2.73	2.31	2.81	2.12	3.07	2.17	2.91	2.22	2.27	2.27	2.26	0.407658	0.648325	0.635511	0.983637	0.35129	0.282677	0.534174	0.423324
ENSG00000112096	SOD2	2355	1967	2409	1842	2348	1683	1801	2294	2006	2302	1730	1931	1863	1736	1936	1733	1655	1579	2449	2443	6.81	5.65	7.11	6.56	7.16	5.95	6.84	6.46	6.83	5.37	7.17	5.5	6.83	5.95	7.25	5.41	6.52	5.33	5.33	7.78	-0.269404	-0.116154	-0.26707	-0.0824622	-0.346963	-0.382541	-0.198996	-0.422352
ENSG00000112773	TENT5A	0	0	0	0	0	0	0	0	0	0	0	0	0	0	0	0	0	0	0	0	35.3	35.82	33.86	22	35.81	18.85	48.85	26.23	44.34	41.37	38.96	34.24	27.16	24.83	40.43	43.21	33.19	36.08	36.08	41.43	0.0210972	-0.622078	-0.925798	-0.897141	-0.100024	-0.186311	-0.129399	0.095939
ENSG00000113532	ST8SIA4	1321	1210	1290	1029	1281	976	995	1424	1098	1363	966	1201	887	1004	1012	1003	1133	987	1331	1239	2.29	2.8	2.37	2.77	2.45	2.19	1.93	2.31	2.3	2.13	2.26	2.7	2.49	2.03	2.68	2.74	1.79	2.7	2.7	2.61	0.290079	0.224999	-0.161851	0.259292	-0.11078	0.256637	-0.294666	0.0319429
ENSG00000114013	CD86	3	0	0	1	0	1	0	0	0	0	0	1	0	1	0	2	0	1	0	2	0.14	0.25	0.16	0.73	0.13	0.46	0.39	0.81	0.37	0.35	0.14	0.47	0.22	1.24	0.13	0.25	0.27	0.47	0.47	0.11	0.836501	2.18982	1.82312	1.05445	-0.0801703	1.74723	2.49476	0.943416
ENSG00000115267	IFIH1	12802	11041	13298	11802	12724	11488	9693	12590	12043	14295	10628	12510	12770	11586	11313	10114	12451	9777	12118	13198	1.69	2.42	2.03	2.63	2.19	2.71	2.33	3.33	2.19	1.98	1.86	2.33	1.52	3.18	2.5	2.89	1.2	3.69	3.69	1.89	0.517984	0.373583	0.307362	0.515192	-0.14543	0.325027	1.06496	0.209141
ENSG00000115415	STAT1	3622	3791	3530	3764	3563	2794	2666	3688	3175	3641	3146	3106	2794	2942	3632	3737	2869	3151	4736	4766	14.36	21.62	14.62	22.06	14.49	20.71	17.59	19.77	14.72	19.14	15.46	18.96	15.1	21.47	15.31	21.04	12.62	21.04	21.04	14.87	0.590311	0.593489	0.51527	0.168557	0.378813	0.294419	0.507774	0.45866
ENSG00000115525	ST3GAL5	596	471	613	387	635	333	321	355	528	535	492	386	478	305	565	329	492	304	545	475	0.51	0.61	0.74	0.62	0.61	0.64	0.49	0.55	0.56	0.52	0.75	0.56	0.65	0.6	0.71	0.56	0.54	0.56	0.56	0.49	0.258312	-0.255257	0.0692627	0.16665	-0.106915	-0.421464	-0.115477	-0.342392
ENSG00000116711	PLA2G4A	73	328	62	280	52	190	130	353	97	369	82	229	103	428	107	365	70	404	96	284	18.57	20.7	20.67	18.79	19.88	17.89	13.83	17.97	18.49	18.95	19.88	20.41	19.9	17.73	18.71	20.88	18.2	19.07	19.07	19.93	0.156657	-0.137573	-0.152164	0.377789	0.0354526	0.0379584	-0.166576	0.158312
ENSG00000118503	TNFAIP3	18	10	6	14	16	8	2	10	12	17	6	8	12	1	12	7	4	10	7	6	1.96	2.65	1.81	3.7	1.72	2.6	2.6	4.33	2.13	2.11	2.08	2.32	2.68	3.11	2.08	2.89	1.87	2.97	2.97	1.62	0.435139	1.03154	0.596103	0.735855	-0.0136104	0.157541	0.214682	0.474486
ENSG00000118640	VAMP8	740	768	891	806	845	670	497	650	695	753	757	655	712	569	800	567	658	408	739	657	323.07	328.53	338.54	299.75	337.5	365.8	379.78	435.43	315.09	373.97	272.72	392.64	349.06	353.92	288.62	307.83	323.5	366.07	366.07	368.19	0.0241783	-0.175567	0.116168	0.197277	0.247159	0.525787	0.0199482	0.0929626
ENSG00000119917	IFIT3	0	0	0	0	0	0	0	0	0	0	0	0	0	0	0	0	0	0	1	0	2.24	3.14	2.15	4.69	1.85	3.65	3.1	3.88	2.6	3.31	2.08	4.38	1.59	4.51	1.8	3.06	1.49	3.26	3.26	1.86	0.487266	1.12525	0.980371	0.323788	0.34832	1.07435	1.5041	0.765535
ENSG00000119922	IFIT2	492	429	537	444	531	425	291	289	446	410	432	418	391	365	540	407	379	321	476	454	0.15	0.2	0.13	0.63	0.16	0.5	0.34	0.53	0.15	0.19	0.12	0.25	0.21	0.61	0.24	0.21	0.12	0.36	0.36	0.25	0.415037	2.27684	1.64386	0.640458	0.341037	1.05889	1.53842	-0.192645
ENSG00000120217	CD274	0	0	0	0	0	0	0	0	0	0	0	0	0	0	0	0	0	0	0	0	0.11	0.08	0.02	0.15	0.09	0.16	0.05	0.1	0.06	0.15	0.04	0.01	0	0.17	0.12	0.13	0.06	0.1	0.1	0.12	-0.459432	2.90689	0.830075	1	1.32193	-2	NA	0.115477
ENSG00000120690	ELF1	3	1	5	5	4	6	1	0	3	3	14	2	7	6	6	5	7	5	16	21	29.91	36.77	27.46	39.55	27.45	34.25	31.92	35.15	30.93	32.32	31.24	31.55	28.69	36.69	30.59	38.75	23.8	35.67	35.67	31.65	0.297901	0.526346	0.319298	0.139064	0.0634204	0.0142456	0.354839	0.341136
ENSG00000121060	TRIM25	4379	4856	4711	5103	4530	4126	4549	7372	3793	5960	3593	4593	4320	5099	3949	5155	3530	4816	4534	6104	12.77	12.27	12.5	13.81	13.45	13.19	10.4	9.75	12.59	11.13	13.92	10.22	13.11	12.17	13.6	10.57	13.76	10.57	10.57	12.81	-0.0576233	0.143785	-0.0281616	-0.0931094	-0.177825	-0.445764	-0.107339	-0.363631
ENSG00000121797	CCRL2	427	312	472	317	461	219	457	336	422	358	370	338	332	324	441	288	359	265	251	233	0	0	0	0	0	0	0	0.02	0.02	0	0	0	0	0	0	0	0	0	0	0	NA	NA	NA	NA	NA	NA	NA	NA
ENSG00000121858	TNFSF10	1145	899	1186	909	1184	702	807	838	1001	924	963	844	1029	755	1075	846	873	670	1325	1178	2.13	2.09	1.66	2.69	1.55	1.71	2.57	2.11	2.04	2.13	1.55	1.93	1.65	2.39	2.24	2.4	1.44	2.28	2.28	1.84	-0.0273505	0.696423	0.141728	-0.284525	0.0622843	0.316333	0.534545	0.0995357
ENSG00000122644	ARL4A	667	519	671	574	637	484	383	541	551	543	536	534	505	468	610	456	427	404	693	707	5.54	3.83	4.82	2.4	4.96	2.51	5.35	4.39	5.74	4.11	5.04	4.31	4.64	2.8	5.31	3.32	4.23	3.85	3.85	5.4	-0.532542	-1.006	-0.982653	-0.285318	-0.481912	-0.225736	-0.728698	-0.677529
ENSG00000123096	SSPN	569	841	653	1147	689	707	360	859	608	959	621	682	617	1096	727	1107	426	947	461	711	0.01	0	0	0	0	0	0	0	0	0	0.04	0	0	0	0	0	0	0	0	0	NA	NA	NA	NA	NA	NA	NA	NA
ENSG00000123609	NMI	1	0	0	0	0	0	0	0	0	0	0	0	0	0	0	0	0	0	0	0	19.05	19.56	17.89	22.53	17.87	22.57	17.2	18.64	17.34	19.39	17.87	20.33	16.92	20.99	18.46	20.27	16.06	18.56	18.56	22.69	0.0381154	0.332694	0.336867	0.115993	0.161209	0.186071	0.310973	0.134944
ENSG00000123610	TNFAIP6	0	0	1	0	0	0	0	0	0	0	0	0	0	0	2	0	0	0	0	0	0.03	0	0	0	0	0	0	0	0	0	0	0	0	0	0	0	0	0	0	0	NA	NA	NA	NA	NA	NA	NA	NA
ENSG00000124151	NCOA3	2285	2542	2396	2401	2328	1944	1767	2223	2007	2857	1894	2282	2187	2116	2073	2141	2103	2106	2048	2487	2	3.45	2.25	5.25	2.21	4.01	1.97	3.97	2.06	3.1	2.43	3.09	2.22	5.26	2.37	4.54	1.89	3.79	3.79	2.18	0.786596	1.22239	0.859556	1.01094	0.589624	0.346651	1.2445	0.937805
ENSG00000124201	ZNFX1	23	24	9	47	15	37	13	16	19	23	20	27	24	32	24	25	23	25	16	16	4.21	3.79	4.2	3.84	4.94	2.97	4.57	3.89	4.6	3.22	4.94	3.28	3.21	3.68	4.79	3.98	4.08	3.86	3.86	3.35	-0.151622	-0.129283	-0.734048	-0.232424	-0.514573	-0.590815	0.197132	-0.267257
ENSG00000124256	ZBP1	0	3	1	0	3	3	0	8	3	7	0	0	1	2	0	3	2	2	2	3	0	0	0	0	0	0	0	0	0	0	0	0	0	0	0	0	0	0	0	0	NA	NA	NA	NA	NA	NA	NA	NA
ENSG00000125148	MT2A	338	341	354	471	331	335	245	462	318	433	326	332	328	422	341	394	286	303	344	402	60.63	314.28	50.93	909	48.78	957.88	78.39	367.49	60.86	338.02	55.16	362.1	46.45	858.59	58.34	278.93	68.96	268.75	268.75	62.24	2.37395	4.15769	4.29548	2.22896	2.47354	2.71469	4.20822	2.25735
ENSG00000125245	GPR18	498	369	522	446	492	359	319	473	410	444	331	390	584	401	408	375	392	383	572	605	2.27	4.21	2.79	5.95	2.12	5.44	3.53	4.32	2.36	4.05	2.32	4.24	2.14	5.93	2.16	4.49	1.91	4.34	4.34	3.1	0.891128	1.09262	1.35954	0.291363	0.779135	0.869939	1.47042	1.05568
ENSG00000125347	IRF1	999	960	746	889	1054	769	545	796	762	968	838	829	638	734	979	936	497	747	1030	1094	1.37	1.31	1.26	1.67	1.43	1.9	1.77	2.21	1.52	1.88	1.22	1.58	1.39	1.77	1.17	1.49	1.57	1.91	1.91	1.41	-0.0646091	0.406424	0.409984	0.320297	0.306661	0.373043	0.348664	0.348804
ENSG00000125826	RBCK1	1943	1763	1977	1836	1869	1466	1129	1347	1686	1911	1632	1723	1866	1394	1859	1494	1403	1193	1917	1789	10.61	10.58	10.26	10.83	11.14	11.87	9.92	11.33	10.74	11.2	9.98	10.54	11.38	11	9.24	9.8	11.81	10.01	10.01	8.65	-0.00408503	0.0780025	0.0915707	0.191736	0.0605047	0.0787631	-0.048997	0.0848889
ENSG00000126067	PSMB2	589	673	653	827	757	620	431	675	551	666	615	584	559	686	660	688	485	652	642	760	70.17	65.36	64.35	59.36	62.91	65.03	69.5	62.8	70.59	64.3	69.92	67.53	62	59.2	67.27	56.02	75.55	53.48	53.48	87.63	-0.102446	-0.116449	0.0478161	-0.146248	-0.134645	-0.0501766	-0.066671	-0.264021
ENSG00000127951	FGL2	314	398	379	406	350	430	282	501	266	463	284	338	285	363	280	369	278	344	277	416	0	0.01	0.01	0	0	0	0	0	0	0	0	0	0	0.03	0	0	0	0	0	0	NA	NA	NA	NA	NA	NA	NA	NA
ENSG00000128604	IRF5	2	5	0	3	2	0	0	1	3	0	3	1	0	1	2	4	4	0	6	1	13.15	15.22	12.5	16.26	12.53	17.85	15.12	18.5	12.59	14.73	13.03	15.77	14.37	19.69	12.44	15.7	15.09	16.12	16.12	9.8	0.210906	0.379399	0.510538	0.291067	0.226479	0.275346	0.454403	0.335778
ENSG00000130303	BST2	311	324	380	399	387	303	270	448	297	395	281	355	417	380	311	320	287	308	217	269	89.84	88.85	83.43	73.51	89.03	74.93	111.26	96.12	89.7	92.78	83.99	89.38	83.8	69.78	87.07	75.24	97.81	80.06	80.06	91.63	-0.0159862	-0.182626	-0.248748	-0.211026	0.0487059	0.0897345	-0.264137	-0.210676
ENSG00000130589	HELZ2	257	274	274	282	277	257	216	278	241	288	243	240	248	348	281	318	240	271	303	350	1.55	1.67	1.46	1.75	1.56	1.56	1.54	1.49	1.36	1.85	1.69	1.83	1.27	1.65	1.57	1.69	1.68	1.44	1.44	0.82	0.10758	0.261387	0	-0.047618	0.443919	0.11482	0.377638	0.106259
ENSG00000131203	IDO1	0	0	0	5	0	1	0	2	1	1	1	1	0	4	0	2	0	4	2	0	0	0	0	0	0	0	0	0	0	0	0	0	0	0	0	0	0	0	0	0	NA	NA	NA	NA	NA	NA	NA	NA
ENSG00000131979	GCH1	491	529	577	863	519	886	1281	1940	439	767	404	617	766	1034	404	597	425	606	473	698	2.45	2.65	2.39	2.61	2.07	2.28	2.04	1.39	2.73	2.31	2.83	2.23	1.42	2.07	2.6	2	3.34	1.81	1.81	2.56	0.113211	0.127039	0.139403	-0.553484	-0.241008	-0.343758	0.54374	-0.378512
ENSG00000132109	TRIM21	0	0	0	0	0	0	0	0	0	0	0	0	0	0	0	0	0	0	0	0	11.17	17.99	11.84	17.89	11.13	18.89	16.15	22.06	12.19	19.23	10.88	19.27	10.43	21.93	10.3	19.45	9.24	21.28	21.28	10.28	0.687566	0.595484	0.763169	0.449899	0.657661	0.824678	1.07217	0.917126
ENSG00000132256	TRIM5	1	0	1	0	0	0	0	0	2	2	0	1	0	0	0	1	1	0	0	1	2.71	4.11	2.95	4.83	2.43	4.34	2.75	3.98	2.68	3.93	2.44	3.74	2.24	4.69	2.76	3.91	2.11	3.94	3.94	1.97	0.600846	0.711308	0.836739	0.533337	0.552296	0.616157	1.06609	0.5025
ENSG00000132530	XAF1	361	335	361	393	381	305	251	384	286	337	267	306	336	333	339	308	296	255	311	272	0	0	0	0	0	0	0.01	0	0	0	0	0	0	0	0	0	0	0	0	0	NA	NA	NA	NA	NA	NA	NA	NA
ENSG00000133106	EPSTI1	0	0	0	0	0	0	0	0	0	0	0	0	0	0	0	0	0	0	0	0	0	0.08	0.01	0.02	0	0.04	0	0	0.01	0	0	0.05	0	0	0	0	0	0	0	0	NA	1	NA	NA	NA	NA	NA	NA
ENSG00000133639	BTG1	0	0	0	0	0	0	0	0	0	0	0	0	0	0	0	0	0	0	0	0	12.83	12.37	12.25	16.64	11.82	15.1	16.75	17.64	12.41	13.03	11.18	14.17	14.21	14.96	11.79	14.46	13.05	13.11	13.11	10.65	-0.0526757	0.441874	0.353319	0.0746895	0.070334	0.34192	0.0742036	0.294504
ENSG00000134321	RSAD2	0	0	0	0	0	0	0	0	0	0	0	0	0	0	0	0	0	0	1	0	0.81	0.93	0.79	1.72	0.7	1.62	0.67	0.73	0.8	0.87	0.52	0.89	0.95	1.56	0.65	1.04	0.6	1.08	1.08	0.68	0.199309	1.12248	1.21057	0.123735	0.121015	0.775294	0.715547	0.678072
ENSG00000134326	CMPK2	117	113	121	161	150	147	94	196	110	146	80	125	140	161	103	139	106	91	109	137	4.17	4.57	4.53	4.94	4.04	4.52	4.75	4.17	4.39	4.1	4.1	4.39	3.58	4.23	3.81	3.41	4.13	3.86	3.86	4.02	0.132147	0.125	0.161967	-0.18788	-0.098597	0.098597	0.240698	-0.160019
ENSG00000134470	IL15RA	860	730	902	693	958	619	632	739	804	828	731	715	749	541	760	682	660	552	940	823	3.32	2.65	3.3	3.22	3.23	3.04	3.52	2.92	3.8	2.61	3.48	2.62	3.52	2.64	3.26	1.98	3.39	2.22	2.22	2.36	-0.325191	-0.0354053	-0.0874628	-0.269607	-0.54195	-0.40952	-0.415037	-0.719372
ENSG00000135114	OASL	1	0	1	0	0	0	0	0	0	0	0	0	0	2	0	0	0	0	0	0	0.25	0.28	0.42	0.27	0.38	0.38	0.38	0.68	0.22	0.59	0.44	0.53	0.16	0.46	0.41	0.65	0.14	0.3	0.3	0.12	0.163499	-0.63743	0	0.839535	1.42321	0.268489	1.52356	0.664816
ENSG00000135148	TRAFD1	362	430	471	512	457	382	235	417	328	488	373	360	349	466	347	431	250	416	425	522	7.24	7.8	6.55	8.16	6.67	8.92	6.7	8.07	6.2	8.26	6.92	7.74	6.99	9.16	5.77	6.81	7.09	6.82	6.82	6.37	0.107484	0.317074	0.419357	0.268408	0.413874	0.161562	0.390055	0.239083
ENSG00000135899	SP110	1379	998	1443	1000	1308	778	1158	1212	1060	1120	951	976	1136	958	1248	900	1069	904	1374	1056	1.29	1.97	1.25	2.19	1.31	2.34	1.3	1.92	1.27	1.83	1.28	1.92	1.22	2.62	1.21	1.69	0.96	1.7	1.7	1	0.610825	0.809003	0.836942	0.562595	0.527015	0.584963	1.10269	0.482016
ENSG00000136244	IL6	599	570	650	568	580	508	402	640	435	674	439	558	539	600	511	509	510	548	636	740	0	0	0.02	0	0	0	0	0	0	0	0	0	0	0	0	0	0	0	0	0	NA	NA	NA	NA	NA	NA	NA	NA
ENSG00000136514	RTP4	2712	1853	2757	1687	2742	1596	1585	1542	2261	1983	2041	1786	2064	1267	2250	1370	1847	1196	2381	1814	0	0	0	0	0	0	0	0	0	0	0	0	0	0	0	0	0	0	0	0	NA	NA	NA	NA	NA	NA	NA	NA
ENSG00000136816	TOR1B	3096	2640	2821	2987	2983	2320	2436	3047	2602	2936	2499	2589	2353	2434	2794	2530	1945	2266	3168	3266	10.97	11.11	12.37	12.04	11.35	13.87	11.55	13.32	10.22	11.64	12.44	12.56	12.05	12.36	11.07	11.31	10.79	12.1	12.1	10.36	0.0182953	-0.0390101	0.289275	0.205701	0.187696	0.01385	0.0366456	0.0309437
ENSG00000137193	PIM1	259	239	251	280	267	235	234	356	210	301	180	248	295	240	207	196	211	157	291	203	18.02	18.97	16.9	19.38	16.74	22.99	14.4	15.7	17.03	17.1	17.67	19.24	16.19	17.09	17.69	13.76	18.31	12.47	12.47	13.39	0.0741207	0.197545	0.457707	0.124696	0.00591789	0.122807	0.0780494	-0.362454
ENSG00000137198	GMPR	1484	1617	1566	1601	1491	1339	965	1570	1243	1593	1328	1450	1336	1451	1445	1453	1296	1200	1357	1368	6.01	6.12	5.6	6.91	6	6.98	7.39	8.56	5.66	7.02	4.97	6.73	7.63	6.67	5.12	5.43	5.87	4.99	4.99	7.09	0.0261667	0.303259	0.218265	0.212036	0.310669	0.437361	-0.193996	0.0848084
ENSG00000137200	CMTR1	0	0	1	0	0	0	0	1	0	3	0	1	0	4	0	1	0	2	1	0	14.51	17.46	14.75	16.65	14.13	16.78	12.85	15.92	14.14	15.67	15.46	16.58	14.57	17.01	15.07	16.96	15.19	16.09	16.09	13.94	0.267006	0.174807	0.247981	0.309072	0.148223	0.100904	0.223382	0.170457
ENSG00000137265	IRF4	30	24	33	9	49	19	11	7	11	19	28	12	20	35	20	11	11	16	40	37	0.01	0.09	0.03	0.02	0.02	0.03	0.01	0.02	0.03	0	0	0	0.01	0.01	0.01	0	0.04	0.06	0.06	0.01	3.16993	-0.584963	0.584963	1	NA	NA	0	NA
ENSG00000137275	RIPK1	0	2	1	2	4	2	12	4	3	6	0	2	4	4	1	2	5	3	3	3	9.21	11.86	9.35	11.34	9.56	11.22	9.1	12.32	9.86	10.59	9.39	10.75	7.69	12.1	9.22	13.07	8.19	12.65	12.65	8.59	0.364831	0.278382	0.23099	0.437064	0.103043	0.19514	0.653952	0.50342
ENSG00000137496	IL18BP	1362	1497	1506	1629	1523	1311	916	1283	1286	1458	1381	1399	1363	1266	1478	1390	1117	1111	1166	1093	0.35	0.9	0.51	1.15	0.56	0.93	0.5	1.16	0.56	0.99	0.69	0.82	0.46	1.09	0.7	1.49	0.71	1.12	1.12	0.27	1.36257	1.17306	0.731804	1.21412	0.822002	0.249028	1.24462	1.08989
ENSG00000137628	DDX60	0	0	0	0	0	0	0	0	0	0	0	0	0	0	0	0	0	0	0	0	0.84	1.46	1.02	1.87	1.04	1.63	1.04	1.44	1.11	1.26	1.03	1.36	1.33	1.81	1.31	1.59	0.8	1.56	1.56	0.95	0.797507	0.874469	0.648288	0.469485	0.182864	0.400962	0.444563	0.27946
ENSG00000137752	CASP1	0	0	0	0	0	0	0	0	0	0	0	0	0	0	0	0	0	0	0	0	3.66	7.3	4.06	5.62	3.84	5.61	4.77	6.47	4.12	6.06	4.12	5.37	3.47	7.93	4.35	6.48	3.5	7.06	7.06	4.72	0.996053	0.46909	0.546894	0.439776	0.556673	0.382278	1.19239	0.574978
ENSG00000137959	IFI44L	1	0	0	0	0	0	1	1	1	0	1	0	0	0	0	2	0	0	1	0	0	0	0	0	0	0	0.02	0.01	0	0	0	0	0	0	0	0	0	0	0	0	NA	NA	NA	-1	NA	NA	NA	NA
ENSG00000137965	IFI44	0	1	2	0	0	0	0	0	0	0	0	0	0	0	0	0	0	0	0	0	0.05	0.14	0.02	0.11	0.02	0.1	0.45	0.16	0	0.05	0	0.09	0.06	0.03	0	0	0.03	0	0	0.03	1.48543	2.45943	2.32193	-1.49185	NA	NA	-1	NA
ENSG00000138035	PNPT1	170	210	236	199	185	167	136	171	171	214	176	142	154	182	164	182	105	166	202	255	20.22	15.49	19.04	14.39	20.97	13.18	17.9	11.94	19.83	14.16	21.49	15.63	19.79	11.15	21.62	14.88	17.76	13.04	13.04	22.66	-0.384446	-0.403967	-0.669976	-0.584157	-0.485863	-0.459348	-0.827728	-0.538992
ENSG00000138378	STAT4	2	8	2	5	2	6	6	6	0	4	3	2	4	8	1	11	4	3	5	11	0	0.01	0	0	0	0	0	0	0	0	0	0	0.01	0	0	0	0	0	0	0	NA	NA	NA	NA	NA	NA	NA	NA
ENSG00000138496	PARP9	66	56	47	42	49	36	28	31	51	48	30	54	70	26	54	29	31	18	59	47	1.1	1.8	1.34	2.06	1.32	1.66	1.28	1.57	1.12	1.65	1.17	1.58	1.07	2.02	1.36	2	0.83	1.5	1.5	0.89	0.710493	0.620411	0.330645	0.294621	0.558967	0.433416	0.916744	0.556393
ENSG00000138600	SPPL2A	281	300	305	290	313	208	176	251	247	285	269	245	238	255	319	263	209	252	293	245	7.72	10.01	7.77	12.23	7.35	11.08	8.42	11.88	7.64	10.34	7.97	9.92	6.84	12.81	8.37	11.46	7.33	10.67	10.67	8.38	0.374769	0.654438	0.592142	0.496643	0.436592	0.31576	0.905202	0.453308
ENSG00000138642	HERC6	694	785	757	719	736	607	443	531	646	807	584	790	546	607	734	668	520	564	746	770	0.97	1.88	1.3	1.81	0.93	1.58	1.29	1.65	1.06	1.87	1.07	2.02	0.89	1.95	1.1	2	1.26	1.79	1.79	0.95	0.954676	0.477478	0.764622	0.355095	0.818974	0.916744	1.1316	0.862496
ENSG00000138755	CXCL9	286	278	288	282	282	234	186	284	247	287	293	249	295	216	313	311	212	239	192	183	0	0	0.02	0	0	0	0	0	0	0.02	0	0	0	0	0.02	0	0	0	0	0	NA	NA	NA	NA	NA	NA	NA	NA
ENSG00000139626	ITGB7	1704	1571	1783	1384	1749	1073	1180	1577	1418	1653	1515	1473	1361	1210	1782	1457	1318	1209	1305	1221	0.49	0.76	0.42	1.68	0.3	1.1	1.58	1.54	0.39	0.84	0.39	0.73	0.76	1.65	0.38	0.95	0.21	0.52	0.52	0.39	0.633218	2	1.87447	-0.0369942	1.10692	0.904422	1.11839	1.32193
ENSG00000139679	LPAR6	3227	2801	3242	2998	3200	2553	1820	2684	2706	3136	2570	2661	2934	2544	2783	2188	2806	1972	3280	3146	0	0.07	0.01	0.03	0.01	0.06	0	0.01	0.03	0.01	0.03	0.03	0.01	0.07	0	0	0.01	0.05	0.05	0.04	NA	1.58496	2.58496	NA	-1.58496	0	2.80735	NA
ENSG00000140105	WARS1	2	2	2	6	1	0	2	2	0	1	4	0	2	7	0	0	2	0	0	9	37.64	39.93	40.19	39.8	37.9	37.88	30.81	34.98	36.25	40.02	36.35	38.33	37.65	32.32	37.65	34.37	38.14	31.89	31.89	35.49	0.0852064	-0.0140681	-0.000761518	0.183132	0.14274	0.0765186	-0.220223	-0.1315
ENSG00000140280	LYSMD2	118	82	119	59	93	57	60	65	105	63	100	58	106	47	123	50	106	32	197	135	20.65	14.26	18.45	14.29	18.88	15.06	24.59	20.56	20.68	16.15	19.76	16.97	18.79	13.8	19.76	16.86	20.76	15.48	15.48	22.93	-0.534168	-0.368615	-0.326137	-0.258231	-0.356702	-0.219596	-0.445297	-0.228978
ENSG00000140464	PML	27	18	24	30	18	17	15	27	21	26	37	18	27	18	16	17	13	10	21	12	2.74	2.99	2.66	2.5	3.04	2.77	2.68	2.56	2.62	2.67	2.64	3	2.56	3.49	2.87	3.63	3.49	3.14	3.14	2.91	0.12597	-0.0894982	-0.134185	-0.0660892	0.0272729	0.184425	0.447083	0.338919
ENSG00000140853	NLRC5	736	465	684	372	684	385	472	448	630	559	628	514	615	345	613	344	694	305	507	388	1.31	1.78	1.4	2.01	1.1	1.91	1.15	1.55	1.26	1.58	1.27	1.7	1.24	1.63	1.34	1.69	1.29	1.51	1.51	1.15	0.44231	0.521769	0.796069	0.430634	0.326501	0.420706	0.394532	0.33479
ENSG00000140968	IRF8	2621	2152	2598	2007	2682	1836	1985	2354	2289	2434	2075	2003	2433	2027	2376	1903	2216	1810	2100	1839	55.75	46.5	61.99	49.98	63	45.29	56.79	54.29	56.63	45.28	55.51	45.72	84.88	43.97	58.64	48.86	56.9	46.96	46.96	51.65	-0.261741	-0.310685	-0.476159	-0.0649504	-0.322693	-0.279922	-0.948905	-0.263231
ENSG00000141574	SECTM1	0	0	0	0	1	1	0	0	0	0	0	1	0	0	0	0	0	1	0	0	0	0	0	0	0.03	0	0	0	0	0	0	0	0	0	0	0.02	0	0	0	0.02	NA	NA	NA	NA	NA	NA	NA	NA
ENSG00000141971	MVB12A	2	2	2	0	6	1	3	9	3	3	1	2	5	2	3	4	4	1	7	6	8.38	6.98	8.5	8.1	8.08	9.89	8.29	9.79	7.9	9.15	7.49	10.74	9.66	9.81	6.83	6.65	9.6	7.31	7.31	6.99	-0.263723	-0.0695409	0.291615	0.239937	0.211919	0.519956	0.0222299	-0.0385312
ENSG00000142089	IFITM3	752	1001	970	906	951	845	553	1066	631	1156	676	889	914	1037	751	1097	723	1037	568	877	0	0.2	0.13	0.05	0.22	0.06	0	0.05	0.05	0.05	0	0.1	0.1	0.27	0.1	0.11	0.16	0.06	0.06	0.38	NA	-1.37851	-1.87447	NA	0	NA	1.43296	0.137504
ENSG00000143184	XCL1	0	0	0	0	0	0	0	0	0	2	1	0	0	0	0	0	0	0	0	0	0	0	0	0	0	0	0	0	0	0	0	0	0	0	0	0	0	0	0	0	NA	NA	NA	NA	NA	NA	NA	NA
ENSG00000145416	MARCHF1	0	0	0	0	0	0	0	0	2	0	0	0	0	0	0	0	0	0	0	0	0.29	0.3	0.3	0.34	0.42	0.25	0.15	0.23	0.26	0.23	0.36	0.29	0.47	0.27	0.29	0.27	0.26	0.35	0.35	0.36	0.0489096	0.180572	-0.748461	0.616671	-0.176878	-0.311944	-0.799701	-0.103093
ENSG00000145649	GZMA	1849	2121	1972	2248	1943	1648	1181	1570	1655	2036	1748	1656	1534	1814	1923	2136	1407	1729	1599	1664	0.17	0	0	0	0	0	0	0	0	0	0	0	0	0	0	0	0	0	0	0	NA	NA	NA	NA	NA	NA	NA	NA
ENSG00000146859	TMEM140	1100	1111	1016	1235	1103	1044	858	1050	936	1057	955	999	1016	1187	1045	996	769	886	952	999	5.2	4.75	4.85	5.03	4.45	4.6	4.19	5.3	5.45	5.12	5.65	4.17	5.5	5.32	4.76	5.54	5.08	5.72	5.72	4.71	-0.130584	0.0525737	0.0478285	0.339042	-0.0901124	-0.438203	-0.0480054	0.218924
ENSG00000149131	SERPING1	0	0	0	0	0	0	0	0	0	0	0	0	0	0	0	0	0	0	0	0	0	0	0	0	0	0	0	0	0	0	0	0	0	0	0	0	0	0	0	0	NA	NA	NA	NA	NA	NA	NA	NA
ENSG00000150337	FCGR1A	73	75	50	136	69	89	36	73	47	90	50	40	82	128	54	44	54	54	63	59	11.19	8.65	10.11	5.36	9.65	4.08	16.28	10.81	10.07	9.45	8.11	9.1	8.19	5.2	10.3	10.29	10.09	9.89	9.89	10.97	-0.371438	-0.915478	-1.24196	-0.590734	-0.0916774	0.166165	-0.655352	-0.00140135
ENSG00000150347	ARID5B	0	0	0	0	0	0	0	0	0	0	0	0	0	0	0	0	0	0	0	0	0.43	0.49	0.28	0.85	0.39	0.67	0.29	0.45	0.32	0.53	0.35	0.28	0.54	0.9	0.34	0.31	0.38	0.44	0.44	0.39	0.188445	1.60204	0.780687	0.633872	0.72792	-0.321928	0.736966	-0.133267
ENSG00000150457	LATS2	3370	2576	3159	2513	3277	2289	2696	3008	2841	3105	2567	2491	2682	2294	2889	2243	2406	2079	3364	3258	3.99	5.46	4.36	6.33	4.21	6.61	4.42	5.81	4.41	4.96	4.18	4.6	4.82	5.58	4.85	5.03	4.5	5.79	5.79	3.73	0.452512	0.537877	0.65083	0.394492	0.169561	0.138131	0.211232	0.0525737
ENSG00000153064	BANK1	1047	927	1145	793	1035	735	804	1028	914	1042	955	917	888	825	1086	863	951	687	832	767	0.45	0.44	0.57	0.44	0.59	0.29	0.29	0.13	0.7	0.27	0.54	0.39	0.55	0.35	0.61	0.31	0.4	0.47	0.47	0.35	-0.0324215	-0.373458	-1.02466	-1.15754	-1.3744	-0.469485	-0.652077	-0.976541
ENSG00000155287	SLC25A28	1729	1527	1879	1618	1819	1234	1107	1222	1528	1523	1467	1424	1664	1212	1675	1272	1184	1016	1743	1461	26.84	25.5	26.39	20.12	27.83	21.31	28.48	27.22	27.94	25.44	25.1	27.2	23.1	19.71	26.31	23.83	24.84	24.9	24.9	24.43	-0.0738874	-0.391361	-0.38511	-0.0652821	-0.135233	0.115919	-0.228965	-0.142832
ENSG00000155363	MOV10	1221	1263	1441	1231	1371	1327	1220	1913	1139	1413	1057	1459	1224	1408	1141	1108	1191	1188	1003	1105	14.78	16.95	17.23	19.06	15.71	20.72	15.28	17.62	15.52	18.15	15.77	17.27	17.83	21.26	16.1	17.88	16.58	17.78	17.78	13.49	0.197639	0.145625	0.399341	0.205569	0.225841	0.131085	0.253835	0.151286
ENSG00000156587	UBE2L6	2703	2663	2742	2470	2669	1939	2187	2623	2242	2648	2306	2342	2041	2461	2684	2560	2133	2126	2695	2395	23.95	25.31	27.42	26.58	24.99	26.83	25.62	26.41	24.38	24.59	23.79	23.85	23.71	26.88	24.18	21.87	23.64	23.33	23.33	21.94	0.0796819	-0.0448875	0.102496	0.0438138	0.0123736	0.00363399	0.181037	-0.144861
ENSG00000157601	MX1	6	5	10	4	8	12	4	5	9	5	6	6	1	6	11	5	8	3	8	6	0.22	0.26	0.25	0.34	0.33	0.26	0.18	0.32	0.31	0.25	0.26	0.23	0.31	0.42	0.22	0.41	0.18	0.32	0.32	0.15	0.241008	0.443607	-0.343954	0.830075	-0.31034	-0.176878	0.438121	0.89812
ENSG00000158321	AUTS2	2	0	0	0	0	0	0	0	0	3	0	0	0	2	0	0	0	0	0	0	0	0	0	0	0	0	0	0	0	0	0	0	0	0	0	0	0	0	0	0	NA	NA	NA	NA	NA	NA	NA	NA
ENSG00000158987	RAPGEF6	3211	3411	3554	4050	3510	3068	1855	2849	2884	3376	3006	2847	3065	3104	3463	3065	2743	2454	3037	3102	0.98	1.17	0.86	1.5	1.09	1.55	0.94	1.13	1.06	1.22	0.93	0.99	0.95	1.4	0.88	1.39	0.67	1.29	1.29	1.3	0.255655	0.802554	0.50794	0.26559	0.202817	0.0901978	0.559427	0.659509
ENSG00000159110	IFNAR2	814	672	802	697	816	629	548	655	732	730	704	622	696	581	781	571	751	471	730	645	2.66	2.67	2.4	2.85	2.36	2.48	3.01	3.06	2.77	3.22	2.46	2.99	2.54	3.02	2.4	3.19	2.41	3.01	3.01	2.41	0.0054135	0.247928	0.0715533	0.0237682	0.217175	0.281487	0.24972	0.410522
ENSG00000159403	C1R	2	1	7	1	6	1	0	4	2	3	5	1	1	2	6	7	3	0	5	3	0.05	0.12	0.07	0.22	0.12	0.19	0.06	0.08	0.05	0.13	0.07	0.1	0.17	0.15	0.06	0.19	0.07	0.12	0.12	0.07	1.26303	1.65208	0.662965	0.415037	1.37851	0.514573	-0.180572	1.66297
ENSG00000160710	ADAR	6621	7308	6419	8272	6939	6283	4631	7492	5829	7506	5941	6256	5982	7430	6688	7394	5432	6367	7148	7634	38.71	40.03	38.07	44.17	37.53	38.17	34.05	32.72	38.61	35.57	42.15	36.01	39.64	39.33	42.34	40.96	39.52	36.76	36.76	35.12	0.0483753	0.214412	0.0243949	-0.057482	-0.118314	-0.227135	-0.0113268	-0.0478056
ENSG00000160932	LY6E	1189	1187	1284	1214	1251	1243	1091	1778	1117	1446	872	1218	1574	1498	1075	1202	1050	1155	995	1369	55.08	44.79	52.96	38.27	54.38	43.7	57.7	48.88	59.73	53.5	55.33	51.9	56.37	42.23	50.92	41.21	64.67	40.76	40.76	52.7	-0.298352	-0.468689	-0.315443	-0.239327	-0.158917	-0.0923274	-0.416659	-0.305238
ENSG00000162645	GBP2	236	220	271	227	246	177	168	207	195	239	189	221	230	183	248	188	250	197	215	213	0.01	0.04	0.03	0.15	0.01	0.13	0	0.05	0	0.07	0.02	0.03	0.05	0.21	0	0.05	0.01	0.01	0.01	0.02	2	2.32193	3.70044	NA	NA	0.584963	2.07039	NA
ENSG00000162654	GBP4	1153	1115	979	992	1219	725	678	833	974	1102	986	956	665	766	1086	1026	708	843	1102	1028	0	0	0	0	0	0	0	0	0	0	0	0	0	0	0	0	0	0	0	0	NA	NA	NA	NA	NA	NA	NA	NA
ENSG00000162692	VCAM1	330	350	326	317	375	240	204	352	280	333	307	311	277	273	318	313	305	253	314	359	0	0	0	0	0	0	0	0	0.01	0	0	0	0	0	0	0	0	0	0	0	NA	NA	NA	NA	NA	NA	NA	NA
ENSG00000163412	EIF4E3	203	195	209	204	207	178	186	266	164	184	178	196	223	140	167	156	178	171	239	255	2.22	3.04	2.16	4.65	2.16	4.66	2.68	3.66	2.23	2.92	2.56	2.8	3.24	4.37	2.48	2.92	1.88	2.56	2.56	2.87	0.453512	1.1062	1.1093	0.449611	0.388925	0.129283	0.431639	0.235628
ENSG00000164136	IL15	0	2	0	1	1	1	0	1	0	1	0	0	0	0	2	4	0	0	0	1	0	0	0	0	0.01	0	0	0	0	0	0.02	0	0	0	0	0	0	0	0	0	NA	NA	NA	NA	NA	NA	NA	NA
ENSG00000164305	CASP3	360	263	398	352	369	285	198	312	303	297	287	318	332	201	331	264	229	248	258	241	18.62	18.87	17.91	19.04	17.24	18.65	19.48	18.18	20.45	18.94	18.47	17.92	14.9	19.93	18.03	17.53	15.51	19.25	19.25	21.53	0.0192414	0.0882681	0.113416	-0.0996415	-0.110665	-0.0436132	0.419629	-0.0405734
ENSG00000165806	CASP7	3	1	0	3	6	6	4	8	4	2	7	8	4	5	6	6	0	2	0	7	3.86	5.14	4.14	5.61	4.98	5.33	4.63	6.35	4.63	4.71	4.47	5.36	4.3	5.62	4.48	5.18	4.37	4.52	4.52	4.52	0.413168	0.43837	0.0979898	0.455744	0.0247149	0.261958	0.386233	0.209453
ENSG00000165949	IFI27	0	0	0	0	0	0	0	0	0	0	0	0	0	0	0	0	3	0	0	0	0.02	0	0.02	0.03	0	0	0.07	0	0	0	0	0.01	0.03	0.03	0.04	0	0.07	0	0	0.08	NA	0.584963	NA	NA	NA	NA	0	NA
ENSG00000166710	B2M	1936	1920	2171	1904	2185	1455	1433	1566	1809	1792	1860	1595	1774	1601	2053	1768	1954	1426	1942	1652	211.83	219.54	222.7	226.32	214.93	207.02	264.72	260.42	230.71	238.8	215.71	220.2	220.33	212.6	212.8	241.49	220.85	231.35	231.35	231.47	0.0515769	0.0232625	-0.0540967	-0.0236269	0.0497223	0.0297214	-0.0515243	0.182465
ENSG00000168062	BATF2	1	0	0	0	0	0	0	0	0	0	0	0	0	0	0	0	0	0	0	0	0.15	0.06	0.11	0.19	0.12	0.05	0.07	0.17	0.06	0.04	0.07	0.02	0.08	0.31	0.08	0.09	0.04	0.1	0.1	0	-1.32193	0.788496	-1.26303	1.28011	-0.584963	-1.80735	1.9542	0.169925
ENSG00000168310	IRF2	0	0	0	0	0	0	0	0	0	0	0	0	0	0	0	0	0	0	2	0	5.97	6.11	6.51	8.67	5.49	6.83	5.1	6.73	6.55	6.21	5.8	6.09	6.01	8.52	6.47	6.52	4.9	5.95	5.95	4.55	0.0334414	0.413374	0.315079	0.400109	-0.0769016	0.0703893	0.503488	0.0111063
ENSG00000168394	TAP1	648	555	592	573	648	483	418	590	513	597	540	526	503	478	617	525	471	436	566	613	5.5	5.94	5.48	7.09	5.23	7.07	6.49	7.93	5.54	7.31	5.51	7.47	4.64	13.23	5.28	9.73	5.43	13.91	13.91	4.14	0.111031	0.37161	0.434899	0.289102	0.399985	0.439056	1.51162	0.881902
ENSG00000168610	STAT3	234	197	257	206	238	172	167	197	178	190	164	181	234	184	168	201	182	152	162	190	7.47	10.32	7.57	13.34	7.07	10.45	8.3	11.17	7.55	8.93	7	9.64	7.4	15.19	8.17	12.47	7.53	13.14	13.14	5.54	0.466263	0.817393	0.563721	0.428446	0.242184	0.461678	1.03752	0.610053
ENSG00000168899	VAMP5	3	6	0	8	1	4	1	1	1	2	0	2	1	2	0	4	2	3	0	6	1.24	1.88	1.82	2.78	1.9	3.51	0.98	1.42	1.06	1.91	2.1	2.21	2.11	2.51	0.77	1.64	0.94	1.79	1.79	0.96	0.600393	0.611146	0.885472	0.535037	0.849508	0.073657	0.250444	1.09077
ENSG00000169245	CXCL10	17	27	34	34	31	29	16	15	34	37	33	29	21	34	30	27	36	38	20	28	0.13	0.05	0.13	0	0.26	0	0.84	0.46	0.15	0.22	0.31	0.15	0.2	0.26	0.23	0.21	0.42	0.36	0.36	0.05	-1.37851	NA	NA	-0.868755	0.552541	-1.04731	0.378512	-0.131245
ENSG00000169248	CXCL11	193	191	134	225	175	188	109	192	151	189	172	178	159	159	162	176	128	176	224	296	0.17	0.35	0.08	0.22	0.08	0.11	0.35	0.12	0.03	0.15	0.24	0.24	0.13	0.38	0.12	0.14	0.17	0.16	0.16	0.03	1.04182	1.45943	0.459432	-1.54432	2.32193	0	1.54749	0.222392
ENSG00000170439	METTL7B	1	0	0	0	0	5	0	0	0	0	0	4	0	1	0	0	3	0	3	0	4.66	3.52	4.84	4.83	4.15	3.94	4.19	3.78	5.42	4.68	3.66	5.49	3.94	4.82	3.68	3.23	5.22	3.09	3.09	4.14	-0.404755	-0.00298386	-0.0749157	-0.148564	-0.211784	0.584963	0.290838	-0.188172
ENSG00000170581	STAT2	757	503	758	456	829	463	457	638	649	545	639	606	786	389	676	463	636	433	685	569	5.83	11.36	7.09	13.32	6.69	12.61	6.43	14.54	6.29	11.48	6.29	11.43	6.22	14.05	6.86	14.28	6.15	14.77	14.77	3.9	0.962395	0.909737	0.91449	1.17714	0.867991	0.861693	1.17558	1.05772
ENSG00000171051	FPR1	0	0	0	0	0	0	0	0	0	0	0	0	0	0	0	0	0	0	0	1	0.04	0.11	0.15	0.34	0.16	0.36	0.38	1.04	0.28	0.44	0.29	0.49	0.04	0.62	0.06	0.43	0.26	0.52	0.52	0.06	1.45943	1.18057	1.16993	1.45251	0.652077	0.756729	3.9542	2.8413
ENSG00000172183	ISG20	0	0	0	0	0	0	0	0	0	0	0	0	0	0	0	0	0	0	0	0	0.11	0.16	0.06	0.07	0.09	0.22	0.07	0.16	0.08	0.09	0.03	0.13	0.14	0.09	0.09	0.05	0.09	0.1	0.1	0.02	0.540568	0.222392	1.28951	1.19265	0.169925	2.11548	-0.63743	-0.847997
ENSG00000172331	BPGM	1082	569	1046	435	1074	501	782	727	854	774	669	649	679	444	865	369	854	413	886	523	4.08	3.97	3.62	4.06	3.46	3.77	3.46	3.54	3.62	3.66	3.43	4.16	3.56	4.07	3.58	2.52	3.41	3.71	3.71	4.44	-0.0394301	0.16549	0.123792	0.0329773	0.015854	0.278375	0.193152	-0.506536
ENSG00000172936	MYD88	0	0	0	0	0	0	0	0	0	0	0	0	0	0	0	0	0	0	0	0	20.13	22.51	20.9	25.16	21.68	24.46	24.79	24.6	22.58	21.91	21.29	22.04	20.62	25.06	21.52	23.73	22.59	23.23	23.23	19.52	0.161219	0.267629	0.17406	-0.0111	-0.043456	0.0499483	0.281342	0.141034
ENSG00000173193	PARP14	560	416	558	539	624	375	507	515	457	420	384	374	624	447	518	419	362	320	457	381	1.82	3.29	2.27	6.05	1.94	4.91	1.95	3.67	1.72	3.1	2	3.47	2.13	5.35	1.94	3.66	1.53	3.17	3.17	1.49	0.854149	1.41424	1.33967	0.912306	0.84986	0.794936	1.32869	0.915787
ENSG00000173786	CNP	393	450	463	621	431	522	234	503	458	594	326	448	409	565	375	562	445	360	331	427	11.96	12.88	11.65	12.09	11.82	13.74	14.48	13.33	11.83	13.05	11.88	13.93	11.91	13.2	11.18	12.32	12.91	10.93	10.93	11.49	0.106915	0.0534843	0.217152	-0.119385	0.1416	0.22966	0.148365	0.140082
ENSG00000173821	RNF213	20	16	27	18	34	22	21	21	26	35	24	15	13	16	19	16	23	7	27	22	2.29	3.6	2.63	4.57	2.51	3.32	2.24	3.66	2.56	3.44	3.03	2.96	3.11	4.13	3.16	4.57	2.44	3.77	3.77	1.75	0.652649	0.797131	0.403496	0.708345	0.426265	-0.0337206	0.409227	0.53227
ENSG00000174175	SELP	521	278	511	258	473	242	330	376	423	367	418	330	472	255	433	251	490	189	407	301	0	0	0	0	0	0	0	0	0	0	0	0	0	0	0	0	0	0	0	0	NA	NA	NA	NA	NA	NA	NA	NA
ENSG00000174600	CMKLR1	826	776	827	840	774	665	512	763	691	832	681	722	627	764	697	811	592	591	645	802	0	0	0	0	0	0	0	0	0	0	0	0	0	0	0	0	0	0	0	0	NA	NA	NA	NA	NA	NA	NA	NA
ENSG00000174944	P2RY14	1	7	2	4	4	2	4	1	0	5	2	6	0	13	2	2	1	8	1	2	0.02	0.06	0	0.06	0	0.02	0.07	0.04	0.02	0.04	0.02	0	0.02	0.06	0	0	0.13	0	0	0	1.58496	NA	NA	-0.807355	1	NA	1.58496	NA
ENSG00000175354	PTPN2	0	0	0	1	0	0	1	1	0	0	0	3	2	2	0	0	0	0	3	0	5.64	4.75	4.64	5.22	5.17	4.99	4.9	4.4	6.32	4.04	5.64	4.92	4.66	4.73	5.59	4.69	4.31	4.98	4.98	6.74	-0.247768	0.169925	-0.0511245	-0.155278	-0.645569	-0.197037	0.0215102	-0.25326
ENSG00000177409	SAMD9L	3793	3366	4241	3991	3746	3340	3040	4047	3243	4206	2825	3260	3684	3668	3335	3264	3128	3571	3380	4573	0.32	0.8	0.32	1.04	0.26	0.76	0.46	0.8	0.2	0.78	0.27	0.75	0.28	0.99	0.31	0.9	0.15	0.72	0.72	0.17	1.32193	1.70044	1.54749	0.798366	1.96347	1.47393	1.822	1.53766
ENSG00000179583	CIITA	105	90	96	93	102	82	88	151	115	100	69	63	63	91	118	131	93	139	122	132	0.16	0.15	0.18	0.13	0.2	0.1	0.11	0.06	0.19	0.1	0.18	0.1	0.21	0.1	0.26	0.09	0.13	0.13	0.13	0.1	-0.0931094	-0.469485	-1	-0.874469	-0.925999	-0.847997	-1.07039	-1.53051
ENSG00000182179	UBA7	2341	1807	2243	1816	2329	1559	1477	1875	1805	1934	1697	1705	1914	1649	1888	1638	1851	1423	2138	1992	3.78	8.01	4.26	12.94	4.43	14.95	5.8	12.48	3.81	8.37	3.9	7.65	6.74	16.79	3.91	9.41	3.7	8.35	8.35	2.92	1.08342	1.60291	1.75477	1.10549	1.13544	0.971986	1.31678	1.26703
ENSG00000182326	C1S	13	21	29	23	13	11	12	35	26	28	14	20	13	25	12	17	18	21	8	29	0.01	0.01	0.02	0.02	0.03	0.06	0.04	0	0.06	0.01	0.05	0.01	0.02	0.02	0.01	0.04	0.02	0.04	0.04	0.04	0	0	1	NA	-2.58496	-2.32193	0	2
ENSG00000183347	GBP6	309	425	357	638	347	384	247	464	318	444	350	361	373	542	383	511	233	371	245	358	0	0	0	0	0	0	0	0	0	0	0	0	0	0	0	0	0	0	0	0.01	NA	NA	NA	NA	NA	NA	NA	NA
ENSG00000183486	MX2	1958	2226	2075	2378	2098	1535	1190	1549	1826	2126	2070	1632	1931	1906	2185	2086	1736	1496	1754	1617	10.78	10.9	11.74	12.1	11.07	10.76	10.01	9.89	11.12	10.39	11.4	10.05	11.72	10.62	11.95	11.14	10.03	9.34	9.34	11.29	0.015971	0.0435746	-0.0409771	-0.0173995	-0.0979611	-0.181838	-0.142189	-0.101261
ENSG00000183696	UPP1	0	0	0	0	0	0	0	0	0	0	0	0	0	0	0	0	0	0	0	0	3.01	3.81	2.62	5.36	2.27	6.39	4.42	6.9	2.71	3.39	2.41	4.61	3.04	5.81	2.6	3.51	2.78	2.43	2.43	1.88	0.340028	1.03267	1.49312	0.64255	0.322992	0.935734	0.934467	0.432959
ENSG00000184557	SOCS3	0	0	1	0	0	0	0	0	0	0	0	0	0	0	0	0	0	0	0	0	0.34	0.54	0.33	0.64	0.42	0.82	0.36	0.7	0.35	0.57	0.54	0.53	0.53	0.84	0.5	0.45	0.5	0.54	0.54	0.28	0.667425	0.955606	0.965235	0.959358	0.703607	-0.026967	0.664397	-0.152003
ENSG00000184588	PDE4B	13	16	14	17	11	12	9	5	8	15	11	12	12	10	6	7	11	2	0	5	1.13	0.84	1.03	0.87	1.09	0.52	0.74	0.72	1	0.82	0.92	0.84	1.06	0.8	0.86	0.97	0.74	0.72	0.72	0.87	-0.427862	-0.243557	-1.06774	-0.0395284	-0.286304	-0.131245	-0.405992	0.173648
ENSG00000184979	USP18	1900	1508	1858	1515	1780	1435	1419	1886	1705	1716	1540	1609	1564	1293	1626	1288	1660	1127	1795	1765	2.33	2.64	2.14	2.39	2.39	3.13	1.89	2.62	2.39	2.77	2.12	2.73	1.7	2.4	2.25	2.52	2.23	2.44	2.44	1.78	0.180208	0.1594	0.389152	0.471181	0.212875	0.364837	0.4975	0.163499
ENSG00000185201	IFITM2	0	0	0	1	0	0	0	0	0	0	0	0	1	0	0	0	0	0	0	0	58.65	37.4	80.55	34.85	56.63	31.74	48.25	34.08	59.07	60.62	57.03	58.66	62.85	33.43	55.49	39.76	73	40.94	40.94	95.72	-0.649093	-1.20873	-0.835264	-0.501604	0.0373682	0.040656	-0.910769	-0.48091
ENSG00000185215	TNFAIP2	696	898	839	1264	819	991	382	765	729	939	707	758	922	980	733	918	597	679	696	893	14.31	21.83	15.29	26.62	14.2	27.69	19.37	33.49	15.16	22.73	15.48	20.76	14.25	32.15	15.47	28.11	17.22	25.2	25.2	13.65	0.609288	0.799922	0.963474	0.789906	0.584328	0.423401	1.17386	0.86161
ENSG00000185338	SOCS1	19	32	12	29	11	36	20	46	11	36	21	25	17	65	17	35	14	19	19	29	0.63	1.01	0.66	0.73	0.75	0.7	1.29	1.28	0.43	0.81	0.82	1.11	0.54	0.89	0.86	1.13	1.24	1.18	1.18	0.45	0.680932	0.14543	-0.0995357	-0.0112273	0.913585	0.436864	0.720846	0.393914
ENSG00000185507	IRF7	1	3	2	3	5	12	0	4	1	6	1	2	4	5	4	8	4	8	0	4	2.13	3.56	2.26	3.59	1.61	4.38	3.9	5.24	2.71	3.88	1.6	3.63	1.74	4.93	2.06	3.91	2.11	4.47	4.47	1.58	0.741024	0.667661	1.44387	0.426093	0.517764	1.1819	1.5025	0.924524
ENSG00000185745	IFIT1	617	538	612	696	616	500	477	612	527	521	536	486	554	610	578	525	416	475	548	618	0.18	0.38	0.15	0.36	0.11	0.44	0.56	0.52	0.18	0.16	0.17	0.39	0.25	0.48	0.13	0.43	0.16	0.31	0.31	0.18	1.078	1.26303	2	-0.106915	-0.169925	1.19794	0.941106	1.72583
ENSG00000185885	IFITM1	0	0	0	0	0	0	0	0	0	0	0	0	0	0	0	0	0	0	0	0	0.77	0.79	0.64	0.59	0.48	0.42	0.3	0.23	1.09	1.28	0.98	0.97	0.92	0.66	0.65	0.26	0.66	0.76	0.76	0.98	0.0369942	-0.117357	-0.192645	-0.383329	0.231816	-0.014797	-0.479168	-1.32193
ENSG00000187608	ISG15	110	102	129	118	109	123	61	142	76	128	84	127	129	107	72	97	102	94	79	93	15.71	14	15.07	11.65	16.6	13.88	26.33	23.14	14.74	16.11	13.1	14.55	12.08	14.98	14.66	12.01	18.91	12.97	12.97	11.87	-0.166256	-0.371349	-0.258176	-0.186319	0.12822	0.151452	0.310417	-0.287649
ENSG00000188313	PLSCR1	0	0	0	0	0	0	0	0	0	0	0	0	0	0	0	0	0	0	0	0	3.87	5.43	3.9	5.99	4.07	5.48	4.75	5.76	4.4	5.63	4.51	5.24	3.25	5.97	4.01	5.69	3.36	6.03	6.03	4.14	0.488619	0.619082	0.429147	0.278141	0.355631	0.216439	0.877291	0.504826
ENSG00000188404	SELL	0	0	0	0	0	0	0	0	0	0	0	0	0	0	0	0	0	0	0	0	0.57	1.08	0.36	1.29	0.7	1.5	0.64	0.94	0.68	1.16	0.45	1.15	0.48	1.47	0.71	1.13	0.77	0.88	0.88	0.73	0.921997	1.8413	1.09954	0.554589	0.770518	1.35364	1.61471	0.670432
ENSG00000196116	TDRD7	132	108	130	126	136	115	78	111	116	134	96	111	148	87	130	73	81	70	99	85	6.43	6.92	7.03	7.35	7.19	6.14	8.62	7.11	6.51	6.55	6	6.53	7.68	7.29	7.34	6.66	6.95	8.07	8.07	6.01	0.105953	0.0642196	-0.227753	-0.277838	0.00883736	0.12212	-0.0751875	-0.140258
ENSG00000196126	HLA-DRB1	0	0	0	0	0	0	0	0	0	0	0	0	0	0	0	0	0	0	0	0	2.52	2.6	3.23	1.34	3.25	0.81	6.46	4.61	3.27	2.62	3.25	4.03	2.71	1.46	2.6	3.36	3.42	3.91	3.91	1.5	0.0450879	-1.2693	-2.00445	-0.486767	-0.319724	0.31034	-0.892324	0.36995
ENSG00000196396	PTPN1	0	0	0	0	0	0	0	0	0	0	0	0	0	0	0	0	0	0	0	0	16.24	17.44	15.53	16.27	15.04	15.31	16.39	16.5	15.28	16.06	16.56	16.57	14.75	18.35	17.94	16.81	16.73	16.67	16.67	15.07	0.102848	0.0671564	0.0256697	0.00965017	0.0718273	0.00087093	0.315065	-0.0938602
ENSG00000196735	HLA-DQA1	556	479	580	441	616	336	297	267	535	473	538	371	420	349	633	506	424	430	469	360	0	0	0	0	0	0	0.04	0	0	0	0.01	0	0	0	0	0.01	0	0	0	0	NA	NA	NA	NA	NA	NA	NA	NA
ENSG00000196776	CD47	0	0	1	1	0	0	0	0	1	3	0	0	1	0	0	2	0	0	0	2	13.85	16.34	12.52	18.62	14.32	16.97	13.96	14.4	14.53	15.63	13.66	16.23	14.46	17.57	13.61	16.61	13.13	16.21	16.21	16.52	0.238522	0.572619	0.244955	0.0447699	0.105283	0.248706	0.281047	0.287385
ENSG00000196954	CASP4	2058	1889	2047	1830	2123	1531	1516	2040	1721	2150	1985	1967	1578	1808	1993	2001	2038	1634	1602	1473	3.14	3.87	2.94	4.22	2.41	3.94	3.19	3.98	2.23	3.86	2.63	4.29	2	4.28	2.13	3.34	2.2	3.77	3.77	2.2	0.301569	0.521427	0.709162	0.319212	0.791557	0.705915	1.09761	0.648995
ENSG00000197329	PELI1	1	2	3	2	3	5	4	2	3	6	2	8	10	2	1	0	1	2	2	5	0.01	0	0	0	0	0.06	0	0	0	0	0	0	0	0	0	0	0	0	0	0	NA	NA	NA	NA	NA	NA	NA	NA
ENSG00000198805	PNP	1	0	0	0	1	0	0	0	0	0	0	0	0	0	0	0	0	0	1	0	58.4	47.12	58.58	33.86	59.25	34.76	69.61	45.88	59.04	50.92	54.54	49.74	47.03	37.42	58.72	48.08	56.66	46.14	46.14	58.62	-0.309629	-0.790826	-0.769387	-0.601429	-0.21346	-0.132908	-0.329772	-0.288415
ENSG00000204257	HLA-DMA	426	214	422	155	386	134	236	165	312	208	313	235	401	170	379	163	333	158	344	168	1.02	1.76	1.85	0.54	1.37	0.71	2.01	2.19	1.29	2.29	1.22	2.08	0.64	0.96	1	1.96	1.37	1.94	1.94	0.86	0.787006	-1.77649	-0.948285	0.123735	0.827977	0.769702	0.584963	0.970854
ENSG00000204264	PSMB8	1038	801	1087	782	1137	636	712	665	919	816	933	699	826	676	1128	775	835	591	993	824	48.75	35.18	50.48	29.27	50	36.18	52.2	39.57	50.42	41.12	43.27	40.64	50.45	33.26	43.27	31.54	43.65	36.13	36.13	43.61	-0.470647	-0.786289	-0.466736	-0.399643	-0.294156	-0.0904667	-0.601066	-0.456184
ENSG00000204525	HLA-C	1	0	0	0	0	1	0	1	0	0	0	0	2	0	0	0	1	0	0	0	114.33	141.08	123.65	119.49	113.37	131.2	171.5	187.46	151.6	217.03	113.06	180.75	132.03	153.37	108.72	164.37	117.88	172.31	172.31	94.31	0.303309	-0.0493724	0.210729	0.128374	0.517625	0.676907	0.216151	0.59633
ENSG00000204632	HLA-G	510	672	583	867	529	692	496	753	528	682	471	556	605	807	533	699	431	619	418	531	0	0	0	0	0	0	0	0	0	0	0	0	0	0	0	0	0	0	0	0	NA	NA	NA	NA	NA	NA	NA	NA
ENSG00000205220	PSMB10	368	414	362	234	345	235	274	426	301	401	358	335	191	283	329	376	250	318	327	393	28.05	26.14	29.15	23.32	26.19	28.21	34.04	33.89	27.86	29.27	23.79	30.54	32.79	28.95	23.86	21.67	27.96	21.58	21.58	21.13	-0.101742	-0.321928	0.107191	-0.0063714	0.0712275	0.360345	-0.179693	-0.138895
ENSG00000205413	SAMD9	0	0	0	1	0	1	0	0	0	0	0	0	0	0	0	0	0	1	0	0	0.02	0.13	0.02	0.08	0.03	0.11	0.01	0.13	0.04	0.07	0.02	0.07	0.03	0.09	0.03	0.1	0.04	0.02	0.02	0.07	2.70044	2	1.87447	3.70044	0.807355	1.80735	1.58496	1.73697
ENSG00000206503	HLA-A	1085	836	955	844	1050	710	528	633	864	828	922	767	779	618	1030	715	805	548	980	839	36.56	38.64	39.14	34.1	35.84	36.81	46.97	50.6	38.46	46.64	35.08	41.08	48.25	37.16	35.05	41.66	34.53	41.06	41.06	28.57	0.079829	-0.198872	0.0385271	0.107398	0.278209	0.227787	-0.376778	0.249248
ENSG00000213809	KLRK1	0	0	0	0	0	0	0	0	0	0	0	0	0	0	0	0	0	0	0	0	0	0	0	0	0	0	0	0	0	0	0	0	0	0	0	0	0	0.07	0.07	0	NA	NA	NA	NA	NA	NA	NA	NA
ENSG00000213928	IRF9	244	260	292	316	280	277	196	345	219	355	228	255	294	298	248	286	241	193	176	287	0.56	0.89	0.8	1.23	0.8	1	1.1	1.02	0.65	0.88	0.53	0.81	0.56	1.23	0.61	1.36	0.78	0.97	0.97	0.8	0.668379	0.620586	0.321928	-0.108934	0.437064	0.61193	1.13516	1.15673
ENSG00000216490	IFI30	0	0	0	0	0	0	0	0	0	0	0	0	0	0	0	0	0	0	0	0	0.4	0.51	0.53	0.63	0.28	0.73	0.78	1.76	0.31	0.51	0.18	0.44	0.17	0.98	0.38	0.58	0.61	0.78	0.78	0.3	0.350497	0.249359	1.38247	1.17403	0.718229	1.28951	2.52725	0.610053
ENSG00000221963	APOL6	247	387	283	608	246	563	296	698	189	483	239	393	270	938	206	553	188	545	225	381	5.93	8.06	6.15	8.16	6.41	7.33	4.1	5.18	5.71	6.81	6.06	6.75	5.42	6.59	5.9	7.29	5.06	5.57	5.57	4.02	0.442748	0.407983	0.193489	0.337328	0.254164	0.15557	0.281986	0.305204
ENSG00000231925	TAPBP	0	0	0	0	0	0	0	0	0	0	0	0	0	0	0	0	0	0	0	0	38.55	44.14	40.66	43.93	42.35	42.52	47.32	49.04	41.7	46.64	44.24	45.11	43.15	44.89	43.49	49.64	48.4	47.76	47.76	43.96	0.195356	0.111596	0.00577963	0.0515089	0.16152	0.0280959	0.0570335	0.190819
ENSG00000234127	TRIM26	2	9	17	12	14	13	2	8	4	9	10	8	16	8	10	11	6	3	16	2	18.65	21.42	17.41	20.26	17.95	20.4	19.34	22.25	17.86	21.25	19.68	20.6	16.11	23.25	18.7	22.32	17.17	22.95	22.95	15.28	0.199783	0.218718	0.184585	0.202218	0.250731	0.0659141	0.529274	0.255299
ENSG00000234745	HLA-B	0	0	0	0	0	0	0	0	0	0	0	0	0	0	0	0	0	0	0	0	47.96	44.87	52.67	27.7	47.4	25.41	81.71	60.8	67.34	75.2	52.05	52.55	49.49	38.8	46.23	50.98	48.65	54.79	54.79	45.53	-0.0960805	-0.927095	-0.899491	-0.426441	0.159269	0.0137926	-0.35108	0.141102
ENSG00000240065	PSMB9	0	0	0	0	0	0	0	0	0	0	0	0	0	0	0	0	0	0	0	0	4.27	3.09	5.42	4.26	4.07	5.39	4.5	4.84	3.94	4.43	3.4	4.95	5.98	4.84	3.31	2.93	3.78	3.09	3.09	3.3	-0.466629	-0.347439	0.405256	0.105082	0.169111	0.541894	-0.305138	-0.175931
ENSG00000243649	CFB	1	3	3	2	3	0	5	7	2	3	5	8	2	6	1	6	0	3	0	4	0.09	0.1	0.05	0.22	0.1	0.07	0.07	0.17	0.1	0.07	0.1	0.1	0.1	0.14	0.13	0.17	0.21	0.07	0.07	0.03	0.152003	2.1375	-0.514573	1.28011	-0.514573	0	0.485427	0.387023
ENSG00000265972	TXNIP	0	0	0	0	0	0	0	0	0	0	0	0	0	0	0	0	0	0	0	0	5.55	9.37	6.78	18.73	5.71	17.57	11.79	16.8	5.63	10.49	5.2	8.54	10.95	25.14	5.36	13.45	5.9	15.17	15.17	6.96	0.755561	1.46599	1.62155	0.510898	0.897808	0.715724	1.19905	1.3273
ENSG00000271503	CCL5	0	0	0	0	0	0	0	0	0	0	0	0	0	0	0	0	0	0	0	0	28.5	27.25	26.05	24.75	25.64	26.5	43.72	39.19	26.86	28.57	24.5	25.04	37.72	29.63	28.86	26.26	30.45	29.17	29.17	28.77	-0.0647057	-0.0738548	0.0475961	-0.157808	0.0890417	0.0314528	-0.348271	-0.136204
ENSG00000000003	TSPAN6	0	0	0	0	0	0	0	0	0	0	0	0	0	0	0	0	0	0	0	0	0.07	0.01	0.08	0.01	0.01	0.01	0	0.01	0	0	0	0	0.03	0	0.02	0.01	0.05	0.05	0.05	0.04	-2.80735	-3	0	NA	NA	NA	NA	-1
ENSG00000000005	TNMD	1050	812	1065	807	1112	750	760	876	1077	935	857	855	854	704	1062	742	809	649	1329	1146	0	0	0	0	0	0	0	0	0	0	0	0	0	0	0	0	0	0	0	0	NA	NA	NA	NA	NA	NA	NA	NA
ENSG00000000419	DPM1	292	292	314	247	297	193	162	272	240	285	220	259	208	269	289	225	210	222	252	235	44.88	38.33	43.83	36.69	46.05	41.07	44.23	38.83	53.54	40.21	43.6	42.74	40.7	36.08	48.42	37.86	41.46	38.04	38.04	59.66	-0.227599	-0.256532	-0.165116	-0.187854	-0.413063	-0.0287412	-0.173829	-0.354929
ENSG00000000457	SCYL3	354	339	361	364	303	274	195	229	305	296	285	316	267	197	363	239	293	202	337	238	2.19	2.42	2.27	1.97	2.16	1.85	1.65	2.11	2.09	2.15	1.96	2.27	1.74	2.42	2.31	2.01	1.89	2.28	2.28	1.98	0.144076	-0.204497	-0.223506	0.354777	0.0408337	0.211839	0.47592	-0.200697
ENSG00000000460	C1orf112	1053	1941	1145	2585	1242	2088	1682	5092	903	2131	913	1640	889	3635	1000	2466	879	2686	891	2066	3.06	3.24	3	3.35	2.54	3.03	2.29	2.05	3.07	2.57	2.93	3.19	2.57	2.04	3.35	2.47	3.04	2.39	2.39	3.06	0.0824622	0.159199	0.254489	-0.159724	-0.25647	0.122656	-0.333199	-0.43965
ENSG00000000938	FGR	0	0	1	3	0	0	0	2	0	2	0	0	0	0	1	0	0	1	0	1	16.06	32.7	16.82	41.94	18.36	40.81	34.93	80.55	16.02	32.71	16.58	29.26	15.12	66.48	16.27	44.91	16.08	56.19	56.19	14.27	1.02582	1.31815	1.15236	1.20542	1.02986	0.819486	2.13646	1.46482
ENSG00000001036	FUCA2	1294	1615	1308	1873	1292	1453	1057	1869	1173	1678	1123	1487	1188	1655	1299	1587	974	1406	1342	1765	49.04	55.46	50.98	45.5	48.39	47.85	64.82	68.59	48.71	56.89	NA	56.3	43.09	48.66	46.92	49.5	47.1	47.21	47.21	48.5	0.177489	-0.164065	-0.01619	0.0815592	0.223957	NA	0.175383	0.0772255
ENSG00000001084	GCLC	1787	1616	1821	1533	1768	1159	1247	1402	1571	1681	1574	1511	1459	1271	1743	1509	1420	1251	1893	1603	7.75	10.68	7.54	11.93	7.49	11.14	8.62	11.6	8.17	10.11	8	10.41	7.93	11.88	8.29	11.34	6.99	11.54	11.54	8.44	0.462643	0.661958	0.572712	0.428365	0.307375	0.379898	0.583142	0.451977
ENSG00000001167	NFYA	1	4	2	4	5	0	1	5	1	8	0	5	0	11	0	5	0	5	0	2	24.19	24.16	23.74	22.07	23.19	20.1	22.98	19.68	24.73	22.9	25.36	23.92	22.02	20.63	25.17	24.39	23.05	23.22	23.22	26.91	-0.00179032	-0.105233	-0.206307	-0.223649	-0.110915	-0.0843374	-0.0940706	-0.0454155
ENSG00000001460	STPG1	268	360	224	465	255	383	137	351	179	455	241	289	221	485	254	361	227	368	159	254	0.01	0.03	0.01	0.03	0.03	0	0.01	0.03	0.01	0.05	0	0.04	0	0.08	0	0.04	0	0.04	0.04	0	1.58496	1.58496	NA	1.58496	2.32193	NA	NA	NA
ENSG00000001461	NIPAL3	1402	1062	1471	991	1504	823	957	797	1304	1142	1306	949	1183	762	1421	985	1198	757	1583	1075	1.47	2.18	1.18	2.72	1.36	2.69	1.02	2	1.14	2.51	1.58	1.86	1.35	3.19	1.49	2.37	1.49	2.77	2.77	0.92	0.568512	1.20482	0.984	0.971431	1.13865	0.235378	1.2406	0.669575
ENSG00000001497	LAS1L	0	0	0	0	0	3	0	0	0	0	0	0	0	0	0	0	0	0	0	1	12.92	10.8	13.05	9.71	13.42	9.71	12	7.61	13.97	10.58	14.32	10.22	12.15	8.42	13.96	10.83	13.23	9.56	9.56	15.31	-0.258575	-0.426507	-0.466841	-0.657066	-0.400992	-0.486636	-0.529064	-0.366266
ENSG00000001561	ENPP4	6	8	19	12	13	10	4	7	19	12	6	12	13	16	9	16	8	18	7	12	0	0	0	0	0	0.04	0	0	0	0	0	0	0	0	0	0	0	0	0	0	NA	NA	NA	NA	NA	NA	NA	NA
ENSG00000001617	SEMA3F	0	1	0	0	0	0	0	0	0	0	0	0	0	0	0	3	0	0	2	1	0.06	0.09	0.2	0.14	0.13	0.14	0.06	0.08	0.24	0.13	0.08	0.15	0.15	0.21	0.1	0.2	0.1	0.26	0.26	0.08	0.584963	-0.514573	0.106915	0.415037	-0.884523	0.906891	0.485427	1
ENSG00000001626	CFTR	536	608	558	696	620	563	331	581	468	594	455	563	526	549	589	621	425	514	443	610	0	0.01	0	0	0	0	0	0	0	0	0	0	0	0	0	0.02	0	0	0	0.01	NA	NA	NA	NA	NA	NA	NA	NA
ENSG00000001629	ANKIB1	198	163	208	147	210	115	133	170	172	191	166	186	266	98	205	122	173	89	112	75	3.74	4.69	3.75	5.17	4.19	5.04	3.15	4.21	3.8	4.17	3.78	4.6	4.09	4.6	4.39	5.18	3.56	4.92	4.92	3.25	0.32655	0.463274	0.266473	0.418468	0.134048	0.283248	0.169533	0.238731
ENSG00000001630	CYP51A1	231	256	254	294	216	204	121	174	218	268	226	232	195	236	223	241	166	228	261	312	2.89	2.63	2.93	2.29	2.97	2.15	2.65	2.58	2.92	2.81	2.89	3.18	4.34	1.72	3.2	2.13	3.03	1.78	1.78	1.72	-0.136007	-0.355553	-0.466126	-0.0386213	-0.0553982	0.137957	-1.33529	-0.587218
ENSG00000001631	KRIT1	208	204	242	229	224	166	112	156	164	190	155	192	214	182	184	172	148	175	172	191	1.92	2.35	2.03	2.6	1.74	2.17	1.37	1.5	2.11	2.24	2.24	2.26	1.81	2.35	1.98	2.39	1.65	2.6	2.6	2.28	0.291554	0.357032	0.318608	0.130787	0.0862557	0.012824	0.376671	0.27151
ENSG00000002016	RAD52	0	0	4	3	0	1	0	5	0	0	0	0	4	1	0	2	0	0	2	0	2.38	2.58	2.67	2.79	2.49	2.44	1.75	1.85	2.19	2.19	2.11	2.57	2.73	2.5	2.25	2.35	2.03	2.75	2.75	2.07	0.116409	0.0634254	-0.0292646	0.0801703	0	0.284525	-0.126973	0.0627358
ENSG00000002079	MYH16	361	324	355	332	423	325	333	502	285	437	315	403	376	302	290	240	330	231	284	315	0	0	0.03	0.03	0	0.01	0	0.04	0	0	0	0	0.04	0.01	0	0.02	0	0	0	0.02	NA	0	NA	NA	NA	NA	-2	NA
ENSG00000002330	BAD	1843	1626	1984	1679	1917	1441	1446	1536	1677	1870	1629	1529	1567	1391	1761	1438	1506	1070	2121	1818	10.91	10.81	10.33	10.67	12.38	12.58	13.69	15.72	10.01	13.28	11.32	14.24	12.66	10.94	9.34	8.65	11.95	9.57	9.57	9.01	-0.0132846	0.0467199	0.0231206	0.199479	0.407813	0.331075	-0.210665	-0.110722
ENSG00000002586	CD99	0	0	0	0	0	0	0	0	0	0	0	0	0	0	0	0	0	0	0	0	19	19.14	18.62	21.13	18.55	25.16	20.46	24.88	19.14	21.36	17.17	22.69	24.72	23.49	17.46	17.46	18.49	18.47	18.47	19.61	0.0105914	0.18244	0.439713	0.28218	0.158321	0.402167	-0.073632	0
ENSG00000002587	HS3ST1	42	96	75	99	57	93	47	118	57	123	41	92	67	84	37	70	50	71	83	91	0	0	0	0	0	0	0	0	0	0	0	0	0	0	0	0	0	0	0	0	NA	NA	NA	NA	NA	NA	NA	NA
ENSG00000002726	AOC1	1	1	0	0	0	0	0	0	0	0	0	0	0	0	0	1	0	0	0	3	0.57	1.44	0.98	1.43	0.75	1.62	0.87	1.67	0.9	1.69	0.66	1.47	1.02	1.37	0.54	1.14	0.82	1.33	1.33	1.19	1.33703	0.545161	1.11103	0.940761	0.909026	1.15528	0.425607	1.078
ENSG00000002745	WNT16	4	0	2	0	4	4	2	2	2	2	5	1	1	0	3	1	4	0	1	4	0.02	0.02	0	0	0	0	0	0	0	0	0	0	0	0	0	0.02	0	0	0	0	0	NA	NA	NA	NA	NA	NA	NA
ENSG00000002746	HECW1	438	377	477	439	429	421	325	473	443	506	406	432	509	571	405	414	395	407	466	461	0.01	0	0.01	0	0.01	0.02	0.01	0.01	0.01	0.01	0.02	0	0	0	0.01	0	0.02	0	0	0	NA	NA	1	0	0	NA	NA	NA
ENSG00000002822	MAD1L1	5340	6294	5410	7778	5231	6152	4690	8039	4602	6758	4582	6024	4792	7120	5099	5869	4659	5022	4089	5324	3.13	2.97	3.28	3.33	2.97	3.85	3.16	3.5	3.68	3.63	3.45	3.61	4.05	4.89	3.08	3.53	3.38	3.98	3.98	3.49	-0.0756997	0.0218264	0.374396	0.14743	-0.0197362	0.0654025	0.271913	0.196738
ENSG00000002834	LASP1	478	389	489	416	485	340	425	639	384	424	360	436	381	421	406	378	526	335	430	412	39.02	50.78	38.06	60.44	37.03	57.59	46.66	60.91	39.11	49.68	39.85	51.48	39.04	62.37	39.74	51.2	40.81	50.32	50.32	31.38	0.380047	0.667228	0.637124	0.384493	0.345128	0.369432	0.675899	0.365552
ENSG00000002919	SNX11	0	0	2	0	0	0	0	0	0	0	0	0	0	0	0	0	0	0	1	0	5.97	5.36	5.88	5.52	5.87	5.44	7.22	8.27	5.57	5.33	5.35	6.37	5.3	6.3	5.41	5.63	7.87	5.73	5.73	5.64	-0.155498	-0.0911479	-0.109754	0.195888	-0.0635418	0.251754	0.249359	0.0575063
ENSG00000002933	TMEM176A	5235	5474	5345	5344	5312	4322	4325	5677	4159	5655	4168	4844	4026	4894	4721	5012	4679	4358	4537	4692	0	0	0.03	0	0	0	0	0	0	0	0	0	0	0	0	0	0	0	0	0.02	NA	NA	NA	NA	NA	NA	NA	NA
ENSG00000003056	M6PR	2	0	0	0	0	0	0	1	1	0	0	0	0	1	0	0	0	0	1	0	75.34	86.99	74.07	81.8	74.06	79.69	84.74	84.72	69.61	81.88	71.39	81.53	64.6	84.44	72.47	86.11	80.73	86	86	68.57	0.207434	0.143212	0.105704	-0.000340539	0.234217	0.191609	0.386392	0.248797
ENSG00000003096	KLHL13	0	0	0	0	0	0	0	0	0	1	0	0	1	0	0	0	1	0	0	0	0.01	0	0	0	0	0	0	0.01	0.01	0	0	0	0	0.01	0	0	0	0	0	0.01	NA	NA	NA	NA	NA	NA	NA	NA
ENSG00000003137	CYP26B1	209	289	208	364	215	292	203	308	152	291	123	229	213	274	160	290	126	289	167	311	0	0	0	0	0	0	0	0	0	0.01	0	0	0.01	0	0	0	0.01	0	0	0	NA	NA	NA	NA	NA	NA	NA	NA
ENSG00000003147	ICA1	151	150	117	166	125	133	71	133	155	203	96	153	111	131	103	140	143	117	201	208	2.21	3.37	2.12	4.09	2.2	3.95	2.92	3.37	1.87	3.09	1.55	2.83	2.51	3.47	1.8	3.66	1.6	4.19	4.19	1.85	0.608702	0.948037	0.844349	0.20678	0.724569	0.868534	0.467248	1.02385
ENSG00000003249	DBNDD1	402	479	424	565	384	406	237	494	325	464	336	402	325	473	325	448	240	456	351	381	1.66	1.82	1.24	1.94	1.33	1.87	1.06	1.51	1.98	2.24	1.25	1.96	1.36	1.72	1.21	1.83	1.88	1.76	1.76	2.32	0.132755	0.645717	0.491612	0.510484	0.177998	0.648926	0.338802	0.596837
ENSG00000003393	ALS2	205	325	229	325	269	234	166	279	215	247	216	246	168	301	254	265	174	212	162	271	1.99	2.61	2.02	2.97	1.84	2.57	1.59	2.53	1.87	2.31	1.98	2.32	1.79	2.8	1.71	2.64	1.42	3.09	3.09	1.82	0.391281	0.556108	0.482063	0.670111	0.304855	0.228624	0.645467	0.626542
ENSG00000003400	CASP10	717	1098	723	1435	707	1018	694	1536	665	1143	729	956	714	1276	749	1308	540	1203	687	1158	1.4	2.44	1.5	2.35	1.77	2.04	1.54	1.97	1.7	1.69	1.75	1.96	1.27	2.46	1.84	2.15	1.42	1.98	1.98	1.16	0.801454	0.647698	0.20482	0.355265	-0.0085115	0.163499	0.95383	0.224631
ENSG00000003402	CFLAR	1	0	2	1	1	0	0	1	1	0	0	0	0	0	0	0	0	0	2	2	1.65	2.78	1.6	3.5	1.57	2.99	2.17	3.66	1.78	2.64	1.99	2.57	1.83	3.51	1.83	3.58	1.49	3.79	3.79	1.66	0.752619	1.12928	0.929381	0.754149	0.568661	0.369	0.939627	0.968116
ENSG00000003436	TFPI	444	431	473	467	554	371	235	391	409	466	434	423	462	371	429	391	340	349	500	450	0	0	0.01	0	0	0	0	0	0.01	0	0	0	0	0	0	0	0	0	0	0.01	NA	NA	NA	NA	NA	NA	NA	NA
ENSG00000003509	NDUFAF7	2093	2568	2334	2860	2400	2585	1549	2687	1937	2754	1886	2316	1967	2759	1977	2659	1640	2321	1948	2608	6.27	6.73	6.44	7.02	7.58	6.72	4.52	5.73	6.72	6.63	7.3	6.99	7.28	6.29	6.47	6.6	5.76	6.76	6.76	7.42	0.102141	0.12441	-0.173737	0.342212	-0.0194524	-0.062604	-0.210878	0.0287003
ENSG00000003756	RBM5	55	58	34	73	48	61	37	25	24	54	56	42	51	58	47	67	40	47	67	80	10.43	14.13	11.2	15.15	11.58	16.5	10.51	13.88	11.22	13.8	11.18	13.49	10.92	16.48	10.5	15.81	9.79	15.85	15.85	10.19	0.438022	0.435819	0.510831	0.401245	0.298596	0.27097	0.593743	0.590448
ENSG00000003987	MTMR7	0	0	0	0	0	1	1	0	1	1	0	1	0	0	0	2	1	1	1	0	0.41	0.48	0.24	0.58	0.35	0.58	0.38	0.19	0.21	0.4	0.5	0.37	0.42	0.52	0.37	0.6	0.36	0.48	0.48	0.52	0.22741	1.27302	0.728698	-1	0.929611	-0.434403	0.308122	0.697437
ENSG00000003989	SLC7A2	981	962	1191	1196	1061	1084	974	1550	909	1291	769	1196	976	1137	833	945	950	866	971	1268	0	0	0	0	0	0.01	0.01	0	0.01	0.01	0	0.01	0	0	0	0.02	0.01	0.01	0.01	0.01	NA	NA	NA	NA	0	NA	NA	NA
ENSG00000004059	ARF5	18	29	11	21	11	17	7	24	10	17	6	10	21	22	7	19	13	20	8	21	27.73	30.03	32.42	35.96	29.06	39.26	37.49	45.44	29.89	36.72	25.87	39.54	30.76	38.54	25.12	31.89	32.2	33.57	33.57	28.83	0.114957	0.149509	0.434025	0.277457	0.296903	0.612033	0.325301	0.344268
ENSG00000004139	SARM1	3759	2648	3884	2301	3692	2016	2658	2736	2904	3229	2957	2657	2985	1978	3241	2234	3383	2057	3221	2527	0.08	0.15	0.05	0.1	0.05	0.1	0.04	0.12	0.05	0.08	0.03	0.05	0.11	0.12	0.03	0.11	0.07	0.13	0.13	0.04	0.906891	1	1	1.58496	0.678072	0.736966	0.125531	1.87447
ENSG00000004142	POLDIP2	3618	3505	3845	4102	3868	3457	2833	4248	3060	3941	3124	3284	4044	4100	3691	3485	3305	2674	2775	3285	72.64	56.5	72.27	47.29	69.12	49.91	69.93	54.82	65.26	62.77	68.01	60.04	64.31	45.82	66.8	51.54	78.37	54.5	54.5	65.36	-0.362513	-0.611862	-0.469774	-0.351209	-0.0561238	-0.179823	-0.489066	-0.374156
ENSG00000004399	PLXND1	28630	20621	30605	19363	29562	16296	23486	22601	22328	23166	20973	19571	28117	16708	25075	17236	22511	15548	25687	21779	19.53	20.89	19.99	23.55	20.23	23.91	20.82	23.78	19.21	21.4	20.07	20.73	24.34	26.54	21.25	22.46	21.39	19.79	19.79	15.73	0.0971205	0.236449	0.241118	0.191779	0.155753	0.0466795	0.124839	0.0798951
ENSG00000004455	AK2	73	55	81	38	130	31	36	198	56	39	50	51	76	36	75	70	56	37	91	120	153.48	122.06	157.96	110.39	153.52	111.91	171.4	125.63	139.19	124.93	133.8	122.69	168.04	107.37	143.37	110.3	144.66	114.28	114.28	144.6	-0.33046	-0.51695	-0.456088	-0.448186	-0.155936	-0.12506	-0.646214	-0.37831
ENSG00000004478	FKBP4	3320	2562	3663	2691	3598	2139	1956	2337	2980	2727	2841	2381	3137	2097	3269	2199	2678	1822	3343	2616	80.8	54.4	76.28	38	80.58	42.15	70.92	50.11	74.85	53.42	71.84	54.93	64.78	35.83	70.26	43.14	77.04	40.42	40.42	83.95	-0.570749	-1.00531	-0.934889	-0.501094	-0.486622	-0.387193	-0.85438	-0.703677
ENSG00000004487	KDM1A	2444	2579	2658	2594	2822	2060	1427	2412	2216	2488	2173	2179	2162	2301	2582	2432	1735	2070	2229	2395	31.49	26.83	33.45	27.14	33.06	25.99	25.26	22.98	32.87	26.02	32.07	26.41	33.17	23.84	33.07	24.9	30.45	23.7	23.7	33.3	-0.231047	-0.301585	-0.34713	-0.136476	-0.33715	-0.28014	-0.476495	-0.409377
ENSG00000004534	RBM6	351	357	432	370	362	341	344	467	354	378	344	327	394	370	352	299	371	264	368	327	17.28	20.13	18.09	19.5	19.33	18.66	13.73	17.68	18.22	17.69	18.28	18.01	17.04	19.5	19.47	20.52	14.7	20.06	20.06	16.55	0.220244	0.108282	-0.0508927	0.364787	-0.0425889	-0.0214679	0.194549	0.0757778
ENSG00000004660	CAMKK1	816	994	820	1026	804	900	503	721	686	898	724	817	671	778	786	695	551	597	663	715	2.44	2.74	2.89	2.73	2.43	3.03	3.25	3.36	2.86	2.64	2.84	2.65	3.05	3.08	2.61	2.48	3.09	2.51	2.51	2.68	0.167295	-0.0821685	0.318361	0.0480215	-0.115477	-0.0998986	0.0141211	-0.0737097
ENSG00000004700	RECQL	250	345	309	461	252	363	161	316	206	347	204	308	208	372	259	337	165	266	280	407	11.14	14.99	10.78	14.9	10.63	15.74	9.35	10.21	10.89	12.33	11.76	13.04	10.21	12.73	11.45	11.33	9.02	11.18	11.18	9.51	0.428251	0.466955	0.566294	0.126945	0.179169	0.149056	0.31825	-0.0151997
ENSG00000004766	VPS50	2	6	7	0	13	5	1	0	9	4	4	2	14	4	7	6	9	4	7	0	1.35	2.06	1.61	2.65	1.32	2.51	1.18	1.77	1.29	1.88	1.31	1.94	1.25	2.41	1.49	2.17	1.07	1.97	1.97	1.59	0.609685	0.718932	0.927149	0.584963	0.543362	0.56649	0.947105	0.542383
ENSG00000004776	HSPB6	278	348	331	345	353	306	164	204	321	429	295	287	339	299	303	401	283	275	214	239	0.06	0.2	0.2	0	0.38	0.19	0.04	0	0.31	0.12	0.14	0.07	0.47	0.14	0.22	0.21	0.32	0.16	0.16	0.22	1.73697	NA	-1	NA	-1.36923	-1	-1.74723	-0.0671142
ENSG00000004777	ARHGAP33	3924	2849	3992	2403	3863	2306	2986	3088	3336	3147	2974	2967	2988	2075	3316	2304	3627	2132	4565	3705	2.73	3.77	3.13	3.6	3.35	3.85	2.19	2.07	3.66	4.23	3.44	3.29	3.71	3.52	3.17	4.7	3.33	3.7	3.7	2.2	0.465664	0.201834	0.200697	-0.0813001	0.208814	-0.064321	-0.0758438	0.568178
ENSG00000004779	NDUFAB1	0	0	0	0	0	1	0	1	0	0	0	1	0	0	0	2	0	2	2	0	130.79	104.85	128.11	85.18	124.74	98.47	135.49	106.73	129.31	105.52	117.97	115.65	111.03	82.91	117.88	91.68	144.92	97.44	97.44	159.78	-0.318925	-0.588796	-0.341168	-0.344221	-0.293317	-0.0286548	-0.421332	-0.36264
ENSG00000004799	PDK4	349	324	340	348	388	322	238	350	295	388	256	379	220	278	315	270	319	286	352	361	0	0	0	0	0	0.01	0	0.01	0	0	0	0.01	0	0	0	0.03	0	0.03	0.03	0.02	NA	NA	NA	NA	NA	NA	NA	NA
ENSG00000004809	SLC22A16	51	39	45	56	57	20	27	44	39	36	34	41	52	33	44	29	52	16	43	45	4.61	4.72	4.32	4.89	4.96	5.45	4.28	4.79	4.53	5.15	4.02	5.85	3.24	4.4	4.44	4.26	5.05	5.18	5.18	4.88	0.0340201	0.178803	0.135916	0.162415	0.185061	0.541241	0.44151	-0.0597062
ENSG00000004838	ZMYND10	0	0	0	0	0	0	0	0	0	0	0	0	0	0	0	0	0	0	0	0	0.91	0.77	0.77	1.06	0.99	0.46	0.66	0.81	0.81	0.65	0.72	0.86	1.04	0.71	0.84	0.62	1.11	0.39	0.39	0.81	-0.241008	0.461134	-1.10579	0.295456	-0.317482	0.25634	-0.550693	-0.438121
ENSG00000004846	ABCB5	0	0	0	0	1	0	1	0	0	0	0	0	0	0	0	0	0	0	0	0	0	0	0	0	0	0	0	0	0	0	0	0	0	0	0	0	0	0	0	0	NA	NA	NA	NA	NA	NA	NA	NA
ENSG00000004848	ARX	1100	929	1213	1017	1083	782	609	895	920	966	1038	848	804	769	979	789	926	702	970	846	0	0	0	0	0.02	0	0.02	0	0	0	0	0	0	0	0	0	0	0	0	0	NA	NA	NA	NA	NA	NA	NA	NA
ENSG00000004864	SLC25A13	261	180	209	191	242	156	138	162	166	212	176	171	159	153	228	183	184	134	246	172	15.3	14.27	16.24	15.04	14.59	13.93	11.53	12.91	14.88	13.52	17.18	13.79	12.47	12.82	14.52	13.1	15.44	13.39	13.39	14.17	-0.100546	-0.110747	-0.0667846	0.163096	-0.138279	-0.317108	0.0399348	-0.148475
ENSG00000004866	ST7	1996	1792	1995	1781	1975	1315	1297	1361	1737	1632	1747	1581	1677	1232	2066	1511	1564	1251	2268	1665	2.09	1.59	1.61	1.62	1.87	1.6	1.5	1.34	1.54	1.71	1.67	1.6	1.42	1.47	1.94	1.75	1.76	1.47	1.47	2.07	-0.394476	0.00893313	-0.224966	-0.162729	0.151066	-0.0617762	0.0499252	-0.148702
ENSG00000004897	CDC27	0	1	0	1	1	1	0	1	1	1	0	0	0	0	2	0	0	0	0	0	15.09	14.96	14.52	14.32	14.47	12.74	13.35	10.67	15.27	12.41	15.72	13.98	14.14	11.17	16.66	13.64	14.18	12.97	12.97	18.01	-0.0124826	-0.02001	-0.1837	-0.32328	-0.299197	-0.169237	-0.340153	-0.288545
ENSG00000004939	SLC4A1	0	0	0	0	0	0	0	0	0	0	0	0	0	0	0	0	0	0	0	0	0	0.01	0	0.01	0.01	0.01	0	0.01	0.01	0.01	0	0	0	0	0.02	0	0	0	0	0	NA	NA	0	NA	0	NA	NA	NA
ENSG00000004948	CALCR	513	389	583	446	614	366	427	518	484	493	434	398	411	338	512	365	415	304	532	415	0	0	0	0	0	0	0	0	0	0	0	0	0	0	0	0	0	0	0	0	NA	NA	NA	NA	NA	NA	NA	NA
ENSG00000004961	HCCS	1255	1195	1368	1004	1282	904	830	1089	1031	1250	1085	1111	1296	943	1163	963	1116	733	948	786	11.3	9.46	12.36	10.45	13.1	10.33	12.8	11.83	12.39	10.92	11.37	10.25	10.09	8.92	12.03	9.6	10.96	9.18	9.18	12.3	-0.256411	-0.242176	-0.342727	-0.113694	-0.182203	-0.149608	-0.177811	-0.32553
ENSG00000004975	DVL2	0	0	0	2	0	0	0	1	0	0	0	0	0	0	0	0	0	1	0	0	12.17	12.79	12.77	10.35	12.04	11.23	10.96	10.95	11.63	12.19	12.52	12.6	14.01	10.96	12.03	11.15	12.97	9.75	9.75	9.65	0.0716871	-0.303128	-0.100477	-0.00131693	0.067847	0.00918917	-0.354209	-0.109593
ENSG00000005001	PRSS22	3044	2583	2822	2472	3117	2187	2173	2391	2552	2690	2619	2222	2484	2289	2897	2338	2589	1994	2672	2685	0	0	0	0.05	0	0	0	0.02	0	0	0	0	0	0	0	0	0	0.03	0.03	0	NA	NA	NA	NA	NA	NA	NA	NA
ENSG00000005007	UPF1	889	1025	986	1509	935	1108	727	1413	780	1196	784	1021	845	1232	850	1192	633	1105	842	1284	18.32	17.17	16.35	15.82	18.17	16.86	17.8	14.92	17.86	16.29	18.76	15.64	16.67	16.52	18.6	16.8	18.68	16.46	16.46	16.89	-0.0935295	-0.047541	-0.107954	-0.25463	-0.132745	-0.262419	-0.0130404	-0.146841
ENSG00000005020	SKAP2	9461	6984	10010	6859	9111	6044	6531	7904	7760	8300	6896	7661	8092	5861	7982	5796	8184	4937	8707	6852	8.56	10.89	9.14	15.45	8.72	13.66	9.53	14.1	8.73	11.58	8.98	11.49	9.07	14.21	8.73	13.7	7.3	14.58	14.58	8.51	0.347321	0.757341	0.647557	0.565147	0.407582	0.355591	0.647732	0.650122
ENSG00000005022	SLC25A5	326	324	328	487	335	437	258	399	283	415	254	393	373	426	304	288	232	251	333	337	313.92	255.88	319.79	242.04	292.87	256.92	295.01	271.95	299.43	277.06	272.32	297.27	299.34	233.14	282.48	229.58	325.53	224.62	224.62	303.38	-0.29493	-0.401879	-0.188941	-0.117422	-0.11202	0.126471	-0.360589	-0.299152
ENSG00000005059	MCUB	899	589	919	647	825	550	599	627	730	742	682	660	808	574	800	640	695	577	832	747	4.73	5.19	4.58	7.52	4.71	8.13	5.1	6	4.78	6.06	4.39	6.67	6.04	7.41	4.71	4.99	4.04	5	5	5.08	0.133894	0.715385	0.787528	0.234465	0.342307	0.603466	0.294925	0.0833128
ENSG00000005073	HOXA11	800	705	773	638	777	532	552	801	691	809	542	686	601	540	613	419	656	443	844	781	17.38	12.57	17.11	13.3	15.45	13.62	15.76	12.57	16.41	14.43	15.69	14.92	17.41	13.3	16.49	14.77	16.11	15.29	15.29	16.89	-0.467443	-0.363414	-0.18188	-0.326283	-0.185504	-0.0725978	-0.38849	-0.158922
ENSG00000005075	POLR2J	1520	974	1505	892	1517	661	874	790	1325	968	1329	840	1438	707	1467	870	1199	666	1258	785	30.46	29.64	28.34	25.84	28.66	25.95	28.62	31.63	30.6	30.99	24.56	30.55	25.51	24.65	24.9	19.05	29.94	23.13	23.13	33.75	-0.0393705	-0.133234	-0.143304	0.14427	0.0182711	0.314862	-0.0494753	-0.386355
ENSG00000005100	DHX33	0	0	0	0	0	0	0	0	0	0	0	0	0	0	0	0	0	1	0	0	13.55	9.59	12.92	8.46	13.1	7.55	10.6	7.3	13.73	8.68	14.1	8.76	14.29	7.55	13.95	9.26	12.81	8.14	8.14	11.77	-0.49869	-0.610877	-0.795018	-0.538096	-0.661565	-0.686692	-0.920457	-0.591181
ENSG00000005102	MEOX1	0	0	1	0	0	0	0	0	0	1	0	0	0	0	6	0	0	0	0	1	0	0	0	0	0	0	0	0	0	0	0	0	0	0	0	0	0	0.03	0.03	0	NA	NA	NA	NA	NA	NA	NA	NA
ENSG00000005108	THSD7A	886	709	946	589	903	513	527	510	785	742	810	585	829	482	848	612	789	514	725	543	0	0	0	0	0	0	0	0	0	0	0	0	0	0	0.03	0	0	0	0	0	NA	NA	NA	NA	NA	NA	NA	NA
ENSG00000005156	LIG3	1021	797	877	867	1009	736	600	778	852	815	860	758	795	632	956	723	586	557	1036	978	3.54	3.13	3.64	2.51	3.5	2.63	2.87	2.12	3.65	2.99	3.86	2.74	3.7	2.31	3.62	2.92	3.78	2.82	2.82	3.04	-0.177587	-0.536251	-0.412292	-0.436986	-0.287751	-0.494425	-0.679632	-0.310021
ENSG00000005175	RPAP3	6	5	8	3	4	7	7	0	8	4	12	8	2	8	4	14	3	2	11	8	9.85	8.49	8.14	8.89	9.43	9.09	7.88	7.78	9.56	7.91	9.87	8.55	8.55	7.31	9.83	8.32	6.77	7.37	7.37	10.49	-0.214359	0.127155	-0.0529775	-0.0184255	-0.273333	-0.207126	-0.226053	-0.240608
ENSG00000005187	ACSM3	662	625	712	649	644	641	440	488	565	697	486	662	693	554	558	464	532	393	490	530	0.04	0.04	0.05	0.02	0.03	0.06	0.07	0	0.06	0.03	0.1	0.06	0.02	0.07	0.03	0.11	0.02	0.02	0.02	0.08	0	-1.32193	1	NA	-1	-0.736966	1.80735	1.87447
ENSG00000005189	REXO5	2197	1642	2197	1467	1958	1210	1673	1911	1734	1883	1679	1655	1641	1355	1912	1410	1944	1237	1793	1536	8.3	8.66	8.6	8.66	7.82	10.3	7.51	6.35	8.24	8.79	7.25	9.71	9.69	8.33	7.46	6.95	8	6.76	6.76	6.45	0.0612557	0.0100304	0.397404	-0.242056	0.0932188	0.42149	-0.21818	-0.102163
ENSG00000005194	CIAPIN1	937	871	959	895	1061	792	604	771	826	948	833	845	996	891	902	882	917	757	747	830	33.51	27.65	32.26	23.79	28.93	23.64	34.74	30.22	30.75	28.89	30.48	29.52	27.9	24.77	31.1	25.67	35.54	25.87	25.87	28.72	-0.277312	-0.439391	-0.291336	-0.201094	-0.0900162	-0.0461702	-0.171671	-0.276831
ENSG00000005206	SPPL2B	93	174	106	238	102	210	127	275	88	205	83	141	93	283	86	212	108	176	69	169	6.52	6.69	6.42	6.62	7.15	7.06	5.72	5.56	6.68	6.63	6.89	6.87	7.72	7.43	6.69	7.32	7.64	7.22	7.22	5.46	0.0371342	0.0442579	-0.0182751	-0.0409303	-0.0108392	-0.00419388	-0.0552386	0.129837
ENSG00000005238	FAM214B	2	1	0	0	0	0	2	0	0	1	0	0	1	0	1	0	1	0	1	0	0.75	1.55	0.83	2.05	0.8	2.18	1.4	2.31	0.83	1.67	0.8	1.33	0.84	2.75	0.74	2.05	1.05	1.95	1.95	0.59	1.04731	1.30444	1.44626	0.722466	1.00866	0.733354	1.71097	1.47003
ENSG00000005243	COPZ2	383	458	533	460	528	345	234	324	383	424	398	332	479	272	411	373	289	222	494	427	0.06	0.03	0	0	0	0	0.08	0	0	0.03	0	0	0.03	0	0.03	0	0.03	0	0	0.03	-1	NA	NA	NA	NA	NA	NA	NA
ENSG00000005249	PRKAR2B	522	577	534	596	538	559	373	540	447	524	487	504	473	567	521	507	398	397	495	556	4.64	6.12	6.21	5.92	6.19	5.35	3.86	4.07	5.39	5.16	5.73	4.7	6.46	3.95	5.31	5.39	4.19	3.69	3.69	6.28	0.399407	-0.0689961	-0.210401	0.0764279	-0.0629142	-0.285874	-0.709682	0.0215734
ENSG00000005302	MSL3	1197	1427	1284	1643	1279	1057	825	1295	1087	1462	1255	1132	1003	1420	1354	1516	984	1265	1085	1082	2.75	3.36	2.71	3.34	2.75	3.78	2.68	2.95	2.74	2.78	3.06	3.11	2.78	3.59	2.93	3.19	2.52	2.87	2.87	2.74	0.28903	0.301555	0.458955	0.138482	0.020909	0.0233829	0.368899	0.122656
ENSG00000005339	CREBBP	19	15	15	12	22	27	44	17	18	11	20	2	23	20	8	12	24	16	14	9	3.99	5.25	4.12	5.82	4.13	4.51	3.74	4.48	4.21	4.9	4.98	4.41	3.73	5.67	4.81	6.03	3.93	5.78	5.78	3.8	0.395929	0.498375	0.126986	0.26046	0.218962	-0.175367	0.604173	0.326121
ENSG00000005379	TSPOAP1	10	2	5	3	11	8	22	7	11	6	5	2	4	6	3	5	3	1	19	8	0.09	0.08	0.07	0.06	0.1	0.16	0.27	0.08	0.09	0.05	0.11	0.01	0.12	0.11	0.04	0.06	0.13	0.1	0.1	0.07	-0.169925	-0.222392	0.678072	-1.75489	-0.847997	-3.45943	-0.125531	0.584963
ENSG00000005381	MPO	0	0	0	0	0	0	0	0	0	0	0	0	0	0	0	0	0	0	0	0	0.15	0.03	0.07	0.05	0.16	0.15	0.44	0.11	0.19	0.09	0.09	0.03	0.07	0.11	0.05	0.09	0.05	0.02	0.02	0.29	-2.32193	-0.485427	-0.0931094	-2	-1.078	-1.58496	0.652077	0.847997
ENSG00000005421	PON1	244	219	283	181	262	148	152	163	191	216	184	167	258	169	249	157	168	161	256	250	0	0	0	0	0	0	0	0	0	0	0	0	0	0	0	0	0	0	0	0	NA	NA	NA	NA	NA	NA	NA	NA
ENSG00000005436	GCFC2	0	3	0	2	0	0	0	0	0	1	1	0	0	0	0	0	1	0	0	0	2.3	2.28	2.57	1.82	2.4	1.79	1.95	1.6	2.1	2.05	2.07	1.84	2.72	1.91	2.51	1.77	1.9	2.09	2.09	2.54	-0.0126	-0.49783	-0.423075	-0.285402	-0.0347654	-0.169925	-0.510034	-0.503938
ENSG00000005448	WDR54	0	0	0	0	0	0	0	0	0	0	0	0	0	1	0	0	0	0	1	0	0	0.06	0	0.04	0	0	0	0	0	0.02	0.02	0	0	0	0	0	0.02	0	0	0	NA	NA	NA	NA	NA	NA	NA	NA
ENSG00000005469	CROT	0	0	0	0	0	0	0	0	0	0	0	0	0	0	0	1	1	3	0	0	0	0	0	0	0	0	0	0	0	0	0	0	0	0.01	0	0	0	0	0	0.01	NA	NA	NA	NA	NA	NA	NA	NA
ENSG00000005471	ABCB4	743	1055	905	1581	941	1038	488	933	827	966	923	796	1175	1138	873	1100	537	784	775	765	0	0	0	0	0	0	0	0	0	0	0	0	0	0	0	0.01	0.01	0.03	0.03	0	NA	NA	NA	NA	NA	NA	NA	NA
ENSG00000005483	KMT2E	669	640	714	701	625	561	562	843	561	721	525	601	519	704	566	541	649	499	616	663	3.85	6.04	4.52	8.72	4.73	6.9	3.45	5.02	4.99	5.04	5.7	4.83	6.79	7.08	4.83	6.81	3.34	5.58	5.58	4.22	0.64969	0.948005	0.544756	0.541091	0.0143839	-0.238939	0.0603378	0.495632
ENSG00000005486	RHBDD2	0	0	0	0	0	0	0	0	0	0	0	1	0	0	0	0	0	0	0	0	14.44	15.26	14.84	16.09	13.07	15.52	16.52	18.87	14.08	15.66	13.49	15.17	12.49	18.22	13.03	13.94	16.8	14.77	14.77	13.96	0.0796842	0.116673	0.247869	0.191881	0.153437	0.169331	0.544749	0.0973935
ENSG00000005513	SOX8	1319	1376	1322	1604	1375	1059	907	1326	1172	1293	1167	1110	1145	1222	1305	1327	942	1101	1188	1350	0	0	0	0	0	0	0	0	0	0	0	0.01	0	0	0	0	0	0	0	0	NA	NA	NA	NA	NA	NA	NA	NA
ENSG00000005700	IBTK	673	794	751	864	754	599	418	607	631	761	594	693	583	695	621	783	436	798	708	979	7.81	8.99	7.53	10.09	7.88	8.03	7.31	8.14	8.07	7.7	8.22	7.68	7.55	8.67	8.24	9.37	6.68	8.93	8.93	7.38	0.202999	0.422204	0.0272044	0.155157	-0.0677102	-0.0980321	0.199555	0.185405
ENSG00000005801	ZNF195	6962	6408	7468	6628	7250	3965	4124	4892	6019	5811	6781	4682	7330	4758	8333	6537	5286	5190	5765	4748	2.97	3.86	3.19	4.05	3.22	3.38	2.51	2.77	3.23	3.37	3.11	3.57	2.86	3.67	2.92	4.12	2.3	4.82	4.82	3.28	0.378138	0.344365	0.0699626	0.142199	0.0612144	0.199009	0.359765	0.496676
ENSG00000005810	MYCBP2	1620	1542	1491	1789	1605	1383	1133	1563	1370	1553	1335	1427	1337	1431	1499	1437	1127	1204	1321	1418	22.47	22.84	23.21	22.75	22.67	16.39	18.12	16.37	22.59	18.87	26.05	17.67	26.37	18.41	28.68	25.19	20.45	22.97	22.97	19.54	0.0235625	-0.02888	-0.467969	-0.146529	-0.25959	-0.559981	-0.518408	-0.187194
ENSG00000005812	FBXL3	470	724	470	997	453	836	507	1636	360	686	481	590	479	1418	381	860	410	860	474	861	11.81	12.42	10.47	13.87	11.34	12.92	11.25	11.82	11.62	11.39	11.59	12.17	10.87	12.51	11.66	12.51	9.85	12.04	12.04	10.11	0.0726562	0.405706	0.188185	0.071305	-0.0288423	0.0704486	0.20273	0.101514
ENSG00000005844	ITGAL	110	125	121	184	124	146	89	159	119	164	110	123	101	137	97	141	110	129	97	163	3.78	6.43	3.64	8.53	3.53	8.62	5.55	13.65	3.37	5.55	4.61	5.55	4.3	13.68	3.27	8.26	3.96	9.49	9.49	4.01	0.766433	1.22861	1.28802	1.29834	0.719739	0.267721	1.66966	1.33685
ENSG00000005882	PDK2	180	239	198	462	193	306	183	596	163	275	153	230	179	504	136	254	160	384	122	208	1.04	1.3	1.1	1.85	1.13	1.76	1.14	1.55	1.31	1.56	1.23	1.36	1.06	1.55	0.98	1.59	1.24	1.67	1.67	0.96	0.321928	0.750022	0.639253	0.443234	0.251979	0.144948	0.548204	0.698173
ENSG00000005884	ITGA3	627	761	680	893	636	619	452	694	565	720	550	616	490	627	638	703	490	523	682	656	0.95	1.39	1	2.59	0.98	2.06	1.31	3.25	1	1.46	0.96	1.42	1.05	3.18	0.76	1.6	1.01	2.77	2.77	0.67	0.549085	1.37295	1.07179	1.31087	0.545968	0.564785	1.59864	1.074
ENSG00000005889	ZFX	6239	7296	6576	7389	6429	5482	5116	7521	5596	7369	5481	6404	5305	6205	5970	7616	4889	6535	6076	7127	3.58	4.8	3.74	5.42	3.52	4.53	3.51	4.11	3.75	4.14	3.74	4.11	3.12	4.29	3.89	4.79	3.35	4.09	4.09	4.09	0.423075	0.535255	0.363936	0.227667	0.14274	0.1361	0.459432	0.300256
ENSG00000005893	LAMP2	3	3	1	7	2	5	0	1	3	4	2	1	6	17	2	9	4	10	2	7	34.23	44.2	34.74	43.11	34.17	38.53	38.21	42.79	35.71	40.67	35.79	41.09	32.45	40.81	34.94	49.88	32.16	49.16	49.16	35.01	0.368785	0.311425	0.173252	0.163323	0.187637	0.199231	0.330704	0.513582
ENSG00000005961	ITGA2B	0	0	0	0	0	0	0	0	0	0	0	0	0	0	0	0	0	0	0	0	0.03	0.03	0.01	0.07	0.02	0.06	0	0.01	0.03	0.04	0.02	0.01	0.06	0.18	0.02	0.1	0.04	0.12	0.12	0.02	0	2.80735	1.58496	NA	0.415037	-1	1.58496	2.32193
ENSG00000005981	ASB4	1724	1534	1870	1530	1859	1281	1254	1667	1515	1765	1400	1439	1435	1422	1685	1656	1573	1346	1658	1397	0	0	0	0	0	0	0	0	0	0	0	0	0	0	0	0	0	0	0	0	NA	NA	NA	NA	NA	NA	NA	NA
ENSG00000006007	GDE1	624	687	667	658	646	662	638	989	511	913	493	736	686	670	542	530	595	524	474	697	20.26	19.91	21.16	19.12	21.17	19.29	20.06	20.32	20.71	20.87	19.58	19.78	18.8	20.04	21.12	23.23	22.16	21.69	21.69	20.46	-0.025141	-0.146257	-0.134168	0.0185788	0.011103	0.0146617	0.0921498	0.137379
ENSG00000006015	REX1BD	86	48	63	37	63	32	41	58	58	48	59	34	39	36	55	58	56	53	81	67	9.55	11.61	9.83	10.71	9.58	12.98	13.3	15.7	9.1	14.06	8.98	13.18	11.71	12.3	8.85	9.69	10.92	11	11	7.62	0.281795	0.123695	0.438193	0.239338	0.627658	0.553563	0.0709172	0.130819
ENSG00000006016	CRLF1	295	403	293	464	330	396	240	361	276	514	264	361	316	505	301	476	311	431	264	405	1.5	0.92	1.05	0.68	1.06	0.71	0.97	1.05	1.17	0.84	1.22	0.69	0.76	0.75	1.02	1.2	1.17	1.26	1.26	1.48	-0.705257	-0.626783	-0.578173	0.114333	-0.478047	-0.822213	-0.0191088	0.234465
ENSG00000006025	OSBPL7	1	0	0	2	0	0	0	0	0	1	0	0	0	0	0	0	2	0	0	3	2.32	3.49	2.21	3.87	2.51	3.98	2.57	2.94	2.52	4.06	2.47	3.31	2.77	4.75	2.52	4.46	2.93	4.64	4.64	2.18	0.589102	0.808287	0.665081	0.194048	0.688056	0.42232	0.778042	0.82362
ENSG00000006042	TMEM98	1	2	4	0	5	1	0	3	7	4	3	1	0	3	3	1	2	5	2	2	0.01	0	0	0.02	0	0	0	0	0	0.01	0	0	0	0	0	0	0.02	0	0	0	NA	NA	NA	NA	NA	NA	NA	NA
ENSG00000006047	YBX2	0	0	0	0	0	0	0	0	0	0	0	0	0	0	0	0	0	0	0	0	0.01	0.02	0.04	0	0.05	0.01	0	0.03	0.09	0.04	0.04	0.01	0	0.04	0.04	0.01	0.03	0.08	0.08	0.02	1	NA	-2.32193	NA	-1.16993	-2	NA	-2
ENSG00000006059	KRT33A	248	218	220	212	269	144	204	235	229	220	219	180	177	242	247	226	214	178	255	160	0	0	0	0	0	0	0	0	0	0	0	0	0	0	0	0	0	0	0	0	NA	NA	NA	NA	NA	NA	NA	NA
ENSG00000006062	MAP3K14	0	0	0	0	0	0	0	0	0	0	0	0	0	0	0	0	0	0	0	0	2.26	2.19	1.93	2.05	2.37	1.68	2.53	2.22	2.42	2.01	2.37	1.92	1.8	2.64	2.4	2.46	2.34	2.22	2.22	2.44	-0.0453919	0.0870231	-0.496426	-0.188578	-0.267812	-0.303781	0.552541	0.0356239
ENSG00000006071	ABCC8	0	0	0	0	0	0	0	0	0	0	0	0	0	0	0	0	0	0	0	0	0	0	0	0	0	0	0	0	0	0	0	0	0	0	0	0	0	0	0	0	NA	NA	NA	NA	NA	NA	NA	NA
ENSG00000006116	CACNG3	0	0	1	1	3	4	0	1	1	1	0	0	0	0	0	6	0	3	0	0	0	0	0	0	0	0	0	0	0	0	0	0	0	0	0	0	0	0	0	0	NA	NA	NA	NA	NA	NA	NA	NA
ENSG00000006118	TMEM132A	4004	3742	3955	3984	4003	3014	2190	3227	3254	3760	3428	3260	3479	3148	3796	3366	3239	2684	3785	3555	0	0	0.01	0.01	0.02	0.04	0	0.01	0.01	0.01	0	0	0	0	0	0.05	0	0.03	0.03	0	NA	0	1	NA	0	NA	NA	NA
ENSG00000006125	AP2B1	0	0	0	0	0	0	0	0	0	0	0	0	0	0	0	0	0	0	0	0	27.22	28.08	25.88	28.8	26.36	26.25	20.26	22.74	25.72	25.71	27.73	25.91	26.36	25.65	27.52	27.31	26.39	25.01	25.01	27.02	0.0448759	0.154231	-0.00603295	0.166598	-0.000561032	-0.0979386	-0.0393915	-0.0110512
ENSG00000006128	TAC1	622	576	661	611	650	465	526	575	565	583	518	484	463	527	620	566	479	463	542	593	0	0	0	0	0	0	0	0	0	0	0	0	0	0	0	0	0	0	0	0	NA	NA	NA	NA	NA	NA	NA	NA
ENSG00000006194	ZNF263	0	0	0	0	0	0	0	0	0	0	0	0	0	0	0	0	1	0	0	0	5.01	5.13	5.13	5.24	5.07	4.8	5.77	4.8	5.29	4.73	4.97	4.56	4.16	5.09	5.33	5.44	4.63	5.12	5.12	4.59	0.0341482	0.030608	-0.0789513	-0.265537	-0.161428	-0.124212	0.291082	0.0294711
ENSG00000006210	CX3CL1	310	466	345	596	312	557	320	646	279	619	252	402	398	647	317	560	307	522	242	427	0	0	0	0	0	0	0	0	0	0	0	0	0	0	0	0	0.01	0	0	0	NA	NA	NA	NA	NA	NA	NA	NA
ENSG00000006282	SPATA20	4	0	1	4	4	4	1	2	1	0	1	1	2	2	0	0	0	2	0	0	3	4.97	3.21	6.13	2.92	6.9	4.21	6.48	3.14	6.02	2.9	4.54	4.29	7.5	3.27	6.46	3.56	6.92	6.92	2.46	0.728283	0.933314	1.24063	0.622174	0.938999	0.646639	0.805913	0.982244
ENSG00000006283	CACNA1G	308	230	288	294	307	317	324	369	212	327	243	243	221	372	268	209	285	197	275	232	0.02	0	0	0.02	0.02	0.03	0.01	0.01	0.01	0	0.01	0.01	0.01	0.01	0	0	0	0.01	0.01	0	NA	NA	0.584963	0	NA	0	0	NA
ENSG00000006327	TNFRSF12A	0	0	0	0	0	0	0	0	0	0	0	0	0	0	0	0	0	0	0	0	8.82	7.28	7.94	8.96	8.52	11.63	12.64	10.96	7.06	9.42	8.29	8.14	7.06	12.78	8.19	7.15	9.79	7.74	7.74	8.27	-0.27684	0.17436	0.448926	-0.205749	0.416059	-0.0263433	0.856148	-0.19592
ENSG00000006377	DLX6	173	168	243	189	171	168	95	122	178	181	185	180	196	177	199	196	142	149	141	140	0	0	0	0	0	0	0	0	0	0	0	0	0	0	0	0	0	0	0	0	NA	NA	NA	NA	NA	NA	NA	NA
ENSG00000006432	MAP3K9	1739	1255	1691	1429	1655	1122	963	1316	1411	1366	1396	1226	1346	1186	1512	1138	1151	918	1713	1373	0.72	0.77	0.97	0.84	0.69	0.9	0.54	0.53	0.86	0.76	0.92	0.88	0.91	0.88	0.88	0.97	0.71	0.85	0.85	0.62	0.0968615	-0.207595	0.383329	-0.026967	-0.178337	-0.0641303	-0.048363	0.140481
ENSG00000006451	RALA	85	125	121	162	121	140	48	114	96	141	102	132	121	162	96	108	96	88	118	115	25.07	19.98	23.47	21.91	23.11	20.72	18.9	19.67	23.66	19.81	23.95	20.67	21.63	20.5	23.25	19.58	19.89	18.15	18.15	25.93	-0.327405	-0.0992284	-0.157493	0.0576107	-0.256221	-0.212487	-0.0774098	-0.24785
ENSG00000006453	BAIAP2L1	460	350	388	413	391	283	251	320	359	287	385	240	489	304	447	375	295	247	414	271	0.91	1.48	1.25	1.84	1.25	1.92	0.7	1.27	1.19	1.52	1.3	1.65	1.44	2.08	1.1	1.38	1.23	1.29	1.29	1.33	0.701659	0.557778	0.619178	0.859402	0.35311	0.343954	0.530515	0.327165
ENSG00000006459	KDM7A	0	0	1	0	1	0	0	0	0	0	1	0	0	3	0	0	0	3	0	0	2.53	2.13	2.06	2.42	2.08	1.99	1.88	1.83	2.3	1.59	2.52	1.54	3	2.01	2.62	2.46	1.95	1.86	1.86	2.39	-0.248284	0.232363	-0.0638151	-0.038889	-0.532607	-0.710493	-0.577767	-0.0909085
ENSG00000006468	ETV1	391	312	300	286	346	282	198	283	302	311	273	257	316	272	352	297	301	241	280	282	0	0	0.01	0	0.01	0	0	0	0	0	0.01	0	0	0.02	0	0	0	0.02	0.02	0	NA	NA	NA	NA	NA	NA	NA	NA
ENSG00000006530	AGK	1201	1438	1350	1797	1377	1588	962	1941	1158	1733	1064	1571	1446	1572	1215	1539	1198	1360	858	1294	1.89	1.66	1.39	1.47	1.62	1.74	1.3	1.42	1.69	1.51	1.57	1.45	1.7	1.57	1.81	1.71	1.74	1.59	1.59	1.42	-0.187203	0.0807313	0.103093	0.127379	-0.162475	-0.114712	-0.11477	-0.0819934
ENSG00000006534	ALDH3B1	0	0	0	0	0	0	0	0	0	1	0	0	0	0	0	0	0	0	0	0	9.35	12.36	10.12	14.88	10.39	15.84	10.2	15.67	10.49	13.58	9.86	14.31	12.55	14.67	10.09	14.31	11.18	14.52	14.52	7.02	0.40264	0.556165	0.608377	0.619436	0.372469	0.537364	0.225182	0.504097
ENSG00000006555	TTC22	621	499	577	525	565	354	450	454	513	534	533	470	512	390	574	451	428	362	552	406	0	0	0	0	0	0	0	0	0	0.01	0	0	0	0	0	0	0	0	0	0	NA	NA	NA	NA	NA	NA	NA	NA
ENSG00000006576	PHTF2	0	0	0	0	0	0	1	0	0	0	0	0	0	0	0	0	0	1	0	0	3.71	3.29	3.32	3.33	3.27	2.71	3.66	2.81	3.56	3.21	3.79	3.28	3.41	2.79	3.65	3.21	3.06	2.96	2.96	3.46	-0.173332	0.00433894	-0.270998	-0.381274	-0.149304	-0.208502	-0.289507	-0.185323
ENSG00000006606	CCL26	239	243	284	238	292	242	148	204	249	238	285	199	241	262	250	237	221	172	205	164	0	0	0	0	0	0	0.1	0	0	0	0	0	0	0	0	0	0	0.1	0.1	0	NA	NA	NA	NA	NA	NA	NA	NA
ENSG00000006607	FARP2	0	0	0	0	0	0	0	2	0	5	0	2	0	5	0	2	0	1	2	0	0.86	0.96	0.98	0.91	1.02	1.11	0.72	0.76	1.04	0.86	1.22	0.84	0.96	1.13	0.96	1.02	0.95	0.85	0.85	0.77	0.158698	-0.106915	0.121991	0.0780025	-0.274175	-0.53842	0.235216	0.0874628
ENSG00000006611	USH1C	2146	1622	2257	1556	2221	1313	1431	1590	1820	1648	1849	1461	1764	1080	2156	1351	1586	1250	2494	2169	0	0	0	0	0	0	0	0.02	0	0.05	0	0.02	0	0.06	0	0.03	0	0.01	0.01	0.02	NA	NA	NA	NA	NA	NA	NA	NA
ENSG00000006625	GGCT	1219	909	1140	956	1225	852	826	757	994	1000	1088	946	1081	603	1122	790	712	683	1406	981	69.46	57.97	70.34	53.56	69.65	54.45	63.06	53.37	68.51	53.67	71.23	55.3	63.66	41.91	74.43	52.2	61.54	55.48	55.48	84.77	-0.260876	-0.393189	-0.355191	-0.240696	-0.352199	-0.365206	-0.603093	-0.511834
ENSG00000006634	DBF4	1289	912	1257	732	1268	745	972	1004	1092	1176	1012	985	994	743	1158	862	1404	745	1255	1119	13.69	11.27	12.33	11.42	13.33	12.26	12.63	8.81	12.98	11.3	14.54	12.42	13.53	8.12	13.44	10.59	9.58	10.52	10.52	16.58	-0.280635	-0.11061	-0.120718	-0.519641	-0.199968	-0.227362	-0.73661	-0.343831
ENSG00000006638	TBXA2R	193	185	201	248	229	218	138	251	183	195	168	174	177	188	178	176	166	158	319	334	23.53	18.38	22.09	14.21	22.42	17.42	24.15	19	23.18	21.59	21.98	21.02	20.23	16.26	22.54	18.78	30.72	18.64	18.64	24.05	-0.356365	-0.636487	-0.364042	-0.346024	-0.102517	-0.0644287	-0.315169	-0.26329
ENSG00000006652	IFRD1	0	0	0	0	0	0	0	0	0	0	0	0	0	0	0	0	0	0	0	0	1.26	1.33	1.26	1.72	1.45	1.82	1.23	1.7	1.39	1.28	1.31	1.33	1.29	1.47	1.24	1.37	1.3	1.41	1.41	2.19	0.0780025	0.448985	0.327886	0.466876	-0.118941	0.0218594	0.188445	0.143836
ENSG00000006659	LGALS14	640	543	762	591	687	490	517	540	587	568	582	530	531	465	681	491	540	467	635	572	0	0	0	0	0	0	0	0	0	0	0	0	0	0	0	0	0	0	0	0	NA	NA	NA	NA	NA	NA	NA	NA
ENSG00000006695	COX10	1	1	2	0	0	0	4	0	0	0	0	0	0	0	0	2	0	1	0	1	4.89	4.58	5.6	4.8	5.08	4.79	5.38	4.28	5.21	4.36	5.29	4.73	4.52	4.26	5.55	4.48	4.94	4.89	4.89	5.09	-0.0944869	-0.222392	-0.0848028	-0.329995	-0.256955	-0.161428	-0.0854693	-0.308989
ENSG00000006704	GTF2IRD1	1100	959	1179	867	1140	779	765	1061	1035	1187	891	954	944	837	1097	767	790	700	1074	1000	0.01	0.01	0.02	0	0	0	0.04	0	0	0	0	0	0	0	0	0.02	0	0.01	0.01	0	0	NA	NA	NA	NA	NA	NA	NA
ENSG00000006712	PAF1	1048	1410	1257	1680	1245	1291	735	1403	926	1324	976	1221	1003	1344	1125	1487	820	1208	1101	1475	19.91	19.17	20.55	16.69	19.99	18.07	18.85	19.92	21.79	21.62	19.2	20.2	19.05	18.17	21.18	16.58	17.14	17.38	17.38	20.42	-0.0546429	-0.300154	-0.145682	0.0796531	-0.0112997	0.073249	-0.0682326	-0.353259
ENSG00000006715	VPS41	0	0	1	1	1	0	1	6	3	3	3	3	1	1	1	4	2	7	1	5	6.98	10.36	8.06	11.89	8.03	11.01	6.66	9.68	7.17	8.87	7.73	9.5	7.44	10.72	7.99	11.82	6.54	11.02	11.02	7.7	0.569725	0.560897	0.455343	0.539485	0.306961	0.297459	0.52693	0.564963
ENSG00000006740	ARHGAP44	2981	2244	3129	1996	3073	1692	2095	2104	2687	2453	2708	2136	2346	1789	2744	2090	2546	1681	2503	1962	0	0	0.01	0.01	0.01	0	0.01	0.03	0.02	0.02	0.02	0.02	0.01	0.01	0.01	0.03	0.01	0.05	0.05	0.01	NA	0	NA	1.58496	0	0	0	1.58496
ENSG00000006744	ELAC2	0	0	0	0	0	0	0	0	0	1	0	0	0	1	0	0	0	0	1	1	21.97	18.26	22.2	15.64	21.94	15.97	21.02	16.08	23.03	18.18	23.75	18.41	19.27	15.8	21.57	18.39	22.49	16.98	16.98	19.37	-0.266848	-0.505319	-0.458199	-0.386495	-0.341162	-0.367438	-0.286432	-0.230105
ENSG00000006747	SCIN	502	795	596	891	539	695	529	915	500	800	406	705	507	866	476	812	493	752	367	738	0	0	0	0	0	0	0	0	0	0	0	0	0	0.01	0	0	0	0	0	0	NA	NA	NA	NA	NA	NA	NA	NA
ENSG00000006756	ARSD	0	0	0	0	0	0	0	0	0	1	0	0	0	0	0	0	0	0	0	0	3.69	6.45	4.21	6.96	3.83	6.54	5.29	6.97	4.27	5.91	3.55	6.05	4.15	7.62	3.73	7.12	4.34	7.57	7.57	2.83	0.805678	0.725267	0.771946	0.397891	0.468922	0.769116	0.87668	0.932702
ENSG00000006757	PNPLA4	0	0	0	1	0	0	0	0	0	0	0	0	0	0	0	0	0	0	0	0	0	0	0	0	0	0	0	0	0	0.02	0	0	0	0	0	0	0	0	0	0	NA	NA	NA	NA	NA	NA	NA	NA
ENSG00000006788	MYH13	3023	2467	3098	2532	3085	1981	1938	2326	2637	2618	2766	2369	2636	2012	2978	2147	2392	1699	2654	2233	0	0	0	0.01	0	0	0	0	0	0	0	0	0	0	0	0	0	0	0	0	NA	NA	NA	NA	NA	NA	NA	NA
ENSG00000006831	ADIPOR2	22	10	17	16	20	2	10	10	19	10	19	11	14	17	20	12	7	10	16	24	26.75	24.1	26.39	23.83	26.45	22.46	23.35	21.34	27.14	23.31	29.13	24.51	26	21.34	28.11	22.68	25.37	20.61	20.61	24.66	-0.150506	-0.147212	-0.23591	-0.129862	-0.219472	-0.249135	-0.284951	-0.309663
ENSG00000006837	CDKL3	1	0	0	0	1	0	0	0	2	0	0	1	0	1	0	0	0	0	0	2	0.36	0.18	0.27	0.28	0.32	0.04	0.22	0.17	0.36	0.16	0.37	0.21	0.26	0.33	0.35	0.23	0.14	0.22	0.22	0.28	-1	0.0524674	-3	-0.371969	-1.16993	-0.817136	0.343954	-0.605721
ENSG00000007001	UPP2	0	0	0	0	0	0	0	1	0	1	0	0	0	1	0	0	0	0	0	0	0.02	0	0	0	0.02	0	0	0	0.04	0	0	0.02	0	0.02	0	0	0	0	0	0	NA	NA	NA	NA	NA	NA	NA	NA
ENSG00000007038	PRSS21	432	319	452	425	387	358	341	458	375	350	372	367	413	392	388	415	386	324	336	393	0	0	0	0	0	0	0	0.03	0	0.03	0	0	0	0.03	0	0	0	0	0	0	NA	NA	NA	NA	NA	NA	NA	NA
ENSG00000007047	MARK4	0	0	0	0	1	0	0	0	0	0	0	0	1	0	0	0	0	0	3	0	3.35	2.73	3.37	3.5	2.91	3.56	3.6	3.68	3.38	2.73	3.43	3.33	3.57	3.64	3.21	3.84	3.59	3.44	3.44	2.74	-0.29526	0.0546063	0.290858	0.0317089	-0.308122	-0.0426864	0.0280144	0.258533
ENSG00000007062	PROM1	1267	808	1138	793	1341	741	1011	1033	1048	1048	972	900	1074	714	1196	651	1010	689	1236	971	0	0	0	0	0.01	0	0	0	0	0	0	0	0.01	0	0	0	0	0	0	0.02	NA	NA	NA	NA	NA	NA	NA	NA
ENSG00000007080	CCDC124	22	48	37	58	34	44	23	39	23	54	19	33	26	70	19	47	24	42	26	53	39.36	27.71	34.04	26.2	40.36	29.49	42.75	33.27	37.86	32.75	35.93	32.69	37.19	26.59	39.62	24.14	37.61	29.35	29.35	40.32	-0.506324	-0.377664	-0.4527	-0.361703	-0.20918	-0.13634	-0.484031	-0.714803
ENSG00000007129	CEACAM21	2467	2695	2638	2984	2599	2348	1874	2667	2204	2710	2205	2287	2101	2558	2518	2526	1930	2243	2802	2486	0.57	1.38	0.93	1.61	0.86	1.47	0.82	1.06	0.7	1.42	0.59	1.01	0.76	2.19	0.53	1.46	0.75	1.5	1.5	0.71	1.27563	0.791758	0.773408	0.370368	1.02046	0.775568	1.52686	1.4619
ENSG00000007168	PAFAH1B1	0	0	0	0	0	0	0	0	0	0	0	0	0	0	0	0	0	1	0	0	9.24	11.15	9.52	11.89	9.43	11.27	9.56	10.36	9.6	10.21	9.83	10.02	8.78	11.49	10.06	11.3	8.67	11.52	11.52	11.02	0.271079	0.320715	0.257158	0.115941	0.0888766	0.0276192	0.388086	0.167692
ENSG00000007171	NOS2	0	0	0	0	0	0	0	0	0	0	0	0	0	0	0	0	0	0	0	0	0	0	0	0	0	0	0	0	0	0	0	0	0	0	0	0	0	0.02	0.02	0	NA	NA	NA	NA	NA	NA	NA	NA
ENSG00000007174	DNAH9	4759	4506	5172	4553	5085	3261	3099	3923	4211	4593	4421	3559	4470	3420	4868	4292	4066	3436	4238	3742	0	0	0	0	0	0	0	0	0	0	0	0	0	0	0	0	0	0	0	0	NA	NA	NA	NA	NA	NA	NA	NA
ENSG00000007202	KIAA0100	0	0	0	0	0	0	0	0	0	0	0	0	0	0	0	0	0	0	0	0	26.6	27.81	27.83	27.06	27.53	23.35	23.58	22.73	27.37	25.82	29.41	23.26	27.85	22.91	29.02	28.64	27.24	26.33	26.33	24.87	0.0641775	-0.0404791	-0.237582	-0.052966	-0.0841064	-0.338456	-0.2817	-0.019016
ENSG00000007216	SLC13A2	3168	4616	3152	6607	3129	4446	3299	6474	2711	4439	3135	3612	3027	5728	3084	4660	2586	4029	2479	3604	0	0	0	0	0	0	0	0	0	0	0	0	0	0	0	0	0	0	0	0	NA	NA	NA	NA	NA	NA	NA	NA
ENSG00000007237	GAS7	430	441	500	532	489	529	480	780	436	659	291	515	573	567	408	514	401	464	380	528	16.18	26.04	15.5	35.9	15.49	29.1	22.94	34.29	16.11	22.81	19.06	21.58	17.24	35.08	16.8	28.42	15.84	28.22	28.22	13.3	0.686518	1.21172	0.909682	0.579923	0.50171	0.179147	1.02489	0.758445
ENSG00000007255	TRAPPC6A	0	0	0	0	0	0	0	0	0	0	0	0	0	0	0	0	0	0	0	0	23.78	26.93	26.62	31.29	26.2	37.48	36.14	44.73	28.04	36.66	19.15	33.31	35.33	37.59	24.06	33.93	26.58	35.18	35.18	22.07	0.179466	0.233191	0.516554	0.307646	0.38672	0.798611	0.0894552	0.495925
ENSG00000007264	MATK	0	0	0	0	0	0	0	0	0	0	0	0	0	0	0	0	0	0	0	0	0	0	0	0	0	0	0	0	0	0	0	0	0	0	0	0	0	0	0	0	NA	NA	NA	NA	NA	NA	NA	NA
ENSG00000007306	CEACAM7	1	0	0	1	0	0	0	0	0	0	0	0	0	0	0	1	0	4	1	3	0	0	0	0	0	0	0	0	0	0	0	0	0	0	0	0	0	0	0	0	NA	NA	NA	NA	NA	NA	NA	NA
ENSG00000007312	CD79B	2	0	0	2	2	0	0	0	0	0	0	0	0	1	1	0	2	4	2	0	0.03	0	0	0.03	0	0	0	0	0	0	0	0	0	0	0	0.03	0	0.14	0.14	0.03	NA	NA	NA	NA	NA	NA	NA	NA
ENSG00000007314	SCN4A	534	472	566	478	516	380	415	414	432	507	482	396	469	402	526	419	390	358	586	448	0.01	0	0	0.01	0.01	0	0	0	0	0	0	0	0	0.01	0.01	0	0.02	0.03	0.03	0.01	NA	NA	NA	NA	NA	NA	NA	NA
ENSG00000007341	ST7L	8822	7824	9627	8848	9452	7066	5983	8848	7906	8494	7292	7526	8022	7827	8039	7056	8209	5806	7657	8028	3.4	3.32	3.47	3.23	3.18	3.1	3.6	2.73	3.2	3.25	3.65	2.95	3.33	3.07	3.57	3.18	2.98	3.12	3.12	3.92	-0.0343515	-0.103401	-0.0367586	-0.399096	0.0223678	-0.307182	-0.117284	-0.166897
ENSG00000007350	TKTL1	1	0	0	0	1	0	0	0	1	0	0	0	0	0	0	0	0	2	0	1	129.09	126.42	135.64	137.69	133.99	132.46	119.19	134.26	134.54	125.04	126.99	128.79	130.87	137.31	125.47	123.26	144	116.49	116.49	117.66	-0.0301525	0.0216411	-0.0165686	0.171766	-0.105645	0.0203057	0.0693023	-0.0256378
ENSG00000007372	PAX6	1084	838	998	718	1049	732	1046	1105	949	1050	872	933	832	731	985	770	1141	681	1017	799	0	0	0	0	0	0	0	0	0	0	0	0	0	0	0	0	0	0.01	0.01	0	NA	NA	NA	NA	NA	NA	NA	NA
ENSG00000007376	RPUSD1	7	12	7	15	16	10	6	22	1	20	2	3	7	19	14	8	5	15	1	12	20.2	17.24	17.91	14.23	18.94	17.47	26.53	21.35	20.56	19.68	19.34	20.33	17.28	16.33	19.58	17.13	25.49	17.4	17.4	19.9	-0.228596	-0.33183	-0.116557	-0.313389	-0.06311	0.0720224	-0.0815784	-0.192856
ENSG00000007384	RHBDF1	852	867	932	892	967	804	673	949	700	861	687	765	758	773	818	755	583	610	940	1026	0.07	0.14	0.07	0.17	0.16	0.13	0.09	0.24	0.01	0.21	0.02	0.04	0.08	0.24	0.16	0.1	0.06	0.22	0.22	0.01	1	1.28011	-0.29956	1.41504	4.39232	1	1.58496	-0.678072
ENSG00000007392	LUC7L	7	8	18	11	3	4	5	6	1	8	12	7	12	13	8	5	8	8	6	10	7.12	8	7.5	7.93	7.83	8.61	7.65	8.22	6.8	7.24	6.83	7.47	7.06	7.74	7.29	7.53	5.84	6.99	6.99	8.25	0.168123	0.0804303	0.137001	0.103679	0.090455	0.129223	0.132665	0.0467311
ENSG00000007402	CACNA2D2	6	12	18	6	14	13	11	8	6	7	10	4	8	12	20	6	7	9	4	5	0.06	0.07	0.14	0.1	0.02	0.04	0.06	0.05	0.01	0.07	0.12	0.07	0.11	0.13	0.07	0.05	0.08	0.09	0.09	0.05	0.222392	-0.485427	1	-0.263034	2.80735	-0.777608	0.241008	-0.485427
ENSG00000007516	BAIAP3	832	729	836	600	902	613	697	768	705	802	691	672	685	555	741	586	779	526	860	792	0.05	0.11	0.15	0.05	0.11	0.14	0.13	0.07	0.06	0.06	0.1	0.04	0.08	0.12	0.18	0.06	0.07	0.1	0.1	0.04	1.1375	-1.58496	0.347923	-0.893085	0	-1.32193	0.584963	-1.58496
ENSG00000007520	TSR3	521	400	528	375	607	306	362	441	439	472	479	471	477	314	501	392	525	261	410	313	35.48	34.32	34.32	27.21	37.26	33.49	40.46	33.96	34.96	34.4	35.07	33.51	32.57	28.37	33.7	29.83	39.82	30.75	30.75	38.51	-0.0479565	-0.334913	-0.153897	-0.25266	-0.0232966	-0.0656457	-0.199178	-0.175985
ENSG00000007541	PIGQ	510	488	582	682	554	471	379	489	444	494	502	426	520	486	616	484	474	376	494	519	3.42	2.9	3.34	2.62	3.86	2.57	3.24	3	3.35	3.12	3.74	3.62	3.49	2.47	3.51	3.07	4.13	2.35	2.35	2.83	-0.237943	-0.350281	-0.586832	-0.111031	-0.102615	-0.0470486	-0.498716	-0.193232
ENSG00000007545	CRAMP1	75	70	58	43	85	57	52	50	73	65	56	78	73	45	95	65	73	56	55	60	3.06	3.23	3.36	4.35	3.22	3.62	3.1	3.04	3.1	2.98	3.59	2.99	3.48	3.5	3.94	3.47	3.41	3.09	3.09	3.11	0.0780025	0.372554	0.168929	-0.0281969	-0.0569559	-0.263838	0.00826762	-0.18326
ENSG00000007866	TEAD3	0	0	0	0	0	0	0	0	0	0	0	0	0	0	0	0	0	0	0	0	1.27	1.31	0.95	0.77	1.39	1.24	1.2	0.88	1.44	1.11	1.13	1.54	1.38	0.91	1.71	1.31	1.48	1.3	1.3	0.98	0.0447383	-0.303069	-0.164745	-0.447459	-0.375509	0.446608	-0.60073	-0.38443
ENSG00000007908	SELE	2892	2312	2827	2161	2910	1846	1968	2200	2361	2418	2538	2093	2192	1976	2830	2158	2320	1851	2830	2318	0	0	0	0	0	0	0	0	0	0	0	0	0	0	0	0	0	0	0	0	NA	NA	NA	NA	NA	NA	NA	NA
ENSG00000007923	DNAJC11	0	0	0	0	0	0	0	0	0	0	0	0	0	0	0	0	0	0	0	0	29.36	25.91	27.63	23.33	28.62	24.01	27.2	23.16	27.87	24.69	30.66	24.85	24.81	24.05	30.64	26.15	28.23	25.76	25.76	30.17	-0.180343	-0.244049	-0.253388	-0.231971	-0.174786	-0.303112	-0.0448848	-0.228605
ENSG00000007933	FMO3	876	948	1066	1486	986	1024	791	1161	790	996	843	767	1343	1126	848	954	730	797	651	898	0	0	0	0	0	0	0	0	0	0	0	0	0	0	0	0	0	0	0	0	NA	NA	NA	NA	NA	NA	NA	NA
ENSG00000007944	MYLIP	14	8	13	8	9	9	1	4	11	9	6	9	10	9	2	11	10	4	11	21	14.71	17.58	17.24	26.54	16.04	22.03	18.09	20.22	15.43	16.83	16.85	15.06	25.15	22.67	15.19	19.13	14.7	18.35	18.35	11.48	0.257138	0.622409	0.457795	0.160591	0.125297	-0.162027	-0.149774	0.332715
ENSG00000007952	NOX1	785	635	782	660	728	582	567	465	689	603	710	614	575	428	733	367	695	298	793	405	0.28	0.18	0.25	0.17	0.18	0.23	0.03	0.08	0.26	0.18	0.14	0.21	0.23	0.22	0.04	0.27	0.24	0.11	0.11	0.23	-0.63743	-0.556393	0.353637	1.41504	-0.530515	0.584963	-0.0641303	2.75489
ENSG00000007968	E2F2	4515	3681	4310	3961	4320	3660	3636	4396	3925	4500	3534	3765	3980	3330	3830	2901	3946	2722	4801	4389	7.42	6.62	7.11	6.63	6.66	7.04	7.29	4.55	7.57	5.73	7.98	6.78	6.06	4.85	7.39	4.14	7.87	3.86	3.86	7.87	-0.164588	-0.100841	0.0800533	-0.680052	-0.401758	-0.235103	-0.321333	-0.835944
ENSG00000008018	PSMB1	0	0	0	0	1	0	0	0	2	1	0	0	0	0	0	0	0	0	0	0	104.98	94.51	96.49	97.95	97.31	109.03	115.1	105.99	106.13	105.27	97.8	102.38	103.17	92.82	94.98	80.53	109.99	86.78	86.78	117.23	-0.151576	0.0216661	0.164065	-0.11896	-0.0117382	0.0660275	-0.152516	-0.238097
ENSG00000008056	SYN1	773	694	751	942	726	724	512	739	704	771	638	638	716	846	758	675	567	622	751	732	0	0	0	0	0.01	0	0	0	0.03	0.01	0	0	0	0	0	0	0	0	0	0	NA	NA	NA	NA	-1.58496	NA	NA	NA
ENSG00000008083	JARID2	102	113	124	174	94	88	90	117	102	107	125	89	94	133	126	144	89	87	77	108	6.39	6.33	5.98	8.28	5.81	7.66	5.76	6.33	6.77	6.41	6.27	6.17	6.6	8.38	6.68	6.66	5.62	7.05	7.05	6.52	-0.0136104	0.469485	0.398806	0.136137	-0.0788315	-0.023195	0.344484	-0.00432593
ENSG00000008086	CDKL5	0	0	0	0	0	0	0	0	0	0	0	0	0	0	0	0	0	0	0	0	0.28	0.34	0.32	0.5	0.25	0.31	0.33	0.33	0.32	0.29	0.4	0.28	0.28	0.43	0.36	0.47	0.29	0.32	0.32	0.22	0.280108	0.643856	0.31034	0	-0.142019	-0.514573	0.61891	0.384664
ENSG00000008118	CAMK1G	289	346	358	352	378	349	260	373	324	348	244	301	274	318	291	408	206	266	296	359	0	0	0	0	0	0	0	0	0	0	0	0	0	0	0	0	0	0	0	0	NA	NA	NA	NA	NA	NA	NA	NA
ENSG00000008128	CDK11A	2574	2362	2817	2470	2720	2235	2178	3775	2226	2795	2308	2454	2480	2548	2344	2404	2341	2076	1828	2085	2.93	3.88	3.5	3.8	3.72	4.54	3.59	3.92	3.82	3.55	2.95	3.57	3.1	3.87	3.15	4.94	2.51	3.7	3.7	3.15	0.405156	0.118644	0.28739	0.12687	-0.105754	0.275209	0.320065	0.649159
ENSG00000008130	NADK	0	0	0	0	0	0	0	0	0	0	0	0	0	0	0	0	0	0	0	0	23.84	24.16	25.12	24.33	24.41	26.52	27.47	36.26	23.98	26.05	25.44	26.58	25.61	28.3	23.16	26.58	26	26.37	26.37	17.78	0.0192362	-0.0461001	0.119608	0.400522	0.119452	0.0632424	0.144095	0.198706
ENSG00000008196	TFAP2B	0	0	0	0	0	0	0	0	0	0	0	0	0	0	0	0	0	0	0	0	0	0	0	0	0	0	0	0	0	0	0	0	0	0	0	0	0	0	0	0	NA	NA	NA	NA	NA	NA	NA	NA
ENSG00000008197	TFAP2D	9	4	8	12	7	8	3	8	3	1	3	11	9	12	12	3	7	6	7	3	0	0	0	0	0	0	0	0	0	0	0	0	0	0	0	0	0	0	0	0	NA	NA	NA	NA	NA	NA	NA	NA
ENSG00000008226	DLEC1	995	847	1039	1040	1118	829	669	916	920	1067	933	808	986	1003	990	944	857	777	860	952	0.06	0.03	0.05	0.08	0.04	0.06	0.03	0.05	0.02	0.01	0.02	0.08	0.06	0.09	0.08	0.02	0.05	0.05	0.05	0.05	-1	0.678072	0.584963	0.736966	-1	2	0.584963	-2
ENSG00000008256	CYTH3	329	352	319	276	349	253	179	235	270	331	281	312	281	200	377	289	243	250	282	273	8.84	8.31	8.89	9.83	9.62	9.43	8.09	8.44	9.5	9.54	9.86	8.39	9.77	10.68	9.38	10.01	9.13	9.46	9.46	8.02	-0.0891979	0.145008	-0.0287791	0.0611033	0.00606175	-0.232917	0.128481	0.0937821
ENSG00000008277	ADAM22	2098	1700	1892	1800	2011	1468	1316	1518	1660	1906	1603	1622	1598	1486	1959	1571	1780	1260	2266	2348	1.39	1.64	1.3	1.24	1.43	1.37	1.03	1.03	1.33	1.41	1.41	1.54	1.33	1.01	1.7	1.46	1.23	1.45	1.45	1.25	0.238611	-0.0681715	-0.0618393	0	0.0842689	0.127235	-0.397071	-0.219566
ENSG00000008282	SYPL1	95	121	91	151	91	137	48	125	79	151	93	109	74	170	100	149	68	125	102	152	38.61	34.54	33.52	35.22	35.85	34.61	32.97	28.96	35.52	35.28	35.1	34.9	32.78	32.78	38.45	34.51	39.26	31.79	31.79	43.79	-0.160706	0.0713728	-0.0507842	-0.187092	-0.00978102	-0.00824399	0	-0.155969
ENSG00000008283	CYB561	1426	1512	1609	1864	1527	1346	939	1444	1218	1515	1307	1234	1410	1501	1569	1457	985	1234	1178	1274	0.93	1.3	0.85	1.56	0.86	1.71	0.64	1.26	0.9	1.48	1.08	1.24	0.8	1.99	1.04	1.73	0.79	1.67	1.67	1.04	0.483209	0.876011	0.991588	0.97728	0.7176	0.199309	1.3147	0.734189
ENSG00000008294	SPAG9	609	553	645	785	676	560	383	638	478	617	596	450	585	691	613	617	497	494	454	482	6.15	7.2	6.68	8.55	6.38	7.44	5.51	6.46	6.11	6.57	6.71	6.22	6.78	7.76	7.22	7.5	5.09	7.3	7.3	5.33	0.22741	0.356076	0.221746	0.229482	0.104721	-0.109398	0.194771	0.0548918
ENSG00000008300	CELSR3	0	0	3	0	0	0	0	2	0	0	0	0	0	0	0	0	0	1	0	1	2.27	2.27	2.31	3.11	2.44	2.67	1.94	2.46	2.07	2.31	2.64	1.96	2.43	3.09	2.44	2.74	2.22	2.52	2.52	1.78	0	0.429022	0.129959	0.342602	0.158262	-0.429684	0.346651	0.167295
ENSG00000008311	AASS	0	1	3	6	2	0	1	2	1	0	0	3	1	1	0	1	1	1	2	4	0	0	0.02	0	0	0	0	0.02	0	0	0	0	0	0	0	0	0	0.01	0.01	0	NA	NA	NA	NA	NA	NA	NA	NA
ENSG00000008323	PLEKHG6	1071	766	1104	662	982	585	766	842	822	828	839	714	737	611	946	647	944	616	1247	1075	0	0.01	0.03	0.08	0.02	0	0.02	0.03	0.01	0	0	0.04	0.01	0.01	0	0.01	0.01	0.02	0.02	0.03	NA	1.41504	NA	0.584963	NA	NA	0	NA
ENSG00000008324	SS18L2	105	111	87	166	104	153	112	214	67	139	78	107	108	169	76	122	93	102	109	189	17.72	14	17.59	11.65	15.74	12.4	17.26	14.45	15.82	13.78	16.52	13.82	13.6	12.12	16.7	12.78	18.73	13.98	13.98	21.67	-0.339952	-0.594426	-0.344095	-0.256363	-0.199174	-0.257456	-0.166217	-0.38596
ENSG00000008382	MPND	2814	3138	2870	3303	2797	2732	2222	4111	2275	3578	2333	2902	2110	2838	2541	3037	2430	2832	2853	3916	2.64	3.09	2.11	4.45	2.54	4.94	3.84	5.59	1.96	3.52	2.34	3.15	3.03	5.1	2.04	3.67	2.81	3.52	3.52	2.88	0.227069	1.07656	0.959683	0.541742	0.844722	0.428843	0.751179	0.847211
ENSG00000008394	MGST1	700	589	642	531	595	499	413	524	547	559	626	518	505	392	624	445	484	361	557	458	19.51	24.03	19.16	24.36	18.79	24.27	20.98	29.56	18.34	24.96	19.25	23.53	16.31	23.59	18.79	25.14	20.2	26.93	26.93	20.77	0.300623	0.346417	0.369209	0.494632	0.444624	0.289643	0.532419	0.42002
ENSG00000008405	CRY1	9	0	2	0	3	1	2	1	3	0	3	0	3	1	5	0	0	1	1	2	7.55	7.02	6.67	6.09	6.22	6.9	6.07	5.86	6.86	6.07	8.04	6.54	6.07	5.07	7.18	5.73	6.26	5.34	5.34	6.31	-0.105006	-0.131245	0.149682	-0.0507959	-0.176512	-0.297905	-0.259711	-0.325449
ENSG00000008438	PGLYRP1	398	367	396	347	383	286	252	285	352	381	360	298	335	302	370	291	339	257	407	385	0.66	0	0.14	0	0.21	0.09	0.2	0.08	0.25	0	0.26	0	0.24	0.09	0.39	0	0	0.1	0.1	0.08	NA	NA	-1.22239	-1.32193	NA	NA	-1.41504	NA
ENSG00000008441	NFIX	1634	2060	1726	2386	1745	1711	1527	2550	1445	2051	1553	1802	1505	2036	1738	2003	1362	1560	1275	1399	3.26	3.32	3.12	3.02	3.04	3	2.81	2.42	3.35	3.14	3.51	2.85	3.06	2.96	3.23	2.84	3.33	2.89	2.89	3.5	0.0263113	-0.0469975	-0.0191088	-0.215563	-0.0933965	-0.300509	-0.0479345	-0.185643
ENSG00000008513	ST3GAL1	469	620	435	837	478	708	353	977	387	718	589	642	336	749	423	583	508	503	393	533	9.52	13.26	9.69	14.79	9.85	12.78	12.12	15.41	9.79	12.03	10.77	12.28	9.78	14.23	10.8	13.94	9.52	12.47	12.47	7.8	0.478047	0.610053	0.375692	0.346477	0.297256	0.189292	0.541029	0.368199
ENSG00000008516	MMP25	4963	3751	4917	3769	4828	3646	3488	5058	4082	4953	3967	4218	4628	3754	3891	3079	4518	2859	4719	4772	5.7	8.32	5.09	10.82	5.63	11.02	5.84	12.31	5.47	8.78	8.52	9.12	4.55	10.91	5.48	8.46	7.4	8.38	8.38	5.01	0.545622	1.08796	0.968917	1.07579	0.68268	0.0981804	1.26171	0.626482
ENSG00000008517	IL32	1431	1438	1458	1472	1594	1173	922	998	1282	1493	1428	1123	1350	997	1558	1386	1345	1055	937	942	79.8	66.59	76.12	64.45	75.2	75.1	76.35	84.33	76.33	80.12	75.91	79.31	82.96	72.36	66.73	59.1	87.08	63.03	63.03	79.68	-0.261083	-0.240095	-0.00191975	0.143418	0.0699122	0.0632128	-0.197223	-0.175177
ENSG00000008710	PKD1	65	84	60	89	87	69	76	94	49	73	48	46	86	90	74	98	59	85	73	102	3.98	4.42	3.91	4.36	4.3	4.18	3.49	2.88	4.15	4.18	4.73	3.66	4.19	3.33	4.63	4.61	4.49	4.03	4.03	2.74	0.151278	0.15716	-0.0408337	-0.277158	0.0103916	-0.369997	-0.331428	-0.00624544
ENSG00000008735	MAPK8IP2	1519	1095	1408	1005	1590	920	981	1037	1320	1181	1305	1019	1332	928	1379	969	1445	836	1400	1054	0.58	0.83	0.51	0.84	0.75	0.79	0.92	0.87	0.51	0.65	0.51	0.48	0.85	0.96	0.7	1.04	0.63	1.04	1.04	0.68	0.517058	0.719892	0.0749621	-0.0806185	0.349942	-0.0874628	0.175572	0.571157
ENSG00000008838	MED24	1321	1336	1265	1404	1357	1280	1081	1736	1014	1377	975	1331	1157	1211	1194	1040	1176	866	1136	1154	11.26	8.96	10.05	7.92	11.42	8.73	9.9	7.97	11.38	8.81	11.51	8.83	11.01	8.24	10.9	8.57	12.84	8.5	8.5	10.9	-0.329636	-0.343623	-0.387509	-0.312849	-0.369287	-0.382402	-0.418098	-0.346961
ENSG00000008853	RHOBTB2	872	1026	934	1393	1034	941	514	951	785	1087	786	915	931	1118	1028	1174	762	895	675	972	10.31	11.51	9.51	11.65	10.26	12.8	11.49	14.05	9.2	10.81	9.06	12.15	10.07	11.33	9.94	9.69	11	9.27	9.27	9.31	0.158844	0.292813	0.319113	0.290191	0.232661	0.423373	0.170084	-0.0367492
ENSG00000008869	HEATR5B	1869	1888	1838	2223	1955	1806	1339	1992	1539	1700	1719	1595	1773	1811	1823	1951	1164	1439	2339	2483	5.46	7.1	5.63	9.28	6.27	7.55	4.38	6.18	5.72	6.85	5.86	6.7	6.5	8.39	6.87	8.78	5.72	7.69	7.69	4.44	0.378918	0.72099	0.268011	0.496676	0.260089	0.19326	0.368231	0.353911
ENSG00000008952	SEC62	16745	16157	16913	19268	15928	16055	11336	19961	13998	19476	12773	15902	15838	17956	13663	16505	15873	16786	17936	23747	12.16	13.57	11.52	15.39	12.33	15.06	11.86	13.44	11.65	11.13	13.31	12.14	12.86	14.13	12.65	15.16	9.08	12.84	12.84	15.99	0.158277	0.417853	0.288549	0.180429	-0.0658764	-0.132742	0.135871	0.261132
ENSG00000008988	RPS20	15883	14419	16519	16521	16053	12243	10547	14474	13586	14267	14218	12372	13296	12945	15497	14383	11808	11359	16355	15634	297.21	316.65	289.03	363.7	273.88	365.06	273.91	367.38	288.93	347.76	269.81	330.06	313.4	382.07	258.65	349.71	337.73	408.52	408.52	334.3	0.0914064	0.33153	0.41459	0.423571	0.267372	0.290784	0.285832	0.435158
ENSG00000009307	CSDE1	2376	1990	2352	1896	2554	1499	1846	2095	2068	2104	1984	1810	2080	1694	2360	1886	1956	1541	2233	1921	141.83	142.17	142.03	156.9	138.87	140.06	128.22	134.02	141.08	128.17	151.1	129.2	132.37	138.58	147.6	153.32	126.4	139.08	139.08	153.36	0.00345434	0.14365	0.01231	0.063827	-0.138455	-0.225898	0.0661429	0.0548532
ENSG00000009335	UBE3C	412	612	453	845	424	454	284	487	431	677	443	458	529	692	492	678	278	611	387	495	13.3	12.3	12.68	11.29	13.85	10.75	14.07	12.16	13.47	11.85	13.22	11.85	12.98	11.37	14.09	12.61	13.13	11.83	11.83	13.13	-0.112768	-0.167509	-0.365549	-0.210479	-0.184863	-0.157835	-0.191058	-0.160103
ENSG00000009413	REV3L	1	0	1	0	1	1	0	0	0	0	0	0	0	0	0	0	0	0	0	1	1.71	2.81	1.81	3.73	1.71	2.42	1.61	2.1	2.08	2.83	2.19	2.22	2.45	3.44	2.18	3.36	1.38	3.48	3.48	1.69	0.716574	1.04319	0.501011	0.383329	0.444219	0.0196288	0.489627	0.624133
ENSG00000009694	TENM1	0	0	0	0	1	0	2	0	0	0	0	0	0	0	0	0	0	0	0	0	0	0	0	0	0	0.01	0	0	0	0	0	0	0	0	0	0	0	0	0	0	NA	NA	NA	NA	NA	NA	NA	NA
ENSG00000009709	PAX7	33	45	39	57	42	37	21	50	41	78	37	45	29	53	40	63	40	59	13	54	0	0	0	0	0.01	0	0.02	0	0	0	0	0	0	0	0	0	0	0	0	0	NA	NA	NA	NA	NA	NA	NA	NA
ENSG00000009724	MASP2	0	0	0	0	2	0	0	0	1	0	0	0	1	0	0	0	0	0	1	0	0.4	0.6	0.46	0.73	0.49	0.57	0.35	0.63	0.58	0.95	0.53	0.64	0.39	0.77	0.52	0.91	0.58	0.98	0.98	0.17	0.584963	0.666263	0.21818	0.847997	0.711875	0.27208	0.981384	0.807355
ENSG00000009765	IYD	250	259	306	266	265	234	162	265	210	256	200	251	200	264	214	284	198	168	245	285	0	0	0	0	0.01	0	0	0	0.01	0	0	0	0.01	0	0	0	0	0	0	0.01	NA	NA	NA	NA	NA	NA	NA	NA
ENSG00000009780	FAM76A	703	804	787	1056	719	705	584	1027	576	979	576	747	724	1080	705	860	555	738	571	803	3.19	3.65	3.76	3.61	3.27	3.82	2.81	3.5	3.11	3.28	3.04	3.74	2.84	4.04	2.91	4.32	3.03	2.94	2.94	3.28	0.19434	-0.0587338	0.224282	0.316785	0.0767812	0.298967	0.508464	0.570012
ENSG00000009790	TRAF3IP3	465	412	580	301	541	291	297	334	369	386	397	378	386	233	456	318	468	256	367	270	4.68	5.91	5.04	7.48	4.64	6.01	5.29	7.09	4.46	6.56	4.56	5.82	5.37	8.62	5.01	6.83	4.43	6.74	6.74	3.99	0.33665	0.569615	0.37324	0.422518	0.556652	0.351985	0.682766	0.447075
ENSG00000009830	POMT2	1848	1720	1937	1617	1815	1271	1283	1541	1619	1688	1553	1440	1462	1397	1756	1469	1365	1203	1884	1650	2.4	2.35	2.88	1.65	2.7	1.92	2.08	1.79	2.21	2	2.44	2.28	2.22	1.44	2.51	1.96	2.89	1.81	1.81	1.99	-0.0303736	-0.803603	-0.491853	-0.216624	-0.144046	-0.0978473	-0.624491	-0.356834
ENSG00000009844	VTA1	0	0	0	0	0	0	0	1	0	1	0	0	1	0	0	0	0	1	0	0	13.14	13.5	13.26	12.22	12.5	11.58	12.42	11.36	13.38	12.07	13.14	11.97	11.59	11.91	13.31	12.47	11.63	11.73	11.73	14.06	0.0389941	-0.117836	-0.110293	-0.128702	-0.148652	-0.134542	0.0392928	-0.0940491
ENSG00000009950	MLXIPL	3860	3642	3601	4109	4225	3043	2306	2657	3446	3380	3764	2948	3585	2836	4201	2968	2470	2217	3959	3089	0	0	0	0	0	0	0	0.01	0	0.01	0	0	0.01	0	0	0	0	0.01	0.01	0	NA	NA	NA	NA	NA	NA	NA	NA
ENSG00000009954	BAZ1B	1162	1146	1225	1313	1221	1000	838	1102	981	1157	1019	983	960	1092	1007	940	949	956	1043	1156	28.21	29.39	25.34	31.94	29.91	28.49	22.94	20.14	29.29	24.85	32.74	25.2	29.21	24.85	32.75	25.89	21.64	22.22	22.22	30.38	0.0591187	0.333948	-0.0701723	-0.187802	-0.237162	-0.377631	-0.233217	-0.3391
ENSG00000010017	RANBP9	19	29	21	44	16	25	12	11	13	34	21	35	12	52	16	36	8	32	19	40	16.57	18.05	16.82	19.91	16.87	18.27	16.27	16.3	16.27	16.6	17.29	16.39	15.26	18.67	15.32	16	16.22	18.69	18.69	15.62	0.123425	0.243316	0.115017	0.00265771	0.028969	-0.077122	0.290967	0.0626556
ENSG00000010030	ETV7	530	520	479	387	494	372	331	534	408	511	450	453	347	391	470	467	370	424	517	444	0.41	0.7	0.44	1.02	0.34	0.7	0.36	0.25	0.33	0.74	0.54	0.89	0.29	1.35	0.37	0.93	0.21	0.95	0.95	0.43	0.771731	1.21299	1.04182	-0.526069	1.16506	0.720846	2.21883	1.32971
ENSG00000010072	SPRTN	1326	1239	1209	945	1298	903	970	1206	1157	1291	1117	1123	1011	993	1201	1000	1162	822	1173	1199	4.63	5.02	4.03	3.6	4.18	4.16	3.94	4.84	4.15	4.49	4.68	4.63	3.38	4.1	4.38	4.87	3.87	5.08	5.08	4.74	0.116675	-0.162783	-0.00691941	0.296811	0.113604	-0.0154963	0.278601	0.152991
ENSG00000010165	EEF1AKNMT	421	380	386	384	418	391	293	470	357	464	279	367	372	347	349	347	304	265	343	390	17.86	18.43	15.68	13.54	16.94	15.58	17.79	16.84	18.12	17.49	17.9	17.69	15.18	16.03	17.25	16.08	18.76	15.18	15.18	16.59	0.045324	-0.211698	-0.120739	-0.0791744	-0.0510527	-0.0170255	0.0786026	-0.101329
ENSG00000010219	DYRK4	4513	3893	4439	4106	4547	3417	3115	3634	3670	4246	3642	3497	3458	3937	4035	3714	3280	3056	4822	4543	3.08	3.07	2.72	2.99	2.96	3.66	2.92	3.56	3.04	3.41	2.43	3.14	3.03	3.04	2.72	3.03	2.67	2.66	2.66	2.63	-0.0046917	0.136539	0.306246	0.285909	0.1657	0.369808	0.00475353	0.155711
ENSG00000010244	ZNF207	8308	6151	8667	6411	8322	5802	6284	8149	6908	7819	6358	6519	7683	6446	7202	5286	6966	4736	6730	6049	14.71	14.01	13.93	14.23	14.35	14.26	13.82	12.28	13.91	13.92	14.12	13.33	12.56	15.38	14.02	14.45	12.81	13.65	13.65	16.5	-0.0703403	0.0307404	-0.00907676	-0.170447	0.00103679	-0.0830633	0.292219	0.0435831
ENSG00000010256	UQCRC1	1476	1361	1638	1419	1551	1242	1125	1699	1297	1626	1201	1417	1244	1158	1330	1115	1125	1060	1344	1429	133.79	109.37	134.38	109.8	129.83	119.7	137.76	136.08	129.37	126.67	121.85	122.77	137.94	124.44	123.7	101.62	134.48	104.58	104.58	113.81	-0.290753	-0.29144	-0.117201	-0.017702	-0.0304282	0.0108518	-0.148591	-0.283661
ENSG00000010270	STARD3NL	24	41	39	31	28	33	19	37	20	31	32	29	31	65	24	38	26	25	31	29	17.52	17.83	18.72	17.91	17.83	18.88	18.17	20.91	17.9	19.41	16.96	19.66	16.46	16.47	16.83	15.8	16	17.25	17.25	16.75	0.0253039	-0.0638151	0.0825521	0.202635	0.116841	0.213127	0.000876219	-0.0911106
ENSG00000010278	CD9	0	0	0	0	0	0	0	0	0	0	0	0	0	1	2	1	0	0	0	2	0.3	0.56	0.47	0.41	0.34	0.52	0.32	0.48	0.29	0.39	0.47	0.42	0.43	0.97	0.32	0.56	0.39	0.42	0.42	0.4	0.900464	-0.197037	0.612977	0.584963	0.427421	-0.162271	1.17365	0.807355
ENSG00000010282	HHATL	5550	4631	5959	4089	5632	3458	2761	3055	4745	4528	5209	4409	5014	3111	5616	3644	4774	2826	4057	2671	0	0	0	0	0	0	0	0	0	0	0	0	0	0.02	0.04	0.02	0	0	0	0	NA	NA	NA	NA	NA	NA	NA	-1
ENSG00000010292	NCAPD2	245	307	295	435	292	420	181	433	230	362	233	281	283	489	255	342	275	299	231	370	44.26	40.78	45.75	34.68	43.51	35.33	29.97	25.26	44	36.33	49.44	41.12	44.58	29.74	47.77	34.69	45.64	30.9	30.9	33.97	-0.118142	-0.399668	-0.300453	-0.246664	-0.276342	-0.265838	-0.583992	-0.461585
ENSG00000010295	IFFO1	7	30	13	27	17	26	6	36	13	24	16	21	6	25	17	25	20	14	2	26	2.43	3.36	2.82	4.59	2.81	5.34	2.44	4.45	2.65	3.61	2.75	3.26	3.13	5.81	2.7	4.05	3.27	4.07	4.07	2.41	0.467505	0.702799	0.92627	0.866924	0.446006	0.24544	0.892376	0.584963
ENSG00000010310	GIPR	628	509	749	445	642	407	379	432	594	560	546	498	634	421	617	488	515	381	408	358	0.07	0.34	0.13	0.29	0.17	0.34	0.08	0.38	0.15	0.25	0.19	0.25	0.07	0.31	0.18	0.3	0.24	0.2	0.2	0.02	2.28011	1.15754	1	2.24793	0.736966	0.395929	2.14684	0.736966
ENSG00000010318	PHF7	455	245	521	266	504	201	279	261	473	300	432	235	481	258	419	239	440	249	473	279	9.63	8.62	11.06	7.26	9.54	8	7.91	6.87	10.59	8.64	9.97	8.93	10.84	7.74	10.09	8.94	9.47	8.01	8.01	6.57	-0.159848	-0.60731	-0.253989	-0.203368	-0.293599	-0.158933	-0.485959	-0.174579
ENSG00000010319	SEMA3G	2160	2498	2364	3067	2375	2340	1551	2653	1976	2755	2236	2356	2065	2886	2309	2779	2100	2396	1730	2155	4.65	2.77	5.13	2.89	4.99	2.63	3.88	2.77	5.62	3.09	5.26	2.81	5.48	3.16	4.57	2.92	5.39	3.49	3.49	5.08	-0.747345	-0.827889	-0.923977	-0.486171	-0.862963	-0.904493	-0.794251	-0.646226
ENSG00000010322	NISCH	3	5	3	3	6	5	1	4	0	2	0	1	0	8	3	5	1	8	2	3	12.3	15.7	12.96	18.57	13.1	17.07	12.02	15.66	13.08	15.78	15.15	15.69	13.11	19.7	14.02	18.89	14.33	18.71	18.71	10.34	0.352106	0.518908	0.381896	0.381647	0.270735	0.0505276	0.587528	0.430136
ENSG00000010327	STAB1	1	5	1	1	2	1	0	0	0	1	0	0	0	6	2	1	0	0	0	1	0.01	0.03	0.01	0.02	0.03	0.03	0.01	0.02	0	0.01	0	0.01	0	0.05	0.02	0.03	0.01	0.05	0.05	0.01	1.58496	1	0	1	NA	NA	NA	0.584963
ENSG00000010361	FUZ	0	3	1	0	0	0	0	0	0	0	0	0	0	0	0	0	0	0	0	0	0.02	0.1	0.02	0.02	0.03	0.02	0	0	0	0.02	0	0	0	0.13	0.04	0.02	0	0	0	0	2.32193	0	-0.584963	NA	NA	NA	NA	-1
ENSG00000010379	SLC6A13	209	316	238	309	245	247	240	327	255	301	189	258	231	261	251	252	198	267	129	149	0	0.04	0.01	0	0	0	0	0	0	0	0	0	0	0	0	0	0	0	0	0	NA	NA	NA	NA	NA	NA	NA	NA
ENSG00000010404	IDS	0	0	0	0	0	0	0	0	0	1	0	0	0	0	0	0	0	1	1	0	1.16	1.94	1.27	1.82	1.32	1.76	1.81	1.88	1.65	1.68	1.25	1.67	1.43	1.74	1.49	1.67	1.32	2.03	2.03	0.75	0.741932	0.51911	0.415037	0.054743	0.0259952	0.41792	0.283072	0.164536
ENSG00000010438	PRSS3	353	313	352	266	347	233	216	268	246	316	312	285	234	234	314	311	244	221	301	350	0	0	0	0	0	0	0	0	0	0.03	0	0	0	0	0	0	0	0.04	0.04	0.03	NA	NA	NA	NA	NA	NA	NA	NA
ENSG00000010539	ZNF200	8816	8851	9496	9068	9234	7242	7842	10452	7877	10326	7629	8201	9320	8645	8415	9377	7719	7666	7293	8239	2.43	2.38	2.33	1.95	2.31	2.05	2.02	1.91	1.97	2.19	2.56	2.29	1.8	1.93	2.3	2.55	2.01	2.09	2.09	2.18	-0.0299947	-0.256856	-0.172269	-0.0807827	0.152735	-0.160796	0.100604	0.148863
ENSG00000010610	CD4	58	54	69	47	91	39	60	74	41	52	47	67	87	62	67	60	55	58	66	85	99.82	110.66	103.52	109.19	101.29	105.05	120.88	122.71	103.72	117.62	102.8	108.59	117.65	117.34	101.62	126.74	104.77	119.01	119.01	86.71	0.148733	0.0769312	0.0525844	0.0216773	0.181439	0.079051	-0.00380642	0.318688
ENSG00000010626	LRRC23	2805	2282	2904	2121	2845	1841	2016	2210	2292	2550	2294	2077	2324	1819	2346	2025	1893	1907	2465	2583	0.98	1.01	1.12	0.85	1.49	0.84	1.38	1.3	0.81	0.88	0.95	1.32	1.64	1.26	1.21	1.21	1.11	1.34	1.34	1.17	0.0435016	-0.397964	-0.826851	-0.0861566	0.119582	0.474539	-0.380272	0
ENSG00000010671	BTK	0	4	0	0	1	0	0	0	0	0	0	2	3	3	0	2	0	0	1	0	31.63	28.42	31.53	25.44	31.08	26.6	30.95	25.84	30.06	28.93	30.79	27.39	29.22	24.59	28.22	27.26	25.59	29.49	29.49	29.19	-0.154387	-0.309626	-0.22456	-0.260333	-0.0552787	-0.168813	-0.248884	-0.0499324
ENSG00000010704	HFE	1668	1430	1658	1410	1684	1163	929	1096	1358	1405	1358	1217	1649	1074	1607	1182	1468	1018	1522	1145	0	0.04	0	0	0.01	0	0	0	0	0	0	0.02	0.03	0.03	0	0.02	0	0	0	0.01	NA	NA	NA	NA	NA	NA	0	NA
ENSG00000010803	SCMH1	97	108	110	101	122	71	31	41	77	109	82	107	96	57	109	90	77	68	75	72	19.35	18.32	18.52	17.4	18.93	17.29	14.67	13.19	18.32	16.4	18.75	16.51	21.33	14.94	19.89	16.37	20.42	16.2	16.2	18.54	-0.0789141	-0.0899968	-0.130737	-0.153424	-0.159724	-0.18355	-0.513704	-0.280989
ENSG00000010810	FYN	502	513	606	788	678	487	294	453	564	490	629	503	659	517	632	437	480	337	504	434	0.68	0.83	0.74	0.75	0.82	0.63	0.29	0.3	0.62	0.76	0.68	0.87	0.75	0.48	0.81	0.75	0.64	0.65	0.65	0.55	0.287577	0.0193653	-0.380272	0.0489096	0.293731	0.355481	-0.643856	-0.111031
ENSG00000010818	HIVEP2	0	0	0	0	0	0	1	0	0	0	0	0	0	0	0	0	0	0	1	0	2.43	2.74	2.83	4.06	3.18	3.02	1.94	2.27	3.18	2.39	3.62	2.85	3.56	3	3.26	2.53	2.79	2.24	2.24	2.56	0.17322	0.520678	-0.0744782	0.226636	-0.412016	-0.345028	-0.246915	-0.365735
ENSG00000010932	FMO1	1826	1258	1745	1214	1954	930	1436	1429	1541	1366	1703	1273	1217	1095	1862	1282	1367	1086	1753	1340	0	0	0	0	0	0	0.02	0	0	0	0	0	0	0	0	0	0	0	0	0.02	NA	NA	NA	NA	NA	NA	NA	NA
ENSG00000011007	ELOA	2110	1997	2243	1780	2184	1681	1853	2602	1902	2354	1697	2069	1851	1910	1936	1840	2159	1756	1934	1811	17.48	13.29	16.08	12.36	18.12	11.4	18.71	14.18	17.15	13.15	19.4	14.25	12.99	12.56	19.01	14.65	15.68	14.25	14.25	17.62	-0.395364	-0.379589	-0.668549	-0.399952	-0.383146	-0.445095	-0.048565	-0.375858
ENSG00000011009	LYPLA2	1109	1391	1342	1403	1295	1027	637	1218	1007	1455	1123	1146	1366	1300	1224	1279	1119	1002	790	817	53.87	56.3	55.14	48.33	54.02	54.98	64.4	68.88	56.47	60.46	51.56	61.77	52.68	58.46	52.72	56.08	66.08	61.47	61.47	51.85	0.0636529	-0.19018	0.0254133	0.0970245	0.0984963	0.260654	0.150194	0.089136
ENSG00000011021	CLCN6	3363	3500	3557	3532	3613	2700	2860	4158	3085	4045	2959	3223	4297	3123	3315	3377	2947	2682	2689	2729	7	9.7	8.16	9.42	7.92	8.31	5.47	7.97	7.39	9.24	8.44	8.46	9.61	9.84	8.24	9.64	8.47	8.67	8.67	5.24	0.47063	0.207158	0.069348	0.543039	0.322318	0.00341466	0.0341219	0.226389
ENSG00000011028	MRC2	47	34	46	26	36	28	26	30	34	33	38	27	44	30	33	26	25	24	38	38	26.33	30.25	26.81	29.41	27.4	27.08	30.48	33.75	28.08	31.86	27.57	29.51	37.5	29.31	27.68	31.56	27.66	28.79	28.79	22.1	0.200228	0.133536	-0.0169482	0.147025	0.182203	0.0981047	-0.355498	0.189253
ENSG00000011052	NME1-NME2	0	0	0	0	0	0	0	0	0	0	0	0	0	0	0	0	0	0	0	0	1.95	1.56	1.84	1.15	1.45	1.49	1.47	1.29	1.64	1.38	1.88	1.31	2.04	1.5	1.46	1.29	1.25	1.37	1.37	1.66	-0.321928	-0.678072	0.0392594	-0.188445	-0.249028	-0.521166	-0.443607	-0.178597
ENSG00000011083	SLC6A7	69	97	61	70	64	82	34	86	67	104	67	85	73	95	60	104	61	75	65	99	0	0	0	0	0	0	0	0	0	0	0	0	0	0	0	0	0	0	0	0	NA	NA	NA	NA	NA	NA	NA	NA
ENSG00000011105	TSPAN9	724	810	775	922	745	655	456	722	612	794	645	644	577	785	785	807	630	615	709	751	0.52	0.8	0.44	0.56	0.46	0.78	0.35	0.67	0.58	0.78	0.6	0.74	0.61	0.85	0.48	0.93	0.55	0.77	0.77	0.51	0.621488	0.347923	0.76184	0.936806	0.427421	0.302563	0.478654	0.954196
ENSG00000011114	BTBD7	212	159	205	171	219	182	228	280	145	205	170	223	184	200	187	174	198	179	196	199	3.3	4.07	3.4	4.46	3.29	3.82	2.83	3.41	3.24	3.64	3.49	3.43	2.93	4.28	3.81	4.39	3.44	3.84	3.84	3.39	0.302563	0.391509	0.215485	0.26897	0.167945	-0.0250185	0.54671	0.20443
ENSG00000011132	APBA3	211	225	258	216	197	196	163	182	167	234	168	204	198	221	186	168	207	189	227	223	1.95	1.62	1.82	1.68	1.96	2.15	2.86	2.68	1.55	1.9	1.87	2.4	1.89	2.21	1.84	1.92	2.19	2.26	2.26	1.9	-0.26748	-0.115477	0.133483	-0.0937821	0.293731	0.359996	0.22566	0.0614005
ENSG00000011143	MKS1	492	486	503	492	503	396	366	497	364	422	401	441	334	359	406	414	359	347	508	511	2.58	3.04	3.04	2.81	2.34	3.07	2.72	2.31	2.38	2.88	2.45	2.92	2.7	3.24	2.43	2.46	3.04	3.17	3.17	2.92	0.2367	-0.113501	0.39173	-0.235714	0.275107	0.253187	0.263034	0.017702
ENSG00000011198	ABHD5	0	0	0	0	0	0	0	3	0	1	0	2	0	2	0	0	0	0	0	0	3.37	3.67	3.31	3.58	3.33	3.47	3.41	3.53	2.9	2.91	3.27	3.53	2.55	2.95	2.96	3.38	2.95	3.26	3.26	3.65	0.123031	0.113128	0.0594135	0.0498964	0.00496625	0.110378	0.210218	0.191426
ENSG00000011201	ANOS1	848	946	947	1275	962	960	514	940	746	966	758	883	841	1166	846	961	779	726	742	937	0	0	0	0	0	0	0	0.02	0	0.01	0	0.02	0	0.02	0	0	0	0	0	0	NA	NA	NA	NA	NA	NA	NA	NA
ENSG00000011243	AKAP8L	812	743	834	917	800	646	492	768	653	779	718	645	831	704	821	814	652	661	608	660	8.61	10.61	9.26	13.77	9.47	12.49	7.11	9.9	8.81	9.87	9.16	10.49	9.52	14.2	9.17	11.65	9.49	10.11	10.11	7.92	0.30134	0.572444	0.399337	0.477579	0.163908	0.195595	0.576857	0.345336
ENSG00000011258	MBTD1	1805	1333	1751	1287	1782	1203	1273	1452	1474	1400	1348	1337	1437	1085	1583	1139	1166	889	1792	1412	5.83	5.89	5.77	7	5.57	5.94	4.81	5.72	5.45	5.63	6.14	5.42	6.65	6.06	6.29	6.98	5.61	6.51	6.51	4.59	0.0147718	0.278784	0.0927856	0.249978	0.0468787	-0.179946	-0.134037	0.150167
ENSG00000011260	UTP18	2166	2421	2146	2570	2245	2263	1799	2304	1904	2585	1964	2131	2037	2607	2069	2181	1636	1787	1798	1916	34.45	28.1	32.18	26.13	32.95	29.42	33.08	28.74	32.72	26.89	30.62	29.85	30.58	24.83	32.23	25.95	26.68	23.27	23.27	35.92	-0.293934	-0.300457	-0.163481	-0.202899	-0.283103	-0.0367434	-0.300504	-0.31267
ENSG00000011275	RNF216	1401	1423	1557	1808	1393	1423	1183	2057	1225	1555	1286	1289	1373	1547	1297	1337	1101	1261	1399	1868	14.75	18.21	14.07	18.61	14.81	19.74	16.68	16.27	15.08	17.71	15.92	16.97	15.47	21.29	15.03	17.73	13.36	16.69	16.69	12.86	0.304016	0.403456	0.41455	-0.035905	0.231928	0.0921462	0.460703	0.238348
ENSG00000011295	TTC19	11050	8871	10412	8229	10594	7359	7360	6904	9349	9177	9150	8101	9196	7138	10458	7154	10359	6045	12519	8815	11.94	13.39	12.78	16.39	11.5	15.54	13.73	18.18	12.14	13.33	13.04	12.85	13.05	15.81	11.79	13.6	11.25	14.74	14.74	12.52	0.165353	0.358928	0.434353	0.405021	0.134908	-0.0211755	0.276788	0.206043
ENSG00000011304	PTBP1	97	89	97	81	81	66	51	87	61	106	62	107	85	77	76	63	82	60	79	70	82.83	73.43	75.15	65.6	76.93	70.67	75.11	53.67	81.5	69.21	81.63	71.02	76.85	64.15	83.61	64.02	93.09	62.13	62.13	98.55	-0.173784	-0.196077	-0.122448	-0.484889	-0.23582	-0.200874	-0.260596	-0.385153
ENSG00000011332	DPF1	33	38	31	32	34	19	21	19	31	28	21	21	31	16	29	30	47	14	49	36	1.04	1.06	1	0.93	0.84	0.91	0.75	0.97	0.76	1.15	0.79	1.35	1.02	0.99	0.87	0.81	1.06	0.88	0.88	0.89	0.0274807	-0.104697	0.115477	0.371094	0.597563	0.773035	-0.0430687	-0.103093
ENSG00000011347	SYT7	1778	1371	1618	1294	1679	956	1021	1150	1362	1515	1498	1201	1331	1031	1544	1202	1334	924	1594	1163	0.23	0.29	0.2	0.23	0.23	0.17	0.2	0.13	0.25	0.19	0.17	0.17	0.24	0.13	0.21	0.24	0.38	0.13	0.13	0.35	0.334419	0.201634	-0.436099	-0.621488	-0.395929	0	-0.884523	0.192645
ENSG00000011376	LARS2	666	683	791	843	789	543	393	582	682	676	782	607	751	623	904	709	541	582	553	573	7.39	6.3	6.48	5.72	6.76	5.09	5.78	4.96	6.59	6.34	7.41	5.84	6.17	5.14	6.85	5.97	6.65	5.27	5.27	6.96	-0.230223	-0.179979	-0.409358	-0.220729	-0.0557956	-0.343505	-0.263502	-0.198373
ENSG00000011405	PIK3C2A	762	619	727	652	709	604	929	1080	640	686	558	653	709	717	681	580	670	513	561	485	3.73	4.23	4.27	5.03	4.28	3.9	3	3.38	4.45	3.81	5.22	3.98	4.69	4.19	5.41	4.74	3.64	4.47	4.47	3.26	0.181482	0.236322	-0.134137	0.172061	-0.224014	-0.391281	-0.162638	-0.190742
ENSG00000011422	PLAUR	2327	2384	2247	2357	2405	1897	1561	1733	1939	2210	2083	2209	2367	1583	2307	1919	1637	1366	2175	1412	8.82	7.91	8.1	8.03	7.95	8.96	14.64	12.96	8.62	7.99	7.69	8.84	9.15	9.95	8.41	8.02	9.3	8.14	8.14	6.82	-0.157101	-0.0125219	0.172544	-0.17585	-0.109492	0.201063	0.120925	-0.0685036
ENSG00000011426	ANLN	979	971	826	1056	983	882	611	917	834	1035	908	766	716	940	928	1027	941	886	1000	1023	20.02	22.65	18.61	21.57	20.05	20.91	18.28	15.46	19.4	19.13	21.33	22.23	22.7	16.33	21.17	19.71	16.88	16.11	16.11	19.65	0.178069	0.212948	0.0605908	-0.241726	-0.0202198	0.059624	-0.475168	-0.103093
ENSG00000011451	WIZ	438	557	508	747	505	559	290	574	440	556	417	454	419	647	454	634	332	498	395	541	5.03	5.51	4.09	5.77	4.9	5.81	4.28	4.89	4.99	5.35	5.56	4.6	4.1	5.79	5.09	6.3	5.8	6.25	6.25	5.4	0.131494	0.49647	0.245756	0.192224	0.100499	-0.273451	0.497939	0.307686
ENSG00000011454	RABGAP1	0	0	0	0	0	0	0	1	0	0	0	0	0	1	0	0	5	0	4	1	2.95	4.14	3.3	5.35	3.3	4.83	2.66	4.01	3.45	3.77	3.34	3.58	3.15	5.23	3.26	5.1	2.68	4.6	4.6	2.8	0.488916	0.697073	0.549557	0.592176	0.127968	0.100111	0.731459	0.645625
ENSG00000011465	DCN	715	556	828	466	813	373	513	638	618	702	599	583	768	434	658	447	883	396	590	438	0	0	0	0	0	0	0	0	0	0	0	0	0	0	0	0	0.02	0	0	0.02	NA	NA	NA	NA	NA	NA	NA	NA
ENSG00000011478	QPCTL	2141	1576	2181	1465	2228	1290	1517	1504	1797	1933	1842	1581	1881	1209	2102	1264	1682	1113	2062	1444	16.67	14.31	18.59	11.55	18.36	11.14	16.28	15.42	16.76	16.47	16.62	15.9	19.96	12.13	16.36	12.44	24.68	12.66	12.66	14.45	-0.22023	-0.686634	-0.720817	-0.0782979	-0.0251816	-0.0638936	-0.718532	-0.395186
ENSG00000011485	PPP5C	296	252	278	299	308	262	155	237	204	270	203	205	320	247	239	244	201	177	213	290	15.58	12.67	15.28	11.34	15.71	12.03	15.03	11.35	15.21	14.15	15.96	13.46	15.26	10.55	16.32	10.98	14.68	11.11	11.11	15.76	-0.298279	-0.430224	-0.385047	-0.405153	-0.104218	-0.245782	-0.532512	-0.571763
ENSG00000011523	CEP68	370	447	415	533	431	431	292	370	360	402	345	373	337	417	406	394	314	372	384	462	1.77	1.66	1.6	1.9	1.79	2.01	1.26	1.47	1.42	1.63	1.45	1.43	2.13	1.77	1.53	1.74	1.44	1.45	1.45	1.34	-0.0925661	0.247928	0.167236	0.222392	0.198981	-0.0200378	-0.267104	0.185556
ENSG00000011566	MAP4K3	5	5	3	1	9	1	3	3	8	1	6	2	4	0	3	4	7	4	1	8	3.15	4.21	3.4	4.83	3.56	4.7	3.39	3.27	3.57	3.45	3.5	3.72	3.2	4.26	3.69	4.01	3.21	4.35	4.35	3.44	0.418468	0.506488	0.400784	-0.0519946	-0.0493277	0.0879477	0.412782	0.119981
ENSG00000011590	ZBTB32	257	486	318	601	337	522	584	1131	243	616	190	473	341	766	244	500	234	466	263	591	0.09	0.1	0.05	0.02	0.16	0.02	0.08	0.06	0.18	0.02	0.13	0.04	0.08	0	0.06	0.09	0.16	0.1	0.1	0.02	0.152003	-1.32193	-3	-0.415037	-3.16993	-1.70044	NA	0.584963
ENSG00000011600	TYROBP	221	250	299	300	256	244	205	332	204	297	202	251	254	278	199	214	217	229	159	317	14.62	30.53	17.42	36.36	18.57	38.04	45.23	66.72	16.08	35.25	12.86	31.47	21.63	52.24	14.8	33.95	15.96	36.35	36.35	15.71	1.06228	1.06161	1.03454	0.560839	1.13236	1.29109	1.27212	1.19781
ENSG00000011638	TMEM159	0	0	1	0	1	0	0	0	0	0	0	0	0	0	0	0	0	0	0	0	4.46	5.57	5.81	6.44	5	6.31	5.63	6.94	4.79	6.03	4.85	5.92	5.71	6.72	4.28	5.15	5.25	6.33	6.33	3.37	0.320634	0.148523	0.335712	0.301801	0.332132	0.287612	0.23497	0.266962
ENSG00000011677	GABRA3	1638	1511	1730	1684	1743	1306	863	854	1523	1350	1657	1355	1534	908	1748	1198	1057	841	1592	1001	0	0	0.01	0	0.01	0	0	0	0	0	0	0	0	0	0	0	0	0	0	0	NA	NA	NA	NA	NA	NA	NA	NA
ENSG00000012048	BRCA1	1016	1075	1041	1147	1016	1056	756	1360	803	1254	730	1097	1065	1141	811	935	811	906	887	1175	9.08	9.25	9.24	9.93	9.36	9.28	6.51	4.91	9.82	7.53	10.93	8.79	9.48	6.04	10.34	7.93	7.03	6.39	6.39	9.27	0.0267611	0.103901	-0.0123837	-0.406935	-0.383073	-0.314358	-0.650339	-0.382843
ENSG00000012061	ERCC1	8	28	21	72	8	46	5	71	10	19	14	42	10	66	13	25	6	19	14	26	9.4	10.99	9.28	11.29	9.11	12.52	9.53	13.05	8.64	11.68	8.04	11.87	10.99	12.66	8.01	10.33	9	11.5	11.5	8.62	0.225459	0.282849	0.458712	0.453502	0.434937	0.562053	0.204086	0.366966
ENSG00000012124	CD22	5	13	8	13	7	18	2	9	4	8	2	11	10	21	3	12	6	9	2	12	0.07	0.26	0.17	0.64	0.06	0.49	0.06	0.62	0.1	0.16	0.14	0.41	0.09	0.66	0.12	0.25	0.06	0.22	0.22	0.12	1.89308	1.91254	3.02975	3.36923	0.678072	1.5502	2.87447	1.05889
ENSG00000012171	SEMA3B	332	364	392	409	408	298	273	356	327	355	300	321	353	352	381	344	328	302	324	297	0.04	0.13	0.07	0.12	0.06	0.21	0.02	0.08	0.04	0.07	0.02	0.12	0.1	0.23	0.03	0.13	0.06	0.11	0.11	0.02	1.70044	0.777608	1.80735	2	0.807355	2.58496	1.20163	2.11548
ENSG00000012174	MBTPS2	111	102	130	159	118	133	95	132	110	138	133	124	103	139	129	122	121	94	115	119	1.92	2.32	2.18	2.51	2.28	2.2	2.14	2.13	2.19	2.06	2.06	2.17	2.27	2.43	2.34	2.37	2.27	2.39	2.39	1.96	0.273018	0.203359	-0.0515303	-0.00675737	-0.0882865	0.0750507	0.098264	0.0183785
ENSG00000012211	PRICKLE3	0	0	0	1	1	0	0	0	1	0	0	0	1	2	1	0	0	0	0	0	1.57	1.59	1.77	2.39	1.61	2.4	1.83	1.93	1.81	1.96	2.23	2.05	1.62	2.35	1.94	2.06	2.05	1.82	1.82	1.7	0.0182622	0.433261	0.575974	0.0767572	0.114864	-0.12142	0.536667	0.0865877
ENSG00000012223	LTF	1185	1018	1214	1101	1182	804	674	872	1021	1015	1040	913	1000	933	1205	900	1099	764	927	815	0	0	0	0.01	0.01	0	0	0	0.02	0	0	0	0.01	0.03	0.01	0	0	0	0	0	NA	NA	NA	NA	NA	NA	1.58496	NA
ENSG00000012232	EXTL3	0	0	0	0	0	0	0	0	0	0	0	0	0	0	0	0	0	0	1	0	4.69	4.45	4.62	4.63	4.53	4.07	3.63	3.58	4.7	4.04	4.9	4.22	4.41	4.42	5.08	4.25	5.21	4.14	4.14	3.85	-0.0757826	0.00311934	-0.154482	-0.02001	-0.218305	-0.215539	0.00326771	-0.257366
ENSG00000012504	NR1H4	5394	4264	5312	3983	5378	3161	3033	3517	4326	4087	4182	3755	4140	2905	4911	3337	4299	2748	5330	4098	0	0	0	0	0	0	0	0	0	0	0	0	0	0	0	0	0	0	0	0.01	NA	NA	NA	NA	NA	NA	NA	NA
ENSG00000012660	ELOVL5	1	6	3	4	4	5	2	4	10	2	4	1	8	2	1	0	1	2	5	6	72.99	63.71	69.21	57.32	70.5	54.8	55.87	49.35	68.07	55.64	67.35	59.42	62.46	47.13	70.88	53.91	69.74	50.99	50.99	75.74	-0.196179	-0.271942	-0.363447	-0.179024	-0.290897	-0.180729	-0.406287	-0.394826
ENSG00000012779	ALOX5	0	0	0	0	0	0	0	0	0	0	0	0	0	0	0	0	0	0	1	0	0.01	0.09	0.04	0.06	0.05	0.09	0.04	0.06	0.16	0.03	0.07	0.02	0.12	0.03	0.01	0	0.02	0.04	0.04	0.07	3.16993	0.584963	0.847997	0.584963	-2.41504	-1.80735	-2	NA
ENSG00000012817	KDM5D	254	408	300	599	232	418	276	848	210	548	199	361	316	968	225	698	180	684	154	409	0	0	0	0	0	0	0	0	0	0	0	0	0	0	0	0	0	0	0	0.01	NA	NA	NA	NA	NA	NA	NA	NA
ENSG00000012822	CALCOCO1	1429	1433	1585	1678	1465	1390	967	1035	1339	1423	1265	1233	1307	1155	1435	1037	1210	860	1528	1287	1.47	2.61	1.67	3.69	1.3	3.11	2.18	5.1	1.42	3.2	1.37	2.45	2.04	6.73	1.39	4.83	1.25	5.44	5.44	0.94	0.828234	1.14377	1.2584	1.22617	1.17218	0.838606	1.72204	1.79694
ENSG00000012963	UBR7	409	321	364	407	423	278	223	328	319	320	403	306	327	268	389	295	231	258	395	373	21.01	23.27	22.44	26.24	20.87	26.18	19.36	15.78	22.9	21.05	22.14	21.2	21.43	20.36	22.5	18.2	21.33	17.34	17.34	23.59	0.147395	0.225695	0.327034	-0.294982	-0.121527	-0.062591	-0.0738943	-0.305987
ENSG00000012983	MAP4K5	0	3	0	0	0	0	0	0	0	0	0	0	0	2	0	0	0	0	0	0	2.77	2.4	2.37	2.93	2.77	2.41	2.06	2.3	2.51	2.18	3.25	2.42	2.47	2.18	2.81	2.38	1.88	2.4	2.4	2.81	-0.206852	0.306014	-0.200853	0.15899	-0.203359	-0.425433	-0.180183	-0.239609
ENSG00000013016	EHD3	1940	1429	1994	1350	1933	1205	1536	1853	1682	1762	1634	1592	1384	1272	1752	1202	1743	1215	2108	1718	0	0.04	0	0	0	0	0	0	0	0	0	0	0	0.03	0	0	0	0	0	0	NA	NA	NA	NA	NA	NA	NA	NA
ENSG00000013275	PSMC4	3651	4268	4006	3582	3989	2670	3558	4439	3532	5018	3364	3836	3479	3299	3974	4437	3245	3645	2934	2939	39.25	31.93	38.85	29.05	37.89	31.24	42.31	38.88	39.58	35.87	39.35	37.67	31.22	30.85	37.81	29.03	42.28	33.71	33.71	44.79	-0.29778	-0.419376	-0.278423	-0.12197	-0.141994	-0.0629476	-0.0172	-0.381223
ENSG00000013288	MAN2B2	0	0	0	0	0	0	0	0	0	0	0	0	0	0	0	0	0	0	0	0	21.2	27.37	22.4	22.12	22.44	19.87	28.13	26.73	23.85	29.32	23.25	26.05	22.53	22.97	24.62	30.76	22.59	29.03	29.03	17.89	0.368531	-0.0181473	-0.175481	-0.0736497	0.297896	0.164053	0.0279035	0.321225
ENSG00000013293	SLC7A14	0	1	0	0	0	7	0	3	0	0	0	2	0	3	0	2	0	1	2	0	0	0	0	0	0	0	0	0	0	0	0	0	0	0	0	0	0	0	0	0	NA	NA	NA	NA	NA	NA	NA	NA
ENSG00000013297	CLDN11	3257	2352	3082	1996	3224	1901	2426	2874	2746	3026	2449	2641	2640	1969	2760	2178	3037	1852	2579	2322	0	0.01	0	0	0	0.11	0	0.04	0	0	0	0.03	0	0.04	0	0.03	0	0.02	0.02	0.03	NA	NA	NA	NA	NA	NA	NA	NA
ENSG00000013306	SLC25A39	66	246	105	352	72	216	269	636	62	298	51	190	92	484	73	393	54	369	68	298	47.66	38	43.42	31.06	45.7	35.64	48.33	43.61	46.73	44.55	42.65	45.19	43.07	34.54	43.08	38.05	53.27	37.16	37.16	39.63	-0.32678	-0.483302	-0.358697	-0.14826	-0.0689236	0.0834578	-0.318415	-0.179122
ENSG00000013375	PGM3	66	60	79	78	57	63	65	100	52	86	70	61	75	100	83	84	49	61	55	66	4.12	4.01	4.32	4.29	4	3.98	3.25	3.11	4.35	3.9	4.5	4.13	4.16	3.71	4.44	4.25	3.44	3.88	3.88	3.38	-0.0390421	-0.0100537	-0.00723157	-0.0635251	-0.157541	-0.123783	-0.165164	-0.0630968
ENSG00000013392	RWDD2A	676	838	791	1272	778	1085	559	1042	585	804	628	666	942	1209	551	797	459	676	863	1299	0.9	0.91	1.04	1.14	0.76	1.1	1.21	1.42	0.83	1.18	1.14	0.98	1.14	1.64	1.21	1.37	0.8	1.15	1.15	0.79	0.0159415	0.13245	0.533432	0.230884	0.507604	-0.21818	0.524662	0.179169
ENSG00000013441	CLK1	653	634	663	549	722	418	426	422	586	622	597	557	496	403	672	492	534	429	721	542	6.75	9.23	7.6	13.5	7.52	13.87	7.59	10.78	6.79	8.07	7.46	7.77	10.48	14.46	5.86	9.5	5.49	9.25	9.25	9.04	0.451443	0.828888	0.883163	0.506185	0.249157	0.058739	0.464429	0.697027
ENSG00000013503	POLR3B	483	400	602	460	575	300	332	479	450	486	450	416	569	394	532	436	451	350	415	375	7.07	7.58	6.91	6.32	7.57	5.79	6.28	4.74	7.37	6.77	7.69	7.05	5.98	5.23	7.76	6.36	6.93	6.37	6.37	8.19	0.100488	-0.128761	-0.38673	-0.405878	-0.122509	-0.12536	-0.193335	-0.28703
ENSG00000013523	ANGEL1	773	750	775	819	768	633	576	817	643	804	566	662	586	732	683	700	547	620	687	728	3.82	3.49	4.58	3.87	4.4	3.04	3.57	3.93	4.14	3.87	4.23	3.85	5.02	3.73	4.49	4.12	4.28	3.79	3.79	3.45	-0.130346	-0.243014	-0.533432	0.138605	-0.0972972	-0.135799	-0.428512	-0.124071
ENSG00000013561	RNF14	173	164	195	250	164	191	164	323	149	231	123	187	201	235	140	183	133	182	115	173	8	8.57	7.72	9.01	7.7	8.39	8.11	8.76	7.73	8.37	6.97	8.01	6.76	9.08	7.54	8.64	6.78	8.79	8.79	7.46	0.0992952	0.222926	0.123812	0.111229	0.114759	0.200644	0.425669	0.196467
ENSG00000013563	DNASE1L1	1093	1004	1154	944	1276	931	655	611	1042	895	1037	958	1188	715	1099	782	916	552	1042	765	2.16	2.26	2.34	3.32	1.98	3.06	2.79	4.18	2.16	2.9	1.83	2.73	2.8	3.52	1.86	2.73	1.99	3.12	3.12	1.51	0.0652915	0.504675	0.628031	0.583238	0.425022	0.577057	0.330149	0.553598
ENSG00000013573	DDX11	668	506	639	679	555	611	446	689	515	599	450	549	533	544	533	470	484	392	603	603	6.74	6.84	6.85	6.19	7.62	7.36	5.5	3.91	7.47	5.55	7.61	6.91	8.17	5.29	7.23	5.76	6.77	4.67	4.67	6.75	0.0212477	-0.146165	-0.0500852	-0.492263	-0.42862	-0.139211	-0.627068	-0.327927
ENSG00000013583	HEBP1	1	0	0	0	0	1	0	0	0	4	1	0	0	1	0	1	1	1	11	0	10.05	8.41	9.26	10.87	8.09	11.78	9.14	10.75	9.01	9.07	8.06	9.66	8.94	9.82	8.56	8.44	8.73	8.09	8.09	9.53	-0.257018	0.231268	0.542128	0.234071	0.00957545	0.261243	0.135448	-0.0203678
ENSG00000013588	GPRC5A	107	144	85	138	109	114	59	68	90	115	94	108	80	117	94	72	82	68	126	93	0.01	0	0	0	0	0.01	0	0	0	0.03	0.01	0	0	0.01	0	0.01	0.01	0.01	0.01	0.08	NA	NA	NA	NA	NA	NA	NA	NA
ENSG00000013619	MAMLD1	5	0	3	3	2	3	0	2	0	1	2	2	5	4	0	1	0	5	0	8	0.93	1.38	0.71	1.27	0.91	1.26	0.7	0.61	0.91	1	0.97	1.09	0.77	1.21	0.87	0.74	0.85	0.81	0.81	1.15	0.569366	0.838938	0.469485	-0.198546	0.136062	0.168271	0.652077	-0.23349
ENSG00000013725	CD6	5622	5000	5540	4489	5546	4292	3730	4356	4731	5257	4826	5094	4464	3969	5320	4053	4575	3347	5223	3966	0.04	0	0.03	0.03	0.02	0.03	0	0.02	0	0.01	0.02	0.02	0.05	0.04	0	0.01	0	0.06	0.06	0	NA	0	0.584963	NA	NA	0	-0.321928	NA
ENSG00000013810	TACC3	920	953	952	1098	1002	793	555	758	800	957	936	803	969	884	864	830	625	730	746	812	35.44	34.8	33.62	30.09	33.86	34.66	32.01	28.47	34.68	33.33	36.2	37.55	31.37	29.99	35.76	30.5	34.57	28.93	28.93	34.57	-0.0262913	-0.160036	0.0336897	-0.16908	-0.0572826	0.0528232	-0.064904	-0.229537
ENSG00000014123	UFL1	300	219	262	218	253	182	210	239	230	209	243	276	211	175	233	154	243	137	288	265	10.46	11.96	10.42	13.27	11.03	11.55	8.59	8.93	10.58	10.94	12.66	10.67	12.28	12.05	10.48	11.26	8.52	11.38	11.38	8.9	0.193335	0.348813	0.0664601	0.056002	0.0482731	-0.246717	-0.0272774	0.103568
ENSG00000014138	POLA2	1007	1021	1107	1115	1133	916	757	1083	892	1023	901	950	941	1094	986	1074	1030	946	967	1043	2.78	2.24	2.34	2.15	2.27	2.16	2.65	2.3	2.48	1.95	2.68	2.99	2.18	1.94	2.3	1.7	2.7	1.74	1.74	2.8	-0.311586	-0.122172	-0.071661	-0.204358	-0.346866	0.157912	-0.168271	-0.436099
ENSG00000014164	ZC3H3	2331	2575	2490	2839	2307	2566	2186	4152	1944	2959	1922	2731	2115	3059	2046	2665	2270	2366	1658	2327	13.96	15.63	14.78	16.44	15.22	16.27	14.29	15.57	14.38	14.27	14.87	15.4	14.55	18.19	14.58	17.78	17.12	17.99	17.99	14.08	0.163019	0.153564	0.0962459	0.123763	-0.0110783	0.0505257	0.322126	0.286265
ENSG00000014216	CAPN1	16	37	16	35	17	44	13	46	16	39	14	38	11	51	26	61	17	33	9	24	16.02	19.54	16.48	20.75	15.36	22.6	20.46	29.6	15.54	20.46	15.72	21.95	16.21	25.21	15	21.87	18.71	22.3	22.3	11.97	0.286556	0.332395	0.557145	0.532791	0.39682	0.48162	0.637112	0.543991
ENSG00000014257	ACP3	6158	5460	6877	6229	6501	4918	4829	6166	5633	6172	5234	5321	5740	4952	5874	5181	5366	4374	6189	6601	0.19	0.49	0.19	0.45	0.2	0.68	0.21	0.58	0.22	0.47	0.2	0.54	0.15	0.74	0.33	0.88	0.25	0.55	0.55	0.11	1.36678	1.24393	1.76553	1.46566	1.09516	1.43296	2.30256	1.41504
ENSG00000014641	MDH1	577	604	579	748	593	545	376	663	554	602	457	503	554	589	533	576	423	471	578	682	63.67	62.34	68.46	68.5	65.12	65.15	67.98	66.11	67.73	64.2	64.41	64.34	66.17	61.38	64.78	63.95	66.51	62.01	62.01	67.2	-0.0304556	0.000842696	0.000664479	-0.0402418	-0.0772217	-0.00156876	-0.108409	-0.0186041
ENSG00000014824	SLC30A9	36	38	35	45	45	45	28	36	34	30	28	31	31	47	38	32	31	22	49	25	4.14	4.78	4	5.7	4.12	5	3.67	4.93	4.62	4.34	3.9	4.22	4.43	5.06	4.07	4.93	3.63	4.63	4.63	4.35	0.20738	0.510962	0.279284	0.425808	-0.0901978	0.113769	0.191831	0.276559
ENSG00000014914	MTMR11	1470	1431	1717	1528	1589	1318	1077	1469	1315	1557	1260	1297	1398	1251	1386	1372	1220	1142	1473	1648	0.41	0.47	0.38	0.54	0.49	0.65	0.43	0.42	0.45	0.34	0.38	0.41	0.39	0.64	0.46	0.43	0.42	0.34	0.34	0.58	0.197037	0.50696	0.407658	-0.0339473	-0.40439	0.109624	0.714598	-0.0972972
ENSG00000014919	COX15	856	787	937	1019	976	811	763	905	821	936	886	694	1077	1074	859	910	750	746	775	730	14.54	15.63	16.36	16.08	15.23	16.71	14.51	15.07	15.13	15.5	14.84	15.01	15.42	14.84	14.63	16.2	14.47	15.49	15.49	15.3	0.104291	-0.0249053	0.133796	0.0546319	0.0348562	0.0164329	-0.0553117	0.147064
ENSG00000015133	CCDC88C	355	277	298	302	333	276	220	261	284	315	227	276	365	233	310	227	229	226	334	363	3.55	3.61	3.75	4.5	3.93	4.31	4.31	3.9	3.96	3.91	4.38	3.37	4.99	5.35	3.8	4.51	3.73	4.25	4.25	3.38	0.0241798	0.263034	0.133159	-0.144214	-0.0183318	-0.378182	0.100499	0.247128
ENSG00000015153	YAF2	1096	970	1024	1092	1115	867	704	915	953	976	914	782	808	1015	1014	915	674	818	943	962	1.69	1.46	1.37	1.53	1.54	1.68	1.43	1.29	1.57	1.51	1.29	1.54	1.94	1.33	1.57	1.29	1.31	1.48	1.48	1.67	-0.211055	0.159356	0.125531	-0.148644	-0.056216	0.255559	-0.54463	-0.283393
ENSG00000015171	ZMYND11	1135	1129	1182	1470	1155	1238	922	1383	1020	1349	1085	1096	1012	1355	1053	1170	1160	1029	1187	1375	10.62	10.38	9.55	11.25	10.47	10.76	9.29	9.19	10.74	9.51	10.54	8.86	8.73	11.79	10.48	10.58	7.83	10.87	10.87	9.59	-0.0329773	0.236352	0.0394166	-0.0156137	-0.175477	-0.250496	0.43351	0.0137009
ENSG00000015285	WAS	1	0	2	2	0	1	0	1	0	0	0	0	1	0	0	1	0	2	0	0	24.8	27.24	24.87	34.16	24.45	34.66	27.43	31.34	25.92	29.66	28.22	28.01	24.66	35.5	24.54	30.52	30.39	30.83	30.83	27.24	0.135387	0.457901	0.503437	0.192251	0.194453	-0.010776	0.525646	0.31462
ENSG00000015413	DPEP1	1365	976	1267	939	1350	874	1054	1170	1140	1229	1017	1112	1225	886	1148	858	983	801	1227	1071	0.02	0	0.04	0.04	0	0.02	0	0.02	0	0	0	0	0.02	0	0	0.02	0	0.05	0.05	0	NA	0	NA	NA	NA	NA	NA	NA
ENSG00000015475	BID	324	398	360	360	343	296	213	303	301	341	330	261	276	274	354	361	231	234	257	239	15.93	12.58	14.24	11.66	15.27	13.07	16.75	14.16	15.48	14.43	14.13	15.18	15.94	12.4	14.29	11.96	13.76	12.82	12.82	15.04	-0.340614	-0.288381	-0.224441	-0.24234	-0.101334	0.10341	-0.362312	-0.256789
ENSG00000015479	MATR3	0	0	0	0	0	0	0	0	0	0	0	0	0	0	0	0	0	1	1	0	1.39	1.88	1.48	1.64	1.42	1.62	1.24	1.34	1.5	1.47	1.68	1.31	1.32	1.4	1.61	1.84	1.18	1.37	1.37	1.15	0.435648	0.148099	0.190103	0.111893	-0.0291463	-0.358894	0.0848889	0.192645
ENSG00000015520	NPC1L1	659	530	702	447	776	397	512	584	521	635	645	495	651	436	624	543	606	410	475	487	0	0	0	0	0	0	0	0	0	0	0	0	0	0	0	0	0	0.01	0.01	0.01	NA	NA	NA	NA	NA	NA	NA	NA
ENSG00000015532	XYLT2	2	6	9	7	10	2	7	5	1	2	0	8	1	10	9	5	3	2	5	8	6.21	5.52	6.37	4.48	7.09	4.8	6.57	5.71	5.71	6.02	7.24	5.46	6.84	4.93	6.28	6.11	6.85	5.3	5.3	4.7	-0.169925	-0.507795	-0.562751	-0.202403	0.0762727	-0.407089	-0.472409	-0.0395922
ENSG00000015568	RGPD5	0	0	0	2	0	0	0	0	0	2	0	0	1	1	0	0	0	0	0	0	0.01	0.02	0.03	0.03	0.04	0.01	0.03	0.02	0	0.01	0	0.03	0	0.04	0.03	0.02	0.01	0.01	0.01	0.02	1	0	-2	-0.584963	NA	NA	NA	-0.584963
ENSG00000015592	STMN4	1996	1598	1934	1521	2054	1359	1183	1401	1607	1644	1503	1418	1736	1260	1798	1250	1772	1069	1673	1414	0	0	0	0.03	0	0	0	0	0	0.03	0	0	0.02	0.02	0	0	0	0	0	0	NA	NA	NA	NA	NA	NA	0	NA
ENSG00000015676	NUDCD3	0	0	0	0	0	0	0	0	0	0	0	0	0	1	0	0	0	0	0	0	10.41	9.2	9.71	8.44	10.38	9.08	8.4	7.58	9.75	8.63	9.33	8.65	10.09	7.88	10	7.78	11.08	7.64	7.64	9.16	-0.178264	-0.202228	-0.193042	-0.148191	-0.176042	-0.109177	-0.356659	-0.362158
ENSG00000016082	ISL1	1	1	0	1	7	2	0	4	0	0	0	0	2	1	1	1	0	1	1	0	0	0	0	0	0	0	0	0	0	0	0	0	0	0.02	0	0	0	0	0	0	NA	NA	NA	NA	NA	NA	NA	NA
ENSG00000016391	CHDH	0	0	0	0	0	0	0	0	0	0	0	0	1	0	0	0	0	0	0	0	0.01	0.01	0	0.01	0.04	0.02	0	0.03	0	0	0	0	0.01	0.01	0.01	0.01	0	0.01	0.01	0.01	0	NA	-1	NA	NA	NA	0	0
ENSG00000016402	IL20RA	0	0	0	0	0	0	0	0	0	0	0	0	0	0	0	0	0	0	7	0	0	0	0	0	0	0	0	0	0	0	0	0	0.01	0	0	0	0	0	0	0	NA	NA	NA	NA	NA	NA	NA	NA
ENSG00000016490	CLCA1	0	0	0	0	0	0	0	0	0	0	0	0	0	0	0	0	0	0	0	0	0	0	0	0	0	0	0	0	0	0	0	0	0	0	0	0	0	0	0	0.11	NA	NA	NA	NA	NA	NA	NA	NA
ENSG00000016602	CLCA4	1007	1148	1034	1591	1076	983	787	1279	893	1050	825	1035	951	1176	938	1094	768	1344	940	1521	0	0	0	0	0	0	0	0	0	0	0	0	0	0	0	0	0	0	0	0	NA	NA	NA	NA	NA	NA	NA	NA
ENSG00000016864	GLT8D1	1457	1689	1482	1814	1613	1295	951	1766	1172	1618	1223	1349	1284	1411	1232	1554	1180	1262	1420	1635	13.73	17.29	13.58	23.08	14.22	17.18	14.61	18.09	14.16	14.41	13.39	16.51	14.46	19.23	13.64	17.81	12.56	25.13	25.13	13.46	0.332606	0.76516	0.272809	0.308236	0.0252491	0.302184	0.411291	0.384844
ENSG00000017260	ATP2C1	0	0	0	0	0	0	0	0	0	0	0	0	0	0	0	0	0	0	0	0	8.83	11.31	8.65	11.7	9.47	10.06	7.85	11.1	8.26	9.87	8.82	9.56	8.68	10.26	7.97	11.25	8.58	10.49	10.49	9.04	0.357114	0.435736	0.087194	0.499795	0.256908	0.116232	0.241264	0.497273
ENSG00000017427	IGF1	4	1	1	5	1	3	1	0	3	5	1	5	6	4	5	0	3	4	12	2	0	0	0	0	0	0	0	0	0	0	0	0	0	0	0	0	0	0	0	0	NA	NA	NA	NA	NA	NA	NA	NA
ENSG00000017483	SLC38A5	1727	1375	1737	1496	1699	1197	1065	1348	1479	1434	1504	1307	1634	1184	1728	1267	1184	1150	1551	1269	0.05	0.01	0.01	0.07	0.01	0.05	0.02	0	0.04	0.06	0.02	0.08	0.09	0.06	0.07	0	0.05	0.07	0.07	0.16	-2.32193	2.80735	2.32193	NA	0.584963	2	-0.584963	NA
ENSG00000017797	RALBP1	263	292	345	297	285	233	227	342	253	359	243	272	268	249	296	320	209	290	255	308	11.08	9.74	10.73	10.21	10.56	9.84	9.3	8.97	11.04	9.26	11.49	9.81	11.69	9.11	11.83	9.71	9.11	10.12	10.12	10.45	-0.185964	-0.0716672	-0.10188	-0.0521227	-0.253656	-0.228054	-0.359752	-0.284907
ENSG00000018189	RUFY3	1	0	0	0	0	0	0	0	0	0	0	0	0	0	0	0	0	0	0	2	1.44	1.77	1.82	1.73	1.51	1.64	1.7	1.95	1.61	1.98	1.59	1.75	1.64	1.64	1.73	2.1	1.37	2.18	2.18	1.47	0.297681	-0.0731664	0.119147	0.197939	0.29844	0.138328	0	0.279617
ENSG00000018236	CNTN1	9	4	6	5	2	1	4	3	2	6	7	0	6	0	5	1	5	3	0	4	0.01	0	0	0	0	0	0	0	0	0	0	0	0	0	0	0	0	0	0	0	NA	NA	NA	NA	NA	NA	NA	NA
ENSG00000018280	SLC11A1	5	1	2	3	2	0	0	2	2	4	0	3	1	4	1	1	0	1	0	4	0.05	0.03	0.03	0.03	0.01	0.01	0.03	0.02	0.01	0.04	0.05	0	0.04	0	0.03	0.01	0.04	0.02	0.02	0	-0.736966	0	0	-0.584963	2	NA	NA	-1.58496
ENSG00000018408	WWTR1	4592	3984	4426	4035	4548	2992	2889	3203	3866	3598	4141	3239	3262	2838	4551	3533	3440	2852	4358	3600	0.03	0.01	0.01	0.02	0.01	0	0	0.01	0.01	0.02	0	0.02	0.01	0.03	0.01	0.01	0	0.01	0.01	0	-1.58496	1	NA	NA	1	NA	1.58496	0
ENSG00000018510	AGPS	0	0	0	0	0	0	0	0	0	0	0	0	0	0	0	0	0	0	0	0	26.77	25.65	24.84	25.02	25.69	22.35	22.93	19.36	26.21	21.1	28.73	22.08	21.2	19.84	28.3	24.59	24.04	22.8	22.8	26.68	-0.0616583	0.0104166	-0.200932	-0.244157	-0.312874	-0.379818	-0.0956522	-0.20273
ENSG00000018607	ZNF806	372	407	416	448	421	352	259	391	434	401	388	340	346	357	357	344	368	299	510	579	0	0	0	0	0	0	0	0	0	0	0	0	0	0	0	0	0	0	0	0	NA	NA	NA	NA	NA	NA	NA	NA
ENSG00000018610	CXorf56	0	0	0	0	0	0	0	0	0	0	0	0	0	0	0	0	0	0	0	0	7.44	8.98	8.01	9.52	8.15	9.01	7.05	8.11	10.09	8.06	9.23	7.95	7.71	8.56	7.61	8.21	8.82	8.2	8.2	10.71	0.271413	0.249159	0.144727	0.202079	-0.324074	-0.215376	0.15088	0.109486
ENSG00000018625	ATP1A2	931	655	930	658	887	547	533	595	816	631	740	584	736	507	811	628	766	549	947	902	0	0	0	0	0	0	0	0	0	0	0	0	0	0	0	0	0	0	0	0	NA	NA	NA	NA	NA	NA	NA	NA
ENSG00000018699	TTC27	0	0	0	1	1	1	0	0	4	0	1	1	0	0	0	2	0	0	0	3	13.95	10.84	13.42	10.49	12.88	10.5	10.87	9.25	14.22	9.51	13.2	10.23	12.3	9.11	12.96	11.23	13.76	11.28	11.28	14.9	-0.3639	-0.35537	-0.294743	-0.232827	-0.580404	-0.367732	-0.433135	-0.206708
ENSG00000018869	ZNF582	27	19	27	42	31	27	6	6	18	22	17	22	12	31	20	14	11	15	23	23	0	0	0	0.02	0.01	0.02	0	0	0.07	0	0.02	0.02	0	0	0	0.04	0	0	0	0	NA	NA	1	NA	NA	0	NA	NA
ENSG00000019102	VSIG2	51	68	68	87	92	65	37	91	68	67	49	66	49	78	57	78	65	40	27	40	0.96	0.75	0.93	1.59	1.07	1.23	0.29	0.22	0.75	0.79	0.72	0.92	0.48	1.33	0.76	0.6	0.47	0.73	0.73	0.86	-0.356144	0.773724	0.201048	-0.398549	0.0749621	0.353637	1.47032	-0.341037
ENSG00000019144	PHLDB1	91	146	147	378	119	267	312	451	70	121	77	148	172	324	105	127	59	87	65	103	0.12	0.18	0.16	0.22	0.21	0.2	0.12	0.22	0.19	0.16	0.14	0.18	0.13	0.22	0.14	0.22	0.19	0.13	0.13	0.07	0.584963	0.459432	-0.0703893	0.874469	-0.247928	0.36257	0.758992	0.652077
ENSG00000019169	MARCO	0	1	0	0	0	0	0	0	0	0	0	0	0	0	0	0	0	0	0	1	2.26	4	3.51	9.98	2.86	8.49	10.54	11.61	2.02	3.02	2.27	4.3	4.76	9.64	2.78	3.76	1.76	2.96	2.96	1.69	0.823677	1.50757	1.56975	0.139493	0.580193	0.921644	1.01807	0.435648
ENSG00000019186	CYP24A1	83	112	48	136	76	104	60	102	49	120	47	115	36	85	64	123	72	90	52	97	0	0.01	0	0	0	0	0	0	0	0	0	0	0	0	0	0	0	0	0	0	NA	NA	NA	NA	NA	NA	NA	NA
ENSG00000019485	PRDM11	0	0	0	0	0	0	0	0	0	0	0	0	0	0	0	0	0	0	0	0	0.31	0.46	0.17	0.54	0.27	0.49	0.3	0.39	0.21	0.45	0.21	0.5	0.15	0.38	0.25	0.54	0.32	0.46	0.46	0.2	0.569366	1.66742	0.859822	0.378512	1.09954	1.25154	1.34104	1.11103
ENSG00000019505	SYT13	0	0	2	0	0	0	0	1	0	0	0	0	0	0	1	2	1	3	0	0	0	0	0	0	0	0	0	0	0	0	0	0	0	0	0	0	0	0	0	0	NA	NA	NA	NA	NA	NA	NA	NA
ENSG00000019549	SNAI2	3084	3555	3254	3099	3130	2331	2453	3750	2766	4394	2694	3674	2603	3475	3064	3851	3069	3617	2410	3504	0	0	0.03	0	0	0	0	0.02	0	0	0	0	0	0	0.02	0.04	0.02	0.06	0.06	0	NA	NA	NA	NA	NA	NA	NA	1
ENSG00000019991	HGF	374	333	416	372	466	287	231	350	340	340	370	276	352	279	362	303	280	257	324	258	0	0.01	0.01	0	0.01	0.01	0	0	0	0	0	0	0	0	0	0.01	0	0	0	0.02	NA	NA	0	NA	NA	NA	NA	NA
ENSG00000019995	ZRANB1	1430	1163	1223	1080	1377	862	1069	1343	1116	1303	1197	1046	989	941	1274	1135	1302	949	1280	1090	3.22	3.17	3.45	3.41	3.89	3.17	2.71	3.12	3.4	2.94	3.79	2.78	3.38	2.88	3.32	3.11	2.89	3.03	3.03	2.93	-0.0225778	-0.0168246	-0.295287	0.203253	-0.209719	-0.447113	-0.230954	-0.0942687
ENSG00000020129	NCDN	6413	5212	6646	5423	6623	4214	4188	4917	5670	5611	5830	4579	7123	4446	6739	5332	6178	4364	4638	3785	15.01	13.48	12.36	12.05	14	11.59	15.27	14.61	13.62	13.76	14.95	12.84	11.57	11.84	14.26	14.22	16.38	13.65	13.65	14.1	-0.155103	-0.0366456	-0.272546	-0.0637439	0.0147538	-0.2195	0.0332802	-0.00405252
ENSG00000020181	ADGRA2	0	0	0	1	0	0	0	0	0	0	0	0	0	0	0	0	0	0	0	0	46.71	41.92	46.61	42.01	46.73	39.32	41.53	37.14	48.03	41.11	50.54	39	57.84	38.82	52.35	46.36	53.94	43.58	43.58	35.47	-0.156093	-0.149907	-0.249086	-0.16118	-0.224446	-0.373952	-0.575267	-0.175309
ENSG00000020219	CCT8L1P	304	366	305	455	350	379	181	290	271	399	301	309	259	378	317	305	295	264	263	407	0	0	0	0.03	0	0	0	0	0	0	0	0	0	0	0	0	0	0	0	0	NA	NA	NA	NA	NA	NA	NA	NA
ENSG00000020256	ZFP64	140	127	108	168	121	109	92	109	103	149	109	108	117	107	118	94	101	124	139	148	2.31	3.07	2.23	3.68	2.58	3.69	1.87	2.29	2.39	3.05	2.72	2.75	2.19	3.44	2.57	2.77	2.69	2.75	2.75	2.1	0.410346	0.722662	0.51625	0.292309	0.351799	0.015825	0.651478	0.108118
ENSG00000020426	MNAT1	0	3	1	3	0	2	0	0	0	2	1	3	4	1	1	2	2	0	0	3	1.86	1.87	1.38	2.38	1.56	1.86	1.67	1.5	1.59	1.99	1.73	1.68	1.74	1.71	1.67	1.49	1.61	2.26	2.26	1.94	0.00773565	0.786293	0.253757	-0.154886	0.323742	-0.0423108	-0.025091	-0.164536
ENSG00000020577	SAMD4A	3195	2911	2928	3188	3001	2465	3014	3537	2754	2957	2849	2592	2606	2767	3157	2833	3006	2442	2813	2700	0	0.01	0	0.01	0	0.01	0	0	0	0.01	0	0.01	0.02	0.01	0	0.01	0.01	0	0	0	NA	NA	NA	NA	NA	NA	-1	NA
ENSG00000020633	RUNX3	532	644	548	808	564	656	331	447	451	563	535	498	514	615	537	577	347	477	551	648	33.49	33.69	29.55	35.54	30.48	33.1	43.01	38.45	33.57	31.18	35.54	31.77	30.46	34.77	35.3	35.45	37.77	35.1	35.1	30.97	0.00859005	0.266286	0.118968	-0.161689	-0.106552	-0.161779	0.190927	0.00611744
ENSG00000020922	MRE11	0	0	1	0	0	2	3	0	0	0	0	0	0	3	0	2	0	0	0	0	3.58	4.78	3.55	5.78	3.67	5.65	3.03	3.12	3.53	3.81	4.28	3.92	3.85	4.96	3.85	4.63	2.8	4.4	4.4	3.89	0.417051	0.70325	0.622471	0.0422282	0.110123	-0.126757	0.365482	0.266154
ENSG00000021300	PLEKHB1	3446	3527	3797	4154	3795	3351	3621	5399	3012	4121	2720	3529	4158	3991	3221	3774	2629	3636	3860	5240	0	0	0.01	0	0	0.03	0.04	0	0	0	0	0	0	0.04	0	0.02	0	0	0	0	NA	NA	NA	NA	NA	NA	NA	NA
ENSG00000021355	SERPINB1	0	0	1	1	0	0	0	0	0	0	0	0	0	0	0	0	0	0	0	0	58.35	65.95	61.91	74.81	62.26	72.7	83.47	94.8	59.31	70.2	54.82	69.88	78.5	81.02	58.17	76.29	53.37	84.42	84.42	68.64	0.17664	0.273059	0.22365	0.183629	0.243196	0.350177	0.0455854	0.391219
ENSG00000021461	CYP3A43	0	0	0	0	0	0	0	0	0	0	1	0	0	0	0	1	2	0	0	3	0	0	0.02	0.02	0	0	0	0	0	0	0	0	0	0	0	0	0	0	0	0	NA	0	NA	NA	NA	NA	NA	NA
ENSG00000021488	SLC7A9	1230	1156	1185	1265	1250	977	877	1231	1051	1129	1091	1059	912	1082	1194	1136	864	1042	1191	1329	0	0	0	0	0	0	0	0	0	0	0.02	0	0	0	0	0.02	0.05	0	0	0	NA	NA	NA	NA	NA	NA	NA	NA
ENSG00000021574	SPAST	3	1	1	3	4	0	0	0	1	3	0	1	3	3	1	0	0	0	0	1	6.69	6.95	6.21	7.32	6.59	6.81	6.5	6.95	6.65	6.18	7.07	6.74	5.53	7.06	6.93	7.38	5.64	7.78	7.78	6.81	0.0550068	0.23725	0.0473763	0.0965733	-0.105748	-0.0689616	0.352389	0.0907655
ENSG00000021645	NRXN3	1136	1166	1185	1170	1248	1008	1074	1340	1065	1398	1115	1204	1245	1129	1172	1157	1085	924	898	914	0.01	0	0	0.01	0.01	0	0	0	0	0.01	0	0	0.01	0.01	0	0	0	0	0	0	NA	NA	NA	NA	NA	NA	0	NA
ENSG00000021762	OSBPL5	2380	2369	2337	2450	2479	1848	1489	1837	2146	2222	2175	1948	1934	1967	2401	2095	1695	1710	2451	2208	7.84	8.89	7.88	8.59	8.35	8.92	10.09	9.59	8.55	9.71	9.16	9.72	9.58	9.34	8.63	9.54	8.98	8.75	8.75	6.51	0.18133	0.124463	0.0952675	-0.0733235	0.183547	0.0856087	-0.0366031	0.144629
ENSG00000021776	AQR	3	2	0	6	3	8	0	6	0	29	2	20	0	25	0	19	0	8	4	8	9.14	10.05	8.64	10.01	9.23	9.09	7.79	7.32	9.59	8.59	9.94	8.75	8.28	9.06	9.84	9.61	7.81	9.01	9.01	9.89	0.136929	0.212339	-0.0220504	-0.0897797	-0.158873	-0.183963	0.12988	-0.0341219
ENSG00000021826	CPS1	0	6	1	1	2	4	0	3	0	1	0	2	0	2	0	8	0	1	0	5	0.01	0.01	0	0.03	0.01	0.05	0	0.03	0	0.14	0.01	0.11	0	0.14	0	0.11	0	0.05	0.05	0.02	0	NA	2.32193	NA	NA	3.45943	NA	NA
ENSG00000021852	C8B	5	10	2	3	9	5	3	3	2	6	3	9	6	4	6	5	7	8	8	6	0	0.13	0.02	0.02	0.04	0.1	0	0.06	0	0.02	0	0.04	0	0.05	0	0.18	0	0.03	0.03	0	NA	0	1.32193	NA	NA	NA	NA	NA
ENSG00000022267	FHL1	2116	1939	2172	2021	2057	1676	1598	2306	1779	2098	1660	1813	1727	1749	1777	1708	1551	1578	1965	1834	0.04	0.1	0.02	0.03	0.08	0.06	0.04	0.03	0.02	0.05	0.03	0.09	0.06	0.04	0.06	0.05	0.07	0.1	0.1	0.07	1.32193	0.584963	-0.415037	-0.415037	1.32193	1.58496	-0.584963	-0.263034
ENSG00000022277	RTF2	0	0	0	0	0	0	0	0	0	0	0	0	0	0	0	0	0	0	0	0	26.87	27.19	26.56	27.29	25.31	27.27	27.63	30.37	26.27	26.8	25.09	26.92	24.45	26.63	24.07	25.89	23.61	27.48	27.48	26.2	0.0170798	0.0391172	0.107607	0.136411	0.0288168	0.101566	0.123218	0.105159
ENSG00000022355	GABRA1	3	2	0	1	0	5	0	0	0	8	0	7	1	8	0	1	0	2	2	5	0	0	0	0	0	0	0	0	0	0	0	0	0	0	0	0	0	0	0	0	NA	NA	NA	NA	NA	NA	NA	NA
ENSG00000022556	NLRP2	1182	1471	1232	1755	1175	1462	990	1908	1076	1528	1103	1344	965	1612	1190	1445	1170	1279	1066	1369	0.02	0.02	0	0.01	0	0.05	0	0	0	0.07	0	0.07	0.01	0.08	0	0.01	0	0.02	0.02	0.02	0	NA	NA	NA	NA	NA	3	NA
ENSG00000022567	SLC45A4	2175	2061	2259	2403	2239	2045	1275	2191	1861	2190	1880	1828	2028	2049	2008	1750	1996	1456	1886	1939	7.08	9.74	7.11	11.19	6.82	11.23	8.08	11.86	7.5	9.21	7.87	9.42	6.45	11.58	7.61	10.34	8.41	10.51	10.51	6.71	0.460172	0.654289	0.719514	0.553677	0.296311	0.259363	0.844264	0.442268
ENSG00000022840	RNF10	236	217	256	216	207	201	126	208	193	234	185	197	196	206	205	194	143	154	197	199	19.02	19.9	19.02	22.35	18.97	22.91	15.18	19.87	18.93	19.27	19.57	18.69	19.77	21.48	18.73	18.27	20.92	17.46	17.46	17.32	0.0652512	0.232758	0.272258	0.38842	0.0256822	-0.0663772	0.119681	-0.0358743
ENSG00000022976	ZNF839	1412	1330	1469	1332	1416	1261	966	1287	1210	1365	1185	1160	1226	1181	1315	1058	988	908	1661	1547	2.18	2.21	2.28	2.12	1.85	2.38	1.58	1.99	2.07	2.17	2.03	2.13	2.02	2.28	2.02	2.14	1.58	1.95	1.95	1.91	0.0197182	-0.10497	0.363436	0.332844	0.0680643	0.0693737	0.174679	0.0832555
ENSG00000023041	ZDHHC6	1101	1316	1137	1294	1190	965	727	930	907	1150	1016	1056	1081	1009	1142	1242	901	929	965	1004	19.44	20.22	19.47	19.5	18.88	22.24	18.1	18.37	19.37	18.9	19.41	18.67	18.82	19.49	19.31	17.39	16.3	17.14	17.14	24.01	0.0567548	0.00222124	0.236298	0.0213619	-0.0354377	-0.0560782	0.0504675	-0.15109
ENSG00000023171	GRAMD1B	5780	5008	6166	4310	6143	3833	5486	6030	5050	6012	4982	5384	5157	4055	5572	4534	5971	4018	4466	3922	3.8	5.02	3.78	4.75	3.98	4.27	3.42	3.33	3.64	3.99	4.17	4.26	4.16	4.18	4.21	5.12	3.73	4.4	4.4	3.5	0.401688	0.329541	0.101468	-0.0384741	0.13245	0.030806	0.00691941	0.282324
ENSG00000023191	RNH1	3334	2963	3292	2981	3405	2325	2187	2824	2904	2974	2893	2672	2967	2358	3289	2784	2522	2210	2838	2391	40.44	38.69	41.54	32.07	41.64	34.36	52.26	43.75	41.09	42.32	41.49	44.05	40.23	34.01	41.58	37.87	50.08	38.55	38.55	32.81	-0.0638223	-0.373277	-0.27724	-0.256424	0.0425523	0.0863784	-0.242313	-0.134834
ENSG00000023228	NDUFS1	1077	1286	1181	2027	1235	1253	686	1257	1105	1368	1178	1125	1296	1423	1233	1405	674	1193	805	1147	14.13	13.87	13.43	13.44	13.98	12.62	12.62	12.41	14.31	12.68	14.59	13.24	14.02	11.98	14.87	14.09	12.81	12.84	12.84	12.63	-0.0267937	0.00107383	-0.147652	-0.0242088	-0.174469	-0.140077	-0.226858	-0.077733
ENSG00000023287	RB1CC1	1662	1668	1710	1454	1735	1197	1405	1770	1295	1701	1301	1540	1141	1330	1495	1544	1119	1332	1440	1619	7.3	9.62	7.71	14.61	8.11	10.88	6.33	8.83	8.71	9.33	9.5	8.92	9.79	11.56	8.91	11.37	5.48	11.09	11.09	5.73	0.39814	0.922153	0.423905	0.480208	0.0992044	-0.0908838	0.239761	0.351735
ENSG00000023318	ERP44	2694	4012	3050	4741	2883	3800	2819	6648	2281	4150	2307	3703	2818	4445	2526	4041	2087	3258	2251	3698	17.84	19.76	17.67	16.59	18.04	16.46	20.53	19.7	16.16	18.36	16.62	19.33	13.65	17.11	17.11	19.78	14.4	19.6	19.6	16.23	0.147467	-0.0909882	-0.132235	-0.059538	0.184139	0.217921	0.325939	0.209203
ENSG00000023330	ALAS1	14	24	10	39	19	45	15	28	13	22	10	17	18	35	17	20	13	27	10	17	54.81	90.13	59.75	102.58	56.82	99.05	78.08	140.25	53.97	84.94	55.86	88.1	63.92	108.42	54.81	98.15	50.9	90.89	90.89	48.09	0.717568	0.779739	0.801758	0.844976	0.654286	0.657326	0.762292	0.840549
ENSG00000023445	BIRC3	477	512	486	599	505	388	281	401	463	483	515	386	442	445	523	547	354	441	413	426	0.1	0.18	0.07	0.28	0.13	0.4	0.14	0.2	0.1	0.15	0.08	0.14	0.14	0.29	0.12	0.16	0.11	0.25	0.25	0.07	0.847997	2	1.62149	0.514573	0.584963	0.807355	1.05063	0.415037
ENSG00000023516	AKAP11	711	692	735	615	802	509	576	655	635	671	652	575	547	507	746	597	572	474	1025	912	2.48	2.94	2.44	3.32	2.55	2.59	1.99	2.16	2.8	2.53	3.19	2.35	2.56	2.78	2.9	3.4	2.21	3.15	3.15	2.26	0.245476	0.444302	0.0224549	0.118263	-0.146289	-0.440896	0.118941	0.229482
ENSG00000023572	GLRX2	158	116	158	150	157	114	136	118	147	161	125	132	232	112	163	99	123	81	151	162	5.91	6.35	5.88	5.43	6.46	5.42	6.52	5.64	6.14	5.61	6.45	5.59	5.07	5.05	6.61	5.92	5.7	5.4	5.4	8.94	0.103598	-0.114864	-0.253241	-0.209177	-0.130238	-0.206451	-0.00570236	-0.159053
ENSG00000023608	SNAPC1	823	786	808	931	696	774	463	729	606	818	607	663	676	704	652	580	609	566	719	694	3.14	2.55	3.03	3.17	3.03	2.91	3.68	2.43	3.4	3.22	2.96	3.07	5.15	2.67	3.46	2.35	2.93	2.21	2.21	3.16	-0.300267	0.065165	-0.0582986	-0.598749	-0.0784741	0.0526415	-0.947733	-0.558111
ENSG00000023697	DERA	2631	2013	2719	2068	2806	1722	1771	2307	2236	2215	2075	2054	2155	1642	2350	1709	2267	1560	3140	2602	15.1	15.92	14.27	18.16	12.37	18.19	11.56	13.87	12.93	15.09	13.25	14.22	13.82	15.48	12.76	12.7	13.39	14.23	14.23	13.85	0.0762918	0.347779	0.5563	0.262826	0.222871	0.101929	0.163648	-0.00679983
ENSG00000023734	STRAP	82	92	79	90	82	75	25	47	69	67	68	82	83	77	67	60	74	60	65	95	61.29	51.78	60.98	51.23	63.32	51.39	56.16	55.72	60.57	51.91	57.52	55.95	55.97	45.85	58.38	47.52	63.3	49.83	49.83	76.81	-0.243257	-0.251347	-0.301174	-0.0113477	-0.222591	-0.0399255	-0.287732	-0.296939
ENSG00000023839	ABCC2	1300	1216	1422	1436	1508	1284	982	1490	1218	1494	1227	1141	1459	1578	1244	1439	1104	1214	1169	1393	0.54	0.67	0.5	0.63	0.52	0.63	0.22	0.32	0.53	0.44	0.53	0.63	0.61	0.61	0.47	0.47	0.58	0.54	0.54	0.45	0.311202	0.333424	0.27684	0.540568	-0.268489	0.249359	0	0
ENSG00000023892	DEF6	636	505	607	465	687	471	483	666	501	676	518	547	494	462	507	421	535	340	585	464	26.01	26.86	27.39	30.55	29.23	32.91	26.75	30.91	28.34	30.07	29.21	26.69	32.54	37.85	26.54	34.37	26.48	33.3	33.3	24.56	0.0463929	0.157523	0.171076	0.208535	0.0854851	-0.130163	0.218079	0.372981
ENSG00000023902	PLEKHO1	1004	1797	899	2185	940	1690	742	1929	806	1822	790	1561	834	1637	850	1474	762	1279	1392	1946	4.95	4.34	4.55	3.85	5.18	4.7	5.12	5.38	4.53	5.29	4.8	4.98	4.29	4.31	4.21	3.91	4.99	3.63	3.63	4.78	-0.189733	-0.241008	-0.140291	0.0714624	0.223757	0.0531113	0.00671022	-0.106652
ENSG00000023909	GCLM	956	1215	1066	1493	1081	1061	681	1124	892	1135	954	918	995	1264	973	1239	684	1008	953	1152	9.55	18.87	8.23	22.1	8.66	20.59	9.61	19.02	8.91	17.43	8.94	17.36	8.84	18.66	8.62	16.73	8.69	16.68	16.68	13.9	0.982522	1.42508	1.2495	0.984909	0.968075	0.95742	1.07783	0.956678
ENSG00000024048	UBR2	118	157	165	193	123	142	128	260	112	166	113	156	129	184	109	214	101	152	103	174	5.58	7.83	5.99	9.27	6.11	7.93	5.41	6.8	6.05	6.66	6.63	6.27	6.47	8.84	6.06	8.63	4.79	8.07	8.07	5.84	0.488747	0.630013	0.376148	0.329906	0.138587	-0.0805434	0.450281	0.510043
ENSG00000024422	EHD2	538	523	542	379	551	360	244	254	470	492	451	547	440	262	531	379	397	276	470	361	1.58	2.33	2.13	2.76	1.6	2.44	2.34	3.62	1.75	2.24	1.81	2.45	1.93	2.96	1.56	3.43	1.63	2.8	2.8	1.45	0.560405	0.373815	0.608809	0.629481	0.356144	0.436792	0.616996	1.13666
ENSG00000024526	DEPDC1	320	336	386	465	346	405	258	510	239	378	305	351	339	423	260	324	236	328	319	397	4.7	5.05	4.56	3.52	4.66	4.03	2.9	2.3	4.78	4.33	4.69	5.59	4.29	2.74	4.95	3.95	4.16	3.31	3.31	4.31	0.103623	-0.373458	-0.20955	-0.334419	-0.142644	0.25326	-0.646802	-0.325576
ENSG00000024862	CCDC28A	1080	1402	1280	1598	1230	1221	917	1370	977	1331	966	1051	989	1210	1106	1169	985	954	1094	1261	10.96	12.7	12.72	16.93	11.48	17.76	12.03	18.11	9.52	13.02	12.43	14.05	12.94	17.36	9.49	13.24	9.69	15.4	15.4	11.47	0.212581	0.412483	0.629509	0.59015	0.451696	0.176744	0.423929	0.480423
ENSG00000025039	RRAGD	244	210	238	197	278	182	158	182	192	272	176	151	206	181	230	153	195	118	201	228	10.94	15.68	12.48	17.21	12.07	15.84	12.64	14.39	11.51	13.56	11.64	12.45	11.17	14.69	11.95	14.13	11.96	13.25	13.25	11.63	0.519313	0.463629	0.392147	0.18707	0.236469	0.0970547	0.395205	0.241751
ENSG00000025156	HSF2	1021	1006	1049	1229	1088	828	651	848	984	945	921	922	986	942	986	952	777	803	902	929	4.67	4.44	4.38	4.01	5.15	4.46	4.12	3.61	4.27	5.24	4.01	3.38	4.39	4.15	4.69	3.49	4.47	3.1	3.1	4.04	-0.0728629	-0.127329	-0.207529	-0.190645	0.295331	-0.246579	-0.0811096	-0.426361
ENSG00000025293	PHF20	34	18	26	35	30	37	16	29	33	19	24	26	22	17	33	10	21	13	25	35	6.29	6.85	6.22	8.06	6.5	6.54	5.46	5.42	7.05	5.86	6.76	6.64	6.77	6.96	6.48	7	5.74	6.79	6.79	5.84	0.123044	0.373865	0.00885092	-0.0106081	-0.266723	-0.02584	0.0399315	0.111361
ENSG00000025423	HSD17B6	74	66	78	74	86	68	58	86	77	68	63	62	81	76	78	67	49	47	71	74	0.77	0.45	0.57	0.85	0.66	1.08	0.49	0.68	0.87	0.43	0.65	0.69	0.56	0.46	0.8	0.27	0.57	0.4	0.4	0.6	-0.774933	0.576501	0.710493	0.472753	-1.01668	0.0861566	-0.283793	-1.56704
ENSG00000025434	NR1H3	792	684	774	572	798	578	1105	1428	657	903	606	728	688	755	654	797	681	655	586	629	0.84	0.83	0.85	0.9	0.95	0.99	0.9	1.01	1.02	0.78	0.85	0.83	1.03	1.04	0.95	0.91	0.67	0.73	0.73	0.85	-0.017278	0.0824622	0.059501	0.166358	-0.387023	-0.0343515	0.0139392	-0.062061
ENSG00000025708	TYMP	1464	1141	1365	1080	1442	1115	980	1079	1215	1320	1161	1208	1249	918	1307	801	1365	702	1260	888	11.35	10.82	10.68	8.72	11.08	10.61	21.56	21.22	10.95	13.02	10.34	12.2	10.99	12.97	10	13.64	11.7	12.87	12.87	8.82	-0.0689918	-0.292512	-0.0625332	-0.0229325	0.249799	0.238645	0.238987	0.447844
ENSG00000025770	NCAPH2	1567	1103	1628	1047	1666	957	1043	1017	1436	1383	1355	1099	1418	815	1407	945	1236	741	1400	948	16.94	14.58	15.21	13.29	16.16	16.53	15.44	12.95	16.35	15.37	15.99	16.35	16.11	12.73	16.13	11.06	18.93	11.14	11.14	15.31	-0.216443	-0.194679	0.0326595	-0.253721	-0.0891735	0.0321207	-0.339724	-0.544395
ENSG00000025772	TOMM34	2444	2633	2475	2960	2627	2260	1541	2131	2157	2495	2252	2177	2157	2243	2683	2403	1620	2067	2531	2823	40.98	31.85	40.99	29.12	42.21	32.06	37.13	27.58	43.67	36.39	42.17	33.61	41.34	25.55	39.24	29.5	38.75	26.57	26.57	38.45	-0.363627	-0.493262	-0.39681	-0.428963	-0.2631	-0.327326	-0.694215	-0.41161
ENSG00000025796	SEC63	2043	1734	2058	1967	2103	1530	1400	1729	1675	1756	1802	1618	1872	1711	1826	1722	1806	1434	1907	1965	14.65	17.43	14.29	18.87	15.26	17.36	12.58	13.25	15.04	15.05	16.07	15.26	14.42	16.12	17.16	17.2	11.64	16.99	16.99	15.93	0.250672	0.401089	0.186012	0.0748604	0.00095892	-0.074615	0.160781	0.00335901
ENSG00000025800	KPNA6	8134	8023	8068	12081	7343	9155	8074	10709	6309	8703	6201	7767	8783	10408	7053	7237	7414	6071	5608	6781	14.14	13.25	13.71	14.47	14.1	13.56	13.19	12.41	13.48	12.22	14.84	13.09	14.44	14.19	13.48	14.22	14.98	13.6	13.6	13.86	-0.0937898	0.0778364	-0.056338	-0.0879414	-0.141576	-0.181026	-0.0251962	0.077101
ENSG00000026025	VIM	110	143	125	153	147	125	55	100	109	166	160	145	129	139	126	163	98	82	90	95	81.08	88.31	77.44	128.07	70.91	116.91	109.57	110.69	73.14	87.28	73.57	90.54	97.61	124.38	74.99	86.12	88.6	82.98	82.98	58.7	0.123231	0.725782	0.721337	0.014672	0.25499	0.299438	0.349654	0.19965
ENSG00000026036	RTEL1-TNFRSF6B	170	391	202	384	194	231	254	438	197	425	181	351	186	602	190	619	113	715	243	560	0.62	0.9	0.68	0.92	0.81	0.91	0.42	0.59	0.72	0.95	1.08	0.96	0.82	0.95	0.76	1.1	0.67	0.64	0.64	0.54	0.537657	0.436099	0.167945	0.490326	0.399931	-0.169925	0.212304	0.533432
ENSG00000026297	RNASET2	3265	2985	3304	4035	3292	2931	2910	3516	2900	2878	2758	2661	3605	3671	3203	3151	2852	2874	3625	3689	7.95	8.05	8.41	6.92	8.33	7.4	10	8.07	8.85	9.93	8.01	9.14	8.69	7.69	8.25	8.64	8.44	8.83	8.83	8.21	0.0180339	-0.281334	-0.170791	-0.309359	0.166116	0.190392	-0.176373	0.0666372
ENSG00000026508	CD44	0	0	0	0	0	0	0	0	0	0	0	0	0	0	0	0	0	1	0	0	16.86	17.02	16.43	22.16	16.47	19.39	20.46	18.83	17.41	14.95	16.95	16.07	20.75	22.73	17.64	19.42	17.65	20.35	20.35	19.66	0.0136265	0.431625	0.235472	-0.119773	-0.219771	-0.0769153	0.131486	0.138693
ENSG00000026559	KCNG1	148	119	158	147	186	110	97	119	140	156	173	152	179	147	129	152	121	139	81	105	0	0	0	0	0	0	0	0	0	0	0	0	0	0	0	0	0	0.01	0.01	0	NA	NA	NA	NA	NA	NA	NA	NA
ENSG00000026652	AGPAT4	5	24	5	48	3	40	18	77	0	13	2	16	9	95	1	16	4	22	1	24	0.54	0.48	0.55	0.57	0.65	0.51	0.48	0.45	0.59	0.57	0.75	0.64	0.72	0.64	0.5	0.66	0.53	0.69	0.69	0.31	-0.169925	0.0515303	-0.349942	-0.0931094	-0.049753	-0.228819	-0.169925	0.400538
ENSG00000026950	BTN3A1	641	400	675	380	679	254	377	363	544	489	493	432	554	294	513	317	504	277	546	356	1.44	1.63	1.65	2.21	1.9	1.89	0.94	2.06	1.71	1.48	1.46	1.62	1.82	2.26	1.73	1.83	1.12	1.92	1.92	0.96	0.178803	0.42158	-0.00761318	1.13191	-0.208399	0.150025	0.312384	0.0810716
ENSG00000027001	MIPEP	0	0	0	0	0	0	0	4	0	0	0	0	0	0	0	0	0	0	0	0	9.76	6.73	9.9	6.15	10.02	4.96	7.82	5.73	9.63	7.49	8.94	7.69	9.41	5.37	8.33	5.76	9.2	5.78	5.78	8.73	-0.536275	-0.686842	-1.01447	-0.448633	-0.36257	-0.217291	-0.809273	-0.532248
ENSG00000027075	PRKCH	0	0	0	0	0	0	0	0	2	0	0	0	1	0	2	0	0	0	0	0	0	0	0	0	0	0	0	0.02	0	0	0	0	0	0	0	0	0	0	0	0	NA	NA	NA	NA	NA	NA	NA	NA
ENSG00000027644	INSRR	1576	1517	1703	1658	1697	1270	2046	2472	1333	1650	1179	1380	1300	1541	1467	1453	1148	1245	1506	1560	0	0	0	0	0	0	0	0	0.02	0	0	0	0.01	0	0.02	0	0	0	0	0	NA	NA	NA	NA	NA	NA	NA	NA
ENSG00000027697	IFNGR1	386	370	451	329	405	328	304	451	343	459	331	390	337	318	361	360	423	336	297	317	24.82	26.38	25.82	27.77	25.89	25.63	43.87	40.37	24.41	26.14	22.1	25.42	22.83	29.1	24.64	27.32	21.67	26.89	26.89	24.91	0.0879414	0.105038	-0.0145615	-0.119951	0.0987868	0.201918	0.350088	0.148955
ENSG00000027847	B4GALT7	107	67	89	76	94	65	62	57	91	73	74	48	57	54	73	77	97	79	79	84	4.08	4.32	4.59	3.7	4.15	4.44	4.38	4.95	4.22	4.88	4.17	4.82	3.97	4.03	4.07	4.55	5.36	4.87	4.87	3.3	0.0824622	-0.310969	0.0974483	0.176498	0.209638	0.208986	0.0216408	0.160838
ENSG00000027869	SH2D2A	772	736	775	828	773	696	533	658	711	811	637	663	587	628	785	654	576	575	747	786	2.21	1.53	1.77	1.67	1.88	1.72	1.74	1.22	2.19	1.52	1.82	1.16	1.31	1.34	1.61	1.9	2.4	2.24	2.24	1.71	-0.530515	-0.0839013	-0.128324	-0.512206	-0.52686	-0.649814	0.0326662	0.238939
ENSG00000028116	VRK2	2107	1884	2102	2629	2083	2080	2018	2845	1828	1916	1861	1713	2078	2376	2041	1710	1898	1493	1709	1628	11.28	11.88	10.9	12.87	10.94	13.03	10.6	9.97	12.08	11.92	11.08	11.33	9.56	11	12.23	11.41	10.09	11.52	11.52	11.46	0.0747678	0.239684	0.252224	-0.0883989	-0.0192362	0.03219	0.202421	-0.100126
ENSG00000028137	TNFRSF1B	484	560	472	720	510	567	311	460	429	569	419	504	473	548	493	505	318	462	452	632	28.78	28.41	27.64	38.18	27.56	36.39	37.52	40.29	29.03	26.32	30.25	27.36	31.64	38.9	29.73	27.88	31.07	27.96	27.96	24.51	-0.0186678	0.466059	0.400966	0.102762	-0.141385	-0.144867	0.298021	-0.0926889
ENSG00000028203	VEZT	12	10	7	21	13	13	10	15	9	21	11	17	13	20	17	10	6	13	10	18	2.85	3.64	2.67	4.51	2.91	4.28	2.49	2.81	2.94	3.37	2.94	3.47	3.1	3.87	3.09	3.55	2.24	3.73	3.73	2.79	0.352977	0.756288	0.556592	0.174424	0.196932	0.23912	0.320065	0.200212
ENSG00000028277	POU2F2	1008	803	968	843	1068	730	685	821	912	867	926	753	853	753	904	806	837	688	836	916	0.07	0.06	0.04	0.13	0.07	0.09	0.08	0.09	0.06	0.12	0.07	0.11	0.08	0.14	0.1	0.07	0.04	0.1	0.1	0.06	-0.222392	1.70044	0.36257	0.169925	1	0.652077	0.807355	-0.514573
ENSG00000028310	BRD9	2800	2493	3188	2828	3180	2326	2170	3286	2479	2709	2462	2327	2770	2649	2690	2432	2161	2275	2692	2487	5.45	4.79	5.04	4.84	5.59	5.05	5.04	4.6	5.73	4.71	5.95	4.76	5.14	4.88	5.21	5.2	5.42	5.1	5.1	4.74	-0.186231	-0.0584167	-0.146565	-0.13179	-0.282808	-0.321928	-0.0748872	-0.00277175
ENSG00000028528	SNX1	419	345	442	327	386	297	289	311	388	322	316	294	342	281	414	263	300	202	479	354	14.76	14.51	16.18	15.85	16.24	15.71	15.57	17.96	15.2	14.36	15.44	14.34	16.28	16.74	15.12	15.3	13.65	16.44	16.44	14.9	-0.0246452	-0.0297288	-0.0478685	0.206018	-0.0820156	-0.106628	0.0401988	0.0170735
ENSG00000028839	TBPL1	320	295	301	359	326	300	183	224	288	278	256	242	289	242	261	229	208	194	302	296	4.29	3.9	4.36	3.56	3.83	3.9	4.03	3.3	4.62	3.32	3.85	3.52	3.9	3.45	4.52	3.21	3.68	2.84	2.84	5.15	-0.137504	-0.292451	0.0261297	-0.288314	-0.47671	-0.129283	-0.176878	-0.493749
ENSG00000029153	ARNTL2	6172	5530	5893	4665	6483	3338	3901	4265	5715	5120	6091	4170	4501	3655	6448	5287	4403	4179	7230	5817	2.36	2.41	2.14	2.82	2.33	2.84	1.84	1.72	2.47	2.07	2.25	2.09	2.38	2.14	2.06	2.02	1.84	1.97	1.97	2.34	0.0302463	0.398084	0.285561	-0.0972972	-0.25488	-0.106422	-0.153351	-0.028289
ENSG00000029363	BCLAF1	1201	1210	1378	1323	1407	995	840	1100	1161	1230	1071	997	1206	1102	1212	1008	1069	894	1165	1119	33.41	33.05	30.71	26.85	33.99	23.15	28.74	23.94	35.97	27.88	39.23	26.39	27.16	23.72	37.22	34.16	28.57	31.01	31.01	41.09	-0.0156297	-0.193786	-0.554098	-0.263637	-0.367564	-0.571966	-0.195379	-0.12377
ENSG00000029364	SLC39A9	2	1	0	3	1	0	0	0	0	1	0	0	0	4	0	2	0	1	0	4	8.68	9.66	9.59	10.17	9.85	9.21	8.27	8.24	9.76	8.94	9.21	8.43	9.72	9.55	9.34	8.7	9.26	8.86	8.86	8.84	0.154328	0.084717	-0.0969226	-0.00524299	-0.126606	-0.127669	-0.0254556	-0.102407
ENSG00000029534	ANK1	0	0	0	0	0	0	0	0	0	0	0	0	0	0	0	0	0	0	0	0	0.01	0.01	0	0.02	0	0	0	0	0	0	0	0	0	0.02	0	0.01	0	0.01	0.01	0	0	NA	NA	NA	NA	NA	NA	NA
ENSG00000029559	IBSP	514	399	563	445	559	321	362	364	473	423	425	386	554	328	523	357	413	262	497	424	0	0	0	0	0	0	0	0	0	0	0	0	0	0	0	0	0	0	0	0	NA	NA	NA	NA	NA	NA	NA	NA
ENSG00000029639	TFB1M	1318	1480	1369	1813	1523	1301	925	1481	1201	1492	1238	1207	1537	1493	1555	1400	948	1151	1331	1346	6.45	5.53	6.8	5.94	6.8	5.16	6.19	4.74	6.9	5.34	6.35	5.67	7.75	4.94	7	5.35	6.21	4.51	4.51	6.55	-0.22202	-0.195072	-0.398164	-0.385052	-0.369757	-0.163408	-0.649685	-0.387816
ENSG00000029725	RABEP1	2370	1808	2283	1716	2242	1431	1333	1462	1906	1888	2075	1944	1999	1282	2301	1502	1843	1225	2422	1822	9.63	11.94	9.63	14.09	10.78	12.18	9.2	11.22	10.21	10.97	10.77	10.32	12.52	13.08	12.12	12.22	8.31	11.54	11.54	10.22	0.310195	0.549064	0.176157	0.286367	0.103581	-0.0615753	0.063128	0.0118546
ENSG00000029993	HMGB3	3574	2894	3815	2825	3619	2360	2050	1959	3072	2804	3199	2482	3298	2234	3610	2395	3023	1799	3461	2667	31.24	26.32	28.98	24.06	28.63	24.17	23.92	19.98	29.22	25.04	32.55	29.97	29.38	20.26	32.35	23.64	29.12	22.14	22.14	33.53	-0.247235	-0.268421	-0.24431	-0.259661	-0.222722	-0.119138	-0.5362	-0.452536
ENSG00000030066	NUP160	1697	1541	1790	1507	1648	1219	1597	2052	1380	1851	1406	1529	1145	1668	1498	1334	1536	1280	1624	1581	21.5	19.23	22.1	18.08	21.09	18.19	16.79	12.22	21.49	16.97	22.91	17.46	22.12	16.11	23.16	17.2	21.8	14.84	14.84	21.87	-0.160978	-0.289652	-0.213414	-0.458358	-0.340679	-0.391924	-0.457395	-0.429227
ENSG00000030110	BAK1	0	0	0	0	0	0	0	0	0	0	0	0	0	0	0	0	0	0	0	0	39.58	39.69	40.2	37.38	37.24	36.43	50.71	49.63	37.43	43.44	39.03	41.71	29.78	46.64	37.27	37.15	42.95	40.94	40.94	39.78	0.00400395	-0.104929	-0.0317261	-0.0310578	0.214829	0.0958098	0.647224	-0.00465261
ENSG00000030304	MUSK	0	0	0	0	0	0	0	0	0	0	0	0	0	1	0	0	0	0	0	0	0	0	0	0	0	0	0	0	0	0	0	0	0	0	0	0	0	0	0	0	NA	NA	NA	NA	NA	NA	NA	NA
ENSG00000030419	IKZF2	10495	19233	11171	23349	10849	18729	20826	40285	9197	22806	8620	17399	10632	26860	9868	23003	9979	22290	7504	17546	0	0	0	0	0	0	0	0	0	0	0	0	0	0.01	0	0	0	0	0	0	NA	NA	NA	NA	NA	NA	NA	NA
ENSG00000030582	GRN	828	1239	755	1298	838	907	763	1234	732	1157	741	1003	543	1120	885	1197	584	1044	847	1050	153.66	310.94	157.48	363.57	153.88	351.3	415.11	611.62	156.59	335.92	150.2	297.91	173.55	471.46	154.1	402.06	175.15	447.49	447.49	115.37	1.01689	1.20706	1.1909	0.559142	1.10113	0.987992	1.44178	1.38354
ENSG00000031003	FAM13B	555	910	724	1300	581	800	403	1023	500	861	536	778	560	930	592	751	438	565	406	587	6.28	10.37	5.51	10.46	6.15	8.81	7.87	9.7	6.45	8.82	6.68	8.89	4.59	10.18	7.15	10.83	5.31	10.85	10.85	6.74	0.723579	0.924759	0.518556	0.301621	0.451479	0.412335	1.14917	0.599018
ENSG00000031081	ARHGAP31	533	449	506	459	505	369	307	353	486	397	371	448	405	245	458	280	320	223	502	378	3.05	5.53	3.84	7.61	3.1	5.64	3.02	5.84	3.2	4.77	3.51	5.01	3.44	6.14	3.48	4.93	2.89	4.26	4.26	2.35	0.85847	0.98679	0.863427	0.95142	0.575917	0.51334	0.83583	0.5025
ENSG00000031691	CENPQ	2113	1912	2403	1990	2234	2014	1395	2222	1771	2287	1663	1919	1948	1959	1825	1673	1590	1576	1880	1852	15.8	14.69	14.44	14.47	14.5	14.01	12.39	10.85	16.75	11.84	13.09	15.53	13.38	8.7	14.48	9.91	11.37	9.06	9.06	15.62	-0.10509	0.00299418	-0.0495959	-0.191481	-0.500492	0.246593	-0.620991	-0.547105
ENSG00000031698	SARS1	1360	1011	1319	1074	1368	1008	838	991	1159	1028	1157	977	1145	914	1302	933	1214	720	1374	1018	28.32	28.3	31.02	28.37	29.01	34.59	25.46	30.89	27.61	30.84	26.53	30.08	29.11	31.48	26.09	26.77	25.55	28.97	28.97	26.46	-0.00101921	-0.128833	0.253805	0.278907	0.159612	0.18118	0.112921	0.0371202
ENSG00000031823	RANBP3	465	605	490	931	455	611	331	600	384	543	432	482	510	728	487	583	299	492	326	527	9.43	7.74	8.8	7.92	9.18	8.95	7.91	7.12	9.34	7.17	9.54	7.92	8.85	7.59	9.62	7.72	10.09	6.84	6.84	10	-0.284924	-0.152003	-0.0366065	-0.1518	-0.381449	-0.268489	-0.221578	-0.317436
ENSG00000032219	ARID4A	1126	1036	1301	933	1238	877	1034	1127	1026	1149	951	1062	1168	913	1190	757	1114	746	1071	878	3.22	4.63	3.27	6.86	3.05	5.42	3.12	4.31	3.09	3.78	3.56	3.9	3.94	6.05	3.6	4.82	2.48	4.67	4.67	2.37	0.523952	1.06892	0.829484	0.466142	0.290779	0.131597	0.61874	0.421036
ENSG00000032389	EIPR1	595	599	682	634	681	583	530	822	526	708	591	542	629	579	619	604	655	502	495	473	10.15	10.31	11.29	8.95	10.81	10.13	12.69	10.54	10.76	10.42	10.2	11.2	11.74	9.87	11.44	8.15	12.04	9.22	9.22	10.14	0.0225646	-0.335086	-0.0937323	-0.267817	-0.0463228	0.13493	-0.25031	-0.489215
ENSG00000032444	PNPLA6	104	97	116	90	110	89	65	82	84	114	78	93	102	77	95	80	61	65	130	116	4.29	4.77	4.73	4.86	4.75	5.38	5.2	6.14	4.41	5.13	5.07	4.57	5.05	5	4.76	5.2	5.66	4.96	4.96	3.75	0.153012	0.0391161	0.179679	0.239727	0.21818	-0.149792	-0.0143553	0.12755
ENSG00000032742	IFT88	577	451	503	388	468	363	405	432	435	509	377	397	387	376	434	409	511	325	477	361	0.88	0.9	0.94	0.81	0.9	0.96	0.75	0.72	0.82	0.97	0.78	0.92	0.96	0.78	0.86	0.81	0.62	0.75	0.75	1.15	0.0324215	-0.214739	0.0931094	-0.0588937	0.242361	0.23816	-0.29956	-0.0864148
ENSG00000033011	ALG1	1005	861	1119	920	1044	715	507	598	874	937	878	752	954	596	918	628	634	534	975	818	5.53	4.77	4.64	3.95	4.34	4.45	5.28	4.29	4.85	4.91	4.3	4.45	4.13	4.32	4.43	4.68	5.87	4.27	4.27	4.8	-0.21329	-0.232272	0.0361103	-0.29956	0.0177383	0.0494687	0.0648895	0.0792018
ENSG00000033030	ZCCHC8	1110	662	963	528	1050	464	773	612	882	770	867	634	681	453	971	574	776	514	1030	622	5.68	5.38	6.09	5.53	5.72	5.18	3.9	3.51	5.75	5.33	5.91	4.97	6.01	4.04	5.54	4.24	4.3	4.14	4.14	5.79	-0.0782848	-0.139163	-0.143063	-0.152003	-0.109426	-0.249912	-0.57301	-0.385822
ENSG00000033050	ABCF2	723	948	775	966	747	933	776	1287	590	1040	671	743	567	1119	731	956	744	822	751	864	11.1	7.31	9.27	5.62	10.18	5.95	10.53	6.35	10.26	7.75	10.32	7.42	7.59	5.43	10.36	6.85	9.31	7.05	7.05	10.82	-0.602616	-0.721999	-0.774776	-0.729677	-0.404763	-0.475952	-0.483148	-0.596848
ENSG00000033100	CHPF2	61	79	72	77	67	69	20	89	67	100	52	78	49	58	62	84	34	62	53	85	8.87	12.84	9.16	12.61	8.88	14.67	12.96	16.38	8.42	12.84	9.8	10.66	7.76	16.46	9.57	14	10.94	13.83	13.83	9.68	0.533639	0.461149	0.724237	0.33787	0.608753	0.121354	1.08484	0.548836
ENSG00000033122	LRRC7	400	368	413	383	400	291	205	291	308	364	324	350	327	222	316	314	299	285	370	322	0.1	0.15	0.12	0.14	0.11	0.15	0.05	0.16	0.13	0.17	0.11	0.16	0.09	0.12	0.11	0.17	0.07	0.15	0.15	0.1	0.584963	0.222392	0.447459	1.67807	0.387023	0.540568	0.415037	0.628031
ENSG00000033170	FUT8	1116	1143	1187	1266	1223	950	646	1004	935	1120	1042	989	852	919	1083	1033	850	851	1172	1165	2.96	3.01	2.94	3.01	2.87	2.76	2.06	2.23	2.65	2.71	2.85	3.03	2.7	1.97	2.49	2.77	2.65	2.89	2.89	2.87	0.0241663	0.0339473	-0.0563825	0.114399	0.0323005	0.0883559	-0.454764	0.15374
ENSG00000033178	UBA6	1018	1240	1131	1360	1066	960	683	1268	921	1350	903	1057	1250	1204	1080	1098	785	945	617	801	5.05	5.71	5.17	6.09	5.36	5.5	3.98	4.71	4.92	5.1	5.61	5.23	4.3	4.98	5.22	5.58	4.61	5.28	5.28	5.57	0.177207	0.236278	0.0371986	0.242959	0.0518389	-0.10119	0.211809	0.0962153
ENSG00000033327	GAB2	2	2	4	5	1	1	0	5	3	6	0	5	0	9	2	7	2	5	4	8	7.75	10.43	8.29	11.02	7.86	9.37	7.08	10.01	8.16	10.34	8.18	9.41	10.61	10.99	8.77	9.98	7.17	9.87	9.87	4.93	0.428471	0.41068	0.25352	0.499621	0.341595	0.202094	0.0507667	0.186463
ENSG00000033627	ATP6V0A1	1448	1548	1358	1921	1384	1458	924	1331	1215	1572	1262	1349	1333	1604	1450	1486	1006	1223	1409	1443	0.01	0.01	0.02	0.03	0	0.01	0	0.02	0.02	0.03	0	0.03	0	0.05	0.01	0.04	0.01	0.03	0.03	0.02	0	0.584963	NA	NA	0.584963	NA	NA	2
ENSG00000033800	PIAS1	1613	1206	1809	1423	1927	936	976	1194	1607	1235	1584	1140	1838	969	1853	1167	1288	979	1412	1180	7.02	8.28	6.34	9.9	6.5	9.05	6.1	6.69	6.85	7.66	7.28	7.64	7.2	9.32	7.49	8.6	5.84	8.13	8.13	7.17	0.23816	0.642946	0.477478	0.133197	0.16124	0.0696342	0.372333	0.199371
ENSG00000033867	SLC4A7	334	362	417	282	380	230	222	314	265	341	325	292	328	251	343	277	297	242	242	266	8.65	7.15	9.35	8.12	10.02	6.43	7.13	6.64	10.03	6.67	10.12	7.15	11	6.23	10.6	7.48	8.28	7.2	7.2	7.96	-0.274757	-0.203487	-0.639992	-0.102719	-0.588563	-0.501194	-0.820199	-0.502954
ENSG00000034053	APBA2	914	673	900	811	851	733	697	922	702	793	717	729	813	843	824	648	835	616	880	863	2.51	3	3.02	2.25	2.77	2.21	2.27	2.45	2.31	2.58	2.91	2.56	2.75	2.26	2.75	2.48	2.67	2.49	2.49	1.91	0.257275	-0.424624	-0.32584	0.110089	0.159478	-0.184875	-0.283109	-0.149091
ENSG00000034152	MAP2K3	0	0	0	0	0	0	0	0	0	0	0	0	0	0	0	0	0	0	0	0	12.49	10.16	11.84	11.79	11.27	12.83	12.97	13.07	11.16	10.9	11.66	11.65	12.39	13.81	12.01	10.57	13.68	11.54	11.54	12.63	-0.297873	-0.00610536	0.187034	0.0110807	-0.0340089	-0.00123783	0.156537	-0.184261
ENSG00000034239	EFCAB1	7354	7745	8384	9529	7157	8907	7874	11845	6012	9762	5671	7862	7275	8498	6079	6450	6119	6306	6221	7569	0	0	0	0	0	0	0	0	0	0	0	0	0	0	0	0	0	0	0	0	NA	NA	NA	NA	NA	NA	NA	NA
ENSG00000034510	TMSB10	195	199	165	198	245	174	103	158	170	190	150	167	180	201	157	167	151	127	192	223	823.08	957.15	903.48	1134.23	776.01	1277.13	1199.74	1374.7	782.5	1099.18	755.39	1029.02	907.78	1140.22	725.67	861.79	820.98	967.75	967.75	731.15	0.217712	0.328149	0.718758	0.196395	0.490265	0.445977	0.328898	0.248023
ENSG00000034533	ASTE1	658	736	700	888	820	717	496	678	598	707	644	641	798	763	668	690	468	555	612	645	2.94	3.31	2.39	3.17	3.57	3.36	2.11	2.47	2.98	2.88	2.69	2.94	3.02	3.63	2.52	3	2.73	2.62	2.62	3.04	0.171015	0.407472	-0.0874628	0.227268	-0.0492435	0.12821	0.265421	0.251539
ENSG00000034677	RNF19A	696	580	699	712	676	576	444	617	656	671	636	544	510	482	669	472	553	441	748	736	5.8	7.17	5.94	8.33	7	8.1	5.95	6.2	6.13	6.27	6.76	6.61	7.84	8.06	6.28	7.26	4.95	6.71	6.71	5.67	0.30592	0.487854	0.210567	0.0593785	0.0325784	-0.032373	0.0399262	0.209205
ENSG00000034693	PEX3	657	539	660	653	675	596	534	820	562	716	516	648	532	660	601	547	563	502	671	746	12.69	11.68	12.27	13.81	11.94	13.45	11.02	11.66	13.91	12.31	13.8	11.6	10.37	10.54	13.01	10.27	12.09	11.02	11.02	14.32	-0.119652	0.170578	0.171803	0.0814436	-0.176292	-0.250543	0.023459	-0.341185
ENSG00000034713	GABARAPL2	0	0	0	0	0	0	0	0	0	0	0	0	0	0	0	0	0	0	1	0	11.26	10.2	10.89	11.9	11.21	13.09	12.46	14.58	11.2	12.35	10.53	12.99	10.17	13.56	10.99	11.19	11.57	11.8	11.8	12.08	-0.142638	0.127958	0.223679	0.226687	0.141012	0.302896	0.415037	0.0260187
ENSG00000034971	MYOC	336	334	374	371	373	252	197	340	250	295	284	255	366	332	299	369	251	263	314	403	0	0	0	0	0	0	0	0	0	0	0	0	0	0	0	0	0	0	0	0.03	NA	NA	NA	NA	NA	NA	NA	NA
ENSG00000035115	SH3YL1	4866	3267	4620	2414	4816	2158	3261	2978	4041	3374	4021	2960	3091	2070	4618	2903	3524	2523	4922	3589	1.56	1.71	1.67	1.83	1.67	1.5	1.24	1.63	1.35	1.38	1.57	1.38	1.89	1.84	1.48	2.04	1.39	1.67	1.67	1.53	0.13245	0.131996	-0.154886	0.394532	0.0317089	-0.186096	-0.0386805	0.462972
ENSG00000035141	FAM136A	2138	2518	2386	2703	2247	1989	1737	2551	1914	2403	2036	1996	1880	2178	2308	2286	1805	1907	1624	1885	81.36	60.31	74.37	42.92	78.01	46.22	74.22	51.63	78.57	56.75	80.01	57.87	57.62	41.49	82.35	57.94	70.63	57.84	57.84	86.42	-0.431922	-0.793071	-0.755142	-0.523598	-0.469358	-0.467365	-0.473806	-0.507209
ENSG00000035403	VCL	991	586	905	542	897	457	466	414	913	705	780	667	876	346	970	539	704	335	1013	488	11.04	14.36	11.86	14.84	11.24	13.16	12.21	13.66	11.49	12.48	12.51	12.05	10.82	13.48	12.71	14.09	11.17	13.5	13.5	8.81	0.379316	0.323387	0.227517	0.161894	0.119239	-0.0540486	0.31712	0.148708
ENSG00000035499	DEPDC1B	1	0	0	0	1	1	1	0	0	0	1	1	0	3	0	0	0	0	0	1	13.43	8.77	11.81	7.81	11.78	7.94	8.6	5.82	14.39	9.62	12.58	10.57	13.24	5.62	14.03	8.72	11.44	6.23	6.23	14.42	-0.614811	-0.596615	-0.569129	-0.563318	-0.580958	-0.251157	-1.23626	-0.686115
ENSG00000035664	DAPK2	4871	4639	4974	5653	4933	4587	4885	6309	3984	4585	3738	3824	4634	4605	4491	3991	3684	3323	4421	4061	0	0	0	0	0	0	0.01	0	0	0	0	0	0	0.01	0	0	0	0	0	0	NA	NA	NA	NA	NA	NA	NA	NA
ENSG00000035681	NSMAF	2587	2064	2408	1902	2457	1467	1848	1784	2109	1957	2125	1695	2054	1392	2325	1769	1899	1495	3012	2443	40.73	42.84	40.05	50.27	39.96	49.14	55.61	54.71	38.74	38.57	37.2	37.4	43.2	46.17	40.06	39.84	36.93	38.1	38.1	38.82	0.0728667	0.327895	0.298341	-0.0235398	-0.00634481	0.00773565	0.0959244	-0.00794477
ENSG00000035687	ADSS2	7	12	15	7	11	9	0	7	4	8	8	7	4	6	10	10	4	8	8	16	38.79	34.17	34.76	30.33	35.69	28.18	37.72	27.74	36.78	29.52	37.92	29.72	34.34	25.02	37.18	31.67	34.13	30.74	30.74	47.43	-0.182955	-0.196683	-0.340848	-0.443362	-0.317229	-0.351525	-0.456808	-0.23141
ENSG00000035720	STAP1	838	980	955	1339	959	1051	739	1418	734	1082	790	901	824	1117	905	1044	819	811	823	1027	0.19	0.35	0.38	0.2	0.28	0.3	0	0.19	0.12	0.21	0.25	0.22	0.12	0.19	0.28	0.32	0.13	0.29	0.29	0.22	0.881356	-0.925999	0.0995357	NA	0.807355	-0.184425	0.662965	0.192645
ENSG00000035862	TIMP2	3656	3128	3751	3759	3755	2776	1902	2053	3323	2963	3447	2702	3125	2493	3756	2431	2338	1990	2945	2526	7.68	9.91	8.42	13.04	8.51	12.33	9.22	13.47	7.82	9.97	8.61	9.65	8.41	12.27	8.84	11.42	8.99	10.19	10.19	7.92	0.367779	0.631052	0.534942	0.546911	0.350425	0.164516	0.544958	0.369444
ENSG00000035928	RFC1	920	1077	993	1336	1021	966	672	1207	808	1037	870	951	910	1044	901	1126	705	908	955	1188	28.07	26.52	27.73	30.7	27.93	27.31	19.88	16.35	29.67	22.89	31.5	24.26	26.75	22.95	30.76	22.29	21.52	20.95	20.95	23.75	-0.0819483	0.146791	-0.0323863	-0.282027	-0.374287	-0.376772	-0.221045	-0.464659
ENSG00000036054	TBC1D23	1616	1458	1655	1590	1624	1209	1076	1440	1307	1472	1322	1219	999	1169	1452	1390	1077	1156	1575	1631	9.17	11.85	9.53	14.16	9.86	12.34	9.12	12.48	9.37	10.4	10.32	11.09	10.11	12.48	9.58	13.4	8.42	12.41	12.41	10	0.369893	0.571273	0.323683	0.452512	0.150463	0.103816	0.303835	0.484135
ENSG00000036257	CUL3	69	52	64	67	61	34	29	51	65	37	47	50	34	45	50	36	36	41	42	43	7.25	7.22	7.15	7.58	7.06	6.95	6.57	6.7	6.82	6.64	7.06	6.39	4.99	6.28	6.95	7.44	5.79	7.11	7.11	7.42	-0.00598216	0.0842546	-0.0226552	0.0282677	-0.0385885	-0.143852	0.331725	0.0982896
ENSG00000036448	MYOM2	0	0	0	0	0	0	0	0	0	0	0	0	0	0	0	0	0	0	2	0	0.5	0.42	0.45	0.52	0.43	0.32	0.29	0.39	0.55	0.27	0.41	0.43	0.28	0.39	0.39	0.31	0.32	0.41	0.41	0.32	-0.251539	0.208587	-0.426265	0.427421	-1.02647	0.0687128	0.478047	-0.331206
ENSG00000036473	OTC	1240	1243	1322	1053	1303	1051	717	1219	983	1390	1087	1168	998	1071	1181	1293	1247	1134	1377	1452	0	0	0	0	0	0	0	0	0	0	0	0	0	0	0	0	0	0	0	0.06	NA	NA	NA	NA	NA	NA	NA	NA
ENSG00000036530	CYP46A1	1894	1976	1810	1992	1880	1508	1261	1737	1582	1908	1675	1601	1501	1673	1923	1794	1348	1546	1836	2086	6.84	7.57	7.02	6.17	6.96	7.42	5.38	6.97	6.3	7.71	7.13	7.53	6.13	7.08	6.94	8.51	8.24	8.57	8.57	7.97	0.146297	-0.186201	0.0923319	0.373552	0.291379	0.0787478	0.207862	0.294223
ENSG00000036549	ZZZ3	0	0	0	0	0	0	0	1	0	0	0	1	0	0	0	0	0	0	0	0	10.85	12.5	9.98	12.13	10.43	11.07	9.83	10.32	10.54	10.99	11.42	10.72	9.59	11.49	11.75	12.27	9.26	12.14	12.14	11.04	0.204233	0.281468	0.0859161	0.0701796	0.0603165	-0.0912577	0.260776	0.0624745
ENSG00000036565	SLC18A1	120	95	146	107	156	82	106	95	85	100	111	110	92	100	137	117	143	80	123	93	0	0	0	0	0	0	0	0.01	0	0	0	0.02	0	0	0	0	0	0	0	0	NA	NA	NA	NA	NA	NA	NA	NA
ENSG00000036672	USP2	0	0	0	0	0	0	0	0	1	0	0	0	0	3	0	0	0	0	1	0	1.37	1.2	1.6	1.3	1.72	1.2	1.65	1.12	1.13	1.15	1.51	1.47	1.17	1.37	1.67	1.59	1.96	1.25	1.25	1.47	-0.191141	-0.29956	-0.519374	-0.558967	0.0253111	-0.0387324	0.227667	-0.0708213
ENSG00000036828	CASR	10	9	17	14	8	8	7	5	8	13	25	11	16	3	14	10	18	14	15	9	0	0	0	0	0	0	0	0	0	0	0	0	0	0.02	0	0	0	0	0	0	NA	NA	NA	NA	NA	NA	NA	NA
ENSG00000037042	TUBG2	230	168	215	193	214	151	173	252	244	224	159	200	202	181	201	189	215	166	226	259	0.18	0.18	0.3	0.28	0.14	0.19	0.18	0.1	0.17	0.24	0.55	0.24	0.33	0.07	0.28	0.22	0.4	0.35	0.35	0.29	0	-0.0995357	0.440573	-0.847997	0.4975	-1.1964	-2.23704	-0.347923
ENSG00000037241	RPL26L1	3	2	3	0	0	1	0	0	1	7	1	2	1	2	0	0	0	0	1	1	10.2	8.22	9.18	9.1	9.19	8.57	10.44	11.58	12.58	9.99	8.39	10.37	9.98	9.62	9.5	10	11.42	10.09	10.09	10.52	-0.311359	-0.0126276	-0.10077	0.149514	-0.332575	0.305673	-0.0530029	0.0740006
ENSG00000037280	FLT4	3205	2341	3110	2350	3074	1736	2243	2363	2719	2277	2742	2121	2359	2076	3089	2257	2328	1840	3073	2280	0.02	0.01	0.02	0	0	0.01	0	0	0.01	0.04	0.01	0.01	0.01	0.01	0	0	0	0	0	0.01	-1	NA	NA	NA	2	0	0	NA
ENSG00000037474	NSUN2	958	869	1025	1145	997	797	688	902	878	1004	743	765	913	942	933	827	860	741	800	847	30.03	24.22	28.06	23.42	27.91	20.84	28.61	22.96	29.63	21.47	30.58	23.24	24.65	23.32	30.87	25.25	26.15	23.64	23.64	30.24	-0.310206	-0.260774	-0.421427	-0.317397	-0.464736	-0.395978	-0.0800199	-0.289922
ENSG00000037637	FBXO42	254	312	320	355	270	276	161	253	264	349	235	272	216	267	293	342	217	255	180	250	5.49	5.5	5.65	6.97	5.53	5.85	5.36	5.36	5.85	5.78	5.06	5.12	5.83	6.47	5.7	5.65	5.9	5.82	5.82	4.81	0.00262547	0.302908	0.0811571	0	-0.0173671	0.0170064	0.15027	-0.0127111
ENSG00000037749	MFAP3	785	762	880	839	817	691	656	842	740	825	695	682	846	770	784	696	791	642	704	688	1.68	2.28	2.04	2.5	1.73	2.34	1.45	1.74	2.03	2.32	1.85	2.11	1.59	2.12	2.07	2.7	1.72	2.31	2.31	1.25	0.440573	0.293359	0.435736	0.263034	0.192645	0.189718	0.415037	0.383329
ENSG00000037757	MRI1	323	276	336	227	341	234	257	294	243	288	280	281	287	220	278	184	311	177	287	292	11.69	12.53	12.61	13.28	11.78	13.18	13.29	13	12.81	12.36	12.31	11.87	14.04	13.74	12.45	12.37	14.12	13.1	13.1	11.01	0.100111	0.0746869	0.162011	-0.0318295	-0.0515917	-0.0525108	-0.0311609	-0.00930024
ENSG00000037897	METTL1	31	24	33	20	34	19	27	23	28	16	30	14	27	28	28	21	16	18	37	20	8.56	8.08	8.57	6.4	8.75	7.94	9.27	8.08	7.49	7.68	8.83	8.71	8.48	6.99	7.86	5.82	9.88	6.43	6.43	7.99	-0.0832555	-0.421223	-0.140144	-0.198214	0.0361406	-0.0197407	-0.278772	-0.43351
ENSG00000037965	HOXC8	611	431	714	456	685	332	427	472	530	583	520	505	521	324	565	412	480	350	631	537	0.66	0.57	0.68	0.45	0.7	0.52	0.78	0.51	0.7	0.34	0.76	0.35	0.64	0.72	0.64	0.54	0.41	0.53	0.53	0.83	-0.211504	-0.59561	-0.428843	-0.612977	-1.04182	-1.11864	0.169925	-0.245112
ENSG00000038002	AGA	2296	2096	2204	2358	2247	1965	1580	2139	1928	2139	1938	1961	2421	1959	2260	1843	1678	1617	2149	2023	12.1	9.43	13.62	9.61	13.14	8.42	11.51	9.69	12.21	11.62	12.26	11.7	11.5	7.69	11.94	9.74	11.4	9.51	9.51	13.12	-0.359677	-0.503118	-0.642073	-0.248319	-0.0714531	-0.0674504	-0.580578	-0.293809
ENSG00000038210	PI4K2B	911	1061	910	1629	1143	974	560	992	833	997	1088	975	982	1254	1076	1385	529	1022	718	914	32.15	32.41	29.71	35.11	30.48	35.25	30.12	31.06	31.39	30.13	32.29	32.11	37.79	32.88	33.75	30.81	28.16	31.04	31.04	31.6	0.0116203	0.240933	0.20976	0.0443361	-0.0591044	-0.00806478	-0.200794	-0.131489
ENSG00000038219	BOD1L1	1565	1292	1702	1491	1699	1219	983	1380	1375	1490	1275	1197	1425	1243	1414	1245	1086	1014	1551	1457	2.96	3.81	2.85	5.64	3.6	4.06	2.48	3.35	3.15	3.26	4.21	3.71	3.56	4.89	3.73	5.38	2.06	4.56	4.56	2.45	0.364194	0.984733	0.173483	0.433821	0.0495201	-0.182401	0.457957	0.528431
ENSG00000038274	MAT2B	0	0	0	0	0	0	0	0	0	0	0	2	0	0	0	0	0	0	0	0	15.73	14.33	16.47	15.93	16.54	15.69	13.45	14.38	16.07	15.06	15.25	14.07	15.96	14.97	15.15	14.93	13.08	13.97	13.97	16.37	-0.13448	-0.0480943	-0.0761139	0.0964575	-0.0936482	-0.116187	-0.0923864	-0.0211036
ENSG00000038295	TLL1	1636	1452	1789	1551	1867	1334	1178	1309	1441	1557	1507	1326	1503	1480	1694	1386	1671	1114	1215	1124	0	0	0	0	0	0	0	0	0	0	0	0.01	0	0	0	0	0	0	0	0	NA	NA	NA	NA	NA	NA	NA	NA
ENSG00000038358	EDC4	725	1092	901	1552	913	965	640	1371	754	1156	838	905	996	1420	927	1122	672	916	657	808	13.75	13.47	14.47	13.86	15.2	14.36	13.48	11.41	14.08	13.16	15.07	13.03	14.08	14.91	15.18	13.9	16.83	12.84	12.84	10.72	-0.0296818	-0.0621377	-0.0820156	-0.240522	-0.0974878	-0.209842	0.0826329	-0.127087
ENSG00000038382	TRIO	4	1	6	2	3	0	0	0	1	0	0	1	2	2	0	3	0	3	0	0	2.09	3.48	2.51	4.77	2.56	3.57	2.52	4.11	2.53	3.36	2.88	3.06	3.21	4.92	2.86	3.87	2.33	3.63	3.63	1.99	0.735584	0.926302	0.47978	0.705715	0.409324	0.0874628	0.616085	0.436318
ENSG00000038427	VCAN	758	826	813	761	811	723	574	745	716	832	710	717	709	693	779	782	756	604	650	658	0.01	0	0.02	0.01	0.01	0	0	0	0	0	0	0	0.01	0.01	0	0.01	0	0.01	0.01	0	NA	-1	NA	NA	NA	NA	0	NA
ENSG00000038532	CLEC16A	0	0	0	0	0	0	0	0	0	0	0	0	0	0	0	0	0	0	0	0	3.12	3.76	3.23	3.33	3.24	3.82	3.22	3.18	3.43	3.45	3.48	3.45	3.26	3.42	3.42	3.85	3.73	3.41	3.41	2.81	0.269187	0.043988	0.237579	-0.0180339	0.00838779	-0.0124909	0.0691244	0.170862
ENSG00000038945	MSR1	1	0	2	0	3	0	0	0	1	1	1	1	0	1	2	0	2	0	11	4	0	0	0	0	0	0	0	0	0	0	0	0	0	0	0	0	0	0	0	0	NA	NA	NA	NA	NA	NA	NA	NA
ENSG00000039068	CDH1	2568	2305	2709	2608	2802	1819	1409	1630	2261	2166	2408	1679	2204	1762	2692	2147	1839	1697	2972	2393	0.01	0	0.02	0	0.02	0	0	0	0.01	0.01	0.01	0.01	0	0.01	0.02	0	0.02	0	0	0.1	NA	NA	NA	NA	0	0	NA	NA
ENSG00000039123	MTREX	0	0	0	0	1	0	0	0	0	0	0	0	0	0	0	0	0	0	0	0	20.88	20.69	21.2	22.55	22.07	18.94	15.59	13.74	21.37	17.71	23.3	15.96	19.98	17.17	23.34	20.84	17.92	18.92	18.92	25.37	-0.0131881	0.0890632	-0.22065	-0.182239	-0.271023	-0.545869	-0.218667	-0.163449
ENSG00000039139	DNAH5	406	513	477	601	432	430	278	735	408	459	395	443	318	458	426	594	309	457	284	413	0	0	0	0	0	0	0	0	0	0	0	0	0	0	0	0	0	0	0	0	NA	NA	NA	NA	NA	NA	NA	NA
ENSG00000039319	ZFYVE16	1134	995	1262	1193	1302	1000	780	1207	1041	1136	1078	918	1050	1102	1269	1017	1176	828	981	1066	1.35	1.89	1.53	2.13	1.39	1.83	1.26	2.54	1.58	1.54	1.57	1.73	1.18	1.83	1.51	2.36	1.23	2.09	2.09	0.99	0.485427	0.477322	0.396759	1.0114	-0.0369942	0.140007	0.633057	0.644238
ENSG00000039523	RIPOR1	0	0	0	0	0	0	0	0	0	0	0	0	0	0	0	0	0	0	0	0	8.7	8.42	9.32	9.73	9.67	9.82	8.14	9.6	9.28	8.76	9.84	8.23	8.98	10.13	10.38	9.31	10.81	8.71	8.71	7.9	-0.0471952	0.0621099	0.0222071	0.238006	-0.0831939	-0.257766	0.173847	-0.156953
ENSG00000039537	C6	4	0	0	1	0	1	0	0	0	0	1	4	3	5	0	1	3	1	0	0	0	0	0	0	0	0	0	0	0	0	0	0	0	0	0	0	0	0	0	0	NA	NA	NA	NA	NA	NA	NA	NA
ENSG00000039560	RAI14	0	0	0	0	1	0	0	0	0	0	0	0	0	0	0	0	0	0	0	0	0.03	0	0	0.01	0	0.01	0	0	0	0	0.01	0.03	0.02	0.04	0	0.01	0.02	0.01	0.01	0	NA	NA	NA	NA	NA	1.58496	1	NA
ENSG00000039600	SOX30	451	490	466	523	490	493	286	519	386	571	344	530	435	488	462	452	469	370	305	336	0	0	0	0	0.01	0	0	0	0	0	0	0	0	0	0	0	0	0	0	0	NA	NA	NA	NA	NA	NA	NA	NA
ENSG00000039650	PNKP	2	0	2	0	1	1	0	0	0	0	0	0	1	3	1	0	1	0	0	1	5.12	6.14	5.09	6.31	5.39	7.17	4.42	6.11	5.1	6.52	4.65	7.04	5.51	6.64	5.59	6.13	6.38	5.76	5.76	3.64	0.262095	0.309974	0.411688	0.467126	0.354375	0.598345	0.269131	0.133039
ENSG00000039987	BEST2	280	241	342	251	291	163	133	199	236	228	289	203	225	195	309	264	236	156	178	201	0.04	0	0.04	0	0.02	0.02	0	0	0	0	0	0	0.02	0.07	0.02	0	0.02	0	0	0	NA	NA	0	NA	NA	NA	1.80735	NA
ENSG00000040199	PHLPP2	1028	838	1122	746	1104	646	552	621	958	914	936	895	791	452	1205	759	682	579	1038	664	1.16	1.1	1.36	1.1	1.16	0.86	0.75	0.85	1.13	0.95	1.42	0.98	1.04	0.97	1.36	1.3	1.17	0.88	0.88	0.77	-0.0766213	-0.306103	-0.431716	0.180572	-0.250323	-0.535037	-0.100527	-0.065095
ENSG00000040275	SPDL1	1458	1480	1420	1636	1431	1252	911	1225	1309	1432	1290	1375	1437	1148	1424	1311	977	1073	1613	1484	11.11	10	11.67	8.57	11.56	8.94	8.12	6.96	12.04	9.94	12.04	11.31	9.53	5.86	13.89	9.79	8.83	8.58	8.58	11.78	-0.151859	-0.445437	-0.370795	-0.222392	-0.276518	-0.0902365	-0.701576	-0.504666
ENSG00000040341	STAU2	1369	1270	1338	1146	1295	1171	1217	1648	1084	1559	1082	1423	1159	1311	1229	1153	1222	1109	1211	1266	8.39	9.41	7.87	10.01	7.98	9.23	7.14	7.31	8.76	8.29	8.84	9.26	9.22	7.92	8.74	9.01	6.74	8.47	8.47	9.75	0.165524	0.347006	0.209942	0.0339473	-0.0795588	0.0669658	-0.219266	0.0438938
ENSG00000040487	SLC66A1	286	478	301	456	329	369	251	449	264	416	261	454	235	431	326	444	294	321	323	334	26.3	26.94	24.75	23.41	24.1	28.82	31.83	32.83	24.22	30.13	24.74	31.97	24.82	30.19	25.18	26.44	28.14	29.21	29.21	24.43	0.0346871	-0.0803036	0.258037	0.0446276	0.315002	0.369873	0.282568	0.0704439
ENSG00000040531	CTNS	441	319	494	257	485	250	266	288	415	393	454	376	506	282	453	262	542	244	472	336	2.98	5.5	3.02	5.06	3.32	4.93	3.56	4.85	3.2	4.36	3.24	5.54	2.73	5.39	3.62	5.53	3.67	4.59	4.59	3.54	0.884119	0.744589	0.570404	0.446108	0.446256	0.773892	0.981384	0.61129
ENSG00000040608	RTN4R	1311	1107	1345	1134	1344	929	1090	1469	1175	1388	1034	1149	902	1084	1123	980	1013	828	1267	1102	7.28	5.81	7.85	4.51	7.76	5.29	5.98	4.93	7.97	6.53	8.92	7.26	9.31	5.58	7.97	5.16	10.72	5.52	5.52	8.18	-0.3254	-0.799565	-0.552789	-0.278558	-0.287497	-0.297074	-0.738516	-0.627209
ENSG00000040633	PHF23	0	0	0	0	0	0	0	0	1	0	0	0	0	0	0	0	0	0	0	0	24.75	23.08	24.45	22.77	24.58	22.47	28.01	28.76	25.8	26.36	23.23	25.37	18.99	24.53	22.61	22.09	22.93	21.43	21.43	25.12	-0.100785	-0.1027	-0.129485	0.0381217	0.0309793	0.127134	0.369307	-0.0335676
ENSG00000040731	CDH10	859	1098	952	1303	876	947	630	1112	776	1116	828	846	914	1114	961	1046	718	989	732	953	0	0	0	0	0	0	0	0	0.02	0	0	0	0	0	0	0	0	0	0	0	NA	NA	NA	NA	NA	NA	NA	NA
ENSG00000040933	INPP4A	1049	1081	1083	1589	1086	1376	636	884	1050	1033	982	953	1214	1284	1096	931	797	668	1234	1109	3.36	4.74	3.59	5.42	3.32	4.75	3.36	4.51	3.53	4.39	3.86	3.87	3.99	5.22	4.01	4.88	3.37	5.31	5.31	3.01	0.496426	0.594309	0.516744	0.424666	0.314553	0.00373272	0.387661	0.283279
ENSG00000041353	RAB27B	4958	4291	5232	4187	5114	3665	3240	4189	4163	4413	4011	3987	4041	3392	4578	3654	4207	3043	6371	6123	7.57	8.61	7.52	12.19	7.59	12.71	6.24	6.61	8.81	7.5	8.43	8.04	9.76	11.1	8.43	8.02	6.89	6.61	6.61	9.35	0.18572	0.696894	0.743792	0.0831042	-0.232251	-0.0683371	0.185607	-0.0719304
ENSG00000041357	PSMA4	2	8	0	0	0	0	0	1	2	0	0	2	0	6	0	2	2	2	0	2	36.58	34.95	37.16	32.85	36.55	34.64	32.54	32.04	35.71	32.75	35.22	34.4	33.24	30	36.02	32.18	37.2	30.78	30.78	49.36	-0.0657626	-0.177857	-0.0774325	-0.0223401	-0.124833	-0.0339863	-0.147958	-0.162634
ENSG00000041515	MYO16	1395	1296	1490	1261	1462	1086	909	1052	1183	1239	1278	1091	1124	1003	1287	1192	1100	905	1431	1338	0.01	0.05	0	0	0	0	0	0.01	0.01	0	0	0.01	0	0.04	0	0.01	0.01	0.02	0.02	0	2.32193	NA	NA	NA	NA	NA	NA	NA
ENSG00000041802	LSG1	589	881	653	1182	658	937	511	1124	500	1032	533	802	602	1144	575	895	502	812	497	899	14.99	15.38	15.42	14.41	15.22	14.95	13.3	11.72	14.78	13.4	16.35	13.71	13.47	12.92	14.75	15.29	14.17	13.34	13.34	16.15	0.0370551	-0.0977324	-0.0258229	-0.182454	-0.141413	-0.254062	-0.0601438	0.0518735
ENSG00000041880	PARP3	3	1	2	2	2	2	0	0	0	0	0	3	1	2	0	0	0	0	3	2	10.38	17.14	11.08	22.15	11.23	21.15	12.26	20.54	10.25	18.3	11.18	16.53	11.83	24.17	10.81	18.83	10.6	19.62	19.62	9.2	0.723561	0.999349	0.9133	0.744477	0.83622	0.564167	1.03077	0.800666
ENSG00000041982	TNC	357	229	374	271	359	306	222	300	299	304	301	285	338	314	281	192	223	192	279	251	0.02	0.01	0.01	0.01	0.01	0.01	0	0	0	0	0	0.02	0.01	0.01	0	0	0	0	0	0.02	-1	0	0	NA	NA	NA	0	NA
ENSG00000041988	THAP3	2	0	0	0	0	1	0	1	0	0	1	0	0	1	0	1	0	0	0	0	4.52	3.2	4.56	3.65	4.41	4.97	3.83	3.94	4.41	3.88	4.54	4.22	4.77	4.77	3.8	2.9	3.39	3.34	3.34	3.71	-0.498251	-0.321137	0.172467	0.0408512	-0.184722	-0.105449	0	-0.389947
ENSG00000042062	RIPOR3	1035	905	1125	919	1087	813	752	820	865	945	900	823	1046	748	1005	783	900	566	1100	866	0.02	0	0	0	0	0.01	0	0.01	0	0	0.01	0	0	0.01	0	0.01	0	0	0	0	NA	NA	NA	NA	NA	NA	NA	NA
ENSG00000042088	TDP1	9	14	14	9	24	6	9	17	13	11	10	16	12	18	10	18	9	7	12	11	8.58	8.29	8.98	8.1	8.73	8.64	8.49	7.05	8.34	7.88	8.88	7.98	9.67	7.43	8.89	7.75	8.95	6.43	6.43	9.58	-0.0496055	-0.148794	-0.0149503	-0.268141	-0.0818518	-0.154171	-0.380154	-0.197987
ENSG00000042286	AIFM2	0	0	0	0	0	0	0	0	0	0	0	0	0	0	0	0	0	0	0	0	0.09	0.16	0.14	0.1	0.23	0.08	0.12	0.18	0.15	0.11	0.12	0.19	0.13	0.22	0.11	0.22	0.11	0.1	0.1	0.13	0.830075	-0.485427	-1.52356	0.584963	-0.447459	0.662965	0.758992	1
ENSG00000042304	C2orf83	47	57	58	64	56	34	28	53	49	42	39	42	45	54	55	49	33	62	42	66	0	0	0	0	0	0	0	0	0	0	0	0	0	0	0	0	0	0	0	0	NA	NA	NA	NA	NA	NA	NA	NA
ENSG00000042317	SPATA7	162	161	154	173	182	151	136	194	198	186	147	149	131	145	170	152	131	121	119	122	0.35	0.47	0.42	0.51	0.41	0.33	0.29	0.41	0.43	0.32	0.35	0.37	0.38	0.49	0.44	0.44	0.3	0.64	0.64	0.33	0.425306	0.280108	-0.313158	0.499571	-0.426265	0.0801703	0.366782	0
ENSG00000042429	MED17	779	716	845	681	722	584	591	999	687	849	644	721	549	806	729	845	682	707	501	727	0.5	0.55	0.46	0.57	0.55	0.6	0.58	0.62	0.72	0.58	0.54	0.54	0.45	0.54	0.56	0.56	0.49	0.52	0.52	0.39	0.137504	0.309328	0.125531	0.0962153	-0.311944	0	0.263034	0
ENSG00000042445	RETSAT	8394	8583	9248	10755	8789	9781	9479	15104	7024	11807	6281	10099	9408	11434	6973	7855	7549	7948	7628	9749	9.93	10.07	10.37	9.23	8.91	9.53	10.25	13.2	10.18	10.88	9.77	10.74	7.8	12.31	9.91	12.85	10.42	12.35	12.35	6.7	0.0201981	-0.168013	0.0970508	0.364914	0.095941	0.136564	0.658285	0.374811
ENSG00000042493	CAPG	3575	2870	3820	2481	3474	2454	2732	3871	2989	3753	2788	3380	2673	2454	2980	2253	3600	2164	2900	2702	179.04	202.15	189.92	243.97	181.61	267.27	275.25	334.06	174.23	253.36	159.44	251.9	223.72	292.37	158.63	200.01	193.02	232.45	232.45	170.85	0.175144	0.361312	0.557454	0.279365	0.540196	0.659838	0.386101	0.334406
ENSG00000042753	AP2S1	0	1	0	0	0	2	0	1	0	0	2	0	0	0	1	0	0	1	0	5	118.39	104.95	121.8	87.38	111.46	104.11	123.17	132.93	115.11	125.04	109.88	130.9	98.69	97.43	105.26	89.07	142.92	98.26	98.26	100.85	-0.173845	-0.479139	-0.0984174	0.110016	0.119377	0.252536	-0.0185378	-0.240946
ENSG00000042781	USH2A	0	0	0	0	0	0	0	0	0	0	0	0	0	0	0	0	0	0	0	0	0	0	0	0	0	0.01	0	0	0	0	0.01	0	0	0	0	0	0	0	0	0	NA	NA	NA	NA	NA	NA	NA	NA
ENSG00000042813	ZPBP	4	8	5	3	5	12	7	3	2	8	1	3	0	16	4	10	1	15	4	2	0	0	0	0	0	0	0	0	0	0	0	0	0	0	0	0	0	0	0	0	NA	NA	NA	NA	NA	NA	NA	NA
ENSG00000042832	TG	3	37	1	58	6	49	16	44	13	38	8	25	11	55	7	29	6	25	6	19	0.02	0.04	0.02	0.01	0.02	0.07	0.04	0.01	0.01	0.04	0.01	0.02	0	0.09	0.02	0.06	0.01	0.1	0.1	0.02	1	-1	1.80735	-2	2	1	NA	1.58496
ENSG00000042980	ADAM28	0	0	0	0	0	1	0	0	0	0	0	0	0	0	0	0	0	0	1	0	0.02	0.23	0.01	0.34	0.03	0.35	0.12	0.25	0.08	0.21	0.05	0.16	0.07	0.37	0.04	0.19	0.04	0.19	0.19	0.03	3.52356	5.08746	3.54432	1.05889	1.39232	1.67807	2.4021	2.24793
ENSG00000043039	BARX2	677	685	727	781	637	543	456	663	589	694	591	612	557	603	615	668	478	507	830	812	0	0	0	0	0	0.02	0	0	0	0	0	0	0	0	0	0	0	0	0	0.01	NA	NA	NA	NA	NA	NA	NA	NA
ENSG00000043093	DCUN1D1	1806	1624	1912	1765	1897	1350	1321	1749	1580	1790	1691	1689	1614	1600	1898	1652	1848	1361	1556	1201	4.2	4.7	4.35	5.16	3.83	4.32	3.86	4.27	4.25	4.34	4.37	4.45	3.86	4.49	4.07	4.95	3.56	4.32	4.32	5.41	0.162271	0.246356	0.173687	0.145635	0.0302322	0.0261721	0.218115	0.2824
ENSG00000043143	JADE2	0	0	1	0	1	1	0	0	0	0	0	0	0	1	0	0	0	0	0	1	9.43	9.37	9.62	9.81	9.6	9.03	9.39	9.47	9.6	9.41	10.51	10.32	9.4	10.02	10.57	10.3	11.57	9.75	9.75	8.54	-0.00920872	0.0282162	-0.0883084	0.0122393	-0.0288397	-0.0263197	0.0921498	-0.037331
ENSG00000043355	ZIC2	2190	2052	2351	2089	2350	1578	1663	2361	1905	2154	1787	1887	1662	1891	2291	2205	1873	2010	2219	2256	0	0	0.02	0	0.02	0.02	0	0	0	0	0	0	0	0.02	0	0	0	0	0	0	NA	NA	0	NA	NA	NA	NA	NA
ENSG00000043514	TRIT1	93	73	50	61	60	65	63	104	60	78	49	74	69	80	54	80	59	56	65	69	4.25	3.45	5.1	4.22	4.97	4.77	4.19	2.91	4.75	3.83	4.42	3.79	5.13	3.43	4.39	3.6	3.75	3.69	3.69	5.03	-0.300866	-0.273254	-0.0592566	-0.525931	-0.310583	-0.221849	-0.58075	-0.286224
ENSG00000043591	ADRB1	0	0	0	0	0	0	0	0	0	0	0	0	0	0	0	0	0	0	0	0	1.58	1.37	0.82	1.1	0.99	1.41	1.46	1.83	1.18	1.33	0.99	1.47	1.31	1.63	0.98	1.62	1.2	1.3	1.3	1.16	-0.205749	0.423808	0.510195	0.325875	0.172639	0.570316	0.315305	0.72514
ENSG00000044012	GUCA2B	524	605	508	640	567	552	334	743	472	698	482	588	600	668	576	567	497	528	397	485	0	0	0	0	0	0	0	0	0	0	0	0	0	0	0	0	0	0	0	0	NA	NA	NA	NA	NA	NA	NA	NA
ENSG00000044090	CUL7	1174	1256	1212	1552	1176	1137	890	1174	1053	1229	976	1097	998	1234	1160	1082	803	856	914	1066	4.43	5.65	4.14	5.76	4.65	5.98	3.85	6.52	4.64	5.94	4.85	5.82	5.66	6.77	5.2	5.72	5.04	6.12	6.12	3.53	0.350944	0.476438	0.362915	0.760014	0.356338	0.263034	0.258354	0.137504
ENSG00000044115	CTNNA1	1075	962	1179	1049	1090	764	713	981	916	1038	901	927	1083	780	1005	1012	932	828	779	823	6.86	8.1	6.82	9.64	6.66	8.51	7.08	7.11	7.16	7.22	6.79	7.5	6.5	8.64	7.23	7.55	5.62	6.86	6.86	5.61	0.239713	0.499261	0.353637	0.0061002	0.0120392	0.143479	0.410592	0.062481
ENSG00000044446	PHKA2	377	381	371	416	384	357	210	278	286	380	319	296	327	281	353	310	227	254	376	373	6.49	6.41	6.85	6.73	6.37	5.91	5.86	6.14	6.43	6.3	6.47	6.54	7.29	5.64	6.47	7.29	6.74	6.85	6.85	4.94	-0.0178941	-0.0254975	-0.108135	0.067338	-0.0294669	0.0155249	-0.370224	0.172153
ENSG00000044459	CNTLN	7	0	2	1	5	0	0	1	0	0	0	1	1	0	0	0	0	0	0	0	1.76	1.96	1.67	2.06	1.73	2.13	1.33	1.34	1.55	1.78	1.77	1.61	1.7	1.57	1.76	1.73	1.27	1.62	1.62	1.84	0.155278	0.302796	0.300081	0.0108068	0.199609	-0.136689	-0.11477	-0.0248034
ENSG00000044524	EPHA3	27724	18890	28337	12691	27470	10355	19671	17373	24584	21122	23117	18148	16094	11275	25535	17159	20835	14205	20828	15100	0.05	0	0.02	0.01	0.04	0	0	0.01	0	0	0	0.01	0.01	0	0	0	0	0	0	0	NA	-1	NA	NA	NA	NA	NA	NA
ENSG00000044574	HSPA5	5	3	1	5	0	5	0	4	0	2	0	2	2	7	1	0	1	2	5	6	364.82	274.47	359.03	177.6	350.19	174.57	352.39	237.06	376.2	279.62	362.03	279.27	236.11	177.87	358.38	269.55	328.66	256.3	256.3	287.81	-0.410536	-1.01547	-1.00433	-0.571921	-0.428032	-0.374449	-0.408636	-0.410937
ENSG00000046604	DSG2	138	85	176	104	140	108	106	108	122	98	110	67	124	107	116	87	101	76	134	93	0.04	0.03	0.01	0.05	0	0.05	0	0.04	0	0.02	0	0.02	0.02	0.07	0.01	0	0.01	0.02	0.02	0.04	-0.415037	2.32193	NA	NA	NA	NA	1.80735	NA
ENSG00000046647	GEMIN8	415	445	395	448	419	344	275	334	373	415	405	388	358	358	410	467	258	394	379	437	2.94	2	3.61	2.35	2.89	2.95	3.07	2.38	3.02	2.1	2.79	1.67	2.94	2.73	2.63	2.21	2.58	2.22	2.22	3	-0.555816	-0.619338	0.0296455	-0.367277	-0.524159	-0.740417	-0.106915	-0.251016
ENSG00000046651	OFD1	19	20	19	23	11	21	9	14	17	15	16	12	15	18	24	18	7	25	19	28	4.14	4.9	3.79	4.75	4.05	4.39	3.73	3.45	4.32	4.16	4.8	4.52	3.98	4.28	4.36	5.56	3.08	5.39	5.39	3.97	0.243151	0.32573	0.116299	-0.112579	-0.0544478	-0.0867116	0.104842	0.350757
ENSG00000046653	GPM6B	0	0	0	0	0	0	0	0	0	0	0	0	0	0	0	0	0	0	0	0	0.17	0.2	0.16	0.22	0.1	0.24	0.11	0.13	0.18	0.14	0.17	0.13	0.15	0.19	0.23	0.19	0.08	0.31	0.31	0.18	0.234465	0.459432	1.26303	0.241008	-0.36257	-0.387023	0.341037	-0.275634
ENSG00000046774	MAGEC2	0	0	0	0	0	0	0	0	0	0	0	0	0	0	0	0	0	0	0	0	0	0	0	0	0	0	0	0	0	0	0	0	0	0	0	0	0	0	0	0	NA	NA	NA	NA	NA	NA	NA	NA
ENSG00000046889	PREX2	872	1079	935	1338	973	961	759	1304	843	1050	820	959	789	1253	886	1174	790	1021	766	1043	0	0	0	0	0	0	0	0	0	0	0	0	0	0	0	0	0	0	0	0	NA	NA	NA	NA	NA	NA	NA	NA
ENSG00000047056	WDR37	644	636	690	698	672	577	369	511	575	628	584	512	683	616	655	659	426	500	644	666	7.14	9.76	7.37	11.65	7.72	10.08	8.46	11.07	8.03	8.65	7.99	9.18	7.2	12.3	7.74	11.48	7.75	11.46	11.46	6.59	0.450957	0.660593	0.384823	0.387926	0.1073	0.200299	0.77259	0.568717
ENSG00000047188	YTHDC2	0	0	0	0	1	0	0	0	0	1	0	0	0	0	0	2	0	0	0	1	3.08	3.35	3.17	3.54	3.11	3.53	2.4	2.53	3.19	3.02	3.32	2.86	3.64	3.53	3.34	3.76	2.44	3.27	3.27	3.23	0.121231	0.159267	0.182754	0.076103	-0.0790079	-0.215168	-0.0442703	0.170885
ENSG00000047230	CTPS2	1066	1330	1072	1720	991	1500	889	1770	833	1484	814	1290	880	1509	941	1172	949	1133	1094	1486	0	0	0	0	0.01	0	0	0	0	0.01	0	0	0	0	0	0.02	0	0	0	0	NA	NA	NA	NA	NA	NA	NA	NA
ENSG00000047249	ATP6V1H	4110	3397	4240	3553	4052	2695	2597	3167	3642	3446	3772	3241	3121	2673	4211	3199	3141	2535	3721	3390	10.78	14.85	10.43	18.49	9.71	19.43	12.23	18.55	9.79	15.09	9.79	15.25	9.92	18.29	10.15	14.14	11.5	15.7	15.7	11.61	0.462106	0.826006	1.00074	0.600995	0.624212	0.639428	0.882643	0.478302
ENSG00000047315	POLR2B	138	297	150	515	172	342	124	390	144	321	154	242	137	479	156	433	107	331	131	379	36	32.85	35.76	33.09	34.38	30.24	30.97	28.76	37.1	30.36	39.32	33.2	30.48	28.07	39.34	33.45	32.98	30.44	30.44	34.22	-0.132104	-0.111951	-0.185111	-0.106808	-0.289247	-0.24408	-0.118834	-0.233991
ENSG00000047346	FAM214A	73	95	68	120	79	94	27	64	58	82	67	73	63	89	70	72	57	71	71	124	0.72	1.72	0.76	2.87	0.87	2.3	0.89	2.12	0.88	1.69	0.96	1.49	0.8	3.01	0.87	2.71	0.67	2.38	2.38	0.72	1.25634	1.91698	1.40255	1.25219	0.941448	0.634206	1.91169	1.63921
ENSG00000047365	ARAP2	4935	5170	4892	6211	5303	4357	2850	3709	4655	4728	5253	4252	4900	4232	5655	4952	3072	3798	4353	4080	0.3	0.44	0.27	0.53	0.32	0.5	0.15	0.28	0.28	0.34	0.33	0.35	0.29	0.44	0.31	0.36	0.28	0.4	0.4	0.31	0.552541	0.973033	0.643856	0.900464	0.280108	0.0848889	0.601451	0.215729
ENSG00000047410	TPR	1	1	1	0	4	2	1	3	0	3	1	2	0	2	0	8	0	1	0	1	20.62	23.85	19.68	27.6	21.46	23.32	16.21	16.07	22.62	19.87	26.12	20.77	22.82	21.2	25.2	24.7	15.39	21.76	21.76	19.1	0.209945	0.487938	0.119918	-0.0125142	-0.187007	-0.330654	-0.106235	-0.0289127
ENSG00000047457	CP	407	444	436	456	453	364	321	399	330	518	382	401	353	447	431	482	338	434	293	304	0.01	0.01	0.01	0	0.03	0.02	0.01	0.02	0	0.02	0.01	0.02	0	0.02	0	0.07	0	0.01	0.01	0	0	NA	-0.584963	1	NA	1	NA	NA
ENSG00000047578	KIAA0556	174	176	175	167	161	161	125	148	171	180	144	176	131	173	164	161	128	132	209	175	2.15	2.59	2.21	2.56	2.31	2.46	2.3	2.18	2.02	2.75	2.4	2.47	2.08	2.83	2.42	3.03	2.14	3.14	3.14	1.62	0.268615	0.212097	0.0907655	-0.0773057	0.445076	0.0414766	0.444219	0.324311
ENSG00000047579	DTNBP1	976	934	960	1119	1039	866	795	1025	801	1057	845	840	884	809	983	865	826	738	874	861	2.95	3.29	2.85	3.01	2.64	3.49	2.88	2.6	3.37	3.07	2.9	3.49	2.47	3.51	2.96	3.26	2.6	3.07	3.07	3.72	0.157373	0.0788016	0.402689	-0.147557	-0.13451	0.267174	0.50696	0.139275
ENSG00000047597	XK	0	0	0	0	0	0	0	0	0	0	0	0	0	2	0	0	0	0	0	2	9.73	10.28	9.22	11.87	10.04	11.06	10.79	10.6	9.29	10.6	10.03	9.8	9.83	9.67	10.46	10.3	9.87	10.09	10.09	9.15	0.0793286	0.364481	0.139592	-0.0256306	0.190314	-0.033468	-0.0236755	-0.0222385
ENSG00000047617	ANO2	445	469	403	535	415	432	271	422	335	512	349	402	372	423	391	422	249	315	486	484	0	0	0	0	0	0	0	0	0	0	0	0	0	0.02	0	0	0	0	0	0	NA	NA	NA	NA	NA	NA	NA	NA
ENSG00000047621	C12orf4	276	221	275	201	270	143	156	261	216	187	243	182	299	127	258	176	184	159	207	142	4.66	5.42	4.06	5.95	4.21	5.79	3.86	4.58	4.08	5.39	4.35	4.92	4.34	5.31	4.36	5.27	3.12	4.52	4.52	5.34	0.217963	0.55141	0.459743	0.246747	0.401716	0.177643	0.291017	0.273475
ENSG00000047634	SCML1	633	759	779	986	721	743	433	691	652	784	729	604	792	712	699	705	641	516	594	615	2.59	2.29	2.49	2.01	2.46	1.72	1.99	2.54	2.36	1.77	2.71	2	3.13	1.43	2.58	1.97	2.07	2.05	2.05	2.04	-0.177604	-0.30895	-0.51625	0.35206	-0.415037	-0.438293	-1.13015	-0.389175
ENSG00000047644	WWC3	3	2	0	1	2	0	0	0	1	1	1	0	0	0	0	3	1	2	0	3	4.4	5.83	5.22	7.29	4.86	6.62	4.1	4.98	5.27	5.49	6.03	4.91	6.14	5.94	5.19	5.85	5.34	4.92	4.92	4.34	0.405992	0.481869	0.445875	0.280522	0.0590032	-0.296435	-0.0477757	0.172702
ENSG00000047648	ARHGAP6	3	4	3	3	4	7	4	3	1	1	1	2	3	4	8	3	4	0	3	4	0.02	0.01	0	0.01	0.01	0	0	0	0.01	0.01	0.01	0	0	0	0	0.02	0.01	0.02	0.02	0	-1	NA	NA	NA	0	NA	NA	NA
ENSG00000047662	FAM184B	5462	4381	5558	4455	5393	3494	3021	3437	4699	4637	4822	3997	4386	3585	5359	4226	4285	3073	4234	3546	0.02	0.03	0.02	0.02	0.03	0.07	0.04	0.02	0.01	0.01	0.01	0.02	0.03	0.04	0.07	0.03	0.04	0	0	0.02	0.584963	0	1.22239	-1	0	1	0.415037	-1.22239
ENSG00000047849	MAP4	1209	1031	1260	1128	1235	822	722	862	1013	1002	1080	845	1068	886	1175	959	839	806	1239	1088	18.86	16.7	18.48	16.36	18.04	15.46	14.2	12.31	18.87	16.11	19.82	16.14	16.88	14.84	19.74	17.42	17.74	14.55	14.55	15.35	-0.175482	-0.175792	-0.222659	-0.20606	-0.228138	-0.296316	-0.185824	-0.180377
ENSG00000047932	GOPC	10	10	6	3	7	0	4	9	6	8	3	8	2	2	9	7	11	0	4	0	13.48	12.69	13.53	13.37	13.34	11.74	10.96	9.97	13.13	11.24	14.33	11.02	13.27	11.84	13.97	12.76	11.21	12.32	12.32	14.51	-0.0871284	-0.0171624	-0.184326	-0.136582	-0.224225	-0.378914	-0.164499	-0.130704
ENSG00000047936	ROS1	535	425	606	549	598	442	318	373	469	452	497	398	558	372	551	387	406	257	473	416	0.07	0.07	0.04	0.02	0.04	0	0.04	0.06	0.05	0.05	0.02	0.06	0.01	0.02	0.06	0.05	0.09	0	0	0.03	0	-1	NA	0.584963	0	1.58496	1	-0.263034
ENSG00000048028	USP28	13	10	12	10	11	4	4	6	9	8	5	8	8	3	14	9	10	7	9	10	4.83	4.23	5.26	5.27	5.23	5.11	3.91	3.49	4.92	4.1	5.34	4.2	5.61	4.02	5.3	4.17	4.39	3.18	3.18	4.48	-0.191366	0.00274016	-0.0334877	-0.163942	-0.263034	-0.34645	-0.480805	-0.345945
ENSG00000048052	HDAC9	1126	995	1284	902	1291	896	968	1346	1002	1181	970	1116	1031	985	987	919	1191	811	823	1008	0.04	0.03	0.04	0.03	0.03	0.02	0.02	0.02	0.03	0.02	0.02	0.03	0.03	0.01	0.05	0.03	0.04	0.03	0.03	0.03	-0.415037	-0.415037	-0.584963	0	-0.584963	0.584963	-1.58496	-0.736966
ENSG00000048140	TSPAN17	1807	1077	1651	731	1785	706	1595	1188	1598	1193	1416	1001	1295	707	1635	914	1416	818	2155	1453	11.14	10.87	12.23	9.49	12.37	11.36	13.04	13.81	11.53	11.76	11.42	12.91	11.37	11.68	10.42	10.85	14.13	11	11	8.55	-0.0353973	-0.365944	-0.122883	0.0827694	0.0284955	0.176926	0.038808	0.0583398
ENSG00000048162	NOP16	6	8	2	9	4	11	1	5	5	11	6	6	5	4	11	8	3	2	3	0	33.13	21.8	29.15	14.25	31.71	16.58	39.81	22.59	34.07	22.01	30.9	21.46	26.47	15.54	31.97	20.01	31.12	20.57	20.57	41.49	-0.60381	-1.03253	-0.935494	-0.817447	-0.630343	-0.525957	-0.768372	-0.675998
ENSG00000048342	CC2D2A	962	1692	971	1827	859	1172	940	1792	1104	2382	1114	1783	719	2075	877	2268	730	1904	1152	1943	0.02	0.03	0.01	0.04	0.01	0.05	0.01	0.02	0.02	0.04	0.03	0.03	0.02	0.02	0.05	0.04	0.01	0.01	0.01	0.01	0.584963	2	2.32193	1	1	0	0	-0.321928
ENSG00000048405	ZNF800	0	0	0	0	1	0	0	0	0	0	0	0	0	0	0	0	0	0	0	0	4.91	5.92	5.22	6.53	5.99	6.06	5.06	5.38	5.38	5.73	5.41	5.31	4.5	6.24	5.33	6.35	5.69	5.89	5.89	5.21	0.269874	0.323033	0.0167618	0.0884688	0.090929	-0.0269167	0.471621	0.252621
ENSG00000048462	TNFRSF17	282	366	305	384	213	358	185	342	210	350	219	312	264	293	254	444	213	335	206	297	0	0	0	0	0.05	0	0	0	0	0	0	0	0	0	0	0	0	0	0	0	NA	NA	NA	NA	NA	NA	NA	NA
ENSG00000048471	SNX29	3	2	2	2	2	1	1	2	1	1	0	0	1	0	7	1	4	2	4	4	1.29	1.85	1.34	1.86	0.94	2.09	1.15	1.62	1.12	1.61	1.19	1.67	1.34	1.6	1.24	2.42	1.17	2.1	2.1	0.99	0.520154	0.47307	1.15277	0.49436	0.523562	0.488887	0.255839	0.964667
ENSG00000048540	LMO3	2346	1872	2386	1984	2391	1635	1643	1889	1919	1974	1858	1668	1796	1704	2120	1655	1841	1515	2567	2350	0.02	0.01	0.01	0.01	0.01	0.01	0.01	0.01	0.01	0.01	0	0	0.01	0	0.04	0.01	0.02	0.01	0.01	0.02	-1	0	0	0	0	NA	NA	-2
ENSG00000048544	MRPS10	0	0	0	0	0	0	0	0	0	0	0	0	0	0	0	0	0	0	0	0	57.64	50.79	56.44	51.84	56.91	51.46	54.96	48.13	54.83	48.79	54.33	47.93	49.2	50.19	55.55	48.54	54.22	51.04	51.04	66.23	-0.182526	-0.122652	-0.145231	-0.191446	-0.16838	-0.18082	0.0287416	-0.194613
ENSG00000048545	GUCA1A	1127	1223	1139	1561	1120	1009	677	1019	1106	1144	1201	921	1160	1161	1340	1169	669	939	972	1032	0	0	0	0	0	0	0	0	0	0	0	0	0	0	0	0	0	0	0	0	NA	NA	NA	NA	NA	NA	NA	NA
ENSG00000048649	RSF1	924	1186	1032	1536	1013	883	598	882	944	1156	1025	879	944	1088	1121	1161	778	965	746	895	3.69	4.43	3.59	5.44	3.56	4.24	3.02	3.46	4.22	3.77	4.69	3.53	4.24	4.56	4.68	4.57	2.63	4.22	4.22	3.35	0.263686	0.599623	0.252187	0.196223	-0.162678	-0.40992	0.10497	-0.0343144
ENSG00000048707	VPS13D	4004	4016	4291	4911	4250	3232	2889	3568	3371	4054	3693	3354	3970	3784	4365	4468	3434	3512	4486	4108	2.3	3.25	2.47	4.06	2.44	2.81	2.02	2.27	2.73	2.89	3.03	2.55	2.61	3.24	2.97	3.44	2.32	3.29	3.29	1.95	0.498806	0.716969	0.203689	0.168337	0.0821685	-0.248821	0.311944	0.211946
ENSG00000048740	CELF2	4468	4057	4704	4593	5108	3534	3287	3716	4116	4000	4289	3511	4537	3644	4590	3793	3829	3071	4089	4151	18.82	20.84	19.42	24.55	19.35	19.46	18.48	17.39	18.42	19.17	20.66	18.43	20.8	21.32	21.88	25.07	19.35	22.63	22.63	22.14	0.147089	0.33818	0.00817814	-0.0877068	0.0575773	-0.164784	0.0356239	0.196349
ENSG00000048828	FAM120A	843	750	933	780	930	521	535	595	755	765	788	557	815	546	870	706	664	560	938	800	31.82	31.9	32.25	34.78	35.24	32.24	31.86	27.44	34.08	28.65	36.35	29.24	36.02	31.11	34.86	32.24	32.68	29.98	29.98	30.58	0.00362259	0.108959	-0.128362	-0.215466	-0.25039	-0.314012	-0.21142	-0.112721
ENSG00000048991	R3HDM1	1485	2073	1628	2874	1829	2538	1429	3614	1296	2330	1294	1868	2034	3129	1531	2309	1347	2015	1389	2186	5.51	5.41	5.87	5.42	5.89	4.36	4.76	4.03	5.74	5.03	6.13	4.26	5.94	4.28	6.06	5.51	5.2	5.02	5.02	6.43	-0.0264237	-0.115068	-0.433939	-0.240182	-0.190492	-0.525034	-0.472852	-0.137265
ENSG00000049089	COL9A2	0	0	0	0	0	0	0	0	0	0	0	0	0	0	0	2	0	1	0	0	18.18	28.02	19.19	37.41	21.69	39.8	23.81	45.87	18.45	28.69	18.85	26.74	27.76	45.92	19.99	33.74	19.77	33.82	33.82	17.85	0.624105	0.963069	0.875738	0.945983	0.636927	0.504435	0.726115	0.755182
ENSG00000049167	ERCC8	18	17	9	17	8	15	0	22	14	7	11	10	10	19	10	17	8	11	9	14	0.9	0.92	0.82	1.06	0.82	0.98	0.8	0.84	0.83	0.91	1	0.82	0.98	1.02	0.89	0.98	0.63	0.94	0.94	1.2	0.0317089	0.370368	0.257158	0.0703893	0.132755	-0.286304	0.0577155	0.138976
ENSG00000049192	ADAMTS6	1520	1858	1782	2003	1839	1550	983	1579	1489	2036	1529	1674	2054	1764	1772	2094	1542	1622	1192	1606	0.11	0.11	0.05	0.11	0.05	0.12	0	0.14	0.1	0.04	0.08	0.07	0.07	0.14	0.06	0.12	0.06	0.09	0.09	0.06	0	1.1375	1.26303	NA	-1.32193	-0.192645	1	1
ENSG00000049239	H6PD	2118	2044	2023	2225	1929	1841	1699	2376	1855	2185	1697	1824	1590	2083	1870	1879	1716	1600	1897	2299	8.41	11.36	9.5	11.79	9.86	10.99	7.41	9.06	9.58	11.34	10.07	10.84	12.67	11.7	10.46	13.84	10.23	12.31	12.31	6.93	0.433785	0.311564	0.156532	0.290038	0.243323	0.106301	-0.114908	0.403961
ENSG00000049245	VAMP3	1127	1116	1142	1227	1127	880	718	990	916	1032	1026	991	897	982	1163	948	981	825	1065	1160	39.99	42.61	36.77	44.67	35.28	44.53	43.67	46.51	40.73	41.5	38.13	40.27	33.47	47.14	37.65	42.35	38.84	41.42	41.42	37.61	0.0915528	0.280777	0.335927	0.0908984	0.0270195	0.0787789	0.494083	0.169712
ENSG00000049246	PER3	0	1	0	0	0	0	0	3	0	0	0	1	0	2	0	0	0	0	0	0	7.18	7.85	7	8.31	6.96	7.18	6.23	6.54	6.79	6.61	7.78	7.38	6.37	7.5	7.9	7.21	7.49	7.21	7.21	7.12	0.128709	0.247494	0.0448965	0.0700585	-0.0387613	-0.0761493	0.235597	-0.131853
ENSG00000049247	UTS2	20	13	12	8	15	14	9	22	22	14	15	8	10	11	21	17	8	12	11	16	0	0.03	0	0	0	0	0	0.09	0	0	0	0.03	0	0.07	0	0	0	0	0	0	NA	NA	NA	NA	NA	NA	NA	NA
ENSG00000049249	TNFRSF9	4	1	0	2	3	2	0	1	2	5	2	0	1	3	6	5	1	6	0	7	0.16	0.12	0.09	0.07	0.12	0.15	0.1	0.19	0.21	0.11	0.14	0.08	0.09	0.11	0.18	0.16	0.08	0.13	0.13	0.09	-0.415037	-0.36257	0.321928	0.925999	-0.932886	-0.807355	0.289507	-0.169925
ENSG00000049283	EPN3	3	4	2	4	0	3	4	0	0	3	2	6	0	11	0	2	2	1	0	4	0.05	0.01	0	0.02	0.03	0.03	0	0.01	0.03	0.06	0.03	0	0.01	0.04	0.07	0.07	0.01	0.09	0.09	0	-2.32193	NA	0	NA	1	NA	2	0
ENSG00000049323	LTBP1	783	809	930	669	874	694	542	721	681	781	717	696	701	590	748	654	558	555	894	1051	0.02	0.03	0.01	0.03	0	0.03	0.04	0	0	0.02	0.02	0.05	0	0.09	0	0.02	0.02	0.01	0.01	0	0.584963	1.58496	NA	NA	NA	1.32193	NA	NA
ENSG00000049449	RCN1	0	0	0	0	0	0	0	0	0	0	0	0	0	0	0	0	0	0	0	2	9.03	10.31	10.33	8.21	9.77	10.26	8.51	8.63	9.14	9.07	9.85	9.39	9.02	8.16	9.2	9.01	7.72	8.78	8.78	10.83	0.191246	-0.331386	0.0706003	0.0202014	-0.0110916	-0.0689986	-0.144558	-0.0301068
ENSG00000049540	ELN	1535	1052	1568	1014	1455	950	1074	1122	1219	1208	1167	1149	1148	798	1374	736	1216	638	1409	922	0	0	0	0	0	0	0	0	0	0	0	0	0	0	0	0	0	0	0	0	NA	NA	NA	NA	NA	NA	NA	NA
ENSG00000049541	RFC2	1661	1748	1684	2106	1683	1455	940	1379	1530	1708	1480	1452	1655	1499	1645	1556	1373	1287	1412	1506	35.82	27.11	35.23	25.17	32.89	28.4	34.12	27.15	33.08	28.36	32.41	31.36	29.87	22.32	34.2	20.5	34.02	20.41	20.41	34.53	-0.40194	-0.485099	-0.211758	-0.329665	-0.222102	-0.0475135	-0.42036	-0.738372
ENSG00000049618	ARID1B	3152	2307	3165	2180	3217	1756	1974	2135	2574	2560	2494	2062	2504	1698	2971	1937	2941	1729	3116	2317	1.87	2.17	1.82	2.52	1.83	2.09	1.44	1.61	2	1.93	1.98	1.91	2.07	2.02	1.97	2.09	1.85	1.98	1.98	1.67	0.214657	0.469485	0.191659	0.160992	-0.0513992	-0.0519278	-0.0352755	0.0853073
ENSG00000049656	CLPTM1L	337	313	365	394	317	293	223	331	295	332	361	236	301	295	341	222	299	203	347	299	24.83	20.07	24.01	18.27	24.55	17.72	21.17	17.44	23.58	20.29	23.38	19	21.99	16.04	24.97	18.22	27.78	18.68	18.68	25.78	-0.307044	-0.394159	-0.470344	-0.279621	-0.216795	-0.299276	-0.455173	-0.454673
ENSG00000049759	NEDD4L	2	8	6	13	3	3	4	7	2	2	5	10	5	11	2	5	3	2	4	7	0.51	0.52	0.53	0.64	0.47	0.57	0.46	0.52	0.52	0.51	0.65	0.42	0.51	0.54	0.55	0.4	0.54	0.42	0.42	0.55	0.0280144	0.27208	0.278301	0.176878	-0.0280144	-0.63005	0.0824622	-0.459432
ENSG00000049768	FOXP3	100	124	112	116	145	94	75	138	114	119	89	109	77	118	92	90	129	67	105	128	0.03	0.15	0.1	0.23	0.05	0.06	0.09	0.12	0.04	0.03	0.1	0.2	0.09	0.22	0.04	0.1	0.06	0.05	0.05	0.07	2.32193	1.20163	0.263034	0.415037	-0.415037	1	1.28951	1.32193
ENSG00000049769	PPP1R3F	6011	6736	6358	7323	6449	6044	5955	8862	5529	8345	4869	6630	6102	6726	5645	6781	4656	5623	6797	8118	1.18	1.61	1.27	1.45	1.66	1.42	1.2	1.69	1.56	1.41	1.25	1.5	1.01	1.67	1.16	1.27	1.82	1.08	1.08	1.3	0.448274	0.191224	-0.225292	0.493989	-0.145851	0.263034	0.725493	0.130704
ENSG00000049860	HEXB	375	318	419	365	426	263	224	277	364	337	399	314	374	283	341	302	335	260	384	374	61.84	76.52	62.98	80.13	64.28	79.66	83.41	94.54	66.15	86.37	59.62	79.77	69.99	82.96	61.94	83.28	57.42	79.32	79.32	73.43	0.307297	0.347449	0.309486	0.180705	0.384789	0.42005	0.245267	0.427099
ENSG00000049883	PTCD2	1	0	0	0	0	0	0	0	0	0	0	0	0	0	0	0	0	0	0	0	1.6	1.5	1.72	1.65	1.76	1.43	1.3	1.22	1.8	1.44	2.02	1.56	1.78	1.44	1.55	1.54	1.71	1.52	1.52	1.72	-0.0931094	-0.0599425	-0.29956	-0.0916305	-0.321928	-0.372809	-0.305808	-0.00933787
ENSG00000050030	NEXMIF	476	501	567	583	523	438	407	586	411	531	399	448	415	478	477	451	433	401	514	573	0	0	0	0	0	0	0	0	0	0	0	0	0	0	0	0	0	0	0	0	NA	NA	NA	NA	NA	NA	NA	NA
ENSG00000050130	JKAMP	2	0	0	0	1	0	0	1	0	0	0	1	0	0	0	0	1	0	0	1	5.65	6.56	6.48	7.35	6.01	6.66	6.57	7.21	5.67	6.34	5.63	6.21	5.49	6.8	6.03	6.39	6.16	6.52	6.52	6.4	0.215445	0.18175	0.148157	0.134106	0.161134	0.141458	0.308729	0.0836579
ENSG00000050165	DKK3	0	0	0	0	0	0	0	0	0	1	0	0	0	0	0	0	1	2	0	1	0.01	0	0	0	0	0	0	0	0	0	0	0.01	0	0	0	0	0.01	0	0	0	NA	NA	NA	NA	NA	NA	NA	NA
ENSG00000050327	ARHGEF5	477	322	496	241	538	225	298	306	375	321	413	270	491	212	407	334	396	252	469	422	0	0	0	0	0	0	0	0	0	0.01	0	0	0	0	0	0	0.01	0.02	0.02	0	NA	NA	NA	NA	NA	NA	NA	NA
ENSG00000050344	NFE2L3	1156	977	1035	859	1112	737	722	798	969	982	936	769	856	687	1025	777	933	664	934	780	5.72	4.26	5.73	3.07	6.25	3.46	4.86	3.8	5.23	3.87	5.89	3.79	6.56	3.05	5.21	4.78	5.69	4.14	4.14	5.91	-0.425162	-0.900296	-0.853084	-0.354957	-0.434477	-0.63607	-1.10489	-0.124273
ENSG00000050393	MCUR1	845	787	1013	630	988	505	567	755	780	795	745	696	765	630	950	787	581	635	713	620	9.85	9.19	8.49	7.78	9.18	8.04	8.37	7.05	9.6	8.42	9.49	7.66	8.13	7.02	9.31	7.9	9.53	7.76	7.76	8.35	-0.100059	-0.125994	-0.191299	-0.247604	-0.189214	-0.309064	-0.211784	-0.236929
ENSG00000050405	LIMA1	695	743	785	818	757	626	442	611	595	748	590	631	741	712	639	743	606	702	566	855	6.9	7.1	7.97	5.47	7.82	5.28	6.3	6.39	7.41	6.53	7.24	6.65	6.97	6.17	8.28	7.67	5.69	7.11	7.11	6.12	0.0412227	-0.543039	-0.566631	0.0204641	-0.182391	-0.122635	-0.175888	-0.110404
ENSG00000050426	LETMD1	108	204	127	249	93	198	111	254	107	217	88	127	114	241	100	253	78	199	87	237	5.94	7.02	6.47	7.44	6.27	6.86	5.15	5.42	5.92	6.44	6.01	6.31	7.07	7.3	5.83	7.59	6.21	8.23	8.23	5.08	0.241008	0.201537	0.129743	0.0737204	0.121464	0.070275	0.0461862	0.380604
ENSG00000050438	SLC4A8	0	0	0	3	0	0	0	0	0	0	0	1	0	0	0	0	0	1	0	2	0.31	0.65	0.35	0.76	0.26	0.73	0.44	0.76	0.36	0.63	0.3	0.43	0.37	0.83	0.31	0.87	0.27	0.79	0.79	0.26	1.06817	1.11864	1.48938	0.788496	0.807355	0.519374	1.16559	1.48875
ENSG00000050555	LAMC3	0	0	0	0	0	0	0	0	0	0	0	0	0	0	0	0	0	0	0	1	0	0	0	0.02	0	0	0	0	0	0	0	0.01	0	0	0	0	0	0.01	0.01	0	NA	NA	NA	NA	NA	NA	NA	NA
ENSG00000050628	PTGER3	0	1	0	0	2	0	0	0	0	1	1	0	1	0	0	4	3	2	0	0	0	0	0	0	0	0	0	0	0	0	0	0	0	0	0	0	0	0	0	0	NA	NA	NA	NA	NA	NA	NA	NA
ENSG00000050730	TNIP3	937	739	1000	906	995	611	595	818	739	772	813	700	816	639	913	617	728	563	800	768	0	0.02	0	0	0.03	0	0	0	0	0.01	0.02	0	0.02	0	0	0.07	0.05	0.04	0.04	0	NA	NA	NA	NA	NA	NA	NA	NA
ENSG00000050748	MAPK9	0	1	0	2	1	6	1	8	2	1	2	4	5	7	2	3	3	5	3	10	5.4	4.7	5.55	5.55	5.55	4.51	4.67	4.89	4.95	4.47	5.57	4.72	5.24	4.41	5.61	4.24	5.03	4.45	4.45	4.84	-0.200299	0	-0.29936	0.0664119	-0.147154	-0.23889	-0.248788	-0.403937
ENSG00000050767	COL23A1	0	0	1	0	0	0	0	1	0	0	1	2	0	0	1	2	2	0	1	0	0	0.02	0	0.03	0.01	0.11	0.02	0.12	0.03	0.01	0.03	0.07	0.08	0.12	0.03	0.05	0.05	0.1	0.1	0.05	NA	NA	3.45943	2.58496	-1.58496	1.22239	0.584963	0.736966
ENSG00000050820	BCAR1	581	636	613	593	640	538	612	755	529	701	533	601	493	679	621	682	517	587	407	532	0	0	0.01	0	0	0	0	0.01	0	0	0.01	0.01	0	0	0.01	0.01	0.01	0	0	0.01	NA	NA	NA	NA	NA	0	NA	0
ENSG00000051009	FAM160A2	1014	844	987	838	822	712	724	1079	814	920	676	893	706	802	774	732	751	624	882	750	6.34	7.67	6.44	6.89	6.77	7.52	9.1	8.55	6.72	7.7	6.93	7.67	6	8.89	7.23	8.89	6.77	8.79	8.79	4.67	0.274744	0.0974433	0.151577	-0.0899421	0.196397	0.146371	0.567221	0.298188
ENSG00000051108	HERPUD1	3189	2762	3479	2140	3383	2117	3790	4915	2622	3214	2330	2756	2903	2498	2836	2725	2890	2683	2375	2384	10.34	9.5	9.69	9.08	8.12	9.3	10.05	11.4	9.65	9.43	8.2	10.64	8.02	9.8	8.41	8.91	9.18	8.72	8.72	9.44	-0.122237	-0.0938044	0.195751	0.181838	-0.0332712	0.375802	0.28918	0.0833196
ENSG00000051128	HOMER3	1279	973	1405	881	1270	880	742	789	1010	991	1050	929	1127	715	1174	636	1105	536	1173	894	48.08	45.98	50.51	34.32	49.42	40.89	77.8	76.85	45.97	48.75	41.81	48.59	48.8	45.15	45.61	49.05	52.24	55.47	55.47	37.6	-0.0644304	-0.557519	-0.273347	-0.0177249	0.0847096	0.216811	-0.112155	0.104903
ENSG00000051180	RAD51	976	1189	1060	1285	1098	993	538	711	929	970	1053	939	1052	800	1136	916	771	627	904	870	21.4	17.97	22.63	15.68	20.58	18.86	16.9	13.69	19.65	16.68	20.91	18.18	21.02	14.34	20.95	12.7	22.16	12.3	12.3	20.61	-0.25202	-0.529311	-0.125913	-0.303901	-0.23641	-0.201841	-0.551718	-0.722122
ENSG00000051341	POLQ	1408	1360	1478	1370	1360	906	904	1299	1156	1254	1376	1072	1209	1066	1405	1251	1052	1078	1330	1240	5.37	7.22	5.61	7.52	5.85	7	4.03	4.05	5.94	5.37	6.89	6.04	6.45	5.27	6.66	6.01	5.08	4.73	4.73	5.22	0.427077	0.422732	0.258918	0.00714207	-0.145541	-0.189955	-0.291496	-0.148157
ENSG00000051382	PIK3CB	4367	4615	4753	4796	4705	4810	4666	7216	3945	6484	3248	5353	4401	5374	3785	4178	3989	4100	3903	4937	9.27	9.88	9.36	9.59	8.67	7.64	8.1	8.86	8.85	8.3	10.78	8.25	8.87	8.41	9.86	9.83	8.3	9.73	9.73	9.19	0.0919417	0.0350223	-0.182459	0.129385	-0.0925661	-0.385891	-0.0768283	-0.00439623
ENSG00000051523	CYBA	796	634	851	632	862	551	508	563	696	670	678	667	795	410	723	461	601	427	749	604	69.27	80.83	72.59	80.9	72.3	97.74	100.75	118.68	72.77	103.46	61.31	99.29	77.82	102.19	64.03	79.11	75.85	89.17	89.17	65.01	0.22266	0.156369	0.434953	0.236297	0.507657	0.695526	0.393041	0.305112
ENSG00000051596	THOC3	1630	1279	1921	1767	1777	1465	1156	1880	1379	1663	1225	1471	1898	1447	1494	1249	1245	1160	1855	1974	11.91	10.47	12.26	10.05	12.49	10.56	10.35	8.73	12.11	10.08	12.07	11.67	13.26	7.35	11.54	8.23	10.78	8.76	8.76	11.77	-0.185912	-0.286763	-0.242164	-0.245577	-0.264703	-0.0486211	-0.851265	-0.487679
ENSG00000051620	HEBP2	891	967	925	1024	973	762	535	780	838	913	845	819	782	800	912	953	705	662	654	736	8.12	7.04	9.22	9.37	8.58	9.35	7.84	9.72	7.99	8.34	7.27	8.57	10.55	8.65	7.94	7.43	7.44	7.93	7.93	9.71	-0.205904	0.0232823	0.123989	0.310103	0.0618519	0.23734	-0.286471	-0.0957768
ENSG00000051825	MPHOSPH9	1	0	0	2	0	0	0	0	0	2	0	2	1	0	1	2	0	0	2	0	4.46	5.35	4.46	5.45	4.72	4.89	3.65	4.05	4.88	4.6	5.04	4.8	4.37	4.8	4.87	5.7	4.23	4.55	4.55	3.44	0.262495	0.289213	0.0510476	0.150025	-0.0852473	-0.0703893	0.135401	0.22704
ENSG00000052126	PLEKHA5	8	9	9	4	1	7	3	2	8	23	8	20	6	8	6	5	5	2	7	9	0	0	0	0.01	0	0	0	0	0	0.01	0	0.01	0	0	0	0.01	0	0	0	0.01	NA	NA	NA	NA	NA	NA	NA	NA
ENSG00000052344	PRSS8	2050	2008	2234	2483	2165	1847	1233	1887	1882	2004	1784	1756	1993	1931	1976	1919	1318	1727	1966	2115	0.14	0.17	0.15	0.07	0.02	0.16	0.07	0.04	0.16	0.4	0.17	0.41	0.12	0.17	0.11	0.1	0.1	0.05	0.05	0.13	0.280108	-1.09954	3	-0.807355	1.32193	1.27009	0.5025	-0.137504
ENSG00000052723	SIKE1	2631	1852	2414	1739	2594	1568	1856	1852	2217	1951	2220	1716	2109	1735	2400	1631	2360	1468	2424	2208	17.95	19.41	18.83	23.12	18.36	20.71	14.69	17.13	19.16	17.65	18.59	17.98	19.45	20.26	18.45	20.05	13.83	20.73	20.73	18.07	0.112816	0.296108	0.173761	0.221691	-0.118429	-0.0481337	0.058864	0.119981
ENSG00000052749	RRP12	823	1181	768	1617	787	1169	512	1200	625	1215	672	924	629	1199	837	1098	525	973	639	893	15.92	12.37	14.06	11.19	15.2	12.15	15.29	11.62	15.6	11.87	15.98	12.14	14.22	12.58	15.49	11.78	17.11	12.18	12.18	15.4	-0.363995	-0.329387	-0.323115	-0.395978	-0.394226	-0.396499	-0.17679	-0.394998
ENSG00000052795	FNIP2	1585	1076	1818	1127	1602	832	966	1246	1284	1365	1371	1273	2300	962	1536	984	1502	795	1589	933	3.87	6.13	3.47	8.08	3.58	7.04	3.28	5.85	3.42	5.74	3.76	5.08	3.29	6.75	4.19	6.16	2.96	6.27	6.27	3.15	0.663554	1.21942	0.975616	0.834741	0.747054	0.434096	1.0368	0.55598
ENSG00000052802	MSMO1	1216	1326	1245	1597	1240	1247	882	1320	1016	1317	961	1056	1222	1468	1072	1362	756	1178	1033	1414	28.67	21.49	31.67	21.68	28.08	19.28	23.79	23.37	27.01	24.84	29.52	26.93	46.39	20.86	29.64	21.25	32.57	19.72	19.72	30.19	-0.415876	-0.546752	-0.542438	-0.0256975	-0.120828	-0.132478	-1.15307	-0.480083
ENSG00000052841	TTC17	0	0	0	0	0	0	0	0	1	0	0	0	0	1	0	0	0	0	3	0	5.55	6.69	5.48	7.76	5.49	7.3	5.48	6.25	5.4	6.05	5.22	5.64	6.22	8.04	5.22	7.43	4.14	7.38	7.38	4.95	0.269518	0.501881	0.41109	0.18968	0.163976	0.111645	0.370281	0.509312
ENSG00000052850	ALX4	0	0	0	0	0	0	0	0	0	1	0	0	0	1	0	0	0	0	0	0	0	0	0	0	0	0	0	0	0.01	0	0	0	0	0.01	0	0	0	0	0	0.03	NA	NA	NA	NA	NA	NA	NA	NA
ENSG00000053108	FSTL4	2033	2044	2111	2736	2009	1729	1398	2099	1867	2092	1859	1846	2222	2304	2128	2221	1734	1747	1714	1855	0	0	0	0	0	0	0	0	0	0.01	0	0	0	0.01	0	0	0	0	0	0	NA	NA	NA	NA	NA	NA	NA	NA
ENSG00000053254	FOXN3	0	0	0	0	0	0	0	0	0	0	0	0	0	0	0	0	0	0	0	0	9.51	10.55	9.51	13.61	9.1	10.36	8.9	10.18	10.15	9.84	10.35	10.1	11.59	12.92	10.61	12.4	9.72	11.2	11.2	8.42	0.149726	0.51715	0.187086	0.19386	-0.0447495	-0.0352755	0.156726	0.224915
ENSG00000053328	METTL24	2205	1642	2374	1534	2157	1436	1678	2092	1778	1930	1656	1859	2272	1376	1855	1397	2043	1312	1816	1764	0	0	0	0	0	0	0	0	0	0	0	0	0	0	0	0	0	0	0	0	NA	NA	NA	NA	NA	NA	NA	NA
ENSG00000053371	AKR7A2	3864	2172	3772	1791	3714	1746	2797	2131	3286	2468	3020	2364	2952	1520	3584	1690	3059	1486	4592	2895	63.88	52.53	66.22	47.26	60.54	53.3	66.18	62.84	59.9	56.25	57.1	62.98	73.38	47.79	57.32	48.31	70.95	52.12	52.12	55.25	-0.282223	-0.486647	-0.183753	-0.0747121	-0.0907029	0.141403	-0.618678	-0.246717
ENSG00000053372	MRTO4	11	7	6	8	8	12	2	5	6	8	8	6	15	11	4	13	2	4	3	4	78	48.41	73.31	38.45	72.63	45.15	76.86	44.61	77.14	50.12	72.55	55.81	66.44	36.78	77.16	40.73	74.02	41.13	41.13	97.34	-0.688169	-0.931026	-0.68584	-0.784866	-0.622093	-0.378452	-0.853131	-0.921761
ENSG00000053438	NNAT	225	215	230	225	195	218	162	251	168	303	144	219	214	245	170	158	170	210	180	246	0.43	0.3	0.22	0.33	0.3	0.6	0.11	0.2	0.27	0.31	0.37	0.27	0.65	0.51	0.17	0.6	0.09	0.21	0.21	0.12	-0.519374	0.584963	1	0.862496	0.199309	-0.454566	-0.349942	1.81943
ENSG00000053501	USE1	15	22	21	41	40	33	9	36	21	36	16	24	18	27	21	43	20	26	11	26	4.78	5.04	4.7	5.08	4.01	5.93	4.68	5.52	4.15	6.47	3.64	5.44	5.06	6.23	3.85	4	4.33	6.11	6.11	4.01	0.0764131	0.112168	0.56443	0.23816	0.640654	0.579668	0.300095	0.0551416
ENSG00000053524	MCF2L2	20	25	33	44	34	27	14	25	23	41	20	18	45	36	31	43	25	26	15	33	0.04	0.06	0.05	0.11	0.1	0.11	0.03	0.09	0.06	0.09	0.05	0.07	0.05	0.08	0.06	0.13	0.06	0.09	0.09	0.03	0.584963	1.1375	0.137504	1.58496	0.584963	0.485427	0.678072	1.11548
ENSG00000053702	NRIP2	0	2	7	0	3	1	0	0	0	2	0	1	0	1	1	1	3	0	2	4	0.37	0.51	0.58	0.86	0.6	0.63	0.35	0.48	0.49	0.76	0.44	0.39	0.92	0.79	0.61	0.94	0.55	0.65	0.65	0.29	0.462972	0.568284	0.0703893	0.455679	0.633218	-0.174029	-0.219781	0.623852
ENSG00000053747	LAMA3	1218	1251	1201	1546	1175	1072	756	1294	989	1347	1066	1092	910	1281	1039	1263	845	1064	1318	1517	0	0.01	0.02	0	0.01	0	0	0	0	0.01	0	0	0	0	0	0	0.01	0	0	0.01	NA	NA	NA	NA	NA	NA	NA	NA
ENSG00000053770	AP5M1	1253	1097	1202	1212	1321	968	802	1026	996	1181	1100	948	1055	968	1162	1064	959	943	1299	1413	4.83	5.47	4.58	6.52	4.51	5.44	4.08	5.32	4.56	5.37	5.03	5.06	4.02	6.09	4.39	5.98	4.01	5.78	5.78	5.49	0.179518	0.509524	0.270479	0.382857	0.235888	0.00857899	0.599247	0.445925
ENSG00000053900	ANAPC4	587	684	613	889	629	698	546	1065	547	776	548	611	716	942	592	693	518	572	418	602	8.68	8.4	8.02	8.93	8.87	8.6	7.57	7.37	8.03	8.24	9.07	7.68	8.15	8.04	8.59	8.8	7.97	8.96	8.96	9.45	-0.0473057	0.155058	-0.0445974	-0.0386287	0.0372444	-0.239996	-0.0196046	0.0348454
ENSG00000053918	KCNQ1	1789	1444	1950	1347	1739	1311	1367	1812	1540	1714	1455	1617	1421	1296	1562	1304	1531	1164	1925	1782	6.85	8.82	6.89	11.04	7.11	10.44	8.68	12.89	7.43	9.11	7.61	8.34	9.32	13.18	7.37	9.66	7.25	9.16	9.16	5.12	0.364675	0.680164	0.5542	0.570485	0.294089	0.132151	0.499949	0.390359
ENSG00000054116	TRAPPC3	5773	5666	5864	5696	6134	4437	3621	4558	5159	5220	5269	4580	5278	4323	6129	4783	4390	3981	5665	4500	26.17	23.33	27.47	20.96	24.65	24.57	27.22	27.49	26.2	25.23	25.33	27.66	23.18	22.73	24.37	22.77	26.85	23.35	23.35	29.57	-0.165728	-0.390218	-0.00468979	0.0142398	-0.0544266	0.126954	-0.0282829	-0.097972
ENSG00000054118	THRAP3	1746	1735	2021	1475	1867	1430	1557	1808	1631	2343	1370	1819	1769	2351	1715	2080	1677	2295	1588	1829	63.11	68.39	61.72	66.22	64.96	62.14	53.89	51.67	65.58	57.41	68.55	58.55	64.32	56.65	71.46	62.42	57.53	59.67	59.67	65.03	0.115917	0.101529	-0.0640294	-0.0606907	-0.191954	-0.227487	-0.183191	-0.195128
ENSG00000054148	PHPT1	0	0	4	0	0	1	0	2	0	0	0	0	1	1	0	1	0	1	2	0	55.89	61.32	62.28	50.21	57.89	58.64	67.85	60.01	60.71	75.45	52.19	68.09	63.13	90.21	58.55	79.48	64.35	100.72	100.72	53.37	0.133768	-0.310794	0.0185709	-0.177146	0.313587	0.38367	0.514962	0.440923
ENSG00000054179	ENTPD2	284	251	281	319	299	228	213	248	212	300	240	221	228	207	268	258	177	232	297	282	0	0	0.08	0	0	0.03	0	0.04	0	0	0	0	0.02	0.02	0	0.02	0	0.03	0.03	0.04	NA	NA	NA	NA	NA	NA	0	NA
ENSG00000054219	LY75	821	870	784	1241	799	996	515	911	774	854	794	755	868	999	868	933	477	780	716	847	1.66	1.62	1.59	1.99	1.7	1.71	1.7	1.51	1.44	1.77	1.67	1.51	1.49	1.45	1.67	1.8	1.24	1.86	1.86	1.83	-0.0351894	0.323742	0.00846158	-0.170986	0.297681	-0.1453	-0.0392594	0.108149
ENSG00000054267	ARID4B	339	239	353	260	405	246	205	234	274	300	276	286	358	183	335	227	280	177	301	365	3.83	4.48	3.52	6.15	3.61	5.95	3.27	4.4	4.19	4	4.4	4.11	4.51	5.58	4.31	5.19	2.66	4.98	4.98	3.5	0.226154	0.805011	0.720891	0.428213	-0.0669502	-0.0983651	0.307138	0.268047
ENSG00000054277	OPN3	386	408	358	426	391	346	223	366	350	397	292	351	354	319	369	393	242	341	265	383	4.7	3.66	4.71	3.83	5.44	4.37	3.87	3.36	4.41	4.18	4.55	4.63	5.53	3.04	4.95	3.75	4.65	3.36	3.36	4.38	-0.360817	-0.298383	-0.315973	-0.203872	-0.0772757	0.0251456	-0.863208	-0.400538
ENSG00000054282	SDCCAG8	0	1	1	0	0	0	1	0	0	0	1	0	1	0	0	0	0	0	0	0	3.74	4.37	3.34	4.39	3.67	4.3	2.94	3.68	3.95	3.87	3.37	3.98	3.83	3.71	3.82	4.55	2.81	4.53	4.53	2.7	0.224595	0.394373	0.228557	0.32389	-0.0295191	0.24002	-0.0459252	0.252294
ENSG00000054356	PTPRN	121	172	135	217	120	176	88	179	108	190	95	160	140	217	133	184	106	211	93	190	0	0.01	0.01	0	0	0	0.01	0	0	0	0.01	0	0.01	0	0	0	0	0	0	0	NA	NA	NA	NA	NA	NA	NA	NA
ENSG00000054523	KIF1B	244	219	238	174	257	176	161	174	227	207	172	177	171	181	251	176	226	188	213	235	3.82	4.56	4.29	5.28	3.73	4.15	3.06	3.58	4.35	4.1	4.86	4.07	3.81	4.56	4.84	4.67	3.89	3.7	3.7	3.61	0.255461	0.29956	0.153936	0.226428	-0.0853915	-0.255928	0.259243	-0.0515845
ENSG00000054598	FOXC1	269	238	227	282	243	235	213	244	233	266	201	277	237	245	267	231	256	197	250	219	3.16	3.13	2.97	2.4	3.23	2.92	2.84	2.34	3.42	2.7	2.65	2.68	2.47	2.81	3.47	2.72	3.51	3.34	3.34	2.9	-0.0137619	-0.307429	-0.145566	-0.279382	-0.341037	0.0162406	0.186059	-0.351329
ENSG00000054611	TBC1D22A	6	0	2	0	6	1	0	2	2	1	0	2	0	0	0	0	2	1	2	3	2.61	2.55	2.12	2.91	2.29	2.92	2.81	2.46	2.63	2.6	2.32	3.14	2.57	2.85	2.76	2.68	2.98	2.62	2.62	2.55	-0.0335526	0.456955	0.350621	-0.191912	-0.0165512	0.43664	0.149194	-0.0424353
ENSG00000054654	SYNE2	4	2	3	5	2	2	1	3	0	1	2	0	2	2	0	4	1	0	8	0	0.01	0	0	0	0.01	0	0	0	0	0	0	0	0	0	0	0	0	0	0	0	NA	NA	NA	NA	NA	NA	NA	NA
ENSG00000054690	PLEKHH1	16	1	5	15	5	17	2	6	4	10	2	8	8	10	5	6	5	2	5	16	0.02	0.01	0.01	0.03	0.01	0.01	0.01	0.01	0	0	0.01	0	0.01	0.01	0	0.02	0.01	0	0	0.04	-1	1.58496	0	0	NA	NA	0	NA
ENSG00000054793	ATP9A	0	0	0	0	0	0	0	0	0	0	0	0	0	0	0	0	0	0	0	0	0.1	0.01	0.03	0.1	0.03	0.14	0.02	0.04	0.03	0.06	0.02	0.06	0.06	0.08	0.03	0.05	0.04	0.02	0.02	0.03	-3.32193	1.73697	2.22239	1	1	1.58496	0.415037	0.736966
ENSG00000054796	SPO11	0	0	0	0	0	0	0	0	0	0	0	0	0	0	0	0	0	0	0	0	0	0	0	0	0	0	0	0	0	0	0	0	0	0	0	0	0	0	0	0	NA	NA	NA	NA	NA	NA	NA	NA
ENSG00000054803	CBLN4	0	1	0	1	1	2	0	0	0	0	7	0	0	0	0	0	0	0	0	1	0	0	0	0	0	0	0	0	0	0	0	0	0	0	0	0	0	0	0	0	NA	NA	NA	NA	NA	NA	NA	NA
ENSG00000054938	CHRDL2	579	625	638	764	723	582	382	627	521	628	570	576	583	772	674	702	599	627	479	571	0	0.02	0	0.02	0.02	0.04	0	0	0	0	0.14	0	0	0	0	0	0	0	0	0	NA	NA	1	NA	NA	NA	NA	NA
ENSG00000054965	FAM168A	856	789	856	888	872	789	721	959	679	954	656	744	749	907	740	711	715	672	629	742	3.79	4.51	4.02	5.32	4.58	4.88	3.4	4.25	3.96	4.13	4.44	4.41	4.25	6.05	4.7	5.48	4.7	5.62	5.62	3.29	0.25093	0.404231	0.0915335	0.321928	0.0606414	-0.00978102	0.509472	0.221515
ENSG00000054967	RELT	448	427	492	362	555	267	330	398	429	396	391	415	405	266	498	403	389	364	408	360	7.14	7.27	6.87	7.88	7.04	8.43	8.19	8.29	6.58	8	6.51	7.26	6.96	9.07	6.58	7.08	7.15	7.68	7.68	5.51	0.0260313	0.197886	0.259957	0.0175087	0.281912	0.157312	0.382015	0.105662
ENSG00000054983	GALC	2663	1902	2411	1811	2753	1523	1769	1633	2338	1900	2355	1633	1904	1404	2666	1739	1647	1495	3416	2878	3.43	3.61	3.63	2.95	4.12	2.62	3.44	3.16	3.82	3.05	3.56	3.72	3.46	2.44	4.07	3.69	3.57	3.82	3.82	3.28	0.0737903	-0.299255	-0.653078	-0.122484	-0.324763	0.0634254	-0.503891	-0.141408
ENSG00000055044	NOP58	6321	4917	6518	5230	6273	4723	4470	5713	5201	5767	5082	5068	5328	4811	5588	4366	5576	4035	5101	5015	41.97	33.1	36.58	30.35	42.03	30.75	37.95	26.69	42.85	30.12	44.17	30.1	33.45	26.53	44.81	32.72	31.11	32.31	32.31	56.53	-0.342527	-0.269359	-0.450833	-0.507801	-0.508573	-0.553303	-0.334382	-0.453648
ENSG00000055070	SZRD1	0	0	0	0	0	4	0	0	0	0	1	0	0	0	0	0	0	1	0	1	68.78	59.07	68.28	60.52	66.12	65.84	66.21	64.46	65.81	63.13	65.81	64.49	64.63	62.75	64.85	56.71	72.73	60.2	60.2	58.28	-0.219564	-0.174051	-0.00612239	-0.0386449	-0.0599811	-0.0292314	-0.0425885	-0.193503
ENSG00000055118	KCNH2	1972	1484	2098	1831	2192	1487	1416	1597	1824	1519	1735	1511	1914	1428	2008	1400	1449	1128	2009	1551	0	0	0	0	0	0.05	0	0	0	0	0.01	0	0	0	0	0	0	0.01	0.01	0	NA	NA	NA	NA	NA	NA	NA	NA
ENSG00000055130	CUL1	367	349	397	386	372	338	219	406	315	399	260	354	313	334	319	379	213	268	337	445	24.51	20.36	25.1	24.2	26.39	23.67	23.96	20.58	26.36	18.99	25.66	21.96	26.52	21.27	26.61	20.77	21.59	19.22	19.22	26.22	-0.267633	-0.0526803	-0.156932	-0.219385	-0.47311	-0.224643	-0.318261	-0.357467
ENSG00000055147	FAM114A2	1061	1304	1191	1577	1139	1128	791	1353	975	1524	1013	1081	1330	2130	1181	2024	941	1721	1160	1831	2.9	3.05	3.02	3.25	2.85	3.43	2.36	3.33	2.9	3.18	2.45	3.27	2.76	3.17	2.69	3.58	2.02	2.91	2.91	2.8	0.0727563	0.105891	0.267247	0.496735	0.132974	0.416509	0.199815	0.412353
ENSG00000055208	TAB2	702	734	795	865	787	728	614	958	637	829	597	703	716	759	613	614	512	607	671	749	12.49	15.1	13.16	17.43	12.6	14.6	10.72	14.03	12.77	12.15	13.63	14.16	11.73	17.37	12.42	14.86	11.01	13.67	13.67	11.92	0.273775	0.405413	0.212545	0.38821	-0.0718022	0.0550357	0.566395	0.258769
ENSG00000055211	GINM1	1472	1667	1571	2098	1667	1415	881	1279	1261	1550	1407	1311	1283	1467	1494	1469	1032	1152	1356	1575	16.1	18.59	17.55	21.1	17.48	21.39	19.17	22.78	16.99	19.12	16.29	18.85	18.31	20.87	14.99	16.81	14.07	19.09	19.09	16.16	0.207466	0.265772	0.291231	0.248917	0.170397	0.210578	0.188799	0.165319
ENSG00000055483	USP36	1057	1338	1237	1887	1234	1145	630	1130	984	1212	1180	961	1255	1528	1291	1479	894	1176	944	1052	4.89	4.18	4.21	3.69	4.44	3.86	3.91	3.15	4.08	4.02	4.55	3.67	4.21	3.52	4.7	4.44	4.51	3.68	3.68	4.31	-0.226332	-0.190199	-0.201959	-0.311817	-0.0213737	-0.310086	-0.258245	-0.0821011
ENSG00000055609	KMT2C	1	0	0	0	1	0	0	0	0	0	0	1	0	1	0	2	0	1	0	0	2.71	3.79	3.06	5.15	3.07	3.76	2.2	3.01	2.94	3.13	3.6	2.88	3.59	4.7	3.53	4.53	2.75	4.14	4.14	2.54	0.483905	0.751041	0.292494	0.45226	0.0903465	-0.321928	0.388677	0.359843
ENSG00000055732	MCOLN3	0	0	0	0	0	0	0	0	0	0	0	0	0	0	0	0	0	0	0	0	0.01	0	0	0	0.01	0	0	0	0	0	0	0.01	0	0.01	0	0.02	0	0.01	0.01	0	NA	NA	NA	NA	NA	NA	NA	NA
ENSG00000055813	CCDC85A	3464	3153	3732	3688	3607	2529	2096	2757	3126	3230	3330	2727	3524	2804	3660	3195	2737	2652	3731	3405	0	0	0	0	0	0	0	0	0	0	0	0	0	0	0	0	0	0	0	0	NA	NA	NA	NA	NA	NA	NA	NA
ENSG00000055917	PUM2	1275	1032	1551	940	1393	877	1123	1347	1197	1286	1031	1077	1220	959	1200	808	1190	833	1166	1062	25.61	25.74	26.57	29	25.84	23.96	21.1	21.14	26.88	24.03	29.3	23.58	29.05	24.86	28.86	28.2	24.26	26.89	26.89	28.97	0.0073048	0.126255	-0.108978	0.00273238	-0.161696	-0.313337	-0.224712	-0.0333761
ENSG00000055950	MRPL43	15	9	7	23	7	21	14	13	12	14	11	12	8	18	9	23	11	9	11	14	18.41	16.46	21.56	14.44	19.49	16.22	22.08	20.17	20.1	18.68	17.72	18.19	19.64	16.6	18.48	13.93	20.6	16.49	16.49	17.68	-0.161525	-0.578286	-0.26496	-0.130529	-0.105701	0.0377669	-0.242612	-0.407769
ENSG00000055955	ITIH4	5	9	2	27	1	9	1	17	3	21	1	10	4	12	3	7	1	8	1	5	0.17	0.11	0.07	0.27	0.08	0.3	0.21	0.15	0.15	0.16	0.14	0.16	0.1	0.24	0.11	0.3	0.15	0.14	0.14	0.13	-0.628031	1.94753	1.90689	-0.485427	0.0931094	0.192645	1.26303	1.44746
ENSG00000055957	ITIH1	340	253	363	309	348	262	191	247	276	253	293	273	310	257	298	223	245	175	328	254	0.06	0.11	0.02	0.33	0.01	0.13	0.02	0.2	0.04	0.24	0.01	0.13	0.05	0.16	0.04	0.09	0.01	0.12	0.12	0.01	0.874469	4.04439	3.70044	3.32193	2.58496	3.70044	1.67807	1.16993
ENSG00000056050	HPF1	4303	3202	4302	3442	4313	2560	3324	3040	3631	2903	3693	2852	4347	2734	4261	2771	3268	2362	4207	2806	12.34	10.14	12.68	11.92	12.23	12.18	9.43	9.29	11.65	9.24	12.65	11.58	12.54	11.18	11.53	9.66	10.66	8.71	8.71	12.5	-0.283285	-0.0891705	-0.00591027	-0.0215792	-0.334365	-0.127502	-0.165617	-0.255297
ENSG00000056097	ZFR	553	466	535	467	504	321	254	285	515	461	521	405	507	338	538	419	367	323	654	481	32.79	26.94	31.56	27.89	31.84	24.99	34.48	24.02	32.18	22.25	33.49	25.41	36.93	24.98	34.63	25.21	29.85	24.68	24.68	33.66	-0.283506	-0.178349	-0.349489	-0.521524	-0.532359	-0.398334	-0.56402	-0.458026
ENSG00000056277	ZNF280C	0	0	0	0	0	0	0	0	0	0	0	0	0	0	0	0	0	0	0	0	6.15	5.72	5.73	5.53	5.43	4.57	3.85	3.29	6.66	5.16	6.9	5.27	6.29	4.51	6.38	5.56	4.89	4.93	4.93	7.64	-0.104571	-0.0512557	-0.248758	-0.226771	-0.368151	-0.388793	-0.479933	-0.198472
ENSG00000056291	NPFFR2	0	1	0	0	0	0	0	0	0	0	0	0	0	0	0	0	0	0	0	0	0	0	0	0	0	0	0	0	0	0	0	0	0	0	0	0	0	0	0	0	NA	NA	NA	NA	NA	NA	NA	NA
ENSG00000056487	PHF21B	8	18	6	38	12	26	14	32	3	11	3	11	8	37	5	14	12	12	9	9	0	0.01	0	0	0	0	0	0	0	0	0	0	0	0	0	0	0	0	0	0	NA	NA	NA	NA	NA	NA	NA	NA
ENSG00000056558	TRAF1	675	771	728	910	769	624	442	745	662	733	723	644	629	731	821	769	610	634	597	726	0.09	0.23	0.07	0.47	0.13	0.38	0.22	0.38	0.04	0.13	0.04	0.15	0.1	0.51	0.06	0.19	0.17	0.19	0.19	0.11	1.35364	2.74723	1.54749	0.788496	1.70044	1.90689	2.3505	1.66297
ENSG00000056586	RC3H2	65	58	62	82	78	50	56	76	80	67	69	48	65	65	79	69	67	81	85	83	3.01	3.8	3.13	4.32	3.32	3.57	2.69	3.45	3.44	3.29	3.84	3.36	3.13	3.91	3.91	4.1	3.26	3.88	3.88	2.8	0.336236	0.464869	0.104741	0.35899	-0.064321	-0.192645	0.321006	0.0684553
ENSG00000056736	IL17RB	329	420	316	539	312	350	220	445	306	475	261	347	303	566	267	361	264	311	251	322	1.1	1.09	1.01	1.48	1.28	1.09	1.29	1.34	1.58	1.14	1.39	0.95	1.23	1.32	1.43	1.4	1.36	1.88	1.88	1.51	-0.0131754	0.551242	-0.231816	0.0548619	-0.470891	-0.549085	0.10188	-0.0305883
ENSG00000056972	TRAF3IP2	1	1	0	0	0	0	0	0	0	0	0	0	0	0	0	0	0	0	0	0	2.16	3.04	1.99	3.76	1.98	2.94	1.96	3.02	2.33	3.13	2.04	2.66	2.21	4.45	1.87	2.82	2.07	2.8	2.8	1.73	0.49304	0.917964	0.570316	0.623695	0.425833	0.382857	1.00976	0.592657
ENSG00000056998	GYG2	303	347	324	369	348	254	165	240	279	340	317	328	271	268	332	337	257	273	344	323	0.01	0.02	0	0	0	0	0	0	0	0	0	0	0	0	0	0	0	0	0	0	1	NA	NA	NA	NA	NA	NA	NA
ENSG00000057019	DCBLD2	0	0	0	0	0	0	0	0	0	0	0	0	0	0	0	0	0	0	0	0	1.39	1.75	1.43	1.8	1.54	1.49	1.03	1.14	1.48	1.56	1.73	1.75	1.38	1.47	1.62	1.84	1.41	1.71	1.71	1.65	0.33227	0.331982	-0.047618	0.146389	0.0759489	0.0165829	0.0911479	0.183712
ENSG00000057149	SERPINB3	1450	1604	1634	1802	1560	1412	935	1643	1408	1641	1351	1425	1219	1382	1459	1334	1097	1002	1599	1450	0	0	0	0	0	0	0	0	0	0	0	0	0	0	0	0	0	0	0	0	NA	NA	NA	NA	NA	NA	NA	NA
ENSG00000057252	SOAT1	0	1	3	1	0	0	0	0	0	0	0	0	0	1	0	0	1	0	4	0	10.68	13.05	11.59	14.12	11.13	13.32	9.38	12.55	12.06	12.16	11.84	12.27	10.01	12.2	11.46	11.73	9.69	10.12	10.12	12.37	0.289138	0.28486	0.25914	0.420028	0.0119133	0.0514662	0.285439	0.033596
ENSG00000057294	PKP2	0	3	2	0	3	3	4	0	0	1	2	0	0	1	2	0	1	0	0	0	0	0.01	0.02	0.01	0	0	0	0	0	0	0	0	0	0.01	0	0	0.01	0	0	0.03	NA	-1	NA	NA	NA	NA	NA	NA
ENSG00000057468	MSH4	0	0	0	1	0	0	0	0	0	0	0	0	0	0	0	0	0	0	0	0	0	0.05	0.03	0	0.05	0.06	0.09	0	0	0.02	0.04	0	0	0.02	0.03	0	0.02	0	0	0	NA	NA	0.263034	NA	NA	NA	NA	NA
ENSG00000057593	F7	6913	5665	7350	5522	7496	4557	5115	5218	6201	5959	5879	5093	5813	4447	6432	5038	5221	4204	7617	6370	0	0	0	0.01	0	0	0	0	0	0	0	0	0	0	0	0	0	0	0	0	NA	NA	NA	NA	NA	NA	NA	NA
ENSG00000057608	GDI2	23	43	14	81	25	46	29	52	8	50	21	41	17	113	19	56	21	87	14	51	91.04	82.38	93.19	77.34	95.63	76.88	91.7	71.25	94.96	78.95	92.14	78.43	85.35	70.21	90.34	79.2	82.42	75.91	75.91	105.33	-0.144206	-0.26896	-0.314855	-0.364032	-0.266381	-0.232422	-0.281715	-0.189864
ENSG00000057663	ATG5	17	30	30	35	38	32	7	18	24	51	19	41	17	17	19	39	17	32	8	41	8.3	7.59	6.9	6.88	7.72	6.86	8.68	8.49	7.48	7.3	7.05	7.19	5.64	6.8	6.97	7.01	6.78	6.96	6.96	9.49	-0.129011	-0.0041878	-0.170392	-0.0319305	-0.0351418	0.0283685	0.26984	0.00825579
ENSG00000057704	TMCC3	1645	1424	1490	1308	1597	1188	1288	1344	1371	1539	1333	1326	1177	1011	1426	1096	1283	1013	1735	1546	0.13	0.26	0.23	0.29	0.29	0.32	0.08	0.15	0.22	0.41	0.18	0.38	0.15	0.16	0.16	0.37	0.16	0.35	0.35	0.07	1	0.334419	0.142019	0.906891	0.89812	1.078	0.0931094	1.20945
ENSG00000057757	PITHD1	703	717	737	916	734	743	395	742	618	795	580	697	645	806	621	702	518	584	764	810	39.06	37.33	34.06	33.03	36.74	36.14	41.63	33.09	37.86	36.76	37.67	36.82	31.16	28.78	36.11	31.07	36.52	32.98	32.98	43.26	-0.0653564	-0.0443015	-0.0237551	-0.331228	-0.0425376	-0.0329264	-0.114629	-0.216876
ENSG00000057935	MTA3	1295	1218	1375	1357	1303	989	762	892	1137	1127	1210	1071	1249	833	1319	976	1030	714	1133	987	3.43	3.86	3.46	4.75	3.47	4.64	2.62	3.75	3.5	3.9	3.37	3.98	3.51	4.71	3.23	4.09	3.03	3.91	3.91	3.91	0.170392	0.457155	0.419189	0.517324	0.156119	0.24002	0.424256	0.340567
ENSG00000058056	USP13	1669	1944	1905	2497	1816	1531	1110	1883	1674	1880	1783	1658	1796	1734	1999	2043	1163	1627	1582	1625	8.19	8.51	8.38	9.13	7.99	8.02	6.56	5.85	8.37	7.17	9.11	7.92	8.81	6.32	8.9	7.37	7.81	6.19	6.19	7.53	0.0552957	0.123665	0.00540673	-0.165259	-0.223255	-0.201951	-0.479217	-0.272141
ENSG00000058063	ATP11B	4	2	6	0	4	1	6	5	1	1	2	4	2	2	0	1	2	6	3	1	9.37	12.06	10.3	14.91	9.88	11.02	8.49	10.97	10.93	10.62	11.92	10.89	11.25	11.67	11.97	13.7	7.83	12.53	12.53	9.33	0.364109	0.533636	0.157541	0.369727	-0.0415096	-0.13038	0.0528796	0.194753
ENSG00000058085	LAMC2	398	343	467	404	427	296	207	278	359	347	348	295	352	317	444	297	347	258	307	320	0.03	0.02	0.04	0	0.03	0.01	0.06	0.04	0.01	0.01	0.02	0.04	0.02	0.02	0	0.01	0.02	0.06	0.06	0.02	-0.584963	NA	-1.58496	-0.584963	0	1	0	NA
ENSG00000058091	CDK14	8147	7562	8037	6992	8162	6045	5488	6716	6843	7830	6551	6377	6220	7177	7507	7247	7309	6100	7315	6859	2.93	2.78	3.31	3.16	3.04	2.79	2.07	2.12	3.07	2.57	3.05	2.54	2.89	2.79	3.48	2.61	3.06	2.6	2.6	2.37	-0.0758158	-0.0669067	-0.123806	0.0344335	-0.25647	-0.263981	-0.0508044	-0.415037
ENSG00000058262	SEC61A1	1129	1258	1018	1565	1256	1230	813	1149	1008	1203	984	1078	1138	1351	1286	1280	681	1047	1065	1162	90.59	92.85	86.05	82.69	87.93	86.12	83.08	77.44	88.49	87.59	86.7	82.93	77.11	95.68	89.03	96.2	97.43	93.01	93.01	85.42	0.0355501	-0.0574623	-0.0300071	-0.101422	-0.0147483	-0.0641379	0.311299	0.111745
ENSG00000058272	PPP1R12A	51	79	36	105	39	85	19	48	43	74	41	62	33	162	40	81	41	53	27	37	4.91	6.04	4.26	7.24	5.29	6.85	4.81	5.18	5.1	5.26	5.09	5.48	5.52	7.04	5.97	6.65	3.55	6.24	6.24	4.86	0.298826	0.765136	0.372836	0.106915	0.0445656	0.10651	0.350907	0.155623
ENSG00000058335	RASGRF1	1	7	4	19	3	6	0	13	4	16	1	4	4	29	4	13	4	8	2	6	0.26	0.45	0.18	0.58	0.2	0.56	0.13	0.26	0.26	0.39	0.25	0.37	0.19	1	0.22	0.5	0.25	0.38	0.38	0.15	0.791413	1.68806	1.48543	1	0.584963	0.565597	2.39593	1.18442
ENSG00000058404	CAMK2B	129	129	142	177	132	129	85	157	92	161	104	144	129	174	127	145	129	96	78	142	0.01	0.05	0.02	0.13	0.02	0.05	0	0.09	0.03	0.1	0.01	0.03	0.03	0.22	0.03	0.1	0.03	0.07	0.07	0.01	2.32193	2.70044	1.32193	NA	1.73697	1.58496	2.87447	1.73697
ENSG00000058453	CROCC	1581	1105	1829	1052	1804	888	1244	1210	1556	1344	1468	1190	1533	945	1605	1085	1529	915	1321	1236	0.75	0.83	0.79	1.09	0.74	0.96	0.67	0.95	0.62	0.94	0.72	0.98	0.84	1.21	0.79	1.01	0.9	0.77	0.77	0.48	0.146221	0.464404	0.375509	0.503766	0.600393	0.444785	0.526546	0.354431
ENSG00000058600	POLR3E	2640	3466	2999	4523	2923	3138	1416	2506	2452	3383	2536	2874	3179	3628	3056	3423	2362	2664	2243	2664	8.6	6.64	9.58	6.09	9.51	6.19	9.21	6.82	9.84	7.35	9.5	7.57	9.3	6.16	9.31	7.05	9.97	6.82	6.82	7.55	-0.373153	-0.653583	-0.619506	-0.433429	-0.420914	-0.327634	-0.5943	-0.401158
ENSG00000058668	ATP2B4	187	149	121	162	148	115	70	152	144	163	180	143	110	146	140	135	113	115	75	68	14.35	20.8	15.69	26.14	15.39	21.85	10.48	14.12	15.49	18.49	16.4	18.26	19.26	23.63	17.71	22.21	15.39	19.85	19.85	12.8	0.535533	0.736414	0.50564	0.430101	0.255408	0.154991	0.295012	0.326645
ENSG00000058673	ZC3H11A	789	679	780	680	800	522	605	640	649	668	632	621	613	538	813	572	572	511	1163	963	0.75	0.66	0.47	0.69	0.58	0.59	0.38	0.64	0.68	0.66	0.86	0.67	0.49	0.71	0.6	0.65	0.55	0.64	0.64	0.32	-0.184425	0.553936	0.0246621	0.752072	-0.0430687	-0.360176	0.535037	0.115477
ENSG00000058729	RIOK2	438	426	399	396	407	328	296	478	359	496	299	361	292	408	328	403	362	336	391	485	7.42	7.05	7.06	6.8	7.29	6.29	7.74	6.24	7.09	6.32	7.07	6.83	6.42	6.06	8.15	6.42	6.45	6.59	6.59	11.48	-0.0737959	-0.0541334	-0.212859	-0.310788	-0.165861	-0.0498246	-0.0832555	-0.344227
ENSG00000058799	YIPF1	4214	3251	4295	3107	4464	2511	2305	1981	3628	3002	3750	2775	3599	1999	4129	2418	3451	1977	4598	3035	11.1	11.92	9.74	10.67	9.99	10.65	10.21	12.56	10.58	12.65	9.02	10.7	8.25	12.4	8.87	12.19	11	11.68	11.68	10.41	0.102825	0.131566	0.0922968	0.298854	0.257798	0.246411	0.587874	0.458692
ENSG00000058804	NDC1	496	489	527	530	590	356	332	478	478	567	467	467	521	441	688	503	416	367	427	330	46.06	39.24	45.21	36.12	47.27	35.16	34.3	22.46	46.12	33.01	48.79	35.47	43.86	26.2	48.14	31.55	45.22	29.63	29.63	52.78	-0.231189	-0.323844	-0.42699	-0.610851	-0.482489	-0.459986	-0.743339	-0.609596
ENSG00000058866	DGKG	908	1009	917	993	1047	937	810	1296	784	1206	757	920	772	1176	902	998	879	943	638	833	2.33	2.54	2.39	2.65	2.69	2.14	2.12	2.33	2.61	2.68	2.61	2.57	2.73	2.49	3.45	2.82	2.34	2.37	2.37	2.11	0.124499	0.148982	-0.329995	0.136266	0.0381832	-0.0222814	-0.132755	-0.290901
ENSG00000059122	FLYWCH1	282	566	289	595	255	581	248	496	244	540	265	517	230	542	229	452	253	430	289	461	5.56	6.82	5.41	6.47	6.21	7.35	6.75	8.23	5.58	7.43	5.52	6.59	5.27	8.63	5.89	7.3	6.45	7.92	7.92	4.1	0.294687	0.258137	0.243151	0.286005	0.413097	0.25561	0.711558	0.309629
ENSG00000059145	UNKL	541	690	462	1101	520	927	452	1120	405	858	379	696	465	1115	477	693	389	601	536	779	1.94	4.3	1.92	4.36	1.7	5.12	2.32	3.54	1.95	3.74	2.17	4.16	1.77	4.47	1.68	3.72	2.09	4.06	4.06	2.09	1.14828	1.18322	1.59061	0.609625	0.939564	0.938888	1.33653	1.14684
ENSG00000059377	TBXAS1	599	504	618	482	594	406	596	590	543	558	502	515	523	535	544	479	541	424	592	532	4.45	6.27	3.66	9.63	4.14	9.77	5.06	9.56	3.88	7.1	3.71	6.7	4.27	11	4.19	6.81	3.84	6.78	6.78	4.63	0.49466	1.39569	1.23873	0.917873	0.871762	0.852742	1.3652	0.700705
ENSG00000059573	ALDH18A1	1318	1121	1402	1137	1452	837	787	872	1172	1200	1250	927	1249	926	1394	1255	1138	972	1208	1157	72.8	53.65	71.02	41.27	72.1	40.3	64.19	44.11	70.87	51.69	73.12	51.56	65.99	36.3	71.47	50.29	74.34	46.81	46.81	67.89	-0.44036	-0.783132	-0.839219	-0.541243	-0.45529	-0.504014	-0.862278	-0.507066
ENSG00000059588	TARBP1	584	570	580	660	539	565	287	544	484	709	487	640	538	604	574	564	429	414	491	653	8.7	8.17	8.91	7.98	9.28	7.08	7.07	5.97	8.99	7.97	9.82	7.15	9.19	7.33	9.81	9.89	9	8.79	8.79	8.37	-0.0906793	-0.159037	-0.390375	-0.243979	-0.173741	-0.45778	-0.326252	0.0117174
ENSG00000059691	GATB	317	391	309	447	357	284	285	428	267	414	283	337	376	392	359	424	283	382	334	405	2.57	2.77	2.45	3.08	2.29	3.18	1.72	2.48	2.47	3.13	2.55	3.29	2.64	3.18	2.69	2.96	2.26	2.49	2.49	2.27	0.108118	0.330149	0.473679	0.527932	0.341652	0.36759	0.268489	0.137991
ENSG00000059728	MXD1	283	258	315	315	314	264	165	265	248	264	230	264	287	292	312	284	223	223	329	342	2.58	3.51	2.42	3.86	2.81	2.96	3.15	3.61	2.52	3.38	2.74	3.2	3.41	3.82	3.11	4.11	2.76	4.26	4.26	2.85	0.4441	0.673594	0.075027	0.196647	0.4236	0.223896	0.163801	0.402224
ENSG00000059758	CDK17	268	181	216	196	292	144	148	169	229	204	223	194	182	155	209	207	161	164	295	249	2.26	2.27	2.42	2.67	2.43	2.7	1.79	2.19	2.3	2.12	2.18	2.46	2.55	2.79	2.65	2.7	2.13	2.44	2.44	2.76	0.00636953	0.141833	0.152003	0.290971	-0.11757	0.17433	0.129768	0.026967
ENSG00000059769	DNAJC25	517	565	467	1625	516	982	324	694	378	602	366	528	858	905	477	583	373	434	402	495	5.31	3.96	4.12	4.13	5.61	3.66	3.99	3.47	5.28	4.07	5.26	4.5	4.02	3.68	4.42	4.9	3.82	4.46	4.46	6.14	-0.423211	0.00349744	-0.616157	-0.201453	-0.375509	-0.225138	-0.12749	0.148735
ENSG00000059804	SLC2A3	66	70	76	71	55	51	57	117	47	89	41	72	51	71	74	61	56	47	43	59	4.39	5.3	3.82	14.69	4.25	10.69	3.75	6.12	3.74	5.15	3.7	5.25	8.13	9.22	4.32	5.91	3.8	5.06	5.06	3.59	0.271771	1.94319	1.33073	0.706641	0.461534	0.504792	0.181511	0.452127
ENSG00000059915	PSD	1031	953	1015	1010	1062	861	927	1075	986	1072	921	1012	931	980	1009	878	936	780	876	865	0.57	0.67	0.63	0.65	0.46	0.56	0.67	1.05	0.47	0.77	0.42	0.73	0.49	0.73	0.68	0.63	0.58	0.56	0.56	0.39	0.233199	0.0450879	0.283793	0.648156	0.712198	0.797507	0.575115	-0.110183
ENSG00000060069	CTDP1	4	8	3	4	3	8	0	0	1	2	1	3	5	4	1	10	5	7	0	1	10.04	10.24	9.51	10.46	10.02	10.74	12.29	10.85	11.16	10.5	10.67	11.52	10.1	11.44	10.48	10.2	10.92	10.41	10.41	8.96	0.0284564	0.137366	0.100111	-0.17979	-0.0879477	0.110581	0.179732	-0.0390696
ENSG00000060138	YBX3	35	27	16	19	21	5	6	16	20	42	19	27	8	11	18	23	16	28	14	24	0.02	0.05	0.02	0.03	0.02	0.06	0	0	0.01	0.01	0.01	0.02	0.03	0.03	0.01	0.07	0.04	0.06	0.06	0	1.32193	0.584963	1.58496	NA	0	1	0	2.80735
ENSG00000060140	STYK1	2714	2813	2992	3571	3104	2472	1598	2325	2588	2638	2862	2350	2787	2681	3217	2683	2366	2080	2339	2091	0.52	0.45	0.23	0.3	0.31	0.1	0.12	0.25	0.35	0.63	0.34	0.47	0.13	0.2	0.29	0.41	0.29	0.58	0.58	0.22	-0.208587	0.383329	-1.63227	1.05889	0.847997	0.467126	0.621488	0.499571
ENSG00000060237	WNK1	0	0	0	0	0	0	0	0	0	0	0	0	0	0	0	0	0	0	0	0	8.1	9.27	8.6	11.34	8.98	9.46	6.5	7.2	8.99	7.92	10.17	8.21	9.28	9.6	10.25	9.56	8.47	8.52	8.52	7.33	0.194647	0.399012	0.0751247	0.147557	-0.182821	-0.308866	0.0489096	-0.100541
ENSG00000060303	RPS17P5	2222	2053	1843	2247	2357	1750	1458	1736	1939	2181	1977	1894	1814	1724	2284	2098	1173	1617	1986	2136	0	0	0	0	0	0	0	0	0	0	0	0	0	0	0	0	0	0	0	0	NA	NA	NA	NA	NA	NA	NA	NA
ENSG00000060339	CCAR1	1312	988	1324	1031	1415	1008	1018	1330	1091	1145	1135	1020	1252	1004	1352	945	1167	778	1080	972	18.92	19.3	15.11	20.35	19.44	19.09	16.9	15.33	19.2	18.68	20.04	18.86	17.22	17.6	20.74	21.33	11.97	18.88	18.88	17.76	0.0286888	0.429525	-0.0262111	-0.140666	-0.0396119	-0.0875528	0.0314903	0.0404681
ENSG00000060558	GNA15	7	5	4	6	4	1	7	14	2	5	5	6	3	1	9	8	7	2	3	2	14.21	13.29	13.57	16.22	13.24	19.86	12.88	18.02	13.32	16.61	13.23	17.27	15.82	18.56	12.47	15.33	16.56	16.11	16.11	11.89	-0.0965654	0.257353	0.584963	0.484466	0.318458	0.384455	0.230447	0.297896
ENSG00000060566	CREB3L3	332	287	407	290	318	248	228	351	281	304	256	334	293	267	308	277	319	291	259	263	0.14	0.11	0.08	0.12	0.08	0.02	0.19	0.28	0.05	0.1	0.12	0.14	0.07	0.02	0.19	0.19	0.16	0.05	0.05	0.06	-0.347923	0.584963	-2	0.559427	1	0.222392	-1.80735	0
ENSG00000060642	PIGV	238	182	239	195	279	174	159	143	215	249	218	176	251	260	234	207	231	216	274	218	2.92	2.78	3.44	2.71	2.71	2.79	2.73	3.2	2.87	2.69	2.68	3.43	2.87	2.81	2.89	2.91	3.36	3.51	3.51	2.39	-0.0708835	-0.344116	0.0419723	0.229171	-0.0934446	0.355976	-0.0304806	0.00994966
ENSG00000060656	PTPRU	2809	1830	2853	1674	2956	1619	1917	1888	2362	2122	2209	1859	2162	1480	2471	1491	2216	1242	3049	2246	1.84	1.55	1.78	1.6	2.09	1.72	1.67	1.14	1.93	1.93	2	1.59	2.16	2.41	1.93	1.91	2.14	2.29	2.29	2.22	-0.247438	-0.153805	-0.281094	-0.550814	0	-0.330973	0.158002	-0.0150282
ENSG00000060688	SNRNP40	0	0	0	1	0	0	0	0	0	0	0	0	0	0	0	0	0	0	1	0	37.29	26.82	36.46	23.63	38.01	27.53	34.64	25.99	36.46	28.34	34.9	28.86	32	23.55	34.98	23.63	35.26	22.61	22.61	42.5	-0.47548	-0.625695	-0.465374	-0.414482	-0.363475	-0.274156	-0.442345	-0.565911
ENSG00000060709	RIMBP2	0	0	0	0	0	0	0	0	0	0	0	0	0	0	0	0	0	0	0	0	0	0	0	0.01	0	0	0	0	0	0	0	0	0	0	0	0	0	0	0	0.01	NA	NA	NA	NA	NA	NA	NA	NA
ENSG00000060718	COL11A1	1084	960	1148	1227	1150	845	587	669	957	903	1136	931	1041	849	1254	894	893	635	1167	837	0	0	0	0	0	0	0	0	0	0	0	0	0	0	0	0	0	0	0	0	NA	NA	NA	NA	NA	NA	NA	NA
ENSG00000060749	QSER1	866	871	998	866	948	688	596	819	712	908	681	722	711	715	810	738	734	623	1002	991	5.13	5.01	5.23	6.17	5.27	5.12	3.78	3.28	5.26	4.3	6.4	5.15	5.49	4.81	6.33	5.05	5.06	4.12	4.12	5.8	-0.0341482	0.23846	-0.0416592	-0.20469	-0.290726	-0.313499	-0.190769	-0.325922
ENSG00000060762	MPC1	1375	1309	1447	1391	1437	1247	1114	1684	1175	1418	1136	1255	1222	1426	1156	1185	1026	1066	1043	1225	28.9	32.1	32.07	30.74	30.65	29.42	27.08	28.34	27.63	30.49	27.05	28.18	26.45	28.61	28.83	29.4	29.37	28.51	28.51	35.12	0.151504	-0.0611072	-0.0590898	0.065612	0.142101	0.059043	0.113252	0.0282453
ENSG00000060971	ACAA1	1711	1312	1679	1389	1746	1010	590	727	1462	1292	1536	1135	1455	773	1577	1097	1414	728	2001	1677	9.98	10.49	10.12	10.74	10.11	11.6	11.01	12.68	9.92	10.36	9.82	10.66	9.89	12.41	8.95	10.27	8.93	10.61	10.61	7.95	0.071903	0.0857847	0.198342	0.20374	0.062612	0.118413	0.327461	0.198477
ENSG00000060982	BCAT1	726	783	765	973	833	722	560	795	685	831	657	659	615	838	758	654	778	541	625	676	7.73	6.55	7.31	6.68	7.65	5.85	3.63	3.41	7.68	5.88	8.26	6	7.33	4.19	7.6	5.92	7.66	4.51	4.51	9.5	-0.238974	-0.130023	-0.387023	-0.0901978	-0.38529	-0.461179	-0.806863	-0.360402
ENSG00000061273	HDAC7	0	0	0	0	1	1	0	0	0	0	0	0	0	0	0	0	0	0	1	0	3.77	4.49	3.83	5.38	4.19	4.81	3.96	4.28	4.14	4.34	4.06	4.01	3.56	5.22	4.2	4.06	4.85	3.86	3.86	3.41	0.252151	0.490262	0.199087	0.11211	0.0680643	-0.0178775	0.552173	-0.0489096
ENSG00000061337	LZTS1	0	0	0	0	0	0	0	0	0	0	0	0	1	0	0	0	0	1	0	0	0	0	0	0	0.01	0.01	0	0	0	0	0	0	0	0	0	0	0	0	0	0.01	NA	NA	0	NA	NA	NA	NA	NA
ENSG00000061455	PRDM6	0	0	0	2	0	0	0	0	0	0	0	0	2	0	0	0	2	0	0	0	0	0	0	0	0	0	0	0	0	0	0	0	0.01	0	0	0	0	0.01	0.01	0	NA	NA	NA	NA	NA	NA	NA	NA
ENSG00000061492	WNT8A	54	73	71	81	69	74	55	85	74	104	47	91	72	75	49	59	74	59	54	54	0	0	0	0.06	0	0	0	0	0	0	0	0	0.06	0	0	0	0.06	0	0	0	NA	NA	NA	NA	NA	NA	NA	NA
ENSG00000061656	SPAG4	8	3	6	5	6	3	0	0	0	2	0	6	6	1	1	2	2	5	3	5	1.19	1.77	1.5	1.89	1.47	2.08	1.65	1.94	1.89	2.3	1.23	2.34	1.76	1.98	1.15	1.55	1.95	1.78	1.78	1.25	0.572788	0.333424	0.500767	0.233591	0.283248	0.92785	0.169925	0.430634
ENSG00000061676	NCKAP1	2168	1567	1986	1517	2085	1363	1515	1621	1757	1678	1706	1393	1824	1291	1799	1310	1477	1092	2138	1938	0.02	0.01	0.01	0.01	0.01	0.01	0	0	0	0	0	0.02	0.02	0	0	0.01	0.01	0.02	0.02	0.01	-1	0	0	NA	NA	NA	NA	NA
ENSG00000061794	MRPS35	0	0	0	0	0	0	0	0	0	0	0	0	2	0	1	0	0	0	0	0	57.96	46.26	51.12	43.13	54	46.68	55.14	44.94	54.62	45.13	54.28	43.55	54.36	41.38	51.3	41.81	47.33	40.03	40.03	60.02	-0.325292	-0.245196	-0.210155	-0.295099	-0.275343	-0.317748	-0.393612	-0.295111
ENSG00000061918	GUCY1B1	1417	1336	1443	1354	1562	1175	956	1139	1167	1309	1304	1087	1333	1221	1471	1328	1055	1108	1224	1112	0	0	0	0	0	0	0	0	0	0	0	0	0.03	0	0.01	0	0	0	0	0	NA	NA	NA	NA	NA	NA	NA	NA
ENSG00000061936	SFSWAP	906	891	963	1129	1054	930	608	1062	767	1132	842	830	882	1069	957	1037	881	845	818	1039	7.2	7.49	7.06	7.31	7.69	7.65	6.61	6	6.89	6.69	7.88	6.46	7.55	7.44	7.97	8.05	6.42	7.72	7.72	6.53	0.0569688	0.0502032	-0.00752385	-0.139688	-0.0424978	-0.286661	-0.021174	0.0144091
ENSG00000061938	TNK2	598	725	618	1055	679	707	365	764	526	724	553	625	552	986	630	901	434	719	530	746	4.06	4.4	4.15	5.37	4.57	5.33	3.7	4.93	3.99	5.1	4.49	4.34	4.4	5.74	4.57	5.54	4.73	5.19	5.19	3.84	0.116024	0.371811	0.221941	0.414062	0.354109	-0.0490204	0.383547	0.277692
ENSG00000061987	MON2	0	0	0	0	1	0	0	0	0	1	0	0	0	1	0	0	0	0	1	0	1.93	2.58	1.92	3.61	2.12	2.92	1.6	2.55	1.97	2.35	2.12	2.35	1.98	3.81	2.16	3.47	1.68	3.18	3.18	1.79	0.41877	0.910893	0.461904	0.672425	0.254465	0.148596	0.944291	0.683904
ENSG00000062038	CDH3	1	0	0	4	0	1	1	4	0	0	0	0	1	2	3	0	0	3	0	0	0	0	0	0	0.01	0	0	0	0	0.01	0	0	0	0.01	0	0	0	0	0	0.01	NA	NA	NA	NA	NA	NA	NA	NA
ENSG00000062096	ARSF	1446	1245	1479	1543	1424	1179	874	1187	1231	1268	1203	1087	1230	1218	1289	1190	972	972	1509	1419	0.02	0	0	0.1	0	0.03	0.03	0.1	0	0	0	0	0.03	0.06	0.07	0	0	0.1	0.1	0	NA	NA	NA	1.73697	NA	NA	1	NA
ENSG00000062194	GPBP1	664	451	577	483	546	406	539	759	479	594	495	477	549	490	480	518	495	381	389	471	11.53	10.96	11.35	13.08	11	12.04	9.49	9.81	11.41	10.17	11.41	10.13	10.93	11.64	10.96	11.33	9.29	10.63	10.63	12.63	-0.0731447	0.20467	0.130332	0.047845	-0.165979	-0.171665	0.0907977	0.0479001
ENSG00000062282	DGAT2	0	0	0	0	0	0	0	0	0	0	0	0	0	0	0	0	0	0	0	0	4.33	3.25	3.63	3.35	3.45	3.4	4.79	5.14	3.64	3.9	3.85	3.64	4	3.83	3.34	4.04	3.87	3.41	3.41	2.67	-0.413927	-0.115808	-0.0210616	0.101743	0.0995357	-0.08092	-0.0626556	0.274507
ENSG00000062370	ZNF112	7624	6300	7855	5808	7932	4813	5143	5154	6490	6544	6548	5531	6168	4643	7350	5482	6888	4396	7366	5723	0	0	0	0	0	0	0	0	0	0	0	0	0	0	0	0	0	0	0	0	NA	NA	NA	NA	NA	NA	NA	NA
ENSG00000062485	CS	9	7	20	12	20	26	12	12	14	23	13	21	9	23	11	9	21	14	23	23	61.45	56.07	60.96	49.79	61.94	49.7	56.44	43.08	60.84	53.07	62.82	52.14	55.43	44.87	63.19	52.75	66.56	48.59	48.59	62.35	-0.132184	-0.292007	-0.317626	-0.3897	-0.197124	-0.268833	-0.304916	-0.260525
ENSG00000062524	LTK	971	590	1010	532	924	600	660	697	798	766	685	682	841	588	787	473	966	462	701	637	0.13	0.11	0.28	0.19	0.29	0.49	0.24	0.18	0.24	0.34	0.23	0.36	0.15	0.41	0.17	0.16	0.37	0.28	0.28	0.36	-0.241008	-0.559427	0.756729	-0.415037	0.5025	0.646363	1.45066	-0.0874628
ENSG00000062582	MRPS24	823	851	856	866	885	774	573	856	755	984	748	810	744	797	767	794	776	654	797	799	19.22	12.89	19.25	11.2	17.72	15.21	17.78	14.3	18.37	15.25	16.13	15.78	18.56	13.95	16.61	11.18	22.92	12.54	12.54	14.57	-0.576356	-0.78136	-0.220358	-0.31424	-0.268542	-0.0316492	-0.411932	-0.571132
ENSG00000062598	ELMO2	1999	2155	2063	2638	2115	1903	1325	1855	1682	2223	1970	1811	1762	1994	1980	2128	1300	1682	2040	2042	6.44	7.35	6.45	7.2	6.71	7.76	6.1	6.94	6.87	7.74	6.96	7.41	6.49	7.47	6.4	7.41	7.28	7.01	7.01	6.55	0.190684	0.158698	0.209744	0.186126	0.172023	0.0903862	0.20289	0.211402
ENSG00000062650	WAPL	980	918	1018	1071	943	831	799	1130	812	1017	714	983	854	924	806	909	676	729	1012	1061	14.32	17.04	14.22	20.09	14.67	17.46	12.92	13.77	14.01	16.02	16.79	15.17	14.07	17.12	15.12	18.19	11.16	16.52	16.52	15.34	0.250894	0.498556	0.251185	0.0919225	0.193417	-0.146381	0.28306	0.266687
ENSG00000062716	VMP1	572	688	539	832	575	570	388	714	443	678	493	626	404	682	576	743	460	529	578	664	7.38	7.63	7.38	8.57	6.88	8.01	8.19	8.82	7.11	7.7	6.4	8.65	7.17	8.34	6.47	8.17	6.1	7.52	7.52	8	0.0480622	0.215674	0.219394	0.106915	0.115009	0.434628	0.218074	0.33657
ENSG00000062725	APPBP2	3149	2345	3033	2171	3498	2146	1923	2009	2507	2496	2825	2417	2955	1655	2810	1549	3026	1318	2316	1606	2.98	3.96	2.71	4.62	2.91	3.81	2.76	3.86	2.69	3.56	3.06	3.82	2.35	4.27	3.21	4.63	2.88	3.78	3.78	3.17	0.410188	0.7696	0.388772	0.483933	0.404271	0.320041	0.861575	0.528439
ENSG00000062822	POLD1	1	2	0	2	0	1	0	1	0	4	0	3	0	1	1	0	0	0	3	3	32.93	27.08	30.54	24.14	35.44	28.75	27.38	21.78	30.49	26.26	35.16	29.56	34.45	20.75	31.34	19.34	37.93	18.9	18.9	25.43	-0.282175	-0.339274	-0.301817	-0.330118	-0.215469	-0.250289	-0.731393	-0.696417
ENSG00000063015	SEZ6	11263	11921	12602	12427	12216	9314	6585	9275	9853	12100	9769	10247	11805	10212	10880	11925	8352	9989	9373	10914	0.01	0.02	0	0.02	0	0.01	0	0.01	0	0.04	0	0.04	0	0.01	0.01	0	0	0	0	0.03	1	NA	NA	NA	NA	NA	NA	NA
ENSG00000063046	EIF4B	9	30	23	28	20	32	10	25	17	24	18	25	18	32	15	11	11	22	11	18	96.4	112.67	103.86	113.12	101.3	102.13	76.73	82.32	98.08	104.19	99.51	102.57	112.65	104.79	99.33	121.85	85.7	117.24	117.24	84.25	0.224998	0.123214	0.0117725	0.101452	0.0871859	0.0436954	-0.104346	0.294805
ENSG00000063127	SLC6A16	198	196	214	239	183	208	106	163	153	207	174	195	143	197	196	207	159	161	168	195	0.13	0.48	0.32	0.43	0.28	0.59	0.2	0.37	0.28	0.35	0.31	0.42	0.29	0.55	0.23	0.19	0.19	0.43	0.43	0.17	1.88452	0.426265	1.07529	0.887525	0.321928	0.438121	0.923379	-0.275634
ENSG00000063169	BICRA	330	283	352	256	358	283	275	285	284	313	310	276	239	251	307	218	347	202	335	299	1.33	1.45	1.38	1.71	1.19	1.79	0.97	1.13	1.19	1.4	1.39	1.53	1.07	1.58	1.4	1.66	1.28	1.48	1.48	1.18	0.124627	0.309328	0.588998	0.220266	0.234465	0.138447	0.562314	0.245756
ENSG00000063176	SPHK2	12927	10902	14180	11980	13103	11642	9507	12550	11159	14922	10133	12448	13375	12154	10966	9911	12478	10014	11458	11837	2.83	2.68	2.91	2.34	2.98	3.11	3.21	2.54	2.84	2.7	3.17	2.77	2.29	2.58	2.81	2.23	3.57	2.38	2.38	3.02	-0.0785691	-0.314511	0.0616022	-0.337745	-0.0729315	-0.194597	0.172023	-0.333526
ENSG00000063177	RPL18	75	56	100	60	79	59	52	79	52	72	58	69	83	73	58	55	78	48	56	100	172.93	161.03	182.64	170.44	169.81	199.52	173.14	174.09	173.6	200.82	161.32	194.73	199.48	194.91	156.46	158.27	200.1	183.68	183.68	160.96	-0.102859	-0.0997388	0.232612	0.00789427	0.210136	0.27155	-0.033436	0.0165939
ENSG00000063180	CA11	2076	1297	2118	824	1990	929	1749	1601	1679	1714	1582	1446	1518	905	1693	1129	1948	1005	1883	1342	1.99	1.64	2.55	1.69	2.03	2	1.88	2.17	1.6	1.92	1.83	2.14	2.45	2.32	1.64	1.74	2.48	1.75	1.75	1.56	-0.279073	-0.593474	-0.0214797	0.206962	0.263034	0.225767	-0.0786569	0.0853915
ENSG00000063241	ISOC2	6670	5043	6667	4602	6995	4322	4922	5139	5493	5468	5644	4846	5699	4192	6023	3758	5532	3478	6455	5110	24.3	16.76	23.87	10.26	22.57	13.93	27.87	19.43	22.85	20.18	22.04	19.79	19.81	12.7	21.14	15.78	27.33	16.13	16.13	23.15	-0.535934	-1.21817	-0.696211	-0.520427	-0.179268	-0.155353	-0.6414	-0.421878
ENSG00000063244	U2AF2	2413	1977	2496	2219	2515	1964	1696	2363	1981	2306	1912	1867	2291	1986	2302	2035	2449	1780	2321	2302	83.61	69.8	80.47	61.35	84.95	69.41	84	66.8	80.08	68.96	84.2	71.04	79.65	63	80.53	56.24	83.13	59.78	59.78	84.97	-0.260448	-0.391388	-0.29147	-0.330541	-0.215682	-0.245189	-0.338323	-0.51793
ENSG00000063245	EPN1	702	704	676	738	672	645	572	764	621	754	603	678	631	698	653	654	585	602	691	706	7.07	6.39	7.04	6.91	7.14	7.37	6.76	7.18	6.75	6.79	6.66	6.39	7.48	6.97	7.19	7.12	8.6	7.15	7.15	7.14	-0.145894	-0.0268897	0.0457405	0.0869606	0.00852407	-0.0597062	-0.10188	-0.0141145
ENSG00000063322	MED29	61	68	68	142	65	88	41	61	64	85	70	58	132	120	75	81	46	62	49	70	9.43	10.45	8.75	10.55	8.75	11.11	10.47	10.65	9.71	10.19	9.65	10.66	9.45	11.25	9.36	10.49	9.43	11.09	11.09	9.75	0.148173	0.269888	0.344504	0.024592	0.0696109	0.143607	0.251539	0.164434
ENSG00000063438	AHRR	0	0	1	0	0	0	0	0	0	0	0	0	0	0	0	0	0	0	0	0	0.5	0.62	0.54	1.25	0.52	0.93	0.46	0.52	0.61	0.71	0.69	0.56	1.21	1.19	0.66	0.8	0.45	0.7	0.7	0.42	0.31034	1.2109	0.838719	0.176878	0.21901	-0.30117	-0.0240455	0.277534
ENSG00000063515	GSC2	1179	1009	1244	985	1140	624	861	853	999	963	1166	854	1047	783	1224	984	960	745	1062	835	0	0	0.02	0	0	0	0	0	0	0	0	0	0	0	0	0	0	0	0	0	NA	NA	NA	NA	NA	NA	NA	NA
ENSG00000063587	ZNF275	628	629	674	744	663	595	460	660	510	688	570	561	579	592	525	560	485	545	555	624	7.47	7.06	7.59	6.63	6.99	5.06	7.42	5.6	7.36	6.14	8.79	6.32	7.39	5.94	8.27	7.44	7.29	6.47	6.47	7.06	-0.0814401	-0.195091	-0.466155	-0.405992	-0.261467	-0.475939	-0.315111	-0.152585
ENSG00000063601	MTMR1	433	386	414	347	466	326	376	489	357	409	319	384	407	590	407	491	435	428	335	247	5.12	5.66	5.29	6.45	5.24	6.22	5.11	5.58	4.84	5.64	5.53	5.35	5.26	5.79	4.57	5.45	4.74	6.09	6.09	4.75	0.144658	0.286031	0.247348	0.126942	0.220688	-0.0477406	0.138501	0.254062
ENSG00000063660	GPC1	163	163	163	131	188	85	110	145	163	139	150	146	122	95	154	158	152	123	153	144	3.43	3.37	3.15	2.92	3.57	3.3	4.05	4.01	3.28	3.26	3	3.55	3.59	5.6	3.43	4.64	4.13	4.64	4.64	2.78	-0.02546	-0.109383	-0.113458	-0.0143197	-0.00882385	0.242857	0.641443	0.435916
ENSG00000063761	ADCK1	340	401	343	332	363	302	320	561	281	439	284	392	336	365	316	337	276	332	248	312	1.59	1.75	1.53	1.36	1.78	1.06	1.46	1.47	1.85	1.36	1.74	1.66	1.33	1.11	1.6	1.84	1.78	1.64	1.64	1.57	0.138328	-0.169925	-0.747813	0.00984779	-0.443919	-0.0679041	-0.260867	0.201634
ENSG00000063854	HAGH	2443	2175	2398	2434	2273	1899	1946	2173	2074	2320	2058	2134	1828	1934	2359	1904	2204	1513	2225	1797	3	3.91	2.92	3.12	3.11	3.42	3.85	5.14	2.89	3.9	2.99	4.05	3.31	3.87	2.98	3.55	2.92	4.02	4.02	2.3	0.382206	0.0955777	0.137082	0.41691	0.432405	0.437776	0.225502	0.252507
ENSG00000063978	RNF4	592	721	640	922	597	790	453	738	534	740	523	668	505	901	622	700	473	681	651	872	17.65	17.35	16.68	18.7	15.91	17.58	19.14	16.28	17.43	16.86	17.7	18.03	14.73	16.75	18.18	16.42	19.09	14.99	14.99	16.88	-0.0247325	0.164919	0.144001	-0.23349	-0.047968	0.02665	0.185404	-0.146898
ENSG00000064042	LIMCH1	1171	642	1032	597	1173	608	672	643	970	745	947	635	973	513	1049	590	696	458	1360	879	0.01	0	0	0.01	0	0	0	0	0	0.01	0	0.01	0	0	0	0.01	0	0.01	0.01	0	NA	NA	NA	NA	NA	NA	NA	NA
ENSG00000064102	INTS13	2149	2372	2516	2354	2433	1821	1712	2434	1950	2627	2010	2239	1985	2308	2247	2739	1860	2663	2376	2792	19.75	11.96	16.76	10.71	19.17	13.14	15.43	11.25	19.03	12.64	19.01	12.53	18.3	10.37	18.87	11.88	14.07	10.59	10.59	24.09	-0.723635	-0.646064	-0.544885	-0.455813	-0.590279	-0.601372	-0.819428	-0.66756
ENSG00000064195	DLX3	86	53	76	58	67	52	48	52	88	60	66	61	73	32	78	55	89	62	60	47	0	0	0	0	0	0	0	0	0	0	0	0	0	0	0	0	0	0	0	0	NA	NA	NA	NA	NA	NA	NA	NA
ENSG00000064199	SPA17	409	727	503	815	466	744	328	754	360	930	331	605	464	872	372	853	357	706	290	680	0.86	0.59	0.73	0.62	0.65	0.67	0.65	0.54	1.02	0.6	0.79	0.71	0.81	0.38	0.83	0.66	1.07	0.85	0.85	0.63	-0.543622	-0.235628	0.0437214	-0.26748	-0.765535	-0.154034	-1.09192	-0.330645
ENSG00000064201	TSPAN32	0	0	0	0	0	0	0	0	0	1	0	3	0	1	0	0	0	0	0	0	5.56	10.91	6.58	11.78	6.13	12.95	6.07	10.62	5.69	12.71	5.35	9.61	7.03	14.21	5.39	13.84	5.82	13.15	13.15	4.14	0.972494	0.84018	1.07899	0.807015	1.15946	0.844998	1.01531	1.36049
ENSG00000064205	CCN5	1	3	0	4	0	3	0	4	1	5	0	2	1	1	0	1	1	0	0	1	0	0	0	0	0	0	0	0	0	0.01	0	0.04	0	0.01	0	0	0	0	0	0	NA	NA	NA	NA	NA	NA	NA	NA
ENSG00000064218	DMRT3	823	1092	803	1076	841	896	760	1203	740	1027	655	904	593	934	779	926	646	868	857	1288	0.02	0.06	0	0.08	0	0.07	0	0.08	0.02	0.1	0	0.04	0.02	0.02	0	0.02	0.02	0	0	0	1.58496	NA	NA	NA	2.32193	NA	0	NA
ENSG00000064225	ST3GAL6	1	0	0	0	0	0	1	1	0	0	0	0	1	3	1	1	0	0	7	1	6.75	9.89	6.34	9.39	6.69	9.42	8.49	10.24	7.06	8.48	6.4	8.67	5.42	9.19	6.82	9.07	6.35	9.77	9.77	7.38	0.551083	0.566642	0.493721	0.270379	0.264396	0.43796	0.761772	0.411331
ENSG00000064270	ATP2C2	0	0	0	0	0	0	0	0	1	0	0	0	0	0	0	0	0	0	0	0	0.01	0	0	0	0	0	0.01	0.01	0	0	0	0	0.01	0.03	0.01	0.01	0	0	0	0.05	NA	NA	NA	0	NA	NA	1.58496	0
ENSG00000064300	NGFR	149	120	174	125	168	93	66	95	163	140	156	107	101	108	202	116	139	127	113	108	0	0	0	0	0	0	0	0	0.01	0	0	0	0	0	0	0	0	0	0	0	NA	NA	NA	NA	NA	NA	NA	NA
ENSG00000064309	CDON	1562	1562	1484	1941	1607	1495	874	1346	1294	1541	1286	1426	1334	1480	1500	1546	1198	1221	1567	1627	0.73	0.64	0.82	0.65	0.79	0.58	0.44	0.48	0.92	0.69	0.9	0.61	0.55	0.63	1.05	0.67	0.81	0.85	0.85	0.58	-0.189825	-0.335184	-0.4458	0.125531	-0.415037	-0.561116	0.19592	-0.648156
ENSG00000064313	TAF2	1234	1658	1430	2188	1387	1240	1369	2307	1120	1457	1499	1211	1158	1655	1521	1812	1106	1445	1140	1118	12.35	13.64	11.3	16.32	12.31	15.14	9.41	11.03	11.9	12.26	12.1	13.18	11.76	14.03	12.65	14.59	11.35	13.24	13.24	13.01	0.143333	0.530318	0.298534	0.229166	0.0429974	0.123343	0.254627	0.205842
ENSG00000064393	HIPK2	2538	2546	2609	2534	2528	2065	1618	2077	2277	2530	2238	2090	2268	2163	2604	2215	1990	1757	2406	2278	4.08	6.05	4.55	7.69	4.44	5.25	6.16	7.9	4.3	4.84	5.89	4.68	4.26	6.55	5.36	7.14	4.38	6.54	6.54	3.95	0.568366	0.757117	0.241758	0.358922	0.17067	-0.331759	0.620641	0.413691
ENSG00000064419	TNPO3	4	0	4	8	3	2	3	1	1	1	3	4	6	1	5	3	5	1	3	4	28	31.02	27.72	29.74	27.02	29.19	24.31	23.76	29.22	28.09	29.39	26.97	27.9	28.61	30.65	29.18	26.32	26.58	26.58	27.88	0.147772	0.101477	0.111447	-0.0330151	-0.0568996	-0.12397	0.0362544	-0.0709072
ENSG00000064489	BORCS8-MEF2B	1297	1011	1209	918	1196	966	1069	1310	994	1410	875	1199	1007	1014	1102	925	1070	934	1166	1065	0.11	0	0.1	0.23	0.08	0.07	0.11	0.03	0.03	0.03	0.1	0.13	0.18	0.03	0.14	0.1	0.16	0.04	0.04	0.08	NA	1.20163	-0.192645	-1.87447	0	0.378512	-2.58496	-0.485427
ENSG00000064490	RFXANK	755	508	786	441	765	452	510	554	641	596	609	558	590	404	661	396	681	426	689	535	26.74	23.01	24	20.13	23.88	25.51	30	28	23.83	29.24	21.47	28.9	23.14	25.06	24.23	22.76	26.44	26.4	26.4	25.24	-0.216738	-0.253687	0.0952601	-0.0995357	0.295164	0.428747	0.114998	-0.0902938
ENSG00000064545	TMEM161A	349	451	480	587	451	525	306	565	336	546	406	383	410	551	344	563	425	481	317	566	11.87	8.82	11.9	7.38	11.65	9.11	10.92	9.03	11.72	9.43	11.4	10.26	10.34	7.62	11.09	7.43	12.84	9.19	9.19	11.38	-0.428469	-0.689269	-0.354807	-0.274175	-0.313643	-0.152003	-0.440373	-0.577825
ENSG00000064547	LPAR2	4627	7824	4828	7646	4798	6218	5211	10336	4125	8930	3963	7460	4056	7464	4430	7297	4180	6349	4855	7762	6.05	8.64	8.02	10.83	7.58	11.66	7.22	10.16	6.78	9.53	8.38	7.77	7.93	11.46	6.36	11.66	8.84	11.44	11.44	5.77	0.514096	0.433359	0.621298	0.49283	0.491191	-0.109036	0.531214	0.874469
ENSG00000064601	CTSA	2435	2898	2794	3139	2813	2610	1947	2907	2308	3224	2320	2595	2594	2938	2485	3167	1943	2631	1954	2195	40.77	76.12	40.96	71.65	40.95	70.19	62.5	94.43	42.27	79.16	41.56	76.87	39.84	78.84	41.63	76.75	44.15	76.7	76.7	44.92	0.900768	0.806751	0.777402	0.595389	0.905138	0.887225	0.98471	0.882543
ENSG00000064607	SUGP2	325	280	305	279	304	188	225	235	269	254	307	251	240	201	304	283	242	216	399	344	14.84	19.5	16.39	20.34	16.6	20.37	16.15	18.37	16.35	19.76	16.82	18.49	17.62	21.46	16.15	23.04	14.19	21.98	21.98	12.5	0.393983	0.311504	0.295263	0.185817	0.273292	0.136568	0.284436	0.512607
ENSG00000064651	SLC12A2	0	0	0	0	0	0	0	0	0	1	0	0	0	0	0	0	0	0	0	1	1.57	1.5	1.42	1.44	1.43	1.17	1.48	1.18	1.52	1.24	1.77	1.42	1.3	1.17	1.57	1.64	1.41	1.43	1.43	2.03	-0.0658021	0.0201779	-0.289507	-0.32681	-0.293731	-0.317858	-0.152003	0.0629313
ENSG00000064652	SNX24	0	0	0	0	0	0	0	0	0	0	0	0	0	1	0	0	0	0	1	0	0	0	0	0	0	0	0	0	0	0.01	0	0	0	0	0	0	0	0	0	0	NA	NA	NA	NA	NA	NA	NA	NA
ENSG00000064655	EYA2	2563	2523	2685	3225	2779	2792	2208	3081	2341	3105	2458	2732	2616	2908	2606	2559	2578	2090	2476	2774	0	0	0	0	0	0	0	0	0	0	0	0	0	0.02	0	0	0	0	0	0.01	NA	NA	NA	NA	NA	NA	NA	NA
ENSG00000064666	CNN2	605	1114	867	1224	939	1079	527	1527	634	1248	709	956	712	1486	736	1315	684	1105	495	773	36.33	39.49	36.64	48.62	38.16	50.7	42.61	45.29	38.59	44.28	41.47	45.29	41.34	49.42	39.4	43.3	43.81	40.62	40.62	36.86	0.120326	0.40813	0.409925	0.0880005	0.198428	0.127124	0.257557	0.136171
ENSG00000064687	ABCA7	0	2	2	0	0	0	0	1	0	0	0	2	0	0	0	0	0	0	2	0	3.25	6.62	4.49	7	4.89	7.44	3.86	8.52	3.97	6.75	4.54	6.01	4.27	9.58	4.22	8.45	4.41	8.15	8.15	2.8	1.02639	0.640639	0.605468	1.14225	0.765748	0.404673	1.16579	1.00171
ENSG00000064692	SNCAIP	1422	1145	1350	1037	1416	809	987	888	1241	1158	1255	889	1076	781	1294	998	1034	738	1427	1193	0	0.02	0.01	0	0	0	0	0.01	0	0	0	0.02	0	0	0	0	0	0	0	0.01	NA	NA	NA	NA	NA	NA	NA	NA
ENSG00000064703	DDX20	2722	2443	2726	3038	2775	2329	2067	2796	2404	2795	2315	2449	2536	2547	2519	2532	1980	2081	2740	2903	13.14	11.68	12.01	10.19	12.67	9.57	12.41	8.51	13.33	10.76	13.8	9.6	11.08	8.65	12.75	11.01	11.45	9.35	9.35	13.84	-0.169925	-0.237082	-0.404826	-0.544272	-0.308999	-0.523562	-0.357186	-0.211683
ENSG00000064726	BTBD1	449	489	494	517	513	399	320	493	358	459	356	338	464	421	416	443	361	401	446	524	34.54	34.23	33.31	41	34.11	37.86	35.71	36.79	35.48	35.68	34.96	36.34	35.88	38.75	34.09	38.36	30.12	36.21	36.21	36.51	-0.0130068	0.299669	0.15048	0.0429855	0.00810961	0.0558532	0.111016	0.170254
ENSG00000064763	FAR2	0	2	4	0	1	0	2	1	1	0	4	2	0	0	0	0	0	0	14	6	4.28	5.15	4.54	5.24	4.74	4.87	4.15	4.87	3.97	4.4	4.04	3.77	4.93	4.81	4.23	5.04	4.13	5.24	5.24	4.47	0.266962	0.206875	0.0390347	0.23081	0.148365	-0.0997908	-0.0355508	0.252766
ENSG00000064787	BCAS1	0	0	0	1	0	0	1	0	0	0	0	0	0	1	0	1	0	2	0	1	0	0.01	0.02	0	0.01	0	0.02	0.01	0.01	0	0.03	0.01	0	0	0	0	0	0	0	0.09	NA	NA	NA	-1	NA	-1.58496	NA	NA
ENSG00000064835	POU1F1	24	23	22	36	23	32	8	29	24	35	10	19	31	46	30	34	19	25	19	21	0	0	0	0.04	0	0	0.04	0	0	0	0	0	0	0.04	0	0.04	0	0.09	0.09	0	NA	NA	NA	NA	NA	NA	NA	NA
ENSG00000064886	CHI3L2	1056	1039	1112	1146	1127	962	882	1133	884	1232	953	1058	999	1130	1097	1023	1076	943	780	817	0.38	0.4	0.33	0.6	0.35	0.64	0.17	0.47	0.44	0.55	0.19	0.35	0.54	0.86	0.5	0.64	0.36	0.54	0.54	0.31	0.0740006	0.862496	0.870717	1.46713	0.321928	0.881356	0.671377	0.356144
ENSG00000064932	SBNO2	1357	1034	1344	994	1521	795	802	881	1154	993	1074	918	1112	708	1261	948	899	729	1294	1128	8.24	8.96	8.36	9.51	8.52	9.62	9.37	9.17	8.02	9.67	8.85	9.66	8.69	10.57	9.13	9.53	10.07	10.09	10.09	6.39	0.120854	0.185942	0.175183	-0.0311273	0.269914	0.126346	0.282547	0.0618614
ENSG00000064933	PMS1	2517	1674	2734	1524	2773	1352	2005	2099	2235	2216	2098	2174	2239	1468	2358	1677	2073	1414	1370	1243	12.84	10.8	12.24	10	13.94	9.64	10.33	8.64	12.7	9.45	12.09	10.16	11.73	8.03	12.72	10.71	10.2	9.46	9.46	12.85	-0.249614	-0.291604	-0.532126	-0.257737	-0.426442	-0.250914	-0.546731	-0.24814
ENSG00000064961	HMG20B	1	0	0	0	0	0	0	0	0	0	0	0	0	0	1	0	0	0	1	0	33.67	24.73	35.21	21.68	35.94	23.17	36.51	29.12	34.77	29.82	33.4	34.01	33.39	23.54	33.64	26.78	33.24	25.94	25.94	19.25	-0.445201	-0.69962	-0.633332	-0.326281	-0.221563	0.0261109	-0.504302	-0.329022
ENSG00000064989	CALCRL	1567	1154	1510	1138	1482	1054	1310	1446	1281	1346	1123	1173	1120	1030	1371	1067	1062	1006	1550	1286	0.01	0	0	0	0	0	0	0	0	0	0	0	0	0	0.01	0	0	0	0	0.01	NA	NA	NA	NA	NA	NA	NA	NA
ENSG00000064995	TAF11	743	728	853	752	831	548	436	607	678	705	747	564	808	590	859	677	674	489	668	590	40.65	33.05	37.71	31.4	37.24	35.03	46.26	38.9	38.64	35.13	34.67	35.58	32.39	32.03	37.93	33.04	33.02	35.78	35.78	42.22	-0.298605	-0.264183	-0.0882621	-0.249995	-0.137392	0.0373787	-0.0161247	-0.199126
ENSG00000064999	ANKS1A	4011	3747	4116	3773	4356	2911	3235	3880	3592	3880	3761	3468	3284	3386	4157	3658	3517	3005	3058	2859	4.51	4.88	4.99	4.86	4.89	4.26	3.6	3.82	4.79	4.31	5.4	4	5.47	4.29	5.56	4.91	4.91	4.07	4.07	4.26	0.113754	-0.0380835	-0.198981	0.0855757	-0.152338	-0.432959	-0.350563	-0.179362
ENSG00000065000	AP3D1	949	930	1036	926	1030	809	709	1019	912	1041	866	955	903	823	878	853	859	675	745	876	24.03	24.79	23.74	24.04	25.28	22.34	26.38	24.1	25.02	23.38	26.81	24.29	21.93	24.32	26.56	26.16	25.26	24.68	24.68	19.24	0.0449216	0.018117	-0.178367	-0.130411	-0.0978069	-0.142409	0.149237	-0.0218926
ENSG00000065029	ZNF76	2	2	1	2	2	5	2	4	3	4	0	1	1	3	4	2	1	4	3	3	7.22	7.81	7.59	7.49	7.59	7.88	7.34	8.04	8.07	7.97	7.84	8.5	7.66	7.51	7.12	7.75	7.83	7.04	7.04	5.95	0.113324	-0.0191342	0.0540957	0.131415	-0.0179889	0.116609	-0.0285315	0.122319
ENSG00000065054	SLC9A3R2	400	203	362	137	401	138	253	190	329	269	294	202	380	113	299	127	389	116	329	167	0.03	0.03	0.01	0.03	0.03	0.09	0.04	0.06	0.05	0.06	0	0.02	0.02	0.05	0.06	0.04	0.02	0.08	0.08	0.05	0	1.58496	1.58496	0.584963	0.263034	NA	1.32193	-0.584963
ENSG00000065057	NTHL1	1259	1375	1462	1507	1534	1020	794	1025	1243	1379	1300	1104	1393	1071	1561	1287	1127	958	1112	1084	8.49	4.76	7.4	3.09	8.25	3.75	7.31	4.18	8.12	5.75	7.43	5.02	9	2.88	6.77	3.22	9.9	3.38	3.38	7.34	-0.834803	-1.25992	-1.1375	-0.806368	-0.497918	-0.565675	-1.64386	-1.0721
ENSG00000065060	UHRF1BP1	2408	2075	2351	2200	2393	1726	1563	2093	1989	2151	2084	2018	1827	1759	2087	1970	1905	1686	2677	2338	6.56	7.91	7.33	8.35	7.74	6.8	5.63	5.53	7.53	7.22	8.06	6.72	8.09	6.69	8.67	8	7.04	6.84	6.84	6.08	0.269982	0.187963	-0.186799	-0.0258554	-0.060651	-0.262319	-0.274133	-0.116032
ENSG00000065135	GNAI3	12218	8391	12450	7982	12508	6148	6577	5703	10290	8510	10629	7490	9507	5733	11735	6836	8996	5786	11436	8255	13.74	13.07	12.91	13.35	13.23	12.61	12.14	12.38	13.2	12.35	14.15	13.46	11.62	12.03	12.7	13.42	13.03	13.19	13.19	16.04	-0.0721229	0.0483507	-0.0692448	0.0282429	-0.0960269	-0.0721236	0.0500266	0.0795562
ENSG00000065150	IPO5	2972	3215	3069	3169	3154	2565	2133	3153	2582	3307	2592	2813	2315	2607	2853	2882	2245	2310	3195	3816	65.23	49.47	64	45.32	64.69	42.05	47.8	31.57	63.89	45.71	67.54	46.76	56.59	36.69	66.82	43.57	57.58	42.36	42.36	64.12	-0.398982	-0.497924	-0.621437	-0.598456	-0.48308	-0.530467	-0.62516	-0.616945
ENSG00000065154	OAT	2533	1683	2604	1463	2712	1115	1543	1312	2388	1571	2252	1370	2126	1054	2583	1564	1992	1254	2861	1945	45.26	54.06	45	51.33	46.53	50.04	44.22	49.79	45.73	50.67	46.98	50.1	39.31	47.6	46.34	52.4	40.99	48.24	48.24	51.09	0.256325	0.189877	0.104921	0.171157	0.147991	0.0927639	0.276065	0.177309
ENSG00000065183	WDR3	579	702	582	832	555	591	380	609	610	731	523	573	556	681	600	676	365	610	543	757	12.72	9.33	12.59	7.81	13.19	7.17	10.55	6.83	13.94	7.94	13.46	8.04	11.9	6.34	13.83	9.37	11.99	8.63	8.63	15.08	-0.44715	-0.688884	-0.8794	-0.627286	-0.81202	-0.743411	-0.908407	-0.56168
ENSG00000065243	PKN2	1781	1159	1779	888	1744	859	1176	1195	1387	1426	1331	1218	1448	938	1428	961	1652	791	1458	1092	4.33	5.8	4.19	6.62	4.02	5.66	3.87	4.72	5.31	5.5	4.66	5.01	4.64	6.11	4.79	6.04	3.27	6.26	6.26	4.27	0.421686	0.659881	0.493607	0.286453	0.0507198	0.104481	0.397048	0.334523
ENSG00000065268	WDR18	1683	1822	1757	2118	1738	1438	1149	1409	1559	1674	1500	1495	1496	1651	1738	1671	1418	1232	1657	1481	40.25	28.92	38.71	21.34	38.18	24.87	36.18	28	36.45	32.42	35.8	32.19	36.48	25.41	34.42	25.93	44.76	24.51	24.51	34.6	-0.476921	-0.859146	-0.618411	-0.369766	-0.169035	-0.153347	-0.521709	-0.408625
ENSG00000065308	TRAM2	101	79	74	97	98	83	48	32	74	95	80	62	115	122	102	82	94	70	143	74	12.32	14.73	12.39	16.49	12.33	13.49	11.45	10.7	13.27	12.33	13.07	12.8	12.21	14.49	13.57	14.61	12.45	12.37	12.37	12.74	0.257755	0.412415	0.129718	-0.0977368	-0.105996	-0.0301153	0.246994	0.106535
ENSG00000065320	NTN1	0	0	1	0	0	0	0	0	1	2	0	2	0	2	0	2	0	1	0	0	0.81	0.7	0.57	0.83	0.76	0.86	0.53	0.27	0.69	0.77	0.77	0.58	1.03	1.18	0.88	0.79	0.91	0.77	0.77	1.21	-0.210567	0.542149	0.178337	-0.973033	0.158262	-0.408806	0.196143	-0.155651
ENSG00000065325	GLP2R	956	632	979	615	985	511	505	398	771	602	805	539	715	351	928	452	655	312	930	556	0	0	0.01	0	0	0	0	0	0.01	0.02	0	0.02	0	0.02	0	0.02	0	0.01	0.01	0	NA	NA	NA	NA	1	NA	NA	NA
ENSG00000065328	MCM10	374	494	448	748	487	590	298	761	392	579	371	447	431	1050	401	705	344	846	484	910	9.04	6.6	8.92	6.19	9.03	6.19	6.5	3.9	8.48	5.73	9.06	5.96	7.54	3.98	9.36	5.1	7.43	4.05	4.05	9.24	-0.453857	-0.527104	-0.544787	-0.736966	-0.565529	-0.604199	-0.921796	-0.876011
ENSG00000065357	DGKA	1	0	0	0	6	3	0	3	1	0	1	0	1	2	0	0	3	0	2	3	1.91	2.79	2.2	4.06	2.41	3.86	2.07	4.03	2.33	2.98	2.26	2.67	2.46	6.43	2.19	4.3	2.11	5.93	5.93	2.6	0.546692	0.883976	0.679568	0.961149	0.354982	0.240517	1.38616	0.973406
ENSG00000065361	ERBB3	0	0	0	0	0	0	0	0	0	0	0	0	0	0	0	0	0	0	0	0	0.01	0	0	0	0.03	0.02	0	0.02	0.01	0	0.01	0	0.01	0.01	0	0	0.02	0	0	0.01	NA	NA	-0.584963	NA	NA	NA	0	NA
ENSG00000065371	ROPN1	665	949	733	1096	772	731	479	875	695	875	615	791	700	966	771	928	515	744	598	748	0	0	0	0	0	0	0	0	0	0	0	0	0	0	0	0	0	0	0	0	NA	NA	NA	NA	NA	NA	NA	NA
ENSG00000065413	ANKRD44	5393	3768	5536	3750	5570	3170	3712	3813	4450	4306	4384	3715	4508	3265	4885	3344	4245	2862	5157	4305	2.68	4.22	2.84	4.69	3.01	3.77	2.62	3.65	3.25	3.54	2.94	3.72	3.14	4.66	3.31	4.46	2.48	4.1	4.1	2.53	0.65501	0.723697	0.324801	0.47833	0.12331	0.339486	0.569565	0.430212
ENSG00000065427	KARS1	389	382	395	456	339	309	235	350	267	394	349	309	334	442	364	380	334	270	282	285	68.69	52.99	67.89	50.8	68.73	51.73	64.36	50.36	65.91	55.17	66.45	55.33	64.01	49.85	66.36	50.84	64.81	49.98	49.98	68.97	-0.37438	-0.418371	-0.409939	-0.353886	-0.256613	-0.264207	-0.360704	-0.38435
ENSG00000065457	ADAT1	1076	756	1062	600	1018	474	741	760	912	982	825	811	1036	529	945	785	740	651	940	818	4.47	4.85	4.37	5.58	3.78	4.55	3.68	4.17	3.57	4.56	4.78	4.16	4.28	6.09	4.47	5.22	4.61	4.26	4.26	3.41	0.11771	0.352632	0.26748	0.180342	0.35311	-0.200427	0.508831	0.223775
ENSG00000065485	PDIA5	615	550	657	628	655	564	439	586	501	634	492	609	594	590	623	531	485	454	496	520	13.65	10.59	12.97	8.1	12.51	7.7	12.8	10	13.46	12.53	12.46	12.03	14.65	8.05	12.79	11.89	11.25	11.32	11.32	12.52	-0.366198	-0.679185	-0.700151	-0.356144	-0.103292	-0.0506674	-0.86384	-0.105268
ENSG00000065491	TBC1D22B	2458	1824	2345	2038	2456	1628	1753	2268	2071	2125	1823	2028	2040	1816	2052	1678	2234	1534	2468	2429	9.17	9.05	9.43	9.95	9.46	10.77	8.91	9.06	8.68	9.51	8.73	10.61	9.87	10.54	9.9	9.45	8.66	9.28	9.28	7.76	-0.0190039	0.0774388	0.187106	0.0240856	0.13175	0.281371	0.0947529	-0.0671142
ENSG00000065518	NDUFB4	2436	2413	2553	2734	2665	1831	1476	1661	2236	2250	2651	1765	2459	2111	2986	2318	2044	1841	2288	1819	67.57	55.36	62.06	59.58	65.4	57.33	65.6	64.65	66.2	58.77	59.64	65.19	62.52	59.84	60.16	55.06	73.62	57.82	57.82	71.24	-0.287539	-0.0588356	-0.19	-0.0210454	-0.171751	0.12837	-0.0632076	-0.1278
ENSG00000065526	SPEN	24	31	17	35	22	20	6	27	13	30	11	26	14	24	18	25	9	18	21	20	8.77	9.59	8.85	10.46	9.29	8.44	7.23	6.2	9.36	8.15	11.36	7.43	9.87	9.11	11.46	9.96	8.82	9.09	9.09	8.65	0.128954	0.241133	-0.138436	-0.221727	-0.199708	-0.612529	-0.115599	-0.202389
ENSG00000065534	MYLK	4197	3146	3937	3447	4401	2617	2766	2976	3739	3326	3725	2698	3205	2617	4070	3098	2480	2563	4862	4602	0.06	0.08	0.04	0.09	0.05	0.06	0.02	0.07	0.04	0.07	0.03	0.07	0.04	0.07	0.04	0.07	0.03	0.06	0.06	0.05	0.415037	1.16993	0.263034	1.80735	0.807355	1.22239	0.807355	0.807355
ENSG00000065548	ZC3H15	427	434	545	593	480	444	352	486	371	499	443	429	400	501	447	411	361	417	453	564	71.56	59.23	64.63	62.51	72.7	57.17	64.21	52.62	74.14	57.05	75.59	53.8	60.93	53.49	74.02	63.06	50.69	59.92	59.92	87.06	-0.272825	-0.048117	-0.346697	-0.287187	-0.378025	-0.490589	-0.187884	-0.23119
ENSG00000065559	MAP2K4	1216	824	1213	848	1192	734	913	1028	910	1002	851	838	1105	825	1017	819	816	673	965	844	3.86	4.33	4.74	5.7	4.2	5.14	4.33	4.55	3.9	4.54	4.76	4.53	4.03	5.43	4.31	4.43	3.91	5.17	5.17	4.3	0.165766	0.266075	0.291379	0.0714995	0.219218	-0.0714505	0.430172	0.0396188
ENSG00000065600	PACC1	0	0	0	0	0	0	0	0	0	0	0	0	0	0	0	0	0	0	0	1	21.51	16.09	20.66	15.95	20.43	16.63	21.99	18.86	18.72	17.83	17.91	17.33	21.79	17.49	19.19	17.29	17.3	16.32	16.32	17.92	-0.418843	-0.373284	-0.296901	-0.221518	-0.0702737	-0.0474937	-0.317136	-0.150417
ENSG00000065609	SNAP91	2191	2235	2239	2793	2376	2037	1376	2134	1983	2102	2089	1922	2114	2163	2363	2131	1414	1761	1699	1881	0	0	0	0	0	0	0	0	0	0	0	0	0	0	0	0	0	0	0	0	NA	NA	NA	NA	NA	NA	NA	NA
ENSG00000065613	SLK	585	630	701	689	616	540	528	768	561	710	537	515	478	611	634	626	476	526	623	767	13.94	15.71	13.72	18.9	14.65	16.61	11.92	14.08	14.68	13.46	15.82	14.3	15	16.5	16.04	16.19	10.79	15.37	15.37	11.35	0.172453	0.462106	0.181151	0.240263	-0.125174	-0.145734	0.137504	0.0134288
ENSG00000065615	CYB5R4	1	1	1	0	1	2	0	0	0	6	1	1	0	0	1	2	8	0	3	2	3.14	3.73	3.62	3.93	3.2	3.71	3.85	4.27	3.5	3.83	3.43	3.23	2.86	3.93	3.63	4.01	3.06	3.87	3.87	3.51	0.248411	0.11854	0.213347	0.149378	0.129989	-0.0866744	0.458514	0.143633
ENSG00000065618	COL17A1	24	26	29	26	19	15	14	24	15	18	37	15	17	14	28	14	22	31	28	30	0.01	0.01	0.01	0	0.01	0.02	0	0	0	0.04	0.01	0.01	0	0	0.01	0.02	0.07	0	0	0.02	0	NA	1	NA	NA	0	NA	1
ENSG00000065621	GSTO2	120	135	137	207	136	133	64	147	107	122	117	112	104	152	135	130	97	110	105	160	0.12	0.15	0.15	0.14	0.1	0.1	0.1	0.13	0.09	0.09	0.23	0.09	0.1	0.09	0.16	0.09	0.14	0.22	0.22	0.15	0.321928	-0.0995357	0	0.378512	0	-1.35364	-0.152003	-0.830075
ENSG00000065665	SEC61A2	147	185	186	191	188	156	71	118	131	158	157	148	138	157	161	155	123	131	148	176	1.58	1.96	1.74	2.9	1.74	2.24	1.15	2.01	1.64	1.62	1.83	1.73	1.53	2.4	1.9	2.04	1.53	1.99	1.99	1.45	0.310929	0.736966	0.364411	0.805562	-0.017702	-0.0810716	0.649503	0.10257
ENSG00000065675	PRKCQ	72	44	78	51	83	35	57	86	63	75	49	40	85	40	73	49	68	40	59	58	2.3	3.2	2.8	3.18	2.85	3.13	1.51	1.92	2.39	2.49	2.93	2.71	2.41	2.95	2.69	2.9	2.31	2.81	2.81	2.43	0.476438	0.1836	0.135201	0.346558	0.0591351	-0.112608	0.291682	0.108447
ENSG00000065717	TLE2	614	580	612	572	618	514	480	573	541	633	505	551	499	533	620	517	496	454	603	550	0.9	0.6	0.93	0.67	1	0.56	0.96	1.11	0.91	0.94	0.73	0.58	1.18	0.6	0.97	0.73	1.01	0.68	0.68	0.77	-0.584963	-0.47307	-0.836501	0.209453	0.0467942	-0.331844	-0.975752	-0.410088
ENSG00000065802	ASB1	14505	9259	14993	8459	15133	6354	16509	13342	11882	9352	11269	8052	13856	7597	14079	9810	10945	8500	14428	9798	4.28	4.46	4.1	4.24	4.17	4.59	4.55	4.14	4.38	4.44	4.19	4.49	3.88	4.45	4.61	4.3	4.14	4.34	4.34	4.41	0.0594329	0.0484404	0.138447	-0.136236	0.0196288	0.0997652	0.197749	-0.10043
ENSG00000065809	FAM107B	1	0	0	1	1	1	0	0	0	2	0	1	0	1	0	0	0	1	2	2	106.63	75.15	106.12	66.13	107.77	59.84	165.21	101.7	101.57	69.16	98.59	69.22	113.56	66.95	110.38	86.09	96.45	85.67	85.67	111.37	-0.504768	-0.68232	-0.848774	-0.699981	-0.554465	-0.510252	-0.762299	-0.358561
ENSG00000065833	ME1	1444	1349	1630	1658	1555	1413	929	1347	1240	1439	1326	1255	1398	1243	1353	1255	1065	1012	1321	1278	0.02	0	0	0.02	0.01	0.02	0	0	0	0.03	0	0.02	0	0.02	0	0	0	0.02	0.02	0.03	NA	NA	1	NA	NA	NA	NA	NA
ENSG00000065882	TBC1D1	1499	1585	1469	1585	1642	1265	1070	1397	1340	1528	1439	1335	1304	1273	1579	1441	1129	1144	1411	1363	8.25	8.51	8.96	10.07	8.6	10.34	7.22	7.98	8.23	8.27	9.01	8.38	8.9	8.51	8.24	8.56	7.29	7.92	7.92	7.92	0.044765	0.168493	0.265828	0.14439	0.0069949	-0.104577	-0.0646462	0.0549665
ENSG00000065883	CDK13	4602	3713	4311	3637	4650	3174	2528	2697	3691	3941	3664	3442	3691	2251	3902	2676	3320	2053	4340	3733	3.14	3.67	2.96	3.53	3.33	3.4	3.05	3.04	3.27	3.22	3.59	3.27	3.05	3.2	3.53	3.61	2.84	3.29	3.29	3.11	0.225016	0.254071	0.0300126	-0.00473792	-0.0222299	-0.134693	0.0692627	0.0323307
ENSG00000065923	SLC9A7	499	450	535	626	536	428	380	445	423	490	505	371	460	500	471	427	463	356	473	427	0	0.01	0.01	0	0.01	0	0.01	0.01	0	0	0	0	0.01	0.01	0.01	0.02	0	0.01	0.01	0.01	NA	NA	NA	0	NA	NA	0	1
ENSG00000065970	FOXJ2	44564	39617	43459	37157	44621	32032	30762	38167	38387	43680	35979	39655	38095	32142	40612	33690	28953	29448	40126	37499	4.09	4.07	4.22	5.46	4.25	4.49	4.24	3.78	4.03	4.04	4.92	3.55	4.2	4.91	4.12	4.18	4.55	4	4	4.07	-0.00707205	0.371658	0.0792526	-0.165678	0.00357545	-0.470839	0.225334	0.0208586
ENSG00000065978	YBX1	6	5	10	8	7	5	4	2	4	5	4	7	10	8	3	3	5	2	2	5	677.27	664.82	635.93	600.56	656.96	623.66	636.46	601.48	678.44	667.84	650.76	704.77	645.47	585.61	658.29	611.23	527.48	613.66	613.66	640.38	-0.0267673	-0.0825596	-0.0750458	-0.0815531	-0.0227187	0.115027	-0.14041	-0.107008
ENSG00000065989	PDE4A	1379	1474	1469	1967	1453	1510	1015	1865	1139	1593	1235	1369	1258	1777	1304	1468	1044	1211	1199	1521	0.05	0.04	0.07	0.06	0.05	0.05	0.04	0.02	0.04	0.04	0.04	0.06	0.09	0.07	0.02	0.03	0.05	0.02	0.02	0.02	-0.321928	-0.222392	0	-1	0	0.584963	-0.36257	0.584963
ENSG00000066027	PPP2R5A	0	0	0	0	0	0	0	0	0	0	0	0	0	0	0	0	0	0	0	0	18.05	21.3	18.51	27.38	18.42	25.32	18.09	25.31	17.34	20.98	19.24	20.95	18.36	27.88	18.2	22.94	16.38	21.73	21.73	16.48	0.238855	0.564818	0.459004	0.484515	0.274911	0.122841	0.602665	0.333927
ENSG00000066032	CTNNA2	3776	2530	3663	2371	3715	2118	2447	2389	3028	2703	3082	2504	2922	1907	3308	2035	3196	1847	3823	2776	0	0	0	0	0	0	0	0	0	0	0	0	0	0	0	0	0	0	0	0	NA	NA	NA	NA	NA	NA	NA	NA
ENSG00000066044	ELAVL1	0	0	0	0	0	0	0	0	0	0	0	0	0	0	0	1	0	0	0	0	27.98	20.7	26.14	18.69	26.67	20.11	24.69	18.36	26.1	20.15	27.18	21.7	24.14	16.94	26.15	18	28.39	18.77	18.77	29.75	-0.434765	-0.483993	-0.407305	-0.427361	-0.37327	-0.32485	-0.510992	-0.538814
ENSG00000066056	TIE1	908	1131	1067	1431	983	941	639	956	928	1125	968	901	919	1057	1060	1202	789	934	862	909	0	0	0	0	0	0	0	0	0	0	0	0	0	0	0	0.01	0	0	0	0	NA	NA	NA	NA	NA	NA	NA	NA
ENSG00000066084	DIP2B	2226	1956	2099	2032	2194	1449	1400	1793	1854	2132	1869	1814	1725	1830	2220	1905	1901	1502	1874	1803	4.53	6.23	5.12	7.59	4.75	6.01	4.34	4.94	5.38	5.64	5.74	5.25	5.11	6.32	5.64	7.15	4.71	6.38	6.38	4.51	0.459721	0.567956	0.339437	0.186816	0.068089	-0.128733	0.306601	0.342248
ENSG00000066117	SMARCD1	1468	1769	1523	1698	1590	1387	990	1719	1345	1898	1258	1650	1191	1790	1381	1984	1134	1682	1310	1694	23.43	22.73	21.27	22.74	22.37	19.53	20.06	19.57	22.69	22.57	23.41	22.32	20.24	23.09	24.92	23.93	23.98	21.67	21.67	20.71	-0.0437593	0.0964122	-0.195873	-0.0356778	-0.00765019	-0.0687879	0.190059	-0.0584837
ENSG00000066135	KDM4A	1481	1169	1397	1038	1444	906	1057	1126	1208	1327	1157	1084	1008	930	1348	1022	1237	926	1364	1072	14.61	19.44	14.59	17.97	15.33	17.69	13.41	17.74	15.57	19	14.9	19.2	13.22	21.36	14.66	23.57	13.53	22.95	22.95	13.69	0.412072	0.300611	0.206576	0.403697	0.28723	0.365794	0.692189	0.685067
ENSG00000066136	NFYC	9	8	6	24	13	13	10	26	8	10	5	19	14	16	16	14	3	16	4	21	12.76	11.12	11.59	9.51	12.05	10	12.39	10.06	12.1	11.5	11.86	10.92	9.68	9.6	12.38	10.51	12.77	10.94	10.94	12.34	-0.198472	-0.285363	-0.269033	-0.300546	-0.0733732	-0.119131	-0.0119726	-0.236249
ENSG00000066185	ZMYND12	469	435	431	407	509	368	303	362	384	479	426	359	408	367	476	365	448	328	432	329	0.21	0.21	0.14	0.6	0.3	0.39	0.32	0.64	0.22	0.24	0.14	0.53	0.37	0.45	0.4	0.4	0.09	0.52	0.52	0.1	0	2.09954	0.378512	1	0.125531	1.92057	0.2824	0
ENSG00000066230	SLC9A3	0	0	0	0	0	0	0	1	0	0	0	0	0	0	0	0	0	0	2	0	4.21	4.31	3.72	3.88	4.42	4.23	3.7	3.37	4	4.32	4.55	3.76	4.08	3.95	4.55	3.91	4.82	4.03	4.03	4.07	0.0338676	0.060754	-0.0633887	-0.134777	0.111031	-0.275134	-0.0467165	-0.218698
ENSG00000066248	NGEF	696	856	723	819	754	655	304	431	671	816	653	850	602	538	858	840	467	561	516	491	0	0	0	0	0	0	0	0.01	0	0	0	0	0	0	0	0	0	0	0	0.02	NA	NA	NA	NA	NA	NA	NA	NA
ENSG00000066279	ASPM	85	135	127	134	84	92	68	106	112	201	82	147	93	116	127	194	69	129	62	87	3.3	4.48	3.3	4.13	3.46	3.98	1.96	2.12	3.7	3.89	3.68	4.71	3.18	3.06	4.34	4.75	2.65	3.65	3.65	2.57	0.441033	0.323676	0.201996	0.113211	0.0722449	0.356021	-0.0554951	0.130232
ENSG00000066294	CD84	1923	1752	2140	1598	1996	1422	1602	2175	1625	2109	1486	1721	1596	1575	1699	1635	1748	1424	1830	1805	0.47	0.83	0.68	0.79	0.45	0.66	0.52	0.61	0.73	1.13	0.54	0.96	0.58	0.78	0.76	1.29	0.46	0.99	0.99	0.36	0.820451	0.216318	0.552541	0.230298	0.630354	0.830075	0.427421	0.7633
ENSG00000066322	ELOVL1	3285	2483	3258	2505	3165	2282	3188	3957	2653	2925	2639	2520	3051	2627	3035	2479	3026	2363	3227	2676	39.59	39.83	42.42	34.99	39.81	37.51	44.9	46.44	38.91	43.68	36.41	41.44	36.64	38.88	37.31	40.19	43.14	40.2	40.2	39.57	0.00871941	-0.277802	-0.0858556	0.0486525	0.166832	0.186689	0.0856087	0.107274
ENSG00000066336	SPI1	1007	700	1099	714	977	751	611	881	771	941	710	825	899	859	774	638	873	684	1038	1106	83.08	69.34	79.34	67.38	77.55	73.94	109.77	103.78	78.03	74.43	79.44	74.54	86.03	79.65	81.87	74.85	91.75	81.95	81.95	85.71	-0.260813	-0.235728	-0.0687717	-0.0809554	-0.0681447	-0.0918508	-0.111165	-0.129333
ENSG00000066379	ZNRD1	0	0	0	0	0	0	0	0	0	0	0	0	0	0	0	0	0	2	0	0	14.15	10.86	14.87	10.67	13.3	13.52	11.69	12.84	12.6	13.3	11.87	13.56	14.08	14.47	11.6	10.7	14.7	13.18	13.18	15.32	-0.381778	-0.478844	0.0236689	0.13537	0.0780025	0.192037	0.0394176	-0.116514
ENSG00000066382	MPPED2	5	5	5	1	4	2	1	4	10	7	8	7	11	5	4	0	2	3	39	34	0	0	0	0	0	0	0	0	0	0	0	0	0	0	0	0	0	0.02	0.02	0	NA	NA	NA	NA	NA	NA	NA	NA
ENSG00000066405	CLDN18	794	768	818	920	857	634	519	711	717	745	730	568	648	706	823	782	586	637	868	966	0.07	0.08	0.07	0.01	0.05	0.04	0.02	0.06	0.16	0.1	0.13	0.11	0.17	0.08	0.06	0	0.03	0.06	0.06	0.57	0.192645	-2.80735	-0.321928	1.58496	-0.678072	-0.241008	-1.08746	NA
ENSG00000066422	ZBTB11	419	403	414	504	353	378	261	354	359	412	351	359	420	458	374	424	288	353	400	486	5.81	6.2	5.76	7.16	6.07	5.94	5.17	5.39	6.1	5.48	6.36	4.86	5.29	6.19	6.42	6.83	5.14	6.39	6.39	6.67	0.0937301	0.313891	-0.0312336	0.060121	-0.154633	-0.38807	0.226672	0.0893123
ENSG00000066427	ATXN3	682	665	783	680	809	490	524	767	607	639	589	527	686	535	660	591	439	509	516	593	2.24	2.38	2.13	2.86	1.83	2.59	1.9	1.96	2.23	2.21	2.23	2.24	2.5	2.93	2.13	2.7	1.84	2.59	2.59	2.24	0.0874628	0.425162	0.501108	0.0448542	-0.0129973	0.00645502	0.228973	0.342106
ENSG00000066455	GOLGA5	0	0	0	0	0	1	0	1	0	0	0	0	0	0	1	2	0	0	1	0	10.98	11.82	12.14	11.64	12.62	10.11	11.48	12.8	11.36	10.35	11.28	9.92	12.31	10.33	11.33	11.36	8.47	11.24	11.24	8.72	0.106352	-0.0606774	-0.319929	0.157021	-0.134332	-0.185355	-0.252991	0.00381497
ENSG00000066468	FGFR2	815	731	742	849	823	656	529	652	769	718	687	702	747	565	822	666	625	530	871	785	0	0	0	0	0	0.01	0	0.01	0	0	0	0	0	0	0.01	0.02	0	0	0	0.01	NA	NA	NA	NA	NA	NA	NA	1
ENSG00000066557	LRRC40	409	271	448	258	411	217	284	264	317	274	355	278	327	204	364	234	309	173	473	330	14.79	14.65	12.97	16.39	14.47	15.25	13.07	12.27	16.23	13.11	14.84	14.9	15.11	12.29	15.91	14.43	13.6	13.19	13.19	16.6	-0.0137214	0.337637	0.0757443	-0.0911239	-0.307995	0.00582124	-0.298019	-0.140863
ENSG00000066629	EML1	91	106	95	113	96	96	66	94	92	100	100	87	115	110	74	87	59	81	77	119	0.35	0.29	0.23	0.39	0.39	0.41	0.31	0.23	0.45	0.27	0.36	0.35	0.39	0.3	0.43	0.38	0.35	0.31	0.31	0.42	-0.271302	0.76184	0.0721498	-0.430634	-0.736966	-0.040642	-0.378512	-0.178337
ENSG00000066651	TRMT11	1502	1325	1456	1130	1415	937	978	1115	1307	1185	1260	1061	1160	978	1425	1204	1021	958	1452	1215	0.82	1.06	0.82	1.08	0.84	1.11	0.81	0.88	0.96	0.91	1.07	0.92	1.16	1.19	0.71	0.94	0.64	1	1	0.73	0.370368	0.397335	0.402098	0.119582	-0.0771679	-0.217905	0.0368368	0.404842
ENSG00000066654	THUMPD1	313	233	302	304	323	341	209	293	253	388	262	309	245	268	273	243	210	239	321	288	11.92	11.61	11.13	9.54	10.88	9.53	10.57	9.18	12.06	9.46	11.9	9.85	10.26	9.31	12.06	11.41	9.71	10.43	10.43	12.1	-0.0380163	-0.222392	-0.19113	-0.203409	-0.350318	-0.272766	-0.140178	-0.0799311
ENSG00000066697	MSANTD3	0	0	0	1	0	0	0	3	0	0	2	2	2	2	1	3	1	0	0	0	4.91	4.04	4.56	5.07	4.91	6.85	4.46	4.77	4.62	6.12	4.89	5.67	4.28	5.04	4.57	4.55	3.95	5.14	5.14	5.29	-0.281368	0.152952	0.480381	0.0969456	0.405639	0.213514	0.235813	-0.00632762
ENSG00000066735	KIF26A	505	643	571	969	508	670	297	586	440	654	542	511	493	791	605	692	441	580	489	574	0	0	0	0.01	0	0	0	0.02	0	0	0.02	0.02	0.02	0.02	0.01	0.03	0.01	0	0	0	NA	NA	NA	NA	NA	0	0	1.58496
ENSG00000066739	ATG2B	1874	2228	2082	2865	1991	1941	1258	2040	1894	1994	1942	1853	1856	2191	2122	2205	1385	1703	1614	1794	1.83	2.57	1.99	3.73	1.78	3.11	1.46	2.2	1.85	2.38	2.33	2.16	1.99	3.43	2.34	2.99	1.91	2.88	2.88	1.86	0.489925	0.906407	0.805037	0.591535	0.363436	-0.109299	0.78544	0.353637
ENSG00000066777	ARFGEF1	0	0	0	0	0	0	0	0	0	0	0	0	0	0	0	0	0	0	0	0	8.74	11.48	9.35	14.22	9	11.6	7.99	9.87	10.28	9.36	10.78	10.11	9.65	12.25	10.56	12.28	7.75	10.89	10.89	7.91	0.393417	0.604883	0.366128	0.304855	-0.13526	-0.0925742	0.344181	0.217701
ENSG00000066813	ACSM2B	267	277	251	257	236	202	156	222	201	300	207	241	222	222	243	217	213	201	187	202	0	0	0	0	0	0	0	0	0	0	0	0	0	0	0	0	0	0	0	0	NA	NA	NA	NA	NA	NA	NA	NA
ENSG00000066827	ZFAT	1213	864	1267	851	1151	685	735	884	1082	994	961	914	1029	678	1066	698	949	629	1166	949	1.55	1.77	1.4	1.58	1.33	1.5	1.23	1.33	1.36	1.75	1.43	1.63	1.43	1.54	1.5	1.5	1.48	1.6	1.6	1.14	0.191481	0.174498	0.173536	0.112768	0.363748	0.188857	0.106915	0
ENSG00000066855	MTFR1	13	15	9	22	8	16	7	13	5	13	10	11	6	12	6	20	8	17	5	9	13.52	10.63	13.6	10.09	12.43	9.78	11.15	10.22	14.03	11.15	12.75	11.91	12.79	9.06	12.67	9.29	12.68	9.61	9.61	13.65	-0.346954	-0.43068	-0.34592	-0.125649	-0.331471	-0.0983238	-0.497433	-0.447666
ENSG00000066923	STAG3	954	1114	1075	1440	1078	1200	698	1201	871	1350	775	1136	1121	1117	974	1011	818	918	933	1294	0.08	0.1	0.05	0.14	0.05	0.12	0.06	0.08	0.03	0.08	0.07	0.08	0.04	0.09	0.04	0.14	0.06	0.14	0.14	0.03	0.321928	1.48543	1.26303	0.415037	1.41504	0.192645	1.16993	1.80735
ENSG00000066926	FECH	670	843	774	954	744	623	448	694	595	830	773	663	793	661	814	899	509	678	546	611	5.6	7.23	6.08	9	6.13	9.03	5.58	7.32	5.95	7.98	5.42	7.8	7.34	7.87	6.1	7.09	5.76	7.39	7.39	5.75	0.368569	0.565854	0.558839	0.391579	0.423499	0.525181	0.100584	0.216976
ENSG00000066933	MYO9A	0	0	0	0	0	0	0	0	0	0	0	0	0	0	0	0	0	0	0	0	1.7	2.36	1.89	2.58	1.83	2.03	1.55	1.83	1.76	2.12	2.34	1.97	2.24	2.01	2.2	2.73	1.55	2.36	2.36	1.46	0.473252	0.448985	0.149636	0.239575	0.268489	-0.248313	-0.156303	0.311397
ENSG00000067048	DDX3Y	3245	2710	3153	2828	3058	2453	2378	2767	2648	2975	2791	2631	2805	2434	2959	2171	2714	1796	3010	2387	0	0	0	0	0	0	0	0	0	0	0	0	0	0	0	0	0	0	0	0	NA	NA	NA	NA	NA	NA	NA	NA
ENSG00000067064	IDI1	1083	1126	1175	1643	1147	1194	920	1420	954	1150	939	1066	1018	1287	1008	1195	638	934	975	1373	58.19	40.32	62.42	33.58	56.17	34.23	54.16	40.55	63.36	42.45	66.01	46.87	71.77	32.88	64.23	41.59	58.15	39.53	39.53	60.7	-0.529276	-0.894406	-0.714539	-0.417526	-0.577808	-0.49402	-1.12617	-0.627011
ENSG00000067066	SP100	733	1058	716	1707	702	1212	743	1667	608	1015	647	858	907	1428	669	1085	589	872	624	860	3.95	4.54	4.13	6.38	4.06	5.58	4.57	5.38	4.05	4.22	4.08	4.55	4.14	5.63	3.92	5.21	2.79	4.68	4.68	3.74	0.20084	0.627415	0.458785	0.235412	0.0593211	0.157297	0.443504	0.41043
ENSG00000067082	KLF6	22	23	18	13	20	23	10	27	31	28	21	19	16	19	23	21	19	18	16	18	6.16	9.82	5.79	15.26	5.72	13.05	8.5	14.53	5.94	8.58	6.47	8.43	8.5	14.39	6	10.89	5.93	10.05	10.05	5.51	0.672793	1.39812	1.18996	0.7735	0.530515	0.381767	0.759532	0.85997
ENSG00000067113	PLPP1	434	433	435	508	507	377	228	360	372	470	414	423	438	397	423	403	336	375	425	396	0.59	0.68	0.46	0.37	0.52	0.79	0.36	0.75	0.96	0.75	0.67	0.59	0.48	0.61	0.65	0.67	0.61	0.66	0.66	0.45	0.20482	-0.314109	0.603341	1.05889	-0.356144	-0.183446	0.345775	0.0437214
ENSG00000067141	NEO1	5160	5496	5254	5875	5414	4628	4047	6004	4558	5964	4138	5276	4673	4896	4709	5144	3578	4247	4632	5098	2.75	3.03	2.66	3.43	3.11	3.06	1.97	2.37	2.74	3	3.12	3.14	3.1	3.02	2.86	3.05	2.55	3.26	3.26	2.83	0.139886	0.366782	-0.0233829	0.266691	0.130787	0.00921853	-0.0377197	0.0927941
ENSG00000067167	TRAM1	0	4	1	1	1	1	0	0	0	0	0	0	0	0	0	1	4	1	1	2	64.45	75.8	63.18	78.04	65.51	74.05	68.81	77.76	66.2	74.94	61.51	77.06	65.07	73.31	62.73	76.7	53.57	72.73	72.73	60.75	0.234017	0.304746	0.176785	0.17641	0.178905	0.325161	0.172017	0.290071
ENSG00000067177	PHKA1	2474	2397	2329	2145	2255	2025	1660	2579	2074	2833	1800	2462	1768	2311	2201	2136	2131	1970	2241	2283	0	0.04	0.01	0.01	0.01	0.01	0	0	0	0	0	0	0	0	0	0.01	0.04	0.01	0.01	0.01	NA	0	0	NA	NA	NA	NA	NA
ENSG00000067182	TNFRSF1A	4	5	8	3	13	6	8	1	3	5	10	6	10	1	7	4	1	4	5	3	31.87	34.1	28.89	29.39	28.14	33.42	29.11	34.45	31.07	36.72	27.6	37.09	25.39	35.69	30.24	32.85	32.91	34.8	34.8	30.32	0.0975727	0.0247552	0.248089	0.242989	0.241044	0.426362	0.49126	0.119435
ENSG00000067191	CACNB1	90	105	109	116	119	68	72	121	96	80	132	70	123	73	101	110	78	73	110	99	0.03	0.04	0.06	0.02	0.09	0.06	0.08	0.01	0.03	0.04	0.09	0.05	0.08	0.01	0.05	0.03	0.01	0.04	0.04	0.04	0.415037	-1.58496	-0.584963	-3	0.415037	-0.847997	-3	-0.736966
ENSG00000067208	EVI5	183	125	211	129	214	151	145	169	146	169	157	166	186	145	160	124	193	111	163	140	0.56	0.72	0.65	0.77	0.72	0.54	0.61	0.78	0.7	0.5	0.98	0.51	0.85	0.55	0.67	0.82	0.58	0.62	0.62	0.72	0.36257	0.244419	-0.415037	0.354665	-0.485427	-0.942285	-0.628031	0.291463
ENSG00000067221	STOML1	57352	51548	59378	54265	57616	47784	50443	65755	46375	58916	44916	52511	54702	52445	49325	44167	51242	38821	50734	47488	0.9	0.68	1	0.68	1.02	0.95	0.97	0.86	0.84	0.84	0.92	0.96	1.02	0.86	0.84	0.73	1.14	0.75	0.75	0.84	-0.40439	-0.556393	-0.10257	-0.173648	0	0.0614005	-0.246161	-0.202493
ENSG00000067225	PKM	684	685	722	735	713	568	497	615	600	618	652	624	570	610	695	648	461	514	670	757	345.25	342.64	344.16	347.41	336.01	368.51	413.39	410.46	324.65	356.8	321.8	369.67	367.13	378.48	316.69	317.4	369.78	320.44	320.44	320.71	-0.0109478	0.0135599	0.1332	-0.0102619	0.13623	0.200074	0.0439261	0.00323082
ENSG00000067248	DHX29	1555	1251	1337	1172	1483	969	1171	1306	1269	1275	1347	1048	1067	1024	1509	1160	1042	973	1794	1660	7.21	7.97	7.33	8.24	7.28	7.67	7.13	6.72	7.35	6.55	8.18	7.69	6.7	7.71	7.81	8.15	5.82	7.43	7.43	7.41	0.14458	0.168831	0.0752881	-0.0854408	-0.166249	-0.0891172	0.20257	0.0614775
ENSG00000067334	DNTTIP2	238	225	285	281	262	212	162	269	208	278	231	200	234	228	262	193	236	234	174	230	10.67	9.48	8.83	8.55	9.86	8.52	10.94	9.29	10.13	8.8	11	8.41	8.16	8.43	11.05	9.5	8.57	9.16	9.16	12.93	-0.170601	-0.046489	-0.210734	-0.235862	-0.203059	-0.387326	0.0469635	-0.218047
ENSG00000067365	METTL22	1271	1247	1361	1226	1298	960	631	1020	1074	1257	1090	1132	1063	1017	1235	1202	882	986	921	891	1.49	1.55	1.72	1.87	1.59	1.7	1.38	1.74	1.51	1.75	1.72	1.46	1.63	1.71	1.75	1.44	1.77	2.01	2.01	1.14	0.0569559	0.12063	0.096508	0.334419	0.212806	-0.23644	0.0691244	-0.281286
ENSG00000067369	TP53BP1	0	1	0	3	1	2	0	0	0	0	0	1	0	0	0	0	3	1	0	0	5.05	5.48	5.21	5.18	5	4.89	3.42	4.21	4.97	5.03	5.16	5.26	4.71	4.85	5.24	5.71	4.2	5.38	5.38	3.85	0.117893	-0.00833128	-0.0320936	0.299824	0.0173125	0.0276917	0.0422577	0.123924
ENSG00000067445	TRO	817	693	685	625	721	449	523	470	740	546	740	509	593	437	760	590	592	465	1299	1009	0	0.01	0	0.02	0.01	0.02	0	0	0	0	0	0.01	0	0	0	0	0.03	0.01	0.01	0	NA	NA	1	NA	NA	NA	NA	NA
ENSG00000067533	RRP15	14559	12190	15147	12854	14476	11385	10719	14236	12288	13596	11294	12419	12824	11929	12482	10755	12675	9435	14752	13670	5.35	5.01	4.32	4.35	4.58	3.77	4.66	3.19	5.64	3.6	5.77	3.9	4.33	3.43	5.31	4.61	4.65	4.18	4.18	8.94	-0.0947283	0.00998409	-0.280783	-0.546774	-0.647698	-0.565097	-0.336158	-0.203945
ENSG00000067560	RHOA	1266	1314	1396	1433	1383	1069	814	1229	1073	1283	1075	1039	1117	1159	1202	1109	1097	1074	1099	1025	300.72	278.02	301.23	282.36	289.66	301.26	301.41	304.91	295.16	282.52	277.63	299.98	295.31	295.38	274.98	265.19	313.84	267.21	267.21	319.97	-0.113232	-0.0933297	0.0566487	0.0166562	-0.0631442	0.111703	0.000341935	-0.0523003
ENSG00000067596	DHX8	20	34	39	38	26	20	29	32	33	49	24	22	15	29	29	26	22	28	18	35	6.26	7.17	6.64	7.53	6.62	6.77	5.48	6.3	6.17	6.38	6.32	6.01	6.16	6.87	6.34	6.54	6.5	7.28	7.28	5.7	0.19581	0.181467	0.0323246	0.201176	0.0482859	-0.0725596	0.15738	0.0448078
ENSG00000067601	PMS2P4	200	142	226	140	190	130	114	146	191	188	190	158	162	128	195	133	218	96	146	114	1.22	2.3	2.3	2.47	1.54	1.57	2.41	2.03	2.35	3.01	1.75	1.57	1.02	2.13	1.89	1.9	1.61	2.35	2.35	1.16	0.914753	0.102877	0.0278342	-0.247553	0.357103	-0.15659	1.06228	0.00761318
ENSG00000067606	PRKCZ	0	0	0	0	0	0	0	0	0	0	0	0	0	0	0	0	0	0	0	1	1.34	1.05	1.46	1	1.23	1.12	1.04	1.02	1.49	1.27	1.52	1.24	1.21	1.03	1.39	1.06	1.75	0.88	0.88	1.03	-0.351844	-0.545968	-0.13516	-0.0280144	-0.230484	-0.293731	-0.232363	-0.391021
ENSG00000067646	ZFY	5259	3785	5053	4089	5248	3062	3100	3556	4499	3960	4539	3587	4618	3180	4804	3493	3749	2797	4777	3937	0	0	0	0	0	0	0	0	0	0	0	0	0	0	0	0	0	0	0	0	NA	NA	NA	NA	NA	NA	NA	NA
ENSG00000067704	IARS2	0	0	0	0	0	0	0	0	0	0	0	0	0	0	0	0	0	0	0	1	65.62	52.15	60.71	54.26	63.44	48.95	52.66	46.01	65.28	49.71	67.41	52.34	64.24	47.57	63.93	52.03	56.08	47.85	47.85	62.59	-0.331468	-0.162045	-0.374084	-0.19476	-0.393105	-0.365049	-0.43342	-0.297149
ENSG00000067715	SYT1	0	0	0	0	3	0	0	0	1	1	3	0	0	0	0	0	2	0	1	1	0	0	0	0	0	0	0	0	0	0	0	0	0	0	0	0	0	0	0	0	NA	NA	NA	NA	NA	NA	NA	NA
ENSG00000067798	NAV3	753	674	717	646	714	561	597	741	619	663	644	677	574	659	658	645	720	602	666	665	0	0	0	0	0.01	0	0	0	0	0	0.01	0	0	0	0	0	0.01	0	0	0	NA	NA	NA	NA	NA	NA	NA	NA
ENSG00000067829	IDH3G	568	603	682	508	662	509	478	769	473	694	521	644	589	585	559	536	566	502	463	551	14.3	14.13	13.11	13.05	13.14	13.65	15.43	14.59	13.67	12.67	14.55	15.03	12.15	15	13.33	14.62	16.39	15.68	15.68	13.28	-0.0172537	-0.00661788	0.0549357	-0.0807582	-0.109597	0.0468259	0.304006	0.133267
ENSG00000067836	ROGDI	0	0	0	0	3	0	3	0	0	0	0	0	0	0	0	0	0	0	1	0	8.11	9.51	9.38	7.72	9.16	9.31	9.29	11.39	7.86	9.97	8.85	10.75	9.38	10.02	8.51	9.14	9.69	9.83	9.83	6.94	0.229743	-0.280987	0.0234336	0.294017	0.343064	0.280587	0.0952227	0.103035
ENSG00000067840	PDZD4	196	248	185	310	211	251	115	253	156	229	131	224	272	282	157	208	152	194	168	201	0	0	0	0	0.03	0	0.05	0	0	0	0	0	0	0	0	0	0	0	0	0.01	NA	NA	NA	NA	NA	NA	NA	NA
ENSG00000067842	ATP2B3	1782	2001	1898	2316	2038	1557	1270	1976	1677	1873	1695	1619	1783	1811	1877	2067	1096	1702	1636	1804	1.34	1.88	1.22	2.26	1.4	2.2	1.07	1.8	1.24	1.58	1.07	1.79	2.08	2.32	1.15	1.7	1.25	1.82	1.82	1.21	0.4885	0.889442	0.652077	0.750386	0.349584	0.742349	0.157541	0.563901
ENSG00000067900	ROCK1	3072	2575	2908	2578	2942	2210	2141	2186	2482	2491	2357	2396	2504	1990	2836	2054	2336	1676	3444	2623	8.3	10.29	8.51	11.47	9.2	9.29	8.05	9.55	9.09	8.78	9.4	8.82	9.26	10.11	9.33	11.5	6.12	10.87	10.87	8	0.31006	0.430634	0.0140447	0.246512	-0.0500594	-0.0918821	0.126699	0.301685
ENSG00000067955	CBFB	723	875	751	1367	798	929	419	834	690	880	672	706	768	928	781	897	539	825	961	1106	34.07	31.54	31.05	30.41	31.61	31.4	32.33	25.14	32.01	27.79	31.11	31.08	30.96	26.46	33.55	27.2	31.06	25.49	25.49	40.11	-0.111319	-0.0300475	-0.00961648	-0.362889	-0.203957	-0.00139189	-0.226592	-0.302706
ENSG00000067992	PDK3	737	441	731	314	707	311	613	638	608	589	566	500	504	353	657	398	665	387	502	390	2.76	3.69	2.76	5.55	2.95	4.55	2.18	3.3	3.07	3.38	3.06	3.15	3.27	4.25	3.18	4.09	2.47	4.32	4.32	3.86	0.418953	1.00782	0.625152	0.598138	0.138785	0.0418202	0.378172	0.363074
ENSG00000068001	HYAL2	1	0	0	0	0	0	0	1	0	0	0	0	0	1	0	1	1	0	0	0	8.6	5.68	8.21	3.9	7.99	4.65	9.74	7.72	8.25	6.92	7.86	6.82	6.56	4.94	8.18	5.55	9.3	6.19	6.19	6.15	-0.598446	-1.07391	-0.780965	-0.335321	-0.253622	-0.204758	-0.409185	-0.559613
ENSG00000068024	HDAC4	1891	1581	2034	1692	2173	1544	1499	1816	1759	1792	1620	1624	1801	1464	1804	1363	1687	1096	1578	1512	0	0	0	0	0	0	0	0	0	0	0	0	0	0	0	0	0	0	0	0	NA	NA	NA	NA	NA	NA	NA	NA
ENSG00000068028	RASSF1	62	115	81	121	54	103	23	73	40	106	48	130	72	171	55	107	86	124	52	73	26.49	24.46	27.44	25.21	29.49	27.71	28.59	26.38	28.66	25.26	27.01	26.61	28.13	24.59	26.96	22.79	28.33	21.05	21.05	23.21	-0.115023	-0.122284	-0.0898191	-0.116066	-0.182184	-0.0215251	-0.194038	-0.24242
ENSG00000068078	FGFR3	54	60	52	61	28	46	63	121	37	78	22	76	23	75	25	35	41	42	26	80	0.66	1.35	0.83	1.37	0.56	1.4	0.33	0.81	0.5	1.13	0.61	1.62	0.85	2.18	0.62	1.36	1.1	1.81	1.81	0.58	1.03242	0.722993	1.32193	1.29546	1.17632	1.40911	1.35879	1.13327
ENSG00000068097	HEATR6	2680	1754	2730	1662	2651	1524	1561	2037	2083	2032	2087	1787	2312	1586	2355	1427	2388	1204	1980	1695	2.75	2.94	3.03	3.07	2.5	2.55	1.93	2.51	2.71	2.76	2.75	2.38	2.99	3.04	2.62	2.77	2.78	2.89	2.89	2.51	0.0963845	0.0189209	0.0285692	0.379087	0.0263754	-0.20847	0.0239258	0.0803192
ENSG00000068120	COASY	317	326	353	308	395	304	224	336	282	358	335	293	302	262	330	238	354	188	186	169	34.3	24.78	33.64	22.62	32.86	24.98	27.19	27.03	31	26.16	31.78	26.74	32.98	24.33	32.14	21.8	36.63	21.13	21.13	26.61	-0.469032	-0.572579	-0.395559	-0.00851464	-0.244906	-0.24912	-0.438855	-0.560042
ENSG00000068137	PLEKHH3	834	902	893	1202	884	867	465	892	759	924	833	813	817	1017	848	776	575	680	745	702	3.41	3.87	3.65	3.52	4.11	4.18	3.28	3.74	3.52	3.87	4.28	3.68	3.62	3.37	3.78	3.05	4.56	2.77	2.77	2.1	0.182562	-0.052321	0.0243645	0.189342	0.136758	-0.217905	-0.103241	-0.309577
ENSG00000068305	MEF2A	711	742	732	863	757	668	556	915	617	841	610	736	579	799	677	789	680	598	616	681	6.21	7.42	6.41	9.52	6.38	8.28	4.72	6.89	6.58	6.93	7.39	7.08	6.79	9.08	6.74	6.9	5.14	6.95	6.95	5.83	0.256826	0.570637	0.376074	0.545717	0.0747678	-0.061825	0.419281	0.0338478
ENSG00000068308	OTUD5	705	916	600	819	664	690	562	1056	535	831	563	758	517	848	597	788	608	663	608	793	10.21	11.77	10.12	13.18	10.53	12.29	10.87	13.63	10.31	12.15	10.43	12.36	9.27	13.76	10.37	13.53	11.71	11.78	11.78	9.29	0.205131	0.381141	0.222979	0.326434	0.236912	0.24494	0.569839	0.383746
ENSG00000068323	TFE3	281	246	277	272	312	190	222	285	216	260	229	237	242	239	247	218	264	205	213	213	8.65	12.4	7.09	10.68	7.89	10.84	9.38	13.43	7.63	10.25	8.22	10.87	7.07	12.47	7.81	11.54	8.94	11.15	11.15	7.83	0.519568	0.591054	0.458268	0.517799	0.425869	0.403142	0.818679	0.563249
ENSG00000068354	TBC1D25	2622	2040	2631	2042	2771	1425	1641	1960	2333	1971	2278	1776	2597	1576	2676	1885	1846	1489	2190	1688	3.66	3.53	3.47	3.76	3.93	3.17	3.93	3.84	3.27	3.4	3.55	3.61	3.51	3.73	3.43	3.39	4.12	3.66	3.66	2.91	-0.0521755	0.115797	-0.310046	-0.033423	0.0562441	0.0241798	0.0877046	-0.0169233
ENSG00000068366	ACSL4	559	548	561	528	589	463	451	654	499	632	442	539	509	507	586	457	494	413	537	457	20.67	17.75	19.97	17.12	21.16	14.39	17.61	16.02	21.38	15.63	21.37	16.37	22.82	14.89	22.5	17.74	17.44	16.09	16.09	18.13	-0.219719	-0.222152	-0.556273	-0.136521	-0.451944	-0.384533	-0.615955	-0.342919
ENSG00000068383	INPP5A	384	336	383	344	335	349	281	422	294	385	321	363	316	378	320	309	275	250	381	332	7.71	8.35	7.45	7.75	7.87	8.19	8.47	9.36	8.01	8.77	7.26	8.7	7.83	8.39	8.62	7.53	8.17	7.81	7.81	7.78	0.115045	0.0569559	0.0574998	0.144147	0.130775	0.261046	0.0996585	-0.195038
ENSG00000068394	GPKOW	594	767	698	833	708	668	468	847	536	853	617	606	575	789	687	777	502	646	618	734	11.95	11.55	11.48	11.38	10.1	13.91	11.9	13.62	10.64	12.05	11.89	13.21	10.96	14.1	10.62	11.48	10.26	10.67	10.67	12.45	-0.0491178	-0.0126221	0.461767	0.194765	0.179535	0.151882	0.363447	0.112339
ENSG00000068400	GRIPAP1	1389	844	1438	675	1463	616	1095	849	1213	960	1051	825	1207	617	1369	667	1268	622	1266	800	4.48	6.39	5.07	6.68	5.17	6.45	4.81	6.62	4.7	6.47	5.54	5.34	4.83	7.13	5.53	7	4.54	6.68	6.68	4.89	0.512317	0.397862	0.319135	0.460794	0.461105	-0.0530462	0.561879	0.340075
ENSG00000068438	FTSJ1	1892	1509	1842	1669	2046	1364	970	914	1567	1486	1739	1555	1719	1040	1902	1111	1407	831	1417	895	24.95	16.74	24.87	12.9	25.46	14.18	26.78	15.82	25.34	17.35	22.47	17.33	24.18	13.29	26.23	14.3	27.31	15.32	15.32	23.88	-0.57574	-0.947035	-0.844375	-0.759406	-0.546481	-0.374728	-0.863473	-0.875203
ENSG00000068489	PRR11	0	0	1	0	1	0	2	0	0	0	0	2	0	0	0	1	1	0	1	1	14.48	12.75	13.57	13.58	15.17	13.37	10.1	7.25	13.94	11.44	15.84	13.91	14.66	9.54	15.52	10.15	12.91	8.72	8.72	11.39	-0.183564	0.00106276	-0.182222	-0.478302	-0.285144	-0.18745	-0.619824	-0.612649
ENSG00000068615	REEP1	2958	3457	3269	3969	3235	2712	2204	3005	2734	3298	3069	2674	2971	3281	3536	3653	2912	2832	2462	2418	0	0	0.01	0	0.01	0	0.02	0	0	0	0	0.02	0	0	0	0.01	0.01	0	0	0.01	NA	NA	NA	NA	NA	NA	NA	NA
ENSG00000068650	ATP11A	2781	2565	2945	2467	2945	1884	1765	1977	2594	2463	2678	2005	2502	2058	3156	2419	2396	1926	2631	2235	11.11	14.34	11.83	15.86	11.77	13.05	11.27	11.71	11.95	12.47	13.72	11.75	12.44	14.78	14.17	16.38	13.12	14.59	14.59	9.71	0.368186	0.422943	0.148935	0.0552536	0.0614508	-0.22362	0.24866	0.209096
ENSG00000068654	POLR1A	2442	2607	2543	2774	2401	2338	2083	3469	2153	3082	1927	2668	2143	2279	2262	2431	1783	2191	2395	2763	10.61	10.81	10.82	10.01	10.89	9.21	9.17	7.82	11.51	9.46	12.16	8.95	10.65	9.42	12.85	11.02	10.96	10.08	10.08	10.54	0.0269419	-0.112259	-0.241731	-0.229753	-0.282976	-0.442184	-0.177054	-0.221644
ENSG00000068697	LAPTM4A	1923	1767	2164	2008	2191	1479	1501	1915	1768	1954	1783	1618	2205	1753	2033	1637	1981	1423	1611	1531	81.5	96.07	81.72	98.46	77.63	99.96	94.64	120.05	83.56	103.48	76.54	104.13	79.74	91.18	80.52	96.85	71.33	100.26	100.26	83.94	0.237286	0.268849	0.364737	0.343113	0.308468	0.4441	0.193414	0.266405
ENSG00000068724	TTC7A	1236	1283	1281	1279	1394	1144	980	1495	1106	1562	1062	1196	1086	1328	1146	1334	948	1173	1006	1269	13.82	14.02	14.97	15.35	15.25	13.62	14.68	14.27	14.77	14.13	15.25	13.6	17.67	15.1	15.58	14.04	17.07	14.02	14.02	12.16	0.0207287	0.0361644	-0.163083	-0.0408666	-0.0639084	-0.165203	-0.226753	-0.150152
ENSG00000068745	IP6K2	0	0	0	0	0	0	0	0	0	0	0	0	0	0	0	0	0	0	0	0	11.34	13	11.32	12.48	12.39	13.45	12.24	14.22	11.8	14.42	11.6	12.83	11.11	14.61	11.21	14.61	10.43	14.76	14.76	9.69	0.197091	0.140744	0.11843	0.216318	0.289284	0.145396	0.395097	0.38217
ENSG00000068781	STON1-GTF2A1L	638	545	568	622	671	498	347	456	563	611	505	587	461	462	611	586	430	394	581	552	0	0	0	0	0	0	0	0	0	0	0	0	0	0	0	0	0	0	0	0	NA	NA	NA	NA	NA	NA	NA	NA
ENSG00000068784	SRBD1	2141	1778	2221	2024	2271	1595	1258	1365	2133	1732	2066	1591	2017	1439	2305	1493	1532	1219	2253	1790	6.52	6.15	5.59	6.77	6.65	6.52	4.83	4.84	6.7	6.29	6.15	7.02	5.26	5.66	6.66	7.15	5.27	5.53	5.53	6.24	-0.0842856	0.276308	-0.0284824	0.00298386	-0.0911011	0.190885	0.105739	0.102421
ENSG00000068796	KIF2A	2051	1436	1888	1251	2210	1178	1238	1208	1621	1615	1587	1482	1719	1153	1705	1326	1788	1156	1980	1570	8.46	7.76	8.45	8.51	8.7	8.08	6.77	5.6	9.81	6.89	9.72	7.36	8.89	6.82	9.72	7.05	7.26	6.61	6.61	9.35	-0.124601	0.0102078	-0.10666	-0.273729	-0.509749	-0.401251	-0.382412	-0.463333
ENSG00000068831	RASGRP2	2724	2748	2851	3101	2973	2187	1885	2709	2487	2632	2652	2312	2452	2676	2715	2774	2110	2191	2602	2604	17.39	13.45	15.42	11.28	18.16	12.8	14.29	10.62	15.99	13.78	16.02	14.7	16.25	11.72	15.42	13.42	18.18	13.44	13.44	17.63	-0.370652	-0.451036	-0.50462	-0.428222	-0.214594	-0.124058	-0.471467	-0.200418
ENSG00000068878	PSME4	233	279	232	340	230	230	146	267	154	270	214	239	199	243	226	270	153	214	238	326	13.52	15.07	13.63	16.37	14.3	13.91	12.74	13.95	14.36	13.15	15.67	13.42	13.57	15.93	14.38	16.44	12.56	14.92	14.92	13.57	0.156584	0.264269	-0.0398927	0.1309	-0.126993	-0.223621	0.231326	0.193147
ENSG00000068885	IFT80	695	794	809	873	723	705	595	1163	587	952	556	807	663	895	616	752	694	797	556	726	1.7	2.25	1.63	2.64	1.62	2.15	1.45	2.02	1.31	1.98	1.86	2.04	1.62	2.12	1.76	2.35	1.34	2.14	2.14	1.82	0.40439	0.695666	0.408343	0.478302	0.595934	0.133267	0.38807	0.417085
ENSG00000068903	SIRT2	1198	1055	1312	1090	1143	893	950	1260	1076	1411	966	1157	1013	951	1117	1070	767	944	1127	1255	5.76	7.27	6.46	7.7	5.81	7.49	6.71	10	5.66	7.94	5.49	7.82	6.13	8.89	5.45	7.44	6.9	9.06	9.06	4.84	0.335887	0.253324	0.366428	0.575615	0.488337	0.510362	0.536296	0.449046
ENSG00000068912	ERLEC1	125	123	132	166	113	147	120	283	87	184	114	150	120	184	133	170	92	142	109	131	23.85	23.19	25.15	23.08	22.04	22.77	25.74	26.01	24.91	28.26	22.89	26.93	22.48	22.69	23.72	25.43	18.3	25.77	25.77	23.56	-0.0404864	-0.123915	0.0470101	0.0150543	0.182036	0.234497	0.0134146	0.100427
ENSG00000068971	PPP2R5B	2	5	13	1	4	4	0	4	9	6	9	4	6	8	5	4	5	3	3	5	1.92	2.09	1.95	2.71	1.68	2.89	2.51	4.51	1.55	2.84	2.08	2.69	2.05	3.39	2.18	3.12	1.69	2.99	2.99	1.76	0.122397	0.474819	0.782608	0.84544	0.873623	0.371023	0.725661	0.517218
ENSG00000068976	PYGM	0	0	0	0	0	0	0	0	0	0	0	0	0	0	0	0	0	0	0	0	0.02	0.06	0.14	0.01	0.04	0.06	0	0.05	0.12	0.07	0.12	0.05	0.07	0.11	0.06	0.05	0.07	0.05	0.05	0.03	1.58496	-3.80735	0.584963	NA	-0.777608	-1.26303	0.652077	-0.263034
ENSG00000068985	PAGE1	589	405	519	416	562	395	399	463	473	486	477	438	491	319	510	343	583	277	563	441	0	0	0	0	0	0	0	0	0	0	0	0	0	0	0	0	0	0	0	0	NA	NA	NA	NA	NA	NA	NA	NA
ENSG00000069011	PITX1	0	0	0	0	0	0	0	0	0	0	0	0	0	0	0	0	0	0	0	1	8.83	6.7	7.49	6.63	8.16	7.59	8.14	7.2	8.25	7.33	8.51	7.68	8.21	5.73	8.15	6.14	10.48	5.69	5.69	8.86	-0.398252	-0.175957	-0.104469	-0.177032	-0.170581	-0.148053	-0.518847	-0.408561
ENSG00000069018	TRPC7	5	15	11	28	2	12	0	10	3	9	4	7	4	72	6	14	4	21	2	17	0	0	0	0	0	0	0	0	0	0	0	0	0	0	0	0	0	0	0	0	NA	NA	NA	NA	NA	NA	NA	NA
ENSG00000069122	ADGRF5	0	0	0	1	0	2	0	0	0	1	0	0	1	1	1	1	1	0	0	1	0	0	0	0	0	0	0	0	0	0	0	0	0	0	0	0	0.01	0	0	0	NA	NA	NA	NA	NA	NA	NA	NA
ENSG00000069188	SDK2	0	0	0	0	0	0	0	0	0	0	0	0	0	0	0	0	0	0	0	0	0	0	0	0	0	0.01	0	0	0	0	0	0	0	0.01	0	0.01	0.01	0	0	0	NA	NA	NA	NA	NA	NA	NA	NA
ENSG00000069206	ADAM7	2619	2190	2875	2191	2639	1819	1637	1687	2317	2275	2259	1971	2084	1747	2551	1929	2045	1591	2626	2113	0	0	0	0	0	0	0	0	0	0	0	0	0	0	0	0	0	0	0	0	NA	NA	NA	NA	NA	NA	NA	NA
ENSG00000069248	NUP133	17577	14809	17155	14553	17713	11565	9066	10290	15009	14273	15298	13516	14766	10378	17311	12078	12491	9698	15627	12371	22.22	20.52	23.49	19.77	21.69	19.77	18.91	14.84	22.86	19.42	22.81	19.56	19.71	17.77	23.09	19.54	20.8	18.51	18.51	23.4	-0.114828	-0.248734	-0.133717	-0.349658	-0.235282	-0.22176	-0.149484	-0.240838
ENSG00000069275	NUCKS1	3651	3520	3786	3291	3809	2663	2224	2872	3136	3563	3019	3060	2930	3044	3446	3364	2780	2775	3603	3192	140.63	130.83	132.15	123.83	137.29	118.54	98.75	85.37	139.64	114.88	145.66	126.46	131.71	99.54	147.72	115.36	119.8	106.39	106.39	131.29	-0.104211	-0.0938155	-0.211853	-0.210052	-0.281585	-0.203924	-0.404017	-0.356722
ENSG00000069329	VPS35	2041	1611	1851	1537	1975	1339	1486	1720	1674	1695	1615	1465	1498	1362	1910	1322	1376	1129	2180	1850	19.35	20.6	19.32	18.55	19.56	18.09	16.05	15.79	19.33	19	19.05	18.97	17.32	19.35	19.48	21.29	17.67	20.17	20.17	20.06	0.0903108	-0.0586759	-0.112714	-0.0235621	-0.0248422	-0.00607132	0.159895	0.128182
ENSG00000069345	DNAJA2	50	79	48	99	62	73	76	167	34	66	44	75	53	115	36	86	62	84	29	46	21.27	18.54	18.57	17.03	19.94	17.88	21.08	18.59	20.29	17.77	20.03	17.85	17.4	17.02	21.23	16.45	17.19	16.13	16.13	23.86	-0.198179	-0.124895	-0.157319	-0.181348	-0.191325	-0.166238	-0.0318563	-0.368017
ENSG00000069399	BCL3	12521	13157	12682	16175	12995	13982	10044	14439	10948	14287	11936	12334	12584	15199	12638	13480	12159	11083	11735	13503	0.83	1.45	0.77	1.76	1	1.56	1.73	2.89	0.66	1.11	0.87	1.46	0.99	2.3	0.64	1.71	1.24	1.92	1.92	0.51	0.80487	1.19265	0.641546	0.740297	0.750022	0.746881	1.21613	1.41785
ENSG00000069424	KCNAB2	0	1	0	0	0	4	0	0	0	0	0	0	0	0	0	0	1	0	4	0	37.28	43.26	36.36	51.22	37.48	53.33	40.71	44.58	37.91	42.8	42.3	42.95	41.77	54.25	40.13	47.91	43.4	45.25	45.25	36.69	0.214632	0.494355	0.508826	0.131013	0.175032	0.0220005	0.377156	0.255646
ENSG00000069431	ABCC9	0	1	0	0	2	1	0	2	0	0	1	1	0	2	0	0	0	3	0	0	0	0	0	0	0	0.02	0	0	0	0	0	0	0	0	0	0	0.01	0	0	0.02	NA	NA	NA	NA	NA	NA	NA	NA
ENSG00000069482	GAL	30	19	33	32	39	20	5	27	22	32	20	19	43	22	29	29	16	19	34	49	0	0.04	0	0	0.08	0.05	0	0.08	0	0	0.05	0.05	0	0.1	0	0	0	0.16	0.16	0	NA	NA	-0.678072	NA	NA	0	NA	NA
ENSG00000069493	CLEC2D	182	190	184	166	175	138	128	206	143	206	135	184	134	151	169	148	131	145	181	187	0.22	0.16	0.24	0.25	0.28	0.19	0.05	0.21	0.19	0.24	0.18	0.16	0.36	0.2	0.23	0.26	0.14	0.19	0.19	0.26	-0.459432	0.0588937	-0.559427	2.07039	0.337035	-0.169925	-0.847997	0.176878
ENSG00000069509	FUNDC1	0	1	0	0	0	0	0	0	0	1	0	2	0	2	0	2	0	0	0	1	7.47	8.61	7.27	7.25	6.96	7.26	7.15	8.77	6.83	8.51	6.59	8.83	6.13	7.43	7.4	7.25	6.45	8.16	8.16	7.8	0.204905	-0.00397437	0.0608822	0.294634	0.317274	0.422135	0.277475	-0.0295443
ENSG00000069535	MAOB	7	3	10	6	9	6	9	6	14	13	9	7	7	8	8	7	6	5	9	7	0	0.02	0	0	0	0	0	0	0	0.02	0	0.04	0	0.04	0	0.04	0	0	0	0	NA	NA	NA	NA	NA	NA	NA	NA
ENSG00000069667	RORA	4	12	0	9	4	8	4	9	3	3	2	0	6	2	5	2	5	2	4	7	0.02	0.01	0.03	0.02	0.03	0.02	0.04	0.02	0.05	0.04	0.03	0.02	0.02	0.03	0.03	0.03	0.02	0.02	0.02	0.03	-1	-0.584963	-0.584963	-1	-0.321928	-0.584963	0.584963	0
ENSG00000069696	DRD4	203	220	181	259	219	185	105	180	191	216	179	218	217	250	226	202	161	170	214	161	0.14	0.46	0	0.33	0.13	0.35	0.19	0.32	0.12	0.1	0.08	0	0.23	0.08	0.18	0.08	0.21	0.09	0.09	0.14	1.71621	NA	1.42884	0.752072	-0.263034	NA	-1.52356	-1.16993
ENSG00000069702	TGFBR3	1	0	0	1	1	1	0	1	0	2	3	2	0	1	0	0	0	3	0	0	1.22	1.46	1.05	1.66	1.28	1.43	0.86	1.12	1.34	1.31	1.28	1.53	1.46	1.8	1.45	1.45	1.16	1.4	1.4	1.35	0.259087	0.660794	0.159871	0.38109	-0.0326662	0.257388	0.302029	0
ENSG00000069764	PLA2G10	0	0	0	1	0	0	0	0	0	1	0	0	0	0	0	0	1	0	0	0	0.07	0	0	0.07	0.07	0.09	0	0.07	0	0.14	0.24	0.16	0	0.08	0	0	0	0.28	0.28	0	NA	NA	0.36257	NA	NA	-0.584963	NA	NA
ENSG00000069812	HES2	2925	2431	3018	2257	2884	1934	2412	2745	2586	2745	2436	2331	2168	1722	2731	2108	2555	1797	3444	3013	0	0	0	0.01	0	0	0	0	0	0.01	0	0	0	0	0	0	0.01	0	0	0	NA	NA	NA	NA	NA	NA	NA	NA
ENSG00000069849	ATP1B3	1011	1242	1173	1475	1224	1034	634	960	987	1115	1005	1078	933	1060	1207	1163	863	811	889	951	57.67	52.92	57.29	47.32	55.08	48.85	64.74	56.12	59.29	54.45	57.16	53.74	47.65	40.7	57.43	49.61	60.39	48.58	48.58	71.3	-0.124008	-0.275833	-0.17317	-0.206142	-0.122857	-0.0890096	-0.227447	-0.211174
ENSG00000069869	NEDD4	471	447	580	428	542	398	346	371	496	539	386	414	437	450	441	391	406	360	502	500	5.72	7.76	6.39	8.87	6.71	7.49	4.88	5.63	6.49	6.34	6.77	7.13	5.88	7.19	7.28	7.85	5.85	6.29	6.29	5.28	0.440042	0.473118	0.158653	0.206254	-0.0337356	0.0747462	0.290176	0.108754
ENSG00000069943	PIGB	2905	2439	2989	2773	2858	2053	1955	2542	2351	2439	2602	2090	2387	2376	2870	2194	2203	1783	2905	2245	5.35	5.61	6.34	5.17	5.96	5.79	5.35	4.37	6.55	6.16	5.22	5.5	5.53	6.13	5.34	5.3	5.53	5.61	5.61	5.99	0.0684619	-0.294319	-0.041749	-0.291906	-0.0885646	0.0753818	0.148608	-0.0108474
ENSG00000069956	MAPK6	668	641	682	804	730	637	462	748	559	754	616	739	615	685	630	589	575	522	576	562	23.52	21.8	23.3	23.88	22.42	21.29	21.55	21.34	22.13	19.87	25.07	19.79	21.55	23.06	24.78	21.2	21.38	19.79	19.79	24.7	-0.10956	0.0354729	-0.0746103	-0.0141277	-0.155412	-0.34119	0.0977046	-0.225112
ENSG00000069966	GNB5	3108	3878	3202	4583	3150	3414	2922	4378	2642	3871	2535	3328	2541	3568	2945	4031	2351	3551	3001	3944	2.59	2.75	2.55	3.32	2.74	3.17	2.44	3.01	2.52	2.94	2.84	3.35	2.66	3.19	2.61	2.73	2.67	2.78	2.78	2.35	0.0864795	0.380686	0.210307	0.302882	0.222392	0.23827	0.26213	0.0648511
ENSG00000069974	RAB27A	1329	933	1469	1020	1548	860	1233	1245	1175	1287	1014	972	1533	914	1267	900	1279	811	1089	1004	28.62	39.43	28.39	44.88	28.1	40.28	36.63	41.8	28.29	35.86	27.78	35.84	26.09	39.39	28.92	44.31	25.95	44.84	44.84	29.02	0.46227	0.66069	0.519494	0.190477	0.342083	0.367524	0.594332	0.615565
ENSG00000069998	HDHD5	1227	949	1393	976	1254	916	1125	1357	1002	1242	942	1109	888	865	1062	753	940	753	1163	1037	13.89	10.77	14.78	11.34	15.68	11.52	17.55	13.49	14.28	13.53	12.61	11.88	17.87	11.45	14.13	11.23	16.03	11.62	11.62	11.95	-0.367028	-0.382226	-0.444785	-0.379581	-0.0778341	-0.0860334	-0.642192	-0.331404
ENSG00000070010	UFD1	3	1	2	0	1	2	0	0	1	3	0	1	0	0	0	1	1	0	5	0	7.26	6.2	7.93	6.14	7.19	6.94	9.06	8.32	6.89	7.39	6.63	7.67	5.86	6.13	6.7	5.32	6.67	6.11	6.11	7.22	-0.227701	-0.369082	-0.0510561	-0.122928	0.10107	0.210218	0.0649864	-0.332735
ENSG00000070018	LRP6	0	1	0	1	3	0	2	1	0	1	0	0	1	0	0	2	0	1	2	0	0.01	0.01	0.01	0	0	0.01	0	0	0.01	0.02	0	0.01	0	0	0	0.01	0.01	0	0	0.03	0	NA	NA	NA	1	NA	NA	NA
ENSG00000070019	GUCY2C	0	0	1	3	0	0	0	0	0	1	1	0	0	10	4	1	1	1	1	1	0	0.01	0	0.01	0.04	0	0.03	0.01	0	0.01	0	0	0.01	0	0	0.03	0	0.02	0.02	0.03	NA	NA	NA	-1.58496	NA	NA	NA	NA
ENSG00000070031	SCT	1476	1477	1409	1620	1597	1337	1102	1337	1225	1544	1383	1323	1380	1405	1546	1261	1206	1164	1329	1252	0	0	0.09	0.31	0	0	0	0	0	0.1	0.12	0	0	1.18	0.42	0.12	0.12	0.13	0.13	0.1	NA	1.78427	NA	NA	NA	NA	NA	-1.80735
ENSG00000070047	PHRF1	1159	974	1187	894	1285	688	663	773	944	983	1024	854	893	655	1197	902	990	717	1059	989	13.16	14.55	12.1	15.37	13.8	15.28	13.38	12.37	12.71	13.85	14.68	13.8	13.72	15.02	14.71	13.43	12.89	14.24	14.24	12.45	0.14486	0.34511	0.146976	-0.113233	0.123922	-0.0891837	0.130604	-0.131338
ENSG00000070061	ELP1	5385	4947	4944	4280	5621	3519	2620	3055	5015	5454	4558	4955	4713	3107	5172	4424	3232	3491	6018	5608	2.46	2.29	2.43	2.02	2.65	1.87	1.92	1.7	2.33	2.1	2.59	2.12	2.12	1.67	2.72	2.29	2.52	2.09	2.09	2.37	-0.103311	-0.266601	-0.502954	-0.175572	-0.149941	-0.288888	-0.344216	-0.248259
ENSG00000070081	NUCB2	2	2	9	0	2	7	1	4	0	6	0	7	1	7	6	10	6	6	2	0	30.79	31.23	27.21	26.02	31.13	25.77	20.39	18.11	33.34	31.37	31.01	33.13	30.04	21.29	31.54	30.19	22.15	27.37	27.37	36.13	0.0204707	-0.064516	-0.272613	-0.171075	-0.0878686	0.0954047	-0.496709	-0.0631119
ENSG00000070087	PFN2	1	0	0	0	0	0	0	0	0	1	1	0	0	2	0	1	1	0	1	1	0.03	0.03	0.12	0	0.03	0.12	0.02	0.06	0	0.08	0	0.11	0.02	0.12	0.09	0.17	0.1	0.11	0.11	0.03	0	NA	2	1.58496	NA	NA	2.58496	0.917538
ENSG00000070159	PTPN3	260	195	276	106	200	104	59	70	186	222	175	172	165	104	261	168	199	192	166	73	0.01	0	0	0	0	0	0	0	0	0.01	0.01	0	0	0.01	0	0.01	0.01	0	0	0.01	NA	NA	NA	NA	NA	NA	NA	NA
ENSG00000070182	SPTB	288	363	306	511	286	378	253	444	215	407	255	316	258	490	269	422	189	356	280	364	0.91	0.75	0.93	0.39	0.68	0.46	0.28	0.25	0.75	0.78	0.73	0.7	0.64	0.43	0.97	0.7	0.83	0.92	0.92	0.61	-0.278976	-1.25376	-0.563901	-0.163499	0.0565835	-0.0605415	-0.573735	-0.47063
ENSG00000070190	DAPP1	0	0	0	0	0	0	0	0	0	0	0	0	0	0	0	0	0	0	0	0	3.24	4.51	3.31	6.11	3.11	5.44	3.87	5.18	2.81	4.6	3.41	4.15	3.23	6.6	3.23	5.66	2.55	5.49	5.49	3.31	0.477134	0.884341	0.806692	0.420619	0.711064	0.28334	1.03093	0.809268
ENSG00000070193	FGF10	1603	1456	1786	1884	1728	1388	1195	1986	1279	1544	1468	1390	1774	1434	1597	1381	1301	1129	1380	1549	0	0	0	0	0	0	0	0	0	0	0	0	0	0	0	0	0	0	0	0	NA	NA	NA	NA	NA	NA	NA	NA
ENSG00000070214	SLC44A1	311	357	319	456	379	289	202	339	218	337	288	289	285	349	322	403	276	279	283	370	6.79	6.81	7.29	8.49	7.1	7.54	6.9	8.73	6.3	6.58	7.41	6.89	8.38	7.29	7.22	6.99	6.61	6.56	6.56	6.14	0.00424322	0.219846	0.0867455	0.339385	0.0627358	-0.10497	-0.201031	-0.0467064
ENSG00000070269	TMEM260	399	441	402	636	390	433	229	501	323	460	359	395	350	619	371	524	301	450	356	371	1.99	2.52	1.96	3.1	2.35	2.37	1.76	2.25	1.62	2.17	2.19	2.16	2.03	2.67	2.2	3.08	2.11	2.45	2.45	1.9	0.340655	0.661415	0.0122263	0.35435	0.421701	-0.0198996	0.39536	0.485427
ENSG00000070366	SMG6	1459	1740	1474	1775	1498	1439	1040	1484	1319	1671	1326	1407	1310	1495	1477	1581	1143	1309	1487	1646	1.95	2.38	1.89	3.3	1.84	2.71	1.52	2.54	1.83	2.26	2.09	2.26	1.91	3.62	1.93	3.05	1.76	3.01	3.01	1.83	0.287487	0.80408	0.558587	0.740757	0.304479	0.11282	0.922417	0.660208
ENSG00000070367	EXOC5	1552	1338	1767	1513	1816	1127	939	1348	1381	1499	1509	1331	1444	1298	1625	1436	1487	1361	1361	1623	6.04	7.95	5.87	7.81	6	7.63	5.86	6.37	6.35	6.95	6.53	6.81	6.04	7.41	6.52	7.81	5.67	7.43	7.43	6.46	0.396406	0.411962	0.346721	0.120393	0.130256	0.0605718	0.294925	0.260451
ENSG00000070371	CLTCL1	2	13	4	10	4	7	2	11	4	6	13	9	8	1	11	7	11	9	6	4	7.97	7.58	8.73	8.26	9.03	7.41	6.56	7.17	8.24	7.74	9.22	7.99	8.26	7.99	8.9	8.8	9.15	9.58	9.58	7.34	-0.0723819	-0.0798399	-0.285252	0.128277	-0.0903108	-0.206571	-0.0479463	-0.0163018
ENSG00000070388	FGF22	372	419	446	331	449	376	309	383	428	554	342	480	395	357	367	470	411	414	337	450	0.04	0.27	0.07	0.2	0.07	0.17	0.05	0.21	0.09	0.11	0.29	0.2	0.17	0.02	0.22	0.16	0.24	0.23	0.23	0.12	2.75489	1.51457	1.28011	2.07039	0.289507	-0.536053	-3.08746	-0.459432
ENSG00000070404	FSTL3	1615	1634	1590	1550	1593	1368	1156	1630	1421	1760	1340	1535	1417	1473	1553	1458	1480	1235	1318	1386	6.33	7.87	7.31	5.99	7.4	8.19	7.16	6.76	8.47	9.48	6.92	9.55	7.49	7.28	6.66	9.54	8.38	9.66	9.66	6.02	0.314158	-0.287315	0.146338	-0.0829363	0.162525	0.464729	-0.0410273	0.518467
ENSG00000070413	DGCR2	1621	1085	1352	964	1545	971	1326	1170	1361	1276	1306	1209	1389	872	1502	941	1576	784	1362	1012	14.87	16.61	14.09	15.17	14.21	16.13	14.49	15.56	15.21	16.3	14.68	16.52	14.54	16.26	15.25	16.02	16.33	15.59	15.59	12.74	0.159647	0.106549	0.18284	0.102784	0.0998518	0.170362	0.1613	0.0710649
ENSG00000070423	RNF126	394	420	408	452	436	426	291	485	448	454	454	350	363	457	427	418	385	406	370	442	24.23	17.91	19.46	15.32	22.37	18.59	26.98	18.13	23.66	19.19	23.23	21.13	23.15	15.62	23.94	16.79	28.24	16.07	16.07	21.38	-0.436029	-0.345095	-0.267038	-0.573511	-0.302095	-0.136696	-0.567618	-0.511821
ENSG00000070444	MNT	650	666	661	753	649	558	432	688	508	654	531	622	552	682	594	645	593	561	563	576	2.34	2.75	2.33	2.85	2.5	3.24	2.35	2.98	3.09	2.71	3.2	2.43	2.4	3.25	2.7	2.96	2.74	3.3	3.3	2.3	0.232923	0.290632	0.374066	0.342652	-0.189314	-0.397116	0.437405	0.132638
ENSG00000070476	ZXDC	543	463	510	623	550	540	458	693	452	509	460	471	539	578	445	406	406	443	570	493	4.58	5.18	4.48	5.64	4.43	5.03	4.14	5.02	4.16	4.63	4.45	5.12	4.33	5.76	4.46	5.42	5	5.42	5.42	4.16	0.177604	0.332196	0.183252	0.278057	0.154429	0.202338	0.411702	0.281249
ENSG00000070495	JMJD6	384	385	371	426	390	355	235	411	325	454	299	362	305	366	287	300	265	308	399	482	4.69	4.42	4.24	5.73	4.61	5.98	5.39	6.21	4.54	4.43	4.73	4.76	5.19	5.99	4.1	4.19	4.21	5.25	5.25	5.17	-0.0855416	0.434471	0.375379	0.204308	-0.0353856	0.00912139	0.206821	0.0313263
ENSG00000070501	POLB	0	0	0	0	0	0	0	0	0	0	0	0	0	2	0	0	0	0	1	3	4.83	5.34	4.49	5.69	4.75	5.71	4.02	5.36	4.75	5.74	4.47	5.32	4.27	5.51	3.85	4.5	3.99	5.31	5.31	5.27	0.144817	0.341713	0.265563	0.415037	0.273123	0.251151	0.367816	0.225067
ENSG00000070526	ST6GALNAC1	216	336	292	385	219	263	192	473	213	406	177	280	202	352	221	365	174	269	113	242	0	0	0	0	0	0	0	0	0	0	0	0	0	0.04	0	0	0	0	0	0.02	NA	NA	NA	NA	NA	NA	NA	NA
ENSG00000070540	WIPI1	0	0	0	0	0	0	0	0	0	0	0	0	0	0	0	0	0	1	0	0	3.27	5.63	4.26	6.21	3.22	5.11	3.96	7.44	3.76	6.19	3.19	4.96	3.41	6.4	3.57	6.61	3.16	5.59	5.59	1.8	0.783844	0.54374	0.666263	0.909802	0.719207	0.636784	0.9083	0.888726
ENSG00000070601	FRMPD1	593	702	696	775	731	597	533	1002	558	793	557	690	495	781	643	760	590	596	544	725	0	0	0	0	0	0	0	0	0	0	0	0	0	0	0	0	0	0.01	0.01	0	NA	NA	NA	NA	NA	NA	NA	NA
ENSG00000070610	GBA2	2815	2887	2847	3085	2984	2302	1875	2740	2614	3114	2760	2643	2758	2805	3155	2828	2963	2325	2769	2517	6.37	8.33	7.2	8.85	7.61	8.22	7.79	11.16	6.97	8.57	7.12	8.67	5.93	10.06	7.37	9.75	7.6	8.78	8.78	6.14	0.387023	0.297681	0.111242	0.518642	0.298137	0.284155	0.762526	0.403738
ENSG00000070614	NDST1	3	0	3	1	2	3	0	1	1	3	0	4	5	2	2	1	0	3	2	3	15.27	17.3	14.87	17.8	15.68	16	13.85	15.41	16.49	17	17.82	16.77	16.68	18.24	18.26	18.32	19.27	17.3	17.3	15.78	0.180072	0.259473	0.0291463	0.153981	0.0439433	-0.0876146	0.128986	0.00473274
ENSG00000070669	ASNS	140	157	163	150	131	164	82	111	130	99	139	120	147	134	141	108	127	95	127	133	0.03	0	0.03	0.01	0.02	0.04	0	0.01	0.01	0.03	0	0.05	0.06	0.03	0.02	0.01	0	0.04	0.04	0.02	NA	-1.58496	1	NA	1.58496	NA	-1	-1
ENSG00000070718	AP3M2	0	0	0	0	0	0	0	1	0	0	0	0	0	0	0	2	0	0	0	0	1.15	1.43	1.29	1.31	1.04	1.73	0.92	0.95	1.24	0.82	1.36	1.15	1.35	1.32	1.24	1.06	1.25	1.07	1.07	1.1	0.314381	0.0221957	0.734189	0.0462937	-0.596644	-0.241973	-0.0324215	-0.226276
ENSG00000070729	CNGB1	0	0	0	0	0	0	0	0	0	0	0	0	1	0	2	0	0	0	3	0	0	0	0	0	0	0	0	0.01	0	0	0	0	0	0	0	0.02	0	0	0	0	NA	NA	NA	NA	NA	NA	NA	NA
ENSG00000070731	ST6GALNAC2	43	26	53	14	39	17	22	19	16	26	34	14	23	22	39	19	29	19	26	16	0	0	0	0	0	0	0	0	0	0	0	0	0.02	0	0.04	0	0	0	0	0.05	NA	NA	NA	NA	NA	NA	NA	NA
ENSG00000070748	CHAT	49065	46906	51035	53757	52319	41657	30969	39176	44223	49362	42891	40182	47921	44762	48042	47828	40621	42020	47367	53956	0.34	0.22	0.4	0.12	0.3	0.17	0.23	0.15	0.15	0.2	0.32	0.13	0.2	0.21	0.33	0.18	0.27	0.2	0.2	0.21	-0.628031	-1.73697	-0.819428	-0.616671	0.415037	-1.29956	0.0703893	-0.874469
ENSG00000070756	PABPC1	4	1	2	1	5	1	1	1	6	1	7	0	4	0	4	0	4	1	1	3	610.46	644.4	611.37	711.31	630.61	663.98	524.55	505.43	639.85	617.86	635.1	584.64	664.72	667.65	637.52	710.38	605.86	716.85	716.85	618.86	0.0780597	0.218433	0.0743917	-0.053569	-0.0504538	-0.119435	0.00634524	0.15612
ENSG00000070759	TESK2	650	443	608	451	642	382	414	406	553	491	524	449	599	348	603	397	535	356	648	502	0.06	0.02	0.03	0.02	0.08	0.02	0.02	0.02	0.11	0.02	0.13	0	0.07	0	0.07	0	0.07	0.02	0.02	0.02	-1.58496	-0.584963	-2	0	-2.45943	NA	NA	NA
ENSG00000070761	CFAP20	1099	985	1081	1007	1058	779	795	877	1007	937	953	813	951	836	945	884	951	695	891	748	14.57	10.96	13.12	10.75	13.94	10.97	12.63	9.44	14.41	11.07	13.98	11.77	14.97	9.35	14.42	10.62	14.37	10.94	10.94	15.25	-0.410753	-0.287431	-0.345667	-0.419996	-0.380415	-0.24825	-0.679036	-0.441287
ENSG00000070770	CSNK2A2	3	3	10	8	9	6	0	5	5	6	3	3	11	9	9	4	6	5	6	2	8	7.91	7.57	7.79	7.46	7.26	7.88	6.62	8.52	6.86	8.25	6.92	7.71	7.29	7.33	7.68	8.3	6.93	6.93	6.81	-0.0163223	0.04133	-0.0392061	-0.251364	-0.312645	-0.253622	-0.080812	0.0672931
ENSG00000070778	PTPN21	947	631	941	549	941	511	675	719	794	714	664	646	753	477	790	509	734	417	887	743	0.02	0.02	0.06	0.06	0.06	0.05	0	0.03	0.04	0.04	0.02	0.02	0.08	0.07	0.06	0.03	0.05	0.05	0.05	0.04	0	0	-0.263034	NA	0	0	-0.192645	-1
ENSG00000070785	EIF2B3	1	6	4	16	0	18	2	4	2	12	4	7	8	28	5	10	4	5	3	5	14.32	10.54	13.7	8.83	13.79	9.9	13.9	11.28	13.97	10.87	11.95	11.43	12.7	8.65	12.75	9.19	13.31	8.65	8.65	14.09	-0.442157	-0.633691	-0.478122	-0.301318	-0.36198	-0.0641852	-0.554056	-0.47236
ENSG00000070808	CAMK2A	3688	2393	3435	1970	3939	1721	1873	1478	3304	2571	3500	2099	2941	1578	3707	2172	2602	1618	3180	1928	0.01	0.06	0.03	0.14	0	0.19	0.02	0.03	0.02	0.1	0.04	0.07	0.07	0.28	0.04	0.1	0.04	0.06	0.06	0.03	2.58496	2.22239	NA	0.584963	2.32193	0.807355	2	1.32193
ENSG00000070814	TCOF1	8137	7315	8824	7487	8765	6360	6638	9179	6817	8216	6632	7224	7266	7509	7407	7175	5944	6471	8078	7816	16.63	11.92	14.92	9.45	17.21	9.94	11.5	6.91	17.33	11.67	18.79	11.07	14.79	8.53	17.83	11.7	14.07	10.01	10.01	15.06	-0.480404	-0.658861	-0.791929	-0.734876	-0.570467	-0.76331	-0.794004	-0.607798
ENSG00000070831	CDC42	1177	1088	1166	1251	1097	985	722	765	1056	972	967	889	976	983	1099	915	877	661	1179	973	25.79	25.6	26.93	25.24	26.91	25.83	28.64	30.17	25.13	26.2	25.02	26.78	25.68	28.53	25.04	27.15	22.59	28.12	28.12	26.89	-0.010668	-0.0935023	-0.0590947	0.0750832	0.0601561	0.0980742	0.151835	0.116718
ENSG00000070882	OSBPL3	0	0	0	0	0	0	0	0	0	0	0	0	0	0	0	0	0	0	0	0	7.51	7.66	7.16	8.49	6.78	8.05	6.27	5.06	7.83	6.24	7.34	6.63	6.94	7.52	7.48	6.97	6.71	5.78	5.78	7.9	0.0285315	0.245805	0.247704	-0.309328	-0.327466	-0.146771	0.115797	-0.10188
ENSG00000070886	EPHA8	0	0	0	0	0	0	0	0	0	0	0	0	0	0	0	0	0	0	0	0	0	0	0	0	0	0	0	0	0	0	0	0	0	0	0	0	0	0	0	0	NA	NA	NA	NA	NA	NA	NA	NA
ENSG00000070915	SLC12A3	1364	1014	1286	1217	1337	926	767	849	1088	1086	1202	1004	1124	725	1318	892	919	685	1344	1005	0	0	0	0	0	0	0	0	0	0	0	0	0	0	0	0	0	0	0	0	NA	NA	NA	NA	NA	NA	NA	NA
ENSG00000070950	RAD18	1333	1266	1320	1536	1328	1076	1003	1264	1152	1124	1218	1081	1035	993	1388	1175	1035	874	1347	1257	10.08	8.27	9.15	9.56	9.57	8.76	7.71	6.5	9.35	8.07	10.57	8.67	9.26	6.42	10.39	7.87	8.14	6.94	6.94	10.43	-0.285536	0.0632389	-0.127588	-0.246291	-0.212398	-0.285871	-0.528439	-0.40076
ENSG00000070961	ATP2B1	0	0	1	0	1	3	3	0	0	1	0	0	3	0	0	3	1	5	0	1	7.25	7.6	6.91	8.88	6.99	7.49	7.42	7.12	7.28	6.15	7.88	6.87	6.27	6.47	8.05	7.62	6.74	6.51	6.51	7.69	0.0680184	0.361874	0.0996733	-0.0595419	-0.243352	-0.197886	0.0453003	-0.0791978
ENSG00000070985	TRPM5	1178	1070	1085	1062	1077	867	807	1128	1014	1122	969	976	979	940	1098	948	842	768	995	910	0	0	0.01	0	0.01	0.05	0.05	0	0	0.01	0	0	0.04	0	0	0.05	0.02	0.09	0.09	0	NA	NA	2.32193	NA	NA	NA	NA	NA
ENSG00000071051	NCK2	3176	5030	3566	6710	3513	4635	2686	4662	3223	5273	3348	4235	3133	6060	3473	5025	2361	4114	3641	4890	20.43	20.49	18.12	19.59	18.1	19.26	19.05	20.29	20.45	19.58	20	19.79	18.93	19.54	20.31	19.63	17.51	18.26	18.26	18.12	0.00423078	0.112534	0.089618	0.0909779	-0.0627201	-0.0152284	0.0457561	-0.0491301
ENSG00000071054	MAP4K4	728	851	802	903	720	697	601	1039	658	809	652	681	537	778	747	837	539	658	687	797	13.7	23.96	14.81	30.78	14.68	25.61	15.77	20.85	16.17	22.88	17.19	21.36	15.07	31.34	15.98	25.88	12.21	24.33	24.33	16.49	0.806452	1.05542	0.802855	0.402865	0.500767	0.313342	1.05633	0.69557
ENSG00000071073	MGAT4A	10763	11241	11690	13254	10958	11538	7856	13708	9844	14478	8637	11898	12251	12694	9510	11378	9272	11788	11237	16454	3.9	5.03	4.13	5.14	3.73	4.78	4.38	5.77	4.1	4.36	4.15	4.26	3.21	4.99	4.27	5.35	3.46	4.83	4.83	3.86	0.367084	0.315627	0.357835	0.39764	0.0887042	0.0377421	0.636467	0.325303
ENSG00000071082	RPL31	7442	7221	7722	7557	7598	6805	6091	8636	6338	7891	6128	7079	6904	7690	6858	6528	6349	5767	6793	6487	105.24	121.36	110.05	137.82	103.8	144.53	104.57	138.98	111.93	142.41	100.5	136.04	133.55	148.79	99.17	132.81	108.68	158.04	158.04	115.38	0.20561	0.324626	0.477563	0.410408	0.347454	0.436835	0.155898	0.421388
ENSG00000071127	WDR1	627	761	673	991	641	675	406	750	575	735	523	635	663	785	631	754	505	621	604	700	49.06	52.56	49.01	52.98	48.52	57.47	54.66	59.03	48.59	52.33	48.08	54.57	50.74	60.77	48.22	51.37	50.17	52.13	52.13	47.02	0.099418	0.112372	0.244229	0.110963	0.106979	0.182671	0.260236	0.0912944
ENSG00000071189	SNX13	0	0	0	0	0	0	0	0	0	0	0	0	0	0	0	0	0	1	0	0	1.97	2.64	2.04	3.31	1.95	2.72	1.74	2.44	2.1	2.32	1.96	2.33	2.32	2.96	2.12	2.83	1.9	2.68	2.68	1.99	0.422342	0.698262	0.480133	0.487794	0.143735	0.249476	0.351472	0.416738
ENSG00000071203	MS4A12	113	145	100	137	94	141	82	134	83	144	111	139	70	140	117	114	70	113	137	126	0	0	0	0	0	0	0	0	0	0	0	0	0	0	0	0	0	0.04	0.04	0	NA	NA	NA	NA	NA	NA	NA	NA
ENSG00000071205	ARHGAP10	295	328	299	401	296	364	134	236	234	336	267	307	266	331	253	276	269	240	156	239	0.54	0.77	0.46	0.7	0.44	0.87	0.54	0.67	0.46	0.69	0.63	0.78	0.37	0.81	0.6	0.65	0.4	0.74	0.74	0.69	0.511899	0.605721	0.983512	0.311202	0.584963	0.308122	1.1304	0.115477
ENSG00000071242	RPS6KA2	415	467	410	376	409	344	345	391	342	358	330	363	352	326	373	365	338	280	535	519	1.84	2.26	1.8	2.67	1.79	2.92	1.14	1.53	1.7	2.11	1.99	2.25	1.85	2.48	1.69	2.06	2.02	2.06	2.06	1.02	0.296617	0.568843	0.706009	0.424498	0.311708	0.177157	0.422815	0.285621
ENSG00000071243	ING3	424	384	379	385	394	346	272	459	333	344	340	346	377	391	375	304	327	330	388	323	4.12	5.12	3.92	3.97	3.93	4.37	4.66	4.02	3.95	3.57	3.9	4.21	3.89	3.88	3.95	4.32	4.02	3.81	3.81	5.57	0.313499	0.0182854	0.153104	-0.213134	-0.145929	0.110346	-0.0037135	0.129179
ENSG00000071246	VASH1	0	0	0	0	0	0	0	1	0	0	0	0	0	0	0	1	0	0	1	0	3.03	3.03	2.61	2.92	2.73	3.17	2.65	3.4	2.77	2.47	2.89	2.89	3	3.35	2.86	2.59	2.8	3.23	3.23	2.91	0	0.161919	0.215582	0.359542	-0.165375	0	0.159199	-0.143063
ENSG00000071282	LMCD1	1697	1272	1813	1073	1785	1003	1382	1280	1594	1665	1429	1415	1347	937	1565	1145	1469	938	1435	1328	0	0	0	0	0	0	0	0.01	0	0	0	0	0	0	0	0.01	0	0	0	0.01	NA	NA	NA	NA	NA	NA	NA	NA
ENSG00000071462	BUD23	2405	2593	2634	2520	2609	1809	1656	2312	2111	2442	2313	2074	1989	2033	2474	2642	1801	2118	1984	2169	11.02	9.12	11.34	7.41	11.23	8.35	12.22	8.62	12.04	10.88	11.05	10.75	9.76	7.3	10.84	8.88	11.44	8.35	8.35	9.79	-0.273018	-0.613875	-0.42751	-0.503485	-0.146157	-0.0397097	-0.418985	-0.287733
ENSG00000071537	SEL1L	1714	1071	1705	923	1710	718	1062	958	1464	1083	1413	1153	1382	654	1583	718	1311	546	1589	890	12.99	15.46	13.7	14.47	13.65	12.52	12.18	12.95	13.26	13.27	14.87	13.1	11.98	13.16	14.25	17.03	11.66	15.69	15.69	11.25	0.251139	0.078889	-0.124666	0.088438	0.0010876	-0.182838	0.135532	0.257117
ENSG00000071539	TRIP13	3201	2996	3317	3163	3079	2780	2748	3785	2657	3854	2497	3231	2827	2889	2972	2880	3086	2514	2619	2808	26.65	18.38	25.52	15.26	25.75	14.3	22.48	15.44	26.47	16.94	26.14	20.96	23.95	12.19	26.25	13.32	24.43	11.64	11.64	25.94	-0.535999	-0.741873	-0.848557	-0.541969	-0.643924	-0.31862	-0.974328	-0.978723
ENSG00000071553	ATP6AP1	4770	3871	4711	4211	4697	3817	3408	3828	4132	4360	4107	3656	4192	3513	4443	3244	4338	2848	3869	3375	33.91	35.04	33.83	35.63	31.6	37.73	39.63	41.57	32.73	41.07	31.48	40.02	33.39	36.69	33.58	36.42	39.19	36.51	36.51	29.13	0.047292	0.0747893	0.255788	0.0689498	0.327471	0.346286	0.135971	0.117129
ENSG00000071564	TCF3	664	756	648	1053	666	834	403	716	561	781	621	770	468	804	593	671	481	525	685	843	40.41	36.21	38.43	37.94	38.55	41.43	39.31	33.63	40.71	37.16	41.41	36.22	39.6	35.68	40.15	32.81	44.06	33.09	33.09	34.42	-0.158324	-0.0185133	0.103945	-0.225148	-0.131633	-0.193193	-0.150385	-0.291264
ENSG00000071575	TRIB2	5444	3815	5492	3592	5572	3248	3182	3647	4456	3905	4181	3536	5379	3295	4645	3193	4512	2878	5529	4378	7.47	9.39	7.02	12.59	7.26	12.02	6.17	8.35	7.34	8.84	8.31	10.13	5.87	10.84	7.11	9.01	6.48	8.1	8.1	8.09	0.330017	0.842735	0.727395	0.436506	0.268266	0.285714	0.884932	0.341678
ENSG00000071626	DAZAP1	2445	1891	2045	1372	2302	1338	1579	1889	1768	1972	1791	1765	1737	1227	2013	1507	2189	1267	2031	1695	30.53	23.62	29.65	21.42	30.27	23.33	24.29	21.21	29.06	22.03	27.9	23.19	33.63	22.15	27.78	21.37	30.33	22.13	22.13	32.56	-0.370219	-0.469074	-0.375702	-0.195618	-0.399565	-0.266762	-0.602442	-0.37846
ENSG00000071655	MBD3	0	0	2	0	0	0	1	0	0	0	0	0	0	0	0	0	0	0	0	0	15.95	13.62	12.85	9.52	14.55	11.18	14.02	12.78	13.41	12.94	13.91	13.47	12.63	9.6	14.01	11.74	17.12	11.33	11.33	13.91	-0.22783	-0.432735	-0.380099	-0.133599	-0.0514716	-0.0463726	-0.395748	-0.255025
ENSG00000071677	PRLH	1233	1269	1420	1509	1360	1113	652	874	1188	1225	1235	1261	1335	929	1398	1205	887	836	901	918	0	0	0.38	0	0	0	0.27	0	0	0	0	0	0	0	0	0	0	0	0	0	NA	NA	NA	NA	NA	NA	NA	NA
ENSG00000071794	HLTF	1247	1299	1423	1044	1358	1012	1208	1571	1137	1413	1049	1351	966	1014	1145	1231	1007	1024	946	1072	10.56	12	11.71	13.75	11.28	12.21	7.6	7.76	11.83	10.56	12.59	12.63	12.75	9.54	12.77	12.32	9.11	9.82	9.82	8.1	0.184425	0.231691	0.114296	0.0300572	-0.16384	0.00457636	-0.418436	-0.0517563
ENSG00000071859	FAM50A	487	396	504	430	457	433	414	522	395	523	328	495	499	474	424	426	433	388	365	402	25.21	29	27.7	22.45	26.6	26.21	33.25	32.94	26.73	28.74	25.24	31.94	21.77	24.58	24.69	29.71	24.41	28.39	28.39	20.08	0.202057	-0.303171	-0.0213089	-0.0135138	0.1046	0.339652	0.175144	0.267022
ENSG00000071889	FAM3A	4790	4093	4875	3820	5062	3298	3106	3986	4145	4382	4117	3985	4491	3482	4586	3963	4282	3252	3552	3193	4.93	4.43	4.91	4.63	4.48	5.61	5.7	5.48	4.65	5.33	3.95	5.86	5.63	5.75	4.58	5.15	5.25	5.38	5.38	3.88	-0.154281	-0.0847108	0.324502	-0.056786	0.196905	0.569048	0.030427	0.169225
ENSG00000071894	CPSF1	9	2	4	1	2	6	4	5	7	2	2	3	3	3	1	3	0	8	3	1	40.8	38.49	39.98	34.6	41.77	35.99	36.01	35.2	41.05	37.55	41.73	39.69	42.64	35.55	41.66	40.29	43.72	37.98	37.98	31.77	-0.0840855	-0.208506	-0.214871	-0.0328222	-0.128569	-0.0723094	-0.262358	-0.048241
ENSG00000071909	MYO3B	973	1220	1230	1589	1132	1231	943	1685	960	1403	943	1115	1047	1330	1028	1205	855	1019	897	1145	0.06	0.01	0.02	0.01	0.01	0.05	0.03	0.03	0.05	0.01	0.01	0.02	0.02	0.02	0.01	0.02	0	0.07	0.07	0.02	-2.58496	-1	2.32193	0	-2.32193	1	0	1
ENSG00000071967	CYBRD1	0	0	0	0	0	0	0	0	0	0	0	0	0	0	0	0	0	0	0	0	9.71	13.44	11.81	16.86	10.94	15.73	12.81	17.43	11.14	14.08	11.2	13.01	11.64	15.91	10.94	14.35	10.22	13.94	13.94	9.4	0.46899	0.513596	0.523906	0.444302	0.337898	0.216122	0.450843	0.391438
ENSG00000071991	CDH19	3332	2249	3462	1950	3551	1828	2385	2527	2754	2500	2455	2230	2699	1820	2850	1920	2829	1847	3325	2805	0	0	0	0	0	0	0	0	0	0	0	0	0	0	0	0	0	0	0	0	NA	NA	NA	NA	NA	NA	NA	NA
ENSG00000071994	PDCD2	0	0	0	0	1	0	0	0	0	0	0	0	0	0	4	0	0	0	0	0	26.55	19.79	26.56	16.52	27.41	18.66	25.87	20.88	25.52	20.04	23.28	20.78	23.97	17.38	24.22	18.26	27.02	20.18	20.18	27.82	-0.42394	-0.685041	-0.554753	-0.309158	-0.348746	-0.163895	-0.463802	-0.407512
ENSG00000072041	SLC6A15	2320	1938	2518	2002	2449	1572	1533	2339	1978	2224	2002	2055	2006	1674	2291	1721	1865	1324	1750	1511	0	0	0	0	0.01	0	0	0	0	0	0	0	0	0	0.03	0	0	0	0	0	NA	NA	NA	NA	NA	NA	NA	NA
ENSG00000072042	RDH11	1077	1055	1108	1094	1203	839	777	1049	1026	1139	1003	1024	836	879	1047	926	946	938	957	889	21.77	20.08	22.75	19.98	22.26	18.9	19.59	22.76	21.59	21	22.36	22.55	20.99	18.83	22.93	19.28	20.98	17.04	17.04	17.25	-0.116582	-0.18731	-0.236067	0.216383	-0.0399739	0.0122072	-0.156669	-0.250131
ENSG00000072062	PRKACA	1069	712	1116	878	1258	720	640	830	975	901	1136	651	1119	671	1143	862	1103	601	1142	731	9.02	9.75	8.93	9.74	9.76	9	8.86	9.11	9.99	9.59	10	10.03	7.8	8.82	9.35	9.26	9.5	10.77	10.77	8.41	0.112275	0.125262	-0.116956	0.0401444	-0.0589539	0.00432161	0.177305	-0.0139542
ENSG00000072071	ADGRL1	0	0	0	0	0	0	0	0	0	0	0	0	0	0	0	0	0	0	0	0	6.5	4.78	6.53	5.68	7.41	5.61	5.3	5.23	6.89	5.51	8.22	4.63	7.58	4.89	7.41	6.26	8.04	5.01	5.01	7.29	-0.443429	-0.201192	-0.401473	-0.0191814	-0.322452	-0.828126	-0.632363	-0.243311
ENSG00000072080	SPP2	5694	5689	5524	5381	5647	4287	4540	5970	4523	5876	4820	5386	4284	4916	5508	5371	5075	4327	4775	4554	0	0	0	0	0	0	0	0	0	0	0	0	0	0	0	0	0	0	0	0	NA	NA	NA	NA	NA	NA	NA	NA
ENSG00000072110	ACTN1	1013	2037	1179	2491	1088	1796	819	1844	931	1942	982	1736	919	1998	1156	1836	902	1428	1012	1696	27.61	30.46	25.79	27.75	26.53	26.63	29.97	30.02	25.5	28.66	27.81	30.54	23.16	28.58	28.49	31.09	29.5	28.77	28.77	24.31	0.141725	0.105676	0.00542775	0.00240489	0.168541	0.135096	0.303371	0.125995
ENSG00000072121	ZFYVE26	0	0	0	0	1	0	0	0	0	0	0	0	0	0	0	0	0	0	0	0	3.33	7.39	3.73	8.7	3.46	7.56	3.66	6.28	3.56	6.42	3.84	6.67	3.37	7.87	4.05	7.2	3.55	6.43	6.43	3.49	1.15005	1.22184	1.12761	0.778921	0.850696	0.79658	1.22362	0.830075
ENSG00000072133	RPS6KA6	0	0	1	0	0	0	1	0	2	0	0	0	0	0	0	2	3	0	0	0	0	0	0	0	0.01	0	0	0	0	0	0	0	0	0	0	0	0	0	0	0	NA	NA	NA	NA	NA	NA	NA	NA
ENSG00000072134	EPN2	502	431	533	433	532	383	356	483	420	539	399	411	395	419	437	396	413	413	422	422	0	0	0.01	0	0	0	0.01	0	0.01	0	0	0	0	0	0	0.01	0.02	0	0	0	NA	NA	NA	NA	NA	NA	NA	NA
ENSG00000072135	PTPN18	1	2	0	0	2	1	1	1	1	1	0	0	0	3	0	0	0	0	0	1	4.52	4.28	4.62	4.15	4.64	4.42	4.36	4.51	4.4	4.88	4.27	4.33	3.96	4.52	4.2	4.26	4.46	5.1	5.1	3.99	-0.078712	-0.154782	-0.0700784	0.0487993	0.149378	0.020131	0.190822	0.0204641
ENSG00000072163	LIMS2	3	0	0	6	0	3	3	0	0	2	1	3	4	8	0	4	0	2	0	2	0.01	0.01	0	0	0.01	0.01	0.01	0.01	0.01	0.01	0	0	0	0.02	0	0	0	0	0	0	0	NA	0	0	0	NA	NA	NA
ENSG00000072182	ASIC4	4	4	1	4	3	6	0	10	0	0	2	1	4	3	1	0	1	6	0	4	0.03	0	0	0.06	0	0.04	0.04	0	0	0.02	0.01	0.03	0.04	0.09	0	0.05	0	0.03	0.03	0	NA	NA	NA	NA	NA	1.58496	1.16993	NA
ENSG00000072195	SPEG	27	16	24	33	20	28	22	30	35	23	31	14	27	14	16	30	19	13	43	42	0.01	0.01	0	0.01	0.01	0.02	0	0.03	0	0	0.01	0	0.01	0.01	0	0	0	0.02	0.02	0	0	NA	1	NA	NA	NA	0	NA
ENSG00000072201	LNX1	0	0	1	4	0	3	3	0	0	1	0	4	2	3	1	2	1	3	6	3	0.25	0.16	0.21	0.32	0.18	0.33	0.27	0.29	0.37	0.21	0.34	0.15	0.28	0.15	0.16	0.33	0.21	0.16	0.16	0.41	-0.643856	0.607683	0.874469	0.103093	-0.817136	-1.18057	-0.900464	1.04439
ENSG00000072210	ALDH3A2	6469	6103	6047	6400	5999	4299	5187	6483	5626	5734	5917	4857	4515	4880	6588	6002	5473	4488	7751	6981	0	0	0	0.01	0	0.01	0.01	0	0	0	0	0.02	0.01	0.01	0	0.01	0	0.01	0.01	0.02	NA	NA	NA	NA	NA	NA	0	NA
ENSG00000072274	TFRC	3958	2990	3938	2921	4088	2528	2858	3039	3468	3555	3312	3046	3884	2611	4048	2742	3920	2166	2835	1787	42.82	44.61	38.54	45.06	38.47	36.46	46.75	44.5	43.31	38.19	46.62	37.6	33.32	38.73	46.52	47.43	43.43	40.74	40.74	53.88	0.0590824	0.225491	-0.0774193	-0.071161	-0.181505	-0.310216	0.217063	0.0279488
ENSG00000072310	SREBF1	0	0	0	0	0	0	0	0	0	0	0	0	0	0	0	0	0	0	0	0	24.77	20.67	23.73	19.44	24.79	20.27	24.35	19.73	25.24	22.39	24.67	22.3	27.1	19.59	27.02	20.49	29.41	18.59	18.59	18.63	-0.261055	-0.287684	-0.290412	-0.303531	-0.172857	-0.145714	-0.468175	-0.399108
ENSG00000072315	TRPC5	627	806	644	1022	602	682	391	806	552	861	739	678	526	811	694	937	533	758	483	610	0	0	0	0	0	0	0	0	0	0	0	0	0	0	0	0	0	0	0	0	NA	NA	NA	NA	NA	NA	NA	NA
ENSG00000072364	AFF4	396	318	379	296	352	242	257	279	345	303	347	295	299	233	338	294	339	250	418	387	2.87	4.07	2.84	4.97	2.67	4	2.43	3.82	2.94	3.96	4.02	3.63	2.68	4.45	3.39	5.12	2.92	4.75	4.75	2.32	0.503978	0.807355	0.58316	0.652616	0.429684	-0.147226	0.731572	0.594859
ENSG00000072401	UBE2D1	617	621	692	722	679	529	425	678	593	577	680	568	595	567	616	622	486	500	590	593	5.87	5.21	5.41	4.67	5.06	4.6	5.19	4.29	5.95	4.52	6.12	5.11	4.94	4.14	5.34	5.2	6.03	5.08	5.08	6.51	-0.172077	-0.212206	-0.137504	-0.274757	-0.396567	-0.260208	-0.25488	-0.0383281
ENSG00000072415	MPP5	148	159	200	204	192	155	70	176	162	190	148	147	172	148	146	158	115	126	101	193	3.64	4.04	3.93	4.53	3.88	4	3.41	4.14	4.07	3.42	4.77	3.92	3.91	4.01	3.87	4.38	3.43	4.04	4.04	3.65	0.150417	0.204982	0.0439433	0.279859	-0.251032	-0.283136	0.0364336	0.178597
ENSG00000072422	RHOBTB1	4782	4671	4918	4863	5030	3718	2597	3043	4264	4232	4609	3989	4502	3124	5290	3923	3552	2853	4450	3567	1.6	1.9	2.08	2.34	2.01	2.14	1.03	1.97	2.03	2.06	1.9	1.86	2.07	1.92	1.68	2.04	1.49	1.87	1.87	1.15	0.247928	0.169925	0.0904153	0.935551	0.0211646	-0.0306968	-0.108524	0.280108
ENSG00000072501	SMC1A	3027	2277	3194	1899	3050	1896	2291	2557	2473	2881	2201	2367	2401	1868	2457	1954	2782	1826	2614	2567	22.78	24.57	22.56	24.64	23.22	22.69	16.84	15.03	23.62	20.28	26.13	22.22	23.91	17.84	26.88	22.31	20.29	18.64	18.64	22.26	0.10913	0.127235	-0.0333114	-0.164047	-0.219951	-0.233848	-0.422499	-0.268843
ENSG00000072506	HSD17B10	1009	921	941	1008	1082	783	842	1038	860	1013	905	812	800	954	951	863	893	790	891	763	140.45	116.66	142.69	93.71	137.1	112.7	144.72	123.03	133.44	134.48	121.54	128.44	124.2	103.91	121.59	108.23	154.74	116.17	116.17	127.37	-0.267747	-0.606609	-0.282741	-0.234254	0.0112004	0.0796634	-0.257331	-0.167924
ENSG00000072518	MARK2	2376	1572	2370	1388	2367	1181	1294	1162	2012	1745	2092	1903	1900	932	2317	1324	1313	994	1923	1077	8.46	8.53	7.6	8.99	8.79	8.41	9.61	9.02	8.39	8.54	9.03	7.96	7.48	9.59	8.5	8.64	8.98	9.08	9.08	7.84	0.0118881	0.242322	-0.0637574	-0.091409	0.0255653	-0.181958	0.358493	0.0235685
ENSG00000072571	HMMR	0	0	3	4	2	1	1	4	1	0	0	1	1	3	4	2	0	0	0	0	31.18	22.78	29.94	19.37	30.09	19.85	23.12	15.81	30.7	23.04	32.67	29.2	27.8	14.66	32.43	20.74	20.65	17.88	17.88	26.5	-0.452853	-0.62825	-0.600145	-0.548304	-0.414098	-0.161998	-0.9232	-0.644913
ENSG00000072609	CHFR	120	156	106	134	119	105	139	237	99	137	92	120	85	138	161	200	109	132	124	159	0	0	0.01	0.01	0.01	0	0	0.01	0	0	0	0	0	0.01	0.01	0.01	0	0	0	0	NA	0	NA	NA	NA	NA	NA	0
ENSG00000072657	TRHDE	2	3	0	2	2	1	2	6	1	1	2	2	6	3	0	0	0	6	4	4	0.5	0.72	0.43	0.6	0.49	0.57	0.8	1.03	0.48	0.58	0.46	0.59	0.4	0.7	0.72	1	0.55	0.76	0.76	0.55	0.526069	0.480626	0.21818	0.364572	0.273018	0.359081	0.807355	0.473931
ENSG00000072682	P4HA2	9	30	12	25	11	30	2	17	6	25	13	15	21	26	13	17	13	11	8	3	0.01	0.02	0	0.01	0.01	0.01	0.02	0.04	0.01	0.01	0.01	0.01	0.04	0.02	0	0	0	0.05	0.05	0.03	1	NA	0	1	0	0	-1	NA
ENSG00000072694	FCGR2B	1068	1079	1118	1143	1128	883	616	823	959	1089	1033	896	1063	1059	1207	965	940	727	877	685	0.07	0.26	0.09	0.21	0.08	0.3	0.02	0.14	0.05	0.2	0.12	0.14	0.18	0.24	0.11	0.16	0.12	0.12	0.12	0.07	1.89308	1.22239	1.90689	2.80735	2	0.222392	0.415037	0.540568
ENSG00000072736	NFATC3	469	400	525	462	513	344	310	340	451	398	391	329	478	338	474	325	329	338	553	537	6.26	6.98	6.31	7.12	6.4	6.63	4.91	5	6.53	6.42	7.2	6.14	6.94	7.44	7.54	6.75	6.6	5.84	5.84	5.4	0.157064	0.174237	0.050937	0.0262051	-0.0245097	-0.229758	0.100367	-0.159677
ENSG00000072756	TRNT1	5922	6621	6485	6608	6475	5586	5168	8451	5263	7792	5201	6389	5793	6218	5775	6670	5277	5462	5062	5773	4.17	3.93	4.5	4.37	4.42	3.92	3.75	3.14	4.66	3.56	4.14	3.42	4.74	3.6	4.5	3.45	3.51	4.12	4.12	5.16	-0.0855181	-0.0422917	-0.173193	-0.256126	-0.388453	-0.275634	-0.39689	-0.383329
ENSG00000072778	ACADVL	2319	2508	2305	3148	2205	2596	1691	2624	1986	2893	2167	2493	2117	2954	2286	2563	1961	2116	1834	2338	63.39	78.26	66.84	75.23	67.15	76.61	75.31	93.81	65.52	83.91	66.26	79.98	69.14	79.8	65.93	85.24	67.72	80.17	80.17	56.9	0.30402	0.170596	0.190145	0.3169	0.356907	0.271501	0.206868	0.370596
ENSG00000072786	STK10	1037	924	1100	1089	1021	741	780	943	883	942	951	826	902	843	1017	915	794	743	952	911	13.42	16.03	12.84	19.38	12.36	19.25	13.32	15.75	13.37	16.84	14.93	16.87	13.66	20.5	14.11	17.71	13.61	16.79	16.79	11.15	0.25639	0.593923	0.63918	0.241758	0.332893	0.176246	0.585666	0.327846
ENSG00000072803	FBXW11	1604	1375	1973	1645	1943	1491	1225	2029	1486	1889	1488	1741	1818	1621	1491	1625	1522	1376	1425	1588	9.59	9.44	9.8	10.71	9.15	8.78	9.82	9.05	9.5	8.77	10.47	8.94	9.3	9.35	10.04	10.11	8.81	9.43	9.43	9.25	-0.022744	0.128105	-0.0595508	-0.117805	-0.115351	-0.227915	0.00773565	0.0100237
ENSG00000072818	ACAP1	0	1	0	0	0	0	0	1	0	0	0	0	0	1	0	0	0	0	0	1	11.15	10.56	13.21	12.17	13.09	13.28	11.6	14.63	12.02	13.21	12.31	14.16	14.09	13.51	11.06	13.49	12.69	13.12	13.12	10.41	-0.0784339	-0.118301	0.02079	0.334805	0.136194	0.201991	-0.0606439	0.286539
ENSG00000072832	CRMP1	3	2	2	0	0	0	0	0	0	0	0	1	0	1	4	1	0	0	0	1	0	0.01	0	0	0	0	0	0.01	0	0	0	0	0	0.01	0	0	0	0	0	0	NA	NA	NA	NA	NA	NA	NA	NA
ENSG00000072840	EVC	748	768	723	785	717	608	614	710	645	819	599	675	470	671	707	687	647	598	740	811	0.02	0.02	0.01	0	0	0	0	0	0	0	0	0.01	0	0.01	0.03	0.01	0	0	0	0	0	NA	NA	NA	NA	NA	NA	-1.58496
ENSG00000072849	DERL2	0	2	2	4	1	3	0	1	1	0	0	2	2	0	1	2	3	2	0	3	6.05	6.85	5.63	6.75	5.61	6.3	6.76	5.95	6.06	6.66	5.76	6.38	4.24	6.5	6.1	6.63	6.27	6.63	6.63	6.28	0.179169	0.261753	0.167351	-0.184134	0.136204	0.147488	0.616375	0.1202
ENSG00000072858	SIDT1	754	726	883	802	828	699	539	669	635	868	717	792	823	706	790	700	641	493	643	565	0	0.01	0.01	0.03	0.01	0.03	0	0.01	0.01	0	0	0.02	0.01	0	0.01	0.02	0.02	0.02	0.02	0	NA	1.58496	1.58496	NA	NA	NA	NA	1
ENSG00000072864	NDE1	94	133	87	177	94	110	41	79	89	114	97	121	69	107	92	92	84	82	60	85	4.73	5.03	5.34	5.36	5.04	5.62	4.61	4.36	4.64	5.48	5.36	5.82	5.76	5.31	5.29	5.25	4.83	4.24	4.24	4.24	0.0887182	0.00539326	0.157146	-0.0804386	0.240051	0.118786	-0.117357	-0.0109503
ENSG00000072952	IRAG1	587	337	601	466	590	357	460	644	448	399	458	332	581	403	503	279	440	209	469	365	0.63	0.98	0.56	1.26	0.61	0.94	0.37	0.55	0.69	0.77	0.77	0.95	0.52	0.86	0.66	0.74	0.67	0.75	0.75	0.42	0.63743	1.16993	0.623852	0.571906	0.158262	0.303069	0.725825	0.165059
ENSG00000072954	TMEM38A	1885	1864	2047	1620	1981	1415	1615	1930	1758	2061	1607	1820	1736	1785	1773	1795	1819	1658	1866	1622	10.14	6.43	10	8.56	9.87	7.9	10.82	11.54	9	6.93	9.42	6.71	11.19	8.35	9.27	5.75	9.11	4.95	4.95	8.51	-0.657167	-0.224317	-0.321197	0.0929427	-0.37707	-0.489414	-0.422362	-0.689007
ENSG00000072958	AP1M1	1317	944	1321	762	1397	554	905	782	1041	916	1113	915	932	649	1229	897	1075	730	1028	775	6.9	7.53	7.22	6.31	7.03	6.64	8.05	7.33	7.48	7.59	7	7.79	7.09	7.83	6.92	7.84	7.98	8.32	8.32	7.17	0.126054	-0.194359	-0.0823414	-0.135176	0.0210616	0.154268	0.143227	0.180082
ENSG00000073008	PVR	497	473	536	490	523	398	396	529	524	572	562	554	451	428	571	415	460	331	475	386	11.14	8.82	10.76	6.86	11.45	6.01	10.42	6.86	10.24	7.8	11.21	9.05	8.79	6.58	11.09	9.06	10.9	8.47	8.47	9.13	-0.336899	-0.649398	-0.929911	-0.603075	-0.39267	-0.308797	-0.417776	-0.291676
ENSG00000073050	XRCC1	5728	4060	5585	3362	5460	2700	4219	4119	5340	4546	4799	3821	4274	3203	5716	3722	5731	3123	5537	3673	9.34	9.82	9.7	9.8	9.52	9.58	10.13	10.31	11.45	10.82	12.57	12.18	9.45	9.64	11.45	9.31	10.36	8.53	8.53	9.38	0.0723005	0.014797	0.00906408	0.0254102	-0.0816471	-0.0454705	0.0287188	-0.298495
ENSG00000073060	SCARB1	1	0	0	0	3	3	0	5	0	0	0	0	1	1	1	0	1	1	0	1	38.18	29.88	35.84	23.83	35.26	23.06	38.28	28.47	41.39	30.48	38.07	29.78	31.76	25.59	40.64	29.62	45.79	28.54	28.54	38.75	-0.353637	-0.588792	-0.61264	-0.427148	-0.441419	-0.354311	-0.311631	-0.456329
ENSG00000073067	CYP2W1	5313	3806	5571	3913	5355	3659	3199	2747	4497	4017	4829	3688	4611	2841	5127	2496	4742	1924	4190	2904	0.02	0	0	0	0.05	0.07	0	0.1	0	0	0	0	0.02	0.02	0.02	0	0.02	0.03	0.03	0	NA	NA	0.485427	NA	NA	NA	0	NA
ENSG00000073111	MCM2	4	8	3	7	11	9	4	6	6	4	2	5	10	9	3	4	10	6	1	9	58.14	45.99	58.7	45.54	56.77	51.3	47.66	31.17	57.23	44.22	62.89	47.2	56.25	37.27	59.84	32.61	62.21	28.87	28.87	48.15	-0.338211	-0.366226	-0.14617	-0.612621	-0.372073	-0.414044	-0.593838	-0.875796
ENSG00000073146	MOV10L1	0	0	3	0	0	2	0	3	0	2	0	0	0	1	0	0	0	0	1	0	0.03	0.07	0.02	0.06	0.08	0.09	0.04	0.05	0.05	0.03	0.02	0.04	0.08	0.08	0.02	0.04	0.09	0.06	0.06	0.01	1.22239	1.58496	0.169925	0.321928	-0.736966	1	0	1
ENSG00000073150	PANX2	522	588	546	692	570	609	403	764	473	648	509	505	503	609	498	519	496	483	489	605	0	0	0.05	0	0	0.04	0	0.05	0	0.03	0	0	0	0.02	0	0	0	0	0	0.02	NA	NA	NA	NA	NA	NA	NA	NA
ENSG00000073169	SELENOO	4	0	0	0	0	0	0	0	0	1	0	0	2	0	0	5	1	1	0	0	11.4	14.18	11.48	16.07	12.06	17.04	11.98	17.3	12.01	14.23	13.23	12.89	12.24	15.94	11.6	13.53	12.98	14.46	14.46	11.21	0.314824	0.485247	0.498695	0.530144	0.2447	-0.0375608	0.381048	0.222037
ENSG00000073282	TP63	160	260	210	341	196	266	84	237	172	287	178	237	193	294	212	259	144	183	125	254	0.03	0	0	0	0	0	0	0	0	0.01	0	0	0.02	0	0	0.04	0.01	0.01	0.01	0	NA	NA	NA	NA	NA	NA	NA	NA
ENSG00000073331	ALPK1	93	123	105	91	104	97	95	188	100	167	58	118	69	133	78	107	84	101	63	105	0.67	1.2	0.85	1.52	0.79	1.43	0.48	1.03	0.84	1.21	0.89	1.16	0.9	1.48	0.95	1.29	0.72	1.05	1.05	0.55	0.840801	0.838537	0.856091	1.10154	0.526546	0.382248	0.7176	0.441372
ENSG00000073350	LLGL2	787	716	890	737	961	531	656	779	682	725	746	641	657	689	810	772	659	700	755	686	0.6	0.88	0.66	0.63	0.65	0.81	0.84	1.27	0.76	1.09	0.45	0.9	0.5	1.04	0.54	0.83	0.65	0.9	0.9	0.43	0.552541	-0.0671142	0.317482	0.596367	0.520257	1	1.05658	0.620152
ENSG00000073417	PDE8A	63	43	46	69	39	50	18	40	49	72	45	60	39	59	55	61	31	53	59	74	5.07	5.1	5.52	5.05	6	4.39	5.76	5.21	5.11	4.7	5.72	4.83	4.72	5.32	5.57	5.94	5.09	6.19	6.19	5.11	0.0085115	-0.128385	-0.450742	-0.144785	-0.120663	-0.243992	0.172639	0.0927856
ENSG00000073464	CLCN4	687	398	684	398	661	405	438	411	562	516	633	457	662	384	627	389	649	334	636	522	0.43	0.32	0.3	0.5	0.26	0.44	0.17	0.28	0.39	0.49	0.37	0.48	0.3	0.48	0.4	0.5	0.25	0.5	0.5	0.42	-0.426265	0.736966	0.758992	0.719892	0.329308	0.375509	0.678072	0.321928
ENSG00000073536	NLE1	865	834	901	772	898	694	629	842	745	883	807	744	934	834	838	733	798	674	814	679	6.47	4.14	6.21	3.99	6.03	4.89	5.62	4.02	6.16	4.89	7.1	5.04	6.96	4.34	6.3	4.38	7.33	4.32	4.32	6.29	-0.644135	-0.638205	-0.302324	-0.483375	-0.333096	-0.494395	-0.681392	-0.524421
ENSG00000073578	SDHA	365	392	376	497	420	394	293	365	380	432	377	315	316	375	409	350	254	341	323	424	5.09	5.42	5.11	4.83	5.12	5.23	5.04	5.14	5.1	5.23	5.65	5.12	6.13	5.89	5.26	5.15	5.63	5.44	5.44	5.03	0.0906272	-0.0813001	0.0306671	0.0283446	0.0363137	-0.142107	-0.0576194	-0.0304904
ENSG00000073584	SMARCE1	1	0	1	0	1	0	3	0	0	2	1	1	1	0	3	2	1	2	1	1	1.02	1.21	1.01	1.48	1.14	1.41	1.11	1.06	1.23	1.21	1.25	1.03	0.98	1.26	1.22	1.17	0.85	1.31	1.31	0.95	0.246438	0.551242	0.306661	-0.0664954	-0.0236513	-0.279284	0.36257	-0.0603726
ENSG00000073598	FNDC8	29	34	58	42	58	31	15	45	26	44	42	13	47	34	44	40	26	29	43	64	0.04	0	0.04	0	0.04	0	0.16	0	0	0.08	0.05	0.04	0.04	0	0.12	0.09	0.05	0.1	0.1	0.04	NA	NA	NA	NA	NA	-0.321928	NA	-0.415037
ENSG00000073605	GSDMB	1257	1623	1288	1923	1349	1337	825	1421	1206	1482	1141	1224	1259	1671	1354	1588	842	1263	987	1210	0.25	0.33	0.49	0.39	0.49	0.35	0.18	0.41	0.26	0.39	0.44	0.13	0.46	0.36	0.41	0.42	0.27	0.35	0.35	0.39	0.400538	-0.329308	-0.485427	1.18763	0.584963	-1.75899	-0.353637	0.0347654
ENSG00000073614	KDM5A	24	35	41	69	39	62	21	38	42	45	39	41	39	97	20	55	23	51	31	40	5.39	7.69	5.32	8.77	5.61	7.35	4.82	6.32	6.02	6.4	5.82	6.14	6.02	8.59	6.19	8.13	4.33	7.43	7.43	4.45	0.512698	0.721151	0.389743	0.390891	0.0883084	0.0772195	0.512895	0.393316
ENSG00000073670	ADAM11	1	3	2	4	14	1	3	1	4	5	0	6	5	4	7	3	0	7	10	1	0.26	0.41	0.42	0.79	0.41	0.85	0.31	0.42	0.52	0.49	0.5	0.51	0.47	1.25	0.23	0.7	0.3	0.75	0.75	0.35	0.657112	0.911463	1.05184	0.438121	-0.0857299	0.0285692	1.4112	1.60572
ENSG00000073711	PPP2R3A	10	3	2	1	2	2	0	0	0	0	0	1	1	1	2	1	0	1	0	2	0.01	0.02	0.01	0.03	0.09	0.01	0.03	0.01	0.03	0.03	0	0.05	0.04	0.03	0.05	0.02	0	0.06	0.06	0.07	1	1.58496	-3.16993	-1.58496	0	NA	-0.415037	-1.32193
ENSG00000073712	FERMT2	0	0	1	0	1	0	1	0	0	0	3	2	0	1	0	2	0	0	0	2	0.06	0.02	0.01	0.01	0.01	0.02	0	0	0	0	0	0.01	0.01	0.01	0.01	0.01	0	0.01	0.01	0	-1.58496	0	1	NA	NA	NA	0	0
ENSG00000073734	ABCB11	175	86	196	123	162	94	163	120	124	79	78	106	202	142	140	89	146	75	226	101	0	0	0.01	0	0.01	0	0.01	0	0	0	0.02	0.02	0	0.01	0	0.02	0	0	0	0	NA	NA	NA	NA	NA	0	NA	NA
ENSG00000073737	DHRS9	0	0	1	0	0	0	0	0	0	0	0	0	0	3	0	0	0	1	1	1	2.41	1.31	2.6	1.8	2.16	1.66	3.05	1.71	1.98	1.09	1.28	1.71	3.1	2.34	2.05	1.46	2.41	1.41	1.41	3.27	-0.879466	-0.530515	-0.379848	-0.834813	-0.861172	0.417853	-0.40576	-0.489656
ENSG00000073754	CD5L	0	0	0	0	0	0	0	0	0	0	0	1	0	0	0	0	0	0	0	0	0	0	0.02	0	0	0	0	0	0	0	0	0	0	0.08	0	0	0	0.03	0.03	0.02	NA	NA	NA	NA	NA	NA	NA	NA
ENSG00000073792	IGF2BP2	29	20	18	19	24	10	18	15	11	17	22	17	23	24	18	22	11	23	11	15	0.43	0.35	0.71	0.37	0.64	0.32	0.14	0.3	0.37	0.3	0.47	0.24	0.63	0.24	0.77	0.14	0.53	0.17	0.17	0.85	-0.296982	-0.940294	-1	1.09954	-0.302563	-0.969626	-1.39232	-2.45943
ENSG00000073803	MAP3K13	1105	889	1271	912	1251	681	658	815	970	987	996	851	1303	823	1139	939	1032	719	1022	959	0.12	0.09	0.07	0.08	0.1	0.05	0.1	0.06	0.05	0.07	0.11	0.08	0.1	0.12	0.08	0.11	0.05	0.13	0.13	0.05	-0.415037	0.192645	-1	-0.736966	0.485427	-0.459432	0.263034	0.459432
ENSG00000073849	ST6GAL1	0	0	0	0	0	0	0	0	0	0	0	0	0	0	0	0	0	0	0	0	6.24	5.54	6.91	5.48	6.85	4.93	5.06	4.77	6.37	5.61	6.7	5.62	8.21	5.57	6.86	6.33	6.99	5.57	5.57	6.06	-0.17166	-0.33451	-0.474516	-0.0851481	-0.183293	-0.253591	-0.559705	-0.116003
ENSG00000073861	TBX21	29	24	43	34	36	13	20	30	31	27	27	29	33	16	15	13	24	15	44	38	0	0	0	0	0	0	0	0	0	0	0	0	0	0	0	0	0	0	0	0	NA	NA	NA	NA	NA	NA	NA	NA
ENSG00000073905	VDAC1P1	245	420	313	487	320	250	282	529	299	417	330	334	265	392	326	485	230	418	179	351	1.76	1.61	2.52	2.2	2.12	1.01	1.66	1.89	2.19	1.65	1.96	2.06	2.24	1.17	0.97	0.94	1.75	1.25	1.25	2.81	-0.128515	-0.19592	-1.06971	0.187203	-0.408465	0.0717907	-0.93699	-0.045324
ENSG00000073910	FRY	1801	1702	1878	2032	1834	1546	1236	2080	1456	1866	1536	1532	1485	1752	1758	1712	1307	1550	1791	1871	0.67	1.27	0.82	1.42	0.85	0.88	1.05	1.5	0.95	1.15	1.07	1.07	0.81	1.29	0.95	1.58	0.75	1.57	1.57	0.51	0.922595	0.792195	0.0500407	0.514573	0.275634	0	0.671377	0.733925
ENSG00000073921	PICALM	2187	2185	2303	2517	2151	1820	1662	2435	1873	2282	1837	1826	1906	2028	2163	2280	1823	1815	2094	2295	14.65	15.29	14.71	17.58	14.45	16.11	13.69	17.55	13.78	15.27	14.87	14.58	13.47	17.09	15.25	16.63	12.75	17.29	17.29	15.3	0.0616877	0.257138	0.156887	0.358349	0.148124	-0.0284139	0.343403	0.124979
ENSG00000073969	NSF	1	0	0	0	0	0	0	0	0	0	0	0	0	1	0	0	0	0	0	0	22.55	24.87	22.86	27.6	21.48	24.04	23.32	26.03	22.45	23.67	22.54	22.01	21.91	25.06	23.78	28.06	22.53	25.66	25.66	22.67	0.141279	0.271843	0.162443	0.158608	0.0763443	-0.0343284	0.193797	0.238766
ENSG00000074047	GLI2	874	1046	940	1088	897	775	551	870	819	979	844	882	747	841	1024	966	775	717	826	736	0.01	0	0	0	0	0	0	0	0	0	0	0	0	0.01	0	0	0	0	0	0	NA	NA	NA	NA	NA	NA	NA	NA
ENSG00000074054	CLASP1	2128	1338	2030	1137	2067	1289	1646	1744	1679	1738	1508	1517	1699	1193	1868	975	1736	988	1818	1431	4.12	5.45	4.27	5.46	4.1	4.68	3.54	4.25	4.49	4.64	4.74	4.86	3.93	4.75	5.15	5.44	4.38	4.64	4.64	4.09	0.403612	0.354665	0.190885	0.263713	0.0474094	0.0360693	0.273398	0.0790342
ENSG00000074071	MRPS34	14	8	16	3	25	2	12	2	9	8	17	0	16	3	25	8	31	6	20	13	100.55	69.81	92.35	57.13	94.61	78.03	105.88	85.45	92.26	82.61	84.8	83.82	89.5	67.58	94.14	54.99	98.33	64.01	64.01	90.2	-0.526407	-0.692863	-0.277964	-0.309278	-0.159389	-0.0167697	-0.405291	-0.775639
ENSG00000074181	NOTCH3	2240	1707	2364	1714	2549	1679	1511	1761	1925	1881	1753	1743	2249	1522	1985	1483	1577	1302	2393	2299	0.08	0.05	0.08	0.02	0.13	0.01	0.09	0.01	0.06	0.04	0.11	0	0.1	0.02	0.15	0.05	0.2	0.05	0.05	0.12	-0.678072	-2	-3.70044	-3.16993	-0.584963	NA	-2.32193	-1.58496
ENSG00000074201	CLNS1A	0	1	0	1	0	0	0	0	0	1	0	1	0	2	0	0	3	0	1	0	25.23	21.23	25.64	20.53	27.81	24.23	23.17	20.57	25.21	21.31	23.5	22.96	28.24	20.55	23.85	19.94	21.29	20.11	20.11	28.3	-0.249036	-0.320663	-0.198809	-0.171716	-0.242466	-0.0335381	-0.458602	-0.258324
ENSG00000074211	PPP2R2C	8	2	3	3	8	2	0	4	5	0	2	2	5	4	5	4	3	0	3	2	0	0.01	0	0.01	0	0	0	0	0	0.01	0	0.01	0	0.01	0	0	0.02	0	0	0.01	NA	NA	NA	NA	NA	NA	NA	NA
ENSG00000074219	TEAD2	701	571	675	578	642	538	483	552	577	620	505	525	505	469	612	494	601	472	880	768	0.14	0.04	0.05	0.06	0.13	0.04	0	0.07	0.1	0	0.04	0.04	0.1	0.08	0.09	0.08	0.06	0	0	0.05	-1.80735	0.263034	-1.70044	NA	NA	0	-0.321928	-0.169925
ENSG00000074266	EED	8	8	7	3	10	12	3	9	14	15	10	1	10	15	7	10	17	5	3	14	5.31	4.78	4.93	4.66	4.71	5.22	4.98	4.34	5.09	4.73	4.56	4.65	4.27	4.26	4.95	4.47	5.46	4.91	4.91	7	-0.151701	-0.0812577	0.148323	-0.198451	-0.105825	0.0281969	-0.00338264	-0.147154
ENSG00000074276	CDHR2	0	0	0	0	0	0	0	0	0	0	0	0	0	0	0	0	1	0	0	0	0.08	0.09	0.07	0.03	0.09	0.15	0.04	0.09	0.16	0.15	0.11	0.01	0.11	0.17	0.07	0.12	0.2	0.07	0.07	0.03	0.169925	-1.22239	0.736966	1.16993	-0.0931094	-3.45943	0.628031	0.777608
ENSG00000074317	SNCB	707	647	724	616	679	623	621	806	559	766	570	647	637	617	609	551	589	547	655	649	0	0	0	0	0	0	0	0	0	0	0	0	0	0	0	0	0.03	0	0	0	NA	NA	NA	NA	NA	NA	NA	NA
ENSG00000074319	TSG101	1959	1992	2194	2291	2200	1795	1289	1786	1725	1927	1878	1615	1939	1765	2094	1843	1459	1600	1981	1971	10.25	10.36	10.11	9.5	9.54	11.57	12.26	12.12	9.43	11.18	9.84	10.97	10.3	10.73	9.42	9.54	10.24	10.88	10.88	9.97	0.0154001	-0.0897836	0.278328	-0.0165693	0.245591	0.156833	0.0590057	0.0182622
ENSG00000074356	NCBP3	4141	4242	4078	4403	4220	3977	2871	3958	3677	4647	3774	4069	3674	3724	4047	3705	4208	3185	3694	3677	6.87	7.71	7.4	8.54	7.47	8.06	6.15	6.49	7.03	6.8	7.83	6.62	7.58	7.42	7.83	7.71	6.13	7.69	7.69	7.29	0.166421	0.206711	0.109672	0.0776321	-0.0479899	-0.242181	-0.0307787	-0.0222814
ENSG00000074370	ATP2A3	0	0	0	0	0	0	0	0	0	0	0	0	0	0	0	1	0	0	1	4	31	35.06	29.39	35.05	30.6	38.14	29.26	30.72	32.01	34.99	33.62	35.62	30.66	33.42	32.31	33.11	37.76	32.69	32.69	29.04	0.177558	0.254089	0.317773	0.0702484	0.12842	0.0833678	0.124354	0.0352863
ENSG00000074410	CA12	2925	2951	2967	3095	2997	2683	2928	3808	2459	2975	2558	2693	2744	2916	2950	2675	2758	2223	2519	2693	0	0	0	0	0	0	0	0	0	0	0	0	0	0	0	0.01	0	0	0	0.01	NA	NA	NA	NA	NA	NA	NA	NA
ENSG00000074416	MGLL	1	1	0	0	0	0	0	0	0	0	0	1	0	0	0	0	0	0	0	0	12.74	14.19	12.44	14.33	12.64	14.97	17.36	17.19	12.45	13.03	13.26	13.71	13.32	15.22	13.7	13.91	14.4	13.27	13.27	11.52	0.155509	0.204052	0.244078	-0.0141974	0.0656913	0.0481478	0.192374	0.0219465
ENSG00000074527	NTN4	987	709	1038	552	1069	464	701	688	814	804	817	622	786	477	930	659	956	605	1021	892	0.01	0.01	0	0	0	0	0	0	0	0	0	0.01	0	0	0	0	0	0	0	0	0	NA	NA	NA	NA	NA	NA	NA
[truncated: 59,038 more rows]
[truncated: 17 more columns]
