# Supplementary material for: Pharmacological rescue of mutant p53 triggers spontaneous tumor regression via immune responses
Source: Cell Rep Med. 2025 Feb 21;6(3):101976. doi: 10.1016/j.xcrm.2025.101976 (PMC11970324; doi:10.1016/j.xcrm.2025.101976)
Supplement: Table S7. RNA sequencing of tumors in CR2258 and PA1233 PDX models, related to Figures 5G and 5H [file mmc8.xlsx]

## Sheet: Sheet 1
Ensemble_ID	Gene_ Symbol	CR2258-Counts						PA1233-Counts						CR2258-FPKM						PA1233-FPKM						ATO vs. PBS (CR2258)		ATO vs. PBS (PA1233)		p53 targets?a	IFN pathway genes?b
		PBS #1	PBS #2	PBS #3	ATO #1	ATO #2	ATO #3	PBS #1	PBS #2	PBS #3	ATO #1	ATO #2	ATO #3	PBS #1	PBS #2	PBS #3	ATO #1	ATO #2	ATO #3	PBS #1	PBS #2	PBS #3	ATO #1	ATO #2	ATO #3	LOG2FC	P Value	LOG2FC	P Value
ENSG00000000003	TSPAN6	2925	2783	4458	2852	3108	2748	530	988	919	822	503	852	47.4674	46.6783	43.7213	40.4416	38.4171	36.8058	14.4381	14.9336	15.5849	13.4784	13.1479	13.6028	-0.216171	1.01509	-0.000748388	0.996278	no	no		a Fischer, M. (2017). Census and evaluation of p53 target genes. Oncogene 36, 3943-3956.
ENSG00000000005	TNMD	3	14	21	45	36	29	0	0	0	0	0	1	0.149616	0.721633	0.632935	1.961	1.36752	1.19367	0	0	0	0	0	0.0490655	1.97234	3.16788	-1.86877	0.255563	no	no		b Genes involved in “IFN-α response” and “IFN-γ response” in MSigDB hallmark gene sets.
ENSG00000000419	DPM1	1738	1693	2719	2292	2707	2418	498	1036	1018	937	609	862	13.7922	13.8858	13.0399	15.893	16.3623	15.8368	6.634	7.65737	8.44208	7.51308	7.7843	6.7299	0.260396	1.47422	0.121532	0.423846	no	no
ENSG00000000457	SCYL3	215	228	392	290	337	322	385	678	522	607	353	698	2.29934	2.52018	2.53358	2.71002	2.74517	2.84217	6.91178	6.75355	5.83385	6.55918	6.08079	7.34412	0.167189	0.408923	-0.234904	0.137793	no	no
ENSG00000000460	C1orf112	192	149	374	320	309	282	85	225	127	150	167	179	2.36739	1.89883	2.78692	3.44769	2.90202	2.86977	1.75935	2.58398	1.63641	1.86877	3.31669	2.17141	0.288658	0.805514	0.281099	0.257177	no	no
ENSG00000000971	CFH	0	0	3	1	1	2	208	411	266	315	217	398	0	0	0.00873194	0.00420838	0.00366843	0.00794997	1.68164	1.84368	1.33877	1.5329	1.68339	1.88586	-0.339722	0.0937251	-0.150658	0.415648	no	yes
ENSG00000001036	FUCA2	1153	1103	2138	1318	1680	1381	536	1070	1055	1033	708	1016	30.0757	29.7367	33.7037	30.0407	33.3787	29.731	23.4701	25.996	28.758	27.2259	29.7467	26.0735	-0.0131147	0.0347499	0.064376	0.665278	no	no
ENSG00000001084	GCLC	1709	1817	3045	3254	4938	2281	243	693	567	657	326	662	14.5975	16.0407	15.7184	24.2864	32.1264	16.0802	3.48423	5.51324	5.06103	5.67019	4.48512	5.56306	0.892995	7.86	-0.0362495	0.846815	no	no
ENSG00000001167	NFYA	1031	807	1379	1029	1198	1041	272	653	480	527	367	501	12.2231	9.88842	9.88028	10.6597	10.8181	10.186	5.4132	7.21061	5.94678	6.31288	7.00822	5.84357	-0.0458017	0.113388	0.118274	0.464086	no	no
ENSG00000001460	STPG1	103	104	196	126	165	129	81	180	149	139	131	165	0.89084	0.929668	1.02448	0.95223	1.08698	0.920835	1.17601	1.45001	1.34669	1.21471	1.82496	1.404	0.0838216	0.115505	0.197114	0.370052	no	no
ENSG00000001461	NIPAL3	1000	1085	1801	1195	1329	1157	380	1054	687	770	624	757	7.8343	8.7854	8.52702	8.18045	7.93047	7.48106	4.99744	7.69091	5.6244	6.09518	7.87417	5.83465	-0.0288533	0.0784007	0.239907	0.134309	no	no
ENSG00000001497	LAS1L	865	787	1504	1063	1111	940	271	737	418	515	406	635	5.07157	4.76906	5.32915	5.44589	4.96151	4.54866	2.66722	4.02468	2.56107	3.05091	3.83418	3.66285	-0.00631005	0.0157832	0.0655166	0.72598	no	no
ENSG00000001561	ENPP4	810	736	1071	1120	1231	1448	191	444	396	308	322	340	12.8391	12.0576	10.2594	15.5124	14.8622	18.943	5.08216	6.55498	6.55942	4.93284	8.22104	5.30211	0.390765	1.85988	0.397039	0.027794	no	no
ENSG00000001617	SEMA3F	72	77	128	110	64	72	95	83	82	51	40	99	1.09822	1.21389	1.17991	1.46608	0.743549	0.906396	2.43245	1.17916	1.30704	0.785999	0.982733	1.48563	-0.061155	0.0597503	-0.510107	0.18075	no	no
ENSG00000001626	CFTR	8642	11590	16223	13718	17983	18155	1583	3038	2737	2484	1831	2942	37.8186	52.4212	42.9048	52.4555	59.9414	65.5718	11.6288	12.3827	12.5166	10.9834	12.9062	12.6664	0.473705	2.40845	0.0228114	0.874281	no	no
ENSG00000001629	ANKIB1	1809	1809	3077	2322	3214	3013	858	1748	1389	1456	940	1511	18.0217	18.6264	18.5254	20.2129	24.3881	24.7734	14.3486	16.2195	14.4604	14.656	15.0836	14.8095	0.283543	1.39546	-0.0157418	0.908487	no	no
ENSG00000001630	CYP51A1	32	26	33	30	25	33	6	41	21	15	14	26	0.564745	0.474251	0.351966	0.462629	0.33606	0.480669	0.177753	0.673944	0.387295	0.267479	0.397971	0.451435	-0.188799	0.157193	0.601074	0.165069	no	no
ENSG00000001631	KRIT1	290	271	442	463	629	512	214	512	295	362	253	433	1.01124	0.976688	0.931452	1.41073	1.67063	1.47351	1.25266	1.66288	1.07497	1.27544	1.421	1.48546	0.665098	3.97076	-0.033273	0.858357	no	no
ENSG00000002016	RAD52	304	301	437	366	351	324	291	360	319	418	170	490	4.96952	5.08557	4.31724	5.22795	4.37041	4.37135	7.98542	5.48127	5.44943	6.9042	4.47621	7.88055	0.042708	0.0856304	-0.633863	0.000637885	no	no
ENSG00000002330	BAD	17	15	27	28	19	19	18	27	16	26	19	31	0.732663	0.668157	0.703238	1.05444	0.62371	0.675831	1.30224	1.08382	0.720601	1.1322	1.31895	1.31443	0.210343	0.164985	-0.360238	0.342553	no	no
ENSG00000002549	LAP3	1486	1189	2346	1660	1590	1785	958	2224	2446	1759	1268	1524	28.9458	23.9376	27.6171	28.2542	23.5905	28.6968	31.3253	40.3495	49.79	34.6201	39.7837	29.2059	-0.133409	0.489617	0.379277	0.0207494	no	yes
ENSG00000002586	CD99	758	652	1216	614	569	606	1005	1258	1845	1666	1105	1313	11.4856	10.2109	11.1353	8.12948	6.56707	7.57858	25.5632	17.7543	29.2147	25.5068	26.9692	19.5735	-0.630504	4.18	-0.00556919	0.978636	no	no
ENSG00000002587	HS3ST1	109	79	113	105	92	136	749	1159	1176	892	758	991	1.07917	0.80839	0.67612	0.908365	0.693783	1.1113	12.4482	10.6877	12.1671	8.92324	12.0879	9.65284	-0.131824	0.149388	0.0907445	0.612629	no	no
ENSG00000002726	AOC1	851	974	1586	813	1168	1148	213	323	214	315	204	346	16.546	19.5728	18.6358	13.8122	17.2973	18.4219	6.95194	5.84928	4.34806	6.18826	6.3887	6.61847	-0.18085	0.581303	-0.340282	0.0796328	no	no
ENSG00000002745	WNT16	49	40	77	59	77	58	14	11	9	12	6	15	1.10507	0.932362	1.04946	1.16266	1.32269	1.07957	0.530011	0.231059	0.212107	0.273445	0.217954	0.332815	0.205329	0.237834	-0.804249	0.108783	no	no
ENSG00000002746	HECW1	1	0	1	2	4	4	0	0	0	0	0	1	0.00528246	0	0.00319242	0.00923156	0.0160942	0.0174392	0	0	0	0	0	0.00519703	1.55248	0.7122	-1.86877	0.255563	no	no
ENSG00000002822	MAD1L1	6	4	11	5	11	9	4	7	4	22	4	12	0.0635034	0.043756	0.0703594	0.0462408	0.0886773	0.0786173	0.0710673	0.0690051	0.044241	0.235269	0.0681908	0.124953	0.0175992	0.00881841	-1.35085	0.0238506	no	no
ENSG00000002834	LASP1	4693	4526	8289	4589	5463	4901	3256	7057	5183	6757	4003	6137	48.9246	48.7667	52.2231	41.8027	43.3792	42.1688	56.9803	68.5227	56.4648	71.1749	67.2175	62.9437	-0.253089	1.21377	-0.0703583	0.638435	no	no
ENSG00000002919	SNX11	351	325	632	314	361	342	254	566	531	488	274	445	6.25151	5.98264	6.80265	4.88671	4.89732	5.02728	7.59408	9.38926	9.88306	8.782	7.86046	7.79753	-0.422862	1.94255	0.097294	0.583797	no	no
ENSG00000002933	TMEM176A	767	848	1083	416	577	661	538	771	855	729	432	741	16.238	18.5552	13.8564	7.69557	9.30439	11.5497	19.1198	15.203	18.9158	15.5942	14.7313	15.4339	-0.824973	6.37	-0.110624	0.55481	no	no
ENSG00000003056	M6PR	1093	1019	1890	1116	1348	1312	167	647	409	516	384	437	22.4426	21.6252	23.453	20.0229	21.0823	22.234	5.75618	12.3736	8.776	10.7053	12.7	8.82784	-0.164251	0.62104	0.338707	0.10459	no	no
ENSG00000003096	KLHL13	0	1	3	1	3	4	2	9	6	9	10	4	0	0.0109816	0.0192637	0.00928419	0.024279	0.0350772	0.0356721	0.0890666	0.0666202	0.0966214	0.171141	0.0418133	0.561168	0.181316	0.717861	0.267566	no	no
ENSG00000003137	CYP26B1	2	0	3	0	1	0	1	5	4	4	3	6	0.0304241	0	0.0275799	0	0.0115867	0	0.0255359	0.0708426	0.0635868	0.0614813	0.073507	0.0897962	-1.98851	0.812688	0.0707303	0.922578	no	no
ENSG00000003147	ICA1	1634	1607	2768	1338	1985	1953	1519	3614	2158	2822	1406	2900	24.6325	25.0383	25.2177	17.6247	22.7924	24.299	38.4395	50.7437	33.996	42.9842	34.1399	43.0104	-0.30544	1.37333	-0.148205	0.364993	no	no
ENSG00000003249	DBNDD1	110	124	199	107	111	129	92	172	137	141	92	171	1.81471	2.1143	1.98404	1.54243	1.39479	1.75644	2.5478	2.64289	2.36186	2.35033	2.44468	2.77542	-0.379731	0.713306	-0.117036	0.588354	no	no
ENSG00000003393	ALS2	489	455	800	686	815	771	477	966	735	824	550	886	1.07408	1.03294	1.06195	1.31663	1.36352	1.3977	1.75878	1.97626	1.68708	1.82874	1.94586	1.91462	0.322913	1.62782	-0.0522301	0.720995	no	no
ENSG00000003400	CASP10	714	772	1322	851	1006	1128	355	1000	448	767	437	768	5.89218	6.58457	6.59315	6.13644	6.32339	7.68275	4.91779	7.68627	3.86345	6.39543	5.80871	6.23532	-0.00933944	0.0234405	-0.103304	0.608485	no	no
ENSG00000003402	CFLAR	1395	1353	1977	1877	2060	2019	1358	3408	1864	2200	1809	2797	4.56835	4.57947	3.91269	5.37104	5.13838	5.45697	7.46533	10.3949	6.37897	7.27954	9.5421	9.0115	0.303804	1.58489	0.0598753	0.726372	no	no
ENSG00000003436	TFPI	166	294	377	343	442	320	622	1300	1433	1299	1025	1281	1.04315	1.90949	1.43173	1.88339	2.1156	1.65965	6.56133	7.60884	9.4103	8.24789	10.3748	7.91965	0.680365	2.94432	0.197857	0.221594	no	no
ENSG00000003509	NDUFAF7	403	402	663	679	654	580	273	347	376	422	226	399	8.12524	8.37701	8.07845	11.9622	10.0434	9.65137	9.23969	6.51625	7.92207	8.59685	7.33938	7.9145	0.433838	2.33061	-0.314773	0.0954011	no	no
ENSG00000003756	RBM5	771	771	1317	927	1063	1036	1419	2955	1488	2342	1334	2717	5.47978	5.66364	5.6569	5.75702	5.75461	6.07713	16.9299	19.5616	11.0518	16.8187	15.2716	18.9984	0.0419167	0.113654	-0.290395	0.0947279	no	no
ENSG00000003987	MTMR7	18	15	21	26	34	21	20	35	35	15	14	31	0.191253	0.164725	0.134846	0.241389	0.275162	0.184155	0.356721	0.34637	0.388618	0.161036	0.239598	0.324053	0.682322	0.766304	0.178259	0.668794	no	no
ENSG00000003989	SLC7A2	1	0	4	2	1	3	77	201	151	176	76	202	0.00931196	0	0.0225105	0.0162735	0.00709276	0.0230564	1.20364	1.74331	1.46939	1.65596	1.13992	1.8506	-0.535835	0.19049	-0.182372	0.441238	no	no
ENSG00000004059	ARF5	857	773	1497	629	870	805	212	346	346	336	203	341	34.5669	32.2249	36.491	22.1687	26.7284	26.7982	14.3542	12.9985	14.584	13.6935	13.1885	13.5317	-0.542494	3.38862	-0.0997562	0.586265	no	no
ENSG00000004139	SARM1	156	175	324	190	195	256	83	222	92	141	83	156	1.03407	1.19893	1.29793	1.10049	0.984539	1.40054	0.923563	1.37061	0.637282	0.944364	0.886181	1.01735	-0.173489	0.328699	-0.0804104	0.762021	no	no
ENSG00000004142	POLDIP2	2156	2063	3536	1998	2174	2120	696	1540	1462	1373	922	1436	59.4402	58.7845	58.9152	48.1323	45.6526	48.2389	32.211	39.5448	42.121	38.2471	40.9433	38.9498	-0.342063	2.36893	0.0921156	0.517567	no	no
ENSG00000004399	PLXND1	20	76	136	82	89	98	234	284	234	243	151	350	0.154046	0.605016	0.633058	0.55188	0.522138	0.622984	3.02553	2.0374	1.88346	1.89114	1.87335	2.65222	0.423938	0.397217	-0.463304	0.0342795	no	no
ENSG00000004455	AK2	4458	4122	7657	5219	5582	5026	1431	3217	2681	2805	1922	2635	18.2645	17.4545	18.9587	18.6837	17.4193	16.9949	9.84172	12.276	11.4785	11.6117	12.6836	10.621	-0.0505792	0.151413	0.107112	0.442521	no	no
ENSG00000004468	CD38	908	982	2368	1720	1389	1561	22	35	37	28	15	32	9.74753	10.8956	15.3629	16.1342	11.3576	13.8306	0.396456	0.349957	0.415078	0.303713	0.25937	0.33797	0.122005	0.261319	-0.0556733	0.879847	no	yes
ENSG00000004478	FKBP4	1592	1304	2411	1515	1954	1573	716	1332	1116	1381	884	1324	22.6978	19.2154	20.7741	18.8739	21.2197	18.5097	17.1363	17.6882	16.6274	19.8944	20.3008	18.5715	-0.120816	0.423778	-0.105017	0.458544	no	no
ENSG00000004487	KDM1A	2126	2107	3651	2244	2525	2501	897	2008	1350	1696	1132	1852	8.54009	8.74773	8.86328	7.87646	7.72564	8.29168	6.04861	7.51277	5.66699	6.88368	7.32429	7.31913	-0.163662	0.733889	-0.0637994	0.65656	no	no
ENSG00000004534	RBM6	1125	1208	1854	1800	1853	1762	3610	5084	4113	5387	2439	5875	11.3457	12.5915	11.2999	15.8621	14.2341	14.6661	61.1154	47.7554	43.3469	54.8937	39.6197	58.2917	0.403427	2.72608	-0.495877	0.00139843	no	no
ENSG00000004660	CAMKK1	765	763	1392	904	934	896	80	177	105	128	68	200	7.57601	7.80972	8.33109	7.82269	7.0453	7.32346	1.32994	1.63264	1.08664	1.28081	1.0847	1.94862	-0.105308	0.325099	-0.335905	0.191133	no	no
ENSG00000004700	RECQL	132	153	287	503	485	455	130	425	196	226	267	312	2.57122	3.08027	3.37856	8.56137	7.19584	7.31488	4.25083	7.71068	3.98971	4.44806	8.37717	5.97916	1.38698	11.2	0.357372	0.144598	no	no
ENSG00000004766	VPS50	564	579	946	1197	1701	1320	325	558	496	506	306	520	4.3432	4.6083	4.40256	8.05441	9.9772	8.38946	4.20124	4.00223	3.99146	3.9371	3.79553	3.93961	1.04059	10.1	-0.109635	0.512777	no	no
ENSG00000004777	ARHGAP33	34	46	99	119	70	129	32	40	23	42	28	71	0.475813	0.665345	0.83729	1.45517	0.746155	1.48997	0.751746	0.52138	0.33636	0.593885	0.631154	0.977541	0.715155	1.0407	-0.74213	0.0356403	no	no
ENSG00000004779	NDUFAB1	1169	1062	1829	1082	1162	1024	209	377	523	398	250	360	55.5887	52.195	52.5617	44.9581	42.0874	40.1885	16.6833	16.6975	25.9892	19.1228	19.1484	16.842	-0.319359	1.64027	0.168674	0.424981	no	no
ENSG00000004799	PDK4	145	160	186	169	154	148	90	317	136	272	228	297	2.34894	2.6789	1.82096	2.39222	1.9002	1.97877	2.44743	4.78301	2.30231	4.45215	5.94921	4.73348	0.038571	0.0502825	0.0715083	0.807805	no	no
ENSG00000004809	SLC22A16	1	4	2	2	0	1	1	1	2	3	1	4	0.0188408	0.0778918	0.0227726	0.032926	0	0.01555	0.0316274	0.0175484	0.0393776	0.0571106	0.0303473	0.0741445	-0.401592	0.111858	-0.988935	0.281369	no	no
ENSG00000004838	ZMYND10	0	0	2	4	0	4	6	6	7	7	3	11	0	0	0.030797	0.0890563	0	0.0841173	0.256632	0.142392	0.186386	0.180214	0.123122	0.275745	1.15367	0.357113	-0.679229	0.247841	no	no
ENSG00000004848	ARX	1	4	3	4	1	1	5	21	9	8	1	9	0.0236387	0.0977274	0.0428577	0.0826216	0.0180052	0.0195099	0.198408	0.462361	0.222324	0.191078	0.0380754	0.209308	0.459555	0.161624	0.266464	0.676748	no	no
ENSG00000004864	SLC25A13	1778	1534	2989	1722	2431	1878	444	1052	861	862	666	870	35.2777	31.4577	35.8409	29.8546	36.7391	30.7535	14.7882	19.4412	17.8522	17.2811	21.2845	16.9827	-0.0982507	0.322898	0.176944	0.229269	no	no
ENSG00000004866	ST7	312	320	594	255	396	356	87	172	201	168	114	217	3.51925	3.73059	4.04917	2.5133	3.40224	3.31418	1.64732	1.80702	2.36925	1.9147	2.07119	2.4081	-0.35809	1.14182	-0.00587815	0.979481	no	no
ENSG00000004897	CDC27	1205	1119	1978	1724	1745	1754	1067	2092	2124	2010	1499	1937	12.9984	12.4757	12.8948	16.2499	14.3375	15.6158	19.3211	21.0186	23.943	21.9077	26.0451	20.5567	0.233231	1.13405	0.126487	0.397616	no	no
ENSG00000004939	SLC4A1	0	0	0	2	0	0	0	1	0	0	2	0	0	0	0	0.0251008	0	0	0	0.0133779	0	0	0.04627	0	3.24392	0.966414	3.22754	0.0670512	no	no
ENSG00000004948	CALCR	9	7	14	6	13	12	7	20	9	15	7	10	0.156916	0.126141	0.147515	0.0914082	0.17264	0.172677	0.204874	0.324782	0.163978	0.264248	0.196582	0.171532	-0.184006	0.110202	0.0403897	0.934765	no	no
ENSG00000004961	HCCS	847	863	1326	762	888	846	300	567	598	547	397	560	26.6106	28.0229	25.1766	20.9187	21.2499	21.9367	15.8218	16.5917	19.6332	17.3642	20.0901	17.3092	-0.30107	1.465	0.0832561	0.624318	no	no
ENSG00000004975	DVL2	524	530	1032	547	660	650	92	184	122	148	111	195	7.24905	7.57805	8.62806	6.6122	6.95453	7.42152	2.13649	2.37085	1.76372	2.06875	2.47339	2.65402	-0.234083	0.916258	-0.14082	0.528555	no	no
ENSG00000005001	PRSS22	45	118	207	100	174	161	698	1197	916	1206	690	1374	1.38947	3.76574	3.8627	2.69802	4.09223	4.10291	36.1789	34.4246	29.5564	37.6253	34.3167	41.7391	0.359252	0.402489	-0.312913	0.0251866	no	no
ENSG00000005007	UPF1	1864	1695	3034	1778	2147	1994	592	1171	864	1120	754	1174	15.3583	14.4344	15.1076	12.8008	13.4742	13.5598	8.18809	8.98652	7.43927	9.32419	10.0066	9.51666	-0.21854	1.12957	-0.114378	0.439357	no	no
ENSG00000005020	SKAP2	1336	1379	2017	1312	1528	1784	753	1591	1565	1410	1160	1421	18.3444	19.5701	16.7373	15.7413	15.9806	20.2172	17.3563	20.3472	22.4559	19.562	25.6552	19.196	-0.150181	0.590481	0.211355	0.153519	no	no
ENSG00000005022	SLC25A5	6992	5159	9823	6555	6836	5970	1471	3779	3702	3448	2703	3015	330.989	252.412	281.022	271.14	246.484	233.247	116.893	166.62	183.134	164.921	206.1	140.417	-0.249638	1.01312	0.326058	0.0419267	no	no
ENSG00000005059	MCUB	253	214	491	316	273	329	134	180	247	237	172	259	5.2387	4.57983	6.14424	5.71741	4.30566	5.62249	4.6577	3.47147	5.34466	4.95847	5.73656	5.27621	-0.196241	0.471575	-0.108477	0.640041	no	no
ENSG00000005073	HOXA11	58	39	51	40	55	36	74	96	167	133	61	121	1.59964	1.11171	0.850057	0.96397	1.1554	0.819458	3.42602	2.46606	4.81316	3.70631	2.70984	3.28321	-0.192312	0.179681	-0.113539	0.705722	no	no
ENSG00000005075	POLR2J	639	514	991	406	644	603	236	353	417	339	226	407	50.2001	41.7348	47.0501	27.8701	38.5357	39.0976	31.1228	25.8295	34.2341	26.9091	28.5978	31.457	-0.550687	2.72123	-0.0823875	0.677054	no	no
ENSG00000005100	DHX33	1556	1533	2503	1636	1826	1663	209	434	294	382	233	410	19.7856	20.1471	19.2346	18.1774	17.6854	17.4526	4.46118	5.14004	3.90667	4.90793	4.77216	5.12912	-0.127635	0.503546	-0.151017	0.38512	no	no
ENSG00000005102	MEOX1	0	0	0	1	0	0	0	3	5	0	3	0	0	0	0	0.0240542	0	0	0	0.0769202	0.143837	0	0.133022	0	2.38173	0.615266	4.90736	0.000594229	no	no
ENSG00000005108	THSD7A	6	6	1	43	16	5	105	697	222	271	200	357	0.0404642	0.0418218	0.0040757	0.253394	0.0821889	0.0278304	1.1887	4.37814	1.56456	1.84665	2.17255	2.36868	3.02735	3.6316	0.498479	0.104673	no	no
ENSG00000005156	LIG3	823	771	1360	848	941	959	277	742	390	575	357	577	4.69591	4.5468	4.68967	4.2279	4.08962	4.51615	2.65316	3.94331	2.32543	3.315	3.28101	3.23903	-0.180229	0.678985	-0.0330997	0.85967	no	no
ENSG00000005175	RPAP3	364	369	548	940	1056	916	367	861	744	690	530	697	5.0083	5.24744	4.55673	11.3012	11.0669	10.4019	8.47655	11.0339	10.6975	9.59255	11.7459	9.43499	1.22305	16.2	0.206174	0.171649	no	no
ENSG00000005187	ACSM3	310	257	451	540	452	431	26	94	33	66	53	61	3.03854	2.60356	2.67155	4.62494	3.37455	3.48666	0.427799	0.85816	0.338015	0.653646	0.836756	0.588237	0.479273	1.96418	0.177739	0.616333	no	no
ENSG00000005189	REXO5	159	134	293	235	223	215	34	63	38	47	33	53	2.84703	2.47989	3.17064	3.67682	3.04141	3.17734	1.02197	1.05069	0.711048	0.850333	0.951765	0.933664	0.147837	0.283221	-0.122771	0.692541	no	no
ENSG00000005194	CIAPIN1	1094	942	1618	993	1211	1051	318	698	681	668	378	636	23.8045	21.1848	21.2766	18.8799	20.0705	18.8744	11.6153	14.146	15.4849	14.6863	13.2481	13.615	-0.215107	0.840092	0.0335086	0.839433	no	no
ENSG00000005206	SPPL2B	675	818	1589	1098	1150	1114	325	765	350	559	321	781	6.69733	8.38847	9.52807	9.51939	8.69099	9.12247	5.41308	7.06963	3.62898	5.60409	5.13006	7.62374	0.158164	0.449166	-0.322754	0.130323	no	no
ENSG00000005238	FAM214B	73	106	182	114	103	112	173	339	253	252	218	279	0.842919	1.26503	1.27004	1.15021	0.905887	1.06736	3.3533	3.64586	3.05283	2.94008	4.05452	3.16947	-0.0574594	0.0647436	0.101022	0.596267	no	no
ENSG00000005243	COPZ2	4	2	14	0	1	6	62	110	90	95	50	88	0.157794	0.0815442	0.333767	0	0.0300473	0.195349	4.1057	4.04168	3.71017	3.78661	3.17703	3.41533	-3.70306	2.80649	-0.111239	0.67148	no	no
ENSG00000005249	PRKAR2B	0	4	3	11	5	9	15	33	22	19	15	16	0	0.0714038	0.0313137	0.166009	0.0657769	0.128293	0.434895	0.530861	0.397074	0.331573	0.417293	0.271875	2.51631	1.84725	0.335086	0.399201	no	no
ENSG00000005302	MSL3	661	682	1207	907	962	987	305	795	567	541	409	615	4.97514	5.30543	5.49028	5.96514	5.5151	6.13128	3.85361	5.57325	4.45971	4.11431	4.95847	4.55406	0.12575	0.4104	0.1803	0.253746	no	no
ENSG00000005339	CREBBP	1467	1630	2454	1693	1952	1896	357	970	552	708	458	733	6.97638	8.01161	7.05274	7.03503	7.07056	7.44163	2.84992	4.29644	2.74321	3.40196	3.50821	3.42944	0.00217667	0.00602624	0.0399852	0.814066	no	no
ENSG00000005379	TSPOAP1	371	415	693	578	570	587	10	2	1	8	1	6	2.3979	2.77228	2.70691	3.26433	2.80612	3.1313	0.108498	0.01204	0.00675425	0.0522448	0.0104106	0.0381529	0.239747	0.874768	-2.68383	0.00135159	no	no
ENSG00000005421	PON1	1	2	0	0	2	1	9	37	24	9	6	21	0.0277046	0.0572682	0	0	0.0422042	0.0228655	0.41856	0.954752	0.694836	0.251936	0.267746	0.572387	0.847095	0.219588	0.589643	0.237919	no	no
ENSG00000005436	GCFC2	336	263	463	530	608	561	146	281	266	248	172	241	4.52825	3.66335	3.77099	6.24132	6.24121	6.23999	3.303	3.52724	3.74621	3.37706	3.7337	3.19542	0.588293	3.27377	0.0824854	0.662571	no	no
ENSG00000005448	WDR54	95	97	195	108	91	122	35	69	60	67	37	57	2.45198	2.5876	3.04167	2.43571	1.78899	2.59886	1.51644	1.65875	1.61832	1.74729	1.53821	1.4474	-0.393619	0.672051	-0.0386367	0.892304	no	no
ENSG00000005469	CROT	835	623	999	934	1065	830	171	445	301	287	164	320	12.3053	9.48915	8.89726	12.0272	11.9545	10.0952	4.23026	6.10808	4.63547	4.27352	3.89288	4.63956	0.173809	0.498476	0.0824324	0.679271	no	no
ENSG00000005471	ABCB4	14	7	10	8	4	5	12	22	17	17	15	23	0.133353	0.0689137	0.0575651	0.0665848	0.0290208	0.0393075	0.191876	0.19518	0.169217	0.163614	0.230137	0.215538	-0.966025	0.706384	-0.0301157	0.939918	no	no
ENSG00000005483	KMT2E	1332	1302	1986	2428	3254	2847	838	2070	1178	1475	1158	1623	7.15484	7.22834	6.44701	11.396	13.3133	12.6216	7.5562	10.3563	6.61242	8.00541	10.019	8.57696	0.857684	9.43	0.0736322	0.646282	no	no
ENSG00000005486	RHBDD2	548	651	1038	405	634	635	440	712	683	583	433	649	16.8782	20.7233	19.3208	10.8996	14.8733	16.1417	22.749	20.425	21.9829	18.143	21.4809	19.6657	-0.492241	2.30705	0.000111706	0.99948	no	no
ENSG00000005513	SOX8	8	14	13	3	2	10	5	2	7	9	1	5	0.131742	0.238284	0.129379	0.0431684	0.0250865	0.135914	0.138219	0.0306763	0.120463	0.149752	0.026525	0.0810074	-1.90902	1.7186	-1.01684	0.179783	no	no
ENSG00000005700	IBTK	1257	1264	1809	2384	2882	2526	937	2315	1800	1825	1264	1808	10.6124	11.0295	9.22993	17.587	18.5329	17.6011	13.2794	18.2039	15.8807	15.5681	17.1887	15.0174	0.859801	9.33	0.147637	0.278646	no	no
ENSG00000005801	ZNF195	499	553	845	1116	1297	1065	1262	2000	1797	1615	1044	2006	3.13653	3.59258	3.20988	6.12946	6.20959	5.52495	13.3159	11.7089	11.8037	10.2569	10.5699	12.4051	0.953493	10.7	-0.157421	0.329652	no	no
ENSG00000005810	MYCBP2	1087	1105	1575	2024	2342	2248	338	734	538	561	364	586	2.34463	2.46342	2.05309	3.81474	3.84774	4.00194	1.22384	1.47461	1.21268	1.22265	1.26464	1.24355	0.796553	8.43	0.0207285	0.896429	no	no
ENSG00000005812	FBXL3	1203	1141	1929	1778	1868	1780	501	1126	1113	1015	604	981	12.5147	12.268	12.1275	16.162	14.8015	15.2829	8.74896	10.9102	12.0996	10.6688	10.1207	10.0402	0.322954	1.92646	0.10015	0.519532	no	no
ENSG00000005844	ITGAL	3	1	0	1	3	2	12	19	11	17	15	18	0.0223878	0.00771297	0	0.00652077	0.0170524	0.0123183	0.150326	0.132063	0.0857832	0.128184	0.180302	0.132154	0.294609	0.0847314	-0.146886	0.736122	no	no
ENSG00000005882	PDK2	408	407	895	560	586	547	59	243	60	172	66	131	5.48955	5.65982	7.27751	6.58375	6.00548	6.07426	1.33258	3.04523	0.84362	2.3383	1.43034	1.73407	-0.031234	0.0703507	-0.114811	0.751139	no	no
ENSG00000005884	ITGA3	1755	2007	3523	2080	2548	2539	3787	7677	5148	5715	4756	6940	13.1797	15.5779	15.9891	13.649	14.5748	15.737	47.7405	53.6979	40.4005	43.3651	57.5294	51.2752	-0.0526994	0.162099	0.00438278	0.978693	no	no
ENSG00000005889	ZFX	572	613	917	977	1045	881	820	1439	1290	1441	843	1448	4.65924	5.16073	4.5141	6.9538	6.48349	5.92276	11.2123	10.9173	10.9806	11.8598	11.0603	11.604	0.544864	3.66642	-0.149238	0.282058	no	no
ENSG00000005893	LAMP2	2033	2027	3363	2628	2981	2557	1103	2915	2506	2410	1840	2361	15.9136	16.399	15.9089	17.9748	17.7732	16.5193	14.4934	21.2523	20.4989	19.0609	23.1989	18.1822	0.161904	0.718545	0.254241	0.0803571	no	no
ENSG00000005961	ITGA2B	1	2	1	7	3	1	0	1	0	5	1	0	0.0129256	0.0267184	0.00781147	0.0790599	0.0295355	0.0106679	0	0.0120389	0	0.0653003	0.0208195	0	2.29271	1.34813	-1.12349	0.432078	no	no
ENSG00000005981	ASB4	5	8	6	3	3	4	0	4	3	4	5	4	0.0799078	0.132142	0.05795	0.0418938	0.0365186	0.0527605	0	0.059541	0.0501025	0.0645914	0.128709	0.0628924	-0.766552	0.419196	0.591865	0.47129	no	no
ENSG00000006007	GDE1	1785	1580	2798	1491	1902	1750	344	798	774	757	506	714	29.9307	27.3821	28.3537	21.8457	24.292	24.2184	9.68279	12.4629	13.5625	12.8254	13.6662	11.7787	-0.341505	1.99192	0.138223	0.389276	no	no
ENSG00000006015	REX1BD	169	135	245	165	195	208	59	113	115	113	68	123	3.69038	3.04684	3.23321	3.14831	3.24334	3.74867	2.16272	2.29826	2.62423	2.49321	2.39174	2.64246	-0.116575	0.198027	-0.0705897	0.77	no	no
ENSG00000006016	CRLF1	11	6	3	1	0	3	0	0	1	2	0	1	0.272909	0.153854	0.0449811	0.0216788	0	0.0614294	0	0	0.0259266	0.0501362	0	0.0244087	-3.62062	2.09746	-1.29617	0.388148	no	no
ENSG00000006025	OSBPL7	425	527	801	803	919	670	418	1001	438	836	575	1128	4.7603	6.10082	5.42202	7.85905	7.84034	6.1937	7.85933	10.4428	5.12671	9.46123	10.3737	12.4301	0.616273	4.71	-0.286355	0.204649	no	no
ENSG00000006042	TMEM98	1321	1299	2096	1153	1078	1172	280	393	476	533	317	542	18.7469	19.0532	17.9763	14.2977	11.6525	13.7273	6.67035	5.19465	7.05916	7.64275	7.24613	7.56738	-0.509118	3.20333	-0.238852	0.207399	no	no
ENSG00000006047	YBX2	185	180	355	430	301	403	3	4	3	2	0	3	2.94063	2.95715	3.4102	5.97236	3.64425	5.28692	0.0800485	0.0592196	0.0498321	0.0321214	0	0.0469147	0.583819	1.8274	-0.376494	0.676119	no	no
ENSG00000006062	MAP3K14	253	148	269	151	125	184	120	197	125	193	97	200	3.28574	1.98658	2.11129	1.71356	1.23651	1.97224	2.61612	2.38296	1.69646	2.5326	2.02911	2.55542	-0.877102	2.59873	-0.413183	0.0499532	no	no
ENSG00000006118	TMEM132A	94	117	144	75	84	101	59	115	57	69	109	98	0.951256	1.22374	0.880675	0.663193	0.647475	0.843569	1.00227	1.08394	0.602787	0.705529	1.77671	0.975697	-0.485947	0.872945	0.26264	0.449093	no	no
ENSG00000006125	AP2B1	6453	6338	12181	7627	8674	8039	2738	6193	4988	5751	4267	5404	62.5757	63.5226	71.3856	64.6259	64.0674	64.3392	44.5699	55.9349	50.5464	56.3486	66.6479	51.5559	-0.0631281	0.178111	0.106079	0.495013	no	no
ENSG00000006194	ZNF263	288	240	506	286	381	345	62	141	77	103	51	122	2.50887	2.16087	2.66391	2.17701	2.52805	2.48048	0.906654	1.14404	0.700965	0.906608	0.71561	1.0456	-0.140677	0.349386	-0.230987	0.387378	no	no
ENSG00000006210	CX3CL1	181	205	238	193	126	169	185	414	214	189	186	273	2.2355	2.61687	1.77647	2.08287	1.18534	1.72271	3.83559	4.76249	2.76204	2.3586	3.70024	3.31725	-0.306292	0.514668	0.15026	0.53253	no	no
ENSG00000006282	SPATA20	458	538	943	594	723	698	286	573	352	481	291	522	6.31701	7.66938	7.86033	7.15882	7.59553	7.94568	6.62179	7.36102	5.0735	6.70327	6.46486	7.0833	0.0495295	0.124527	-0.194532	0.263164	no	no
ENSG00000006327	TNFRSF12A	418	516	732	391	520	555	648	694	1213	771	546	827	17.0846	21.7977	18.0811	13.9642	16.1885	18.722	44.4599	26.4196	51.8095	31.8405	35.9453	33.2548	-0.225751	0.768231	-0.00860994	0.972321	no	no
ENSG00000006432	MAP3K9	352	392	612	405	503	393	206	702	338	432	343	532	2.09197	2.40785	2.1981	2.10318	2.27695	1.92768	2.05515	3.88585	2.09917	2.59413	3.28342	3.11059	0.0249627	0.0571027	0.169164	0.422591	no	no
ENSG00000006451	RALA	3027	2615	4687	2828	4030	3636	731	2037	1736	1548	1294	1477	62.2578	55.5885	58.2586	50.8241	63.1336	61.7213	25.2384	39.022	37.3122	32.1698	42.8682	29.8869	-0.0846149	0.245472	0.373453	0.00838109	no	no
ENSG00000006453	BAIAP2L1	1490	1488	2269	1235	1887	1742	1347	2844	1971	2541	1461	2775	22.7506	23.4823	20.9375	16.4771	21.9458	21.9525	34.5253	40.4457	31.4494	39.2018	35.9316	41.6858	-0.187761	0.623935	-0.177567	0.213271	no	no
ENSG00000006459	KDM7A	1789	2256	3594	2611	4423	3513	269	1130	543	824	488	660	14.0425	18.3022	17.0488	17.9081	26.4438	22.7583	3.54445	8.2613	4.45402	6.53515	6.16982	5.09678	0.511161	2.30518	0.233236	0.288102	no	no
ENSG00000006468	ETV1	32	29	79	39	53	70	201	449	331	279	287	340	0.245575	0.230019	0.366391	0.261522	0.309802	0.443365	2.58937	3.20935	2.65449	2.16339	3.54761	2.56704	-0.114801	0.107881	0.278924	0.134606	no	no
ENSG00000006530	AGK	963	950	1565	1098	1568	1248	328	643	463	489	264	611	6.62685	6.75673	6.50847	6.60226	8.21866	7.08802	3.78895	4.12125	3.32952	3.40005	2.92621	4.13658	0.171184	0.560905	-0.201481	0.263765	no	no
ENSG00000006534	ALDH3B1	364	412	741	533	685	512	756	1555	1088	1330	729	1361	4.04627	4.73351	4.97801	5.17714	5.79987	4.69736	14.1072	16.0998	12.6387	14.9383	13.0527	14.8844	0.274909	1.02688	-0.151533	0.287033	no	no
ENSG00000006555	TTC22	439	420	815	605	605	525	315	864	559	731	416	669	5.28805	5.22892	5.93297	6.36788	5.55086	5.21939	6.3695	9.69353	7.03659	8.89701	8.07131	7.92823	0.0773073	0.215318	0.0171706	0.918583	no	no
ENSG00000006576	PHTF2	441	388	707	643	796	759	183	505	312	345	303	380	3.74639	3.40673	3.62976	4.77303	5.15064	5.32164	2.60969	3.9958	2.7698	2.96135	4.14607	3.17598	0.424694	2.43506	0.23161	0.213898	no	no
ENSG00000006606	CCL26	8	1	0	1	2	0	38	1	3	10	8	16	0.837679	0.108223	0	0.0914949	0.159511	0	6.67936	0.097527	0.328268	1.05799	1.34927	1.64826	-1.57164	0.575125	-2.58965	0.00157902	no	no
ENSG00000006607	FARP2	1428	1423	2590	1701	1794	1832	911	2728	1445	1983	1456	2074	7.31449	7.53343	8.01751	7.61324	6.99926	7.74482	7.83318	13.0148	7.7347	10.263	12.0126	10.4516	-0.0764451	0.258627	0.114275	0.512221	no	no
ENSG00000006611	USH1C	2966	2862	5476	3018	3581	3286	1104	2081	1726	1757	1197	1906	44.5209	44.4011	49.6752	39.5841	40.9422	40.7089	27.818	29.0939	27.074	26.6477	28.9405	28.1472	-0.23143	1.12153	-0.0364048	0.793012	no	no
ENSG00000006625	GGCT	544	384	647	449	476	450	367	424	648	547	275	497	25.122	18.3281	18.0569	18.118	16.7431	17.1513	28.4501	18.2372	31.2715	25.5234	20.4554	22.5803	-0.311718	1.01602	-0.19403	0.404283	no	no
ENSG00000006634	DBF4	698	549	875	918	1113	1143	323	494	585	597	361	557	11.1818	9.08996	8.47128	12.8502	13.5808	15.1124	8.68608	7.37092	9.79339	9.66335	9.31504	8.77874	0.424922	1.88542	-0.10635	0.559855	no	no
ENSG00000006652	IFRD1	220	222	375	247	453	332	139	259	193	267	118	241	2.04941	2.13742	2.11116	2.01054	3.21424	2.55255	2.17362	2.24721	1.87881	2.51312	1.77055	2.20873	0.328905	0.769051	-0.298157	0.132161	no	no
ENSG00000006695	COX10	855	807	1513	849	896	931	82	148	162	162	113	142	9.31578	9.0878	9.96267	8.08295	7.43593	8.37207	1.49979	1.50194	1.84454	1.78346	1.98313	1.52216	-0.320206	1.57068	0.070814	0.757302	no	no
ENSG00000006704	GTF2IRD1	1638	1914	3269	1551	2575	2202	367	796	404	591	359	701	18.5528	22.4063	22.3766	15.3503	22.2151	20.5846	6.97793	8.39744	4.78187	6.76363	6.54954	7.81149	-0.125171	0.328271	-0.215138	0.252219	no	no
ENSG00000006712	PAF1	531	465	884	489	602	561	759	1178	1251	1223	708	1193	13.7149	12.4132	13.7986	11.0361	11.8432	11.9589	32.9082	28.3388	33.7656	31.9169	29.4545	30.315	-0.270238	1.17558	-0.128244	0.41054	no	no
ENSG00000006715	VPS41	1587	1618	2721	1738	2555	2193	626	2081	1195	1482	1090	1504	15.0698	15.8796	15.615	14.4208	18.4797	17.1869	9.97855	18.4051	11.8581	14.2191	16.6715	14.0506	0.0975155	0.287466	0.213845	0.204582	no	no
ENSG00000006740	ARHGAP44	29	24	27	82	31	38	36	55	72	82	38	104	0.228998	0.195874	0.128849	0.565792	0.186453	0.247655	0.4772	0.404514	0.594136	0.65425	0.483323	0.807954	1.06855	1.27817	-0.46067	0.13519	no	no
ENSG00000006744	ELAC2	1655	1559	2821	1760	1952	1792	418	815	607	587	480	735	17.3988	16.9394	17.9229	16.1675	15.6306	15.5485	7.37668	7.98024	6.66851	6.23526	8.12797	7.60199	-0.15783	0.685865	0.0198678	0.903382	no	no
ENSG00000006747	SCIN	839	483	1093	841	845	792	839	3991	1753	2600	1664	2376	5.3122	3.16076	4.18231	4.65284	4.07515	4.13873	8.9174	23.536	11.5988	16.6334	16.9702	14.8006	-0.12722	0.350443	0.28838	0.200368	no	no
ENSG00000006756	ARSD	1043	1149	1779	1117	1138	1173	951	1993	1367	1612	878	1709	10.9275	12.4419	11.264	10.2258	9.08136	10.1429	16.7255	19.4482	14.9666	17.0646	14.8166	17.6155	-0.208208	0.840701	-0.142516	0.330574	no	no
ENSG00000006757	PNPLA4	324	282	489	305	322	276	95	228	180	181	120	149	6.99208	6.28988	6.37755	5.75136	5.29287	4.91587	3.44151	4.58283	4.05932	3.94671	4.17122	3.16349	-0.280085	0.903851	0.205363	0.324649	no	no
ENSG00000006788	MYH13	1	0	0	0	0	0	0	0	0	0	0	2	0.0120279	0	0	0	0	0	0	0	0	0	0	0.0236669	-2.36038	0.585551	-2.63739	0.122928	no	no
ENSG00000006831	ADIPOR2	2126	2009	3382	1952	2303	2465	1200	2441	2246	2236	1463	1976	26.8388	26.2127	25.8022	21.5322	22.1446	25.683	25.4299	28.7015	29.6298	28.5212	29.7484	24.5418	-0.274651	1.62897	0.0904505	0.530014	no	no
ENSG00000006837	CDKL3	24	22	42	33	31	35	4	17	7	7	3	9	0.561024	0.531527	0.593339	0.674052	0.551958	0.675255	0.156962	0.370132	0.170997	0.165335	0.112957	0.206982	0.0748439	0.0621789	0.27248	0.646316	no	no
ENSG00000007001	UPP2	6	4	10	11	4	8	2	3	7	4	0	4	0.149363	0.102916	0.150444	0.239273	0.0758448	0.164366	0.0835767	0.0695585	0.1821	0.100611	0	0.097965	0.0378292	0.0176722	-0.121138	0.889528	no	no
ENSG00000007047	MARK4	142	156	261	144	174	169	125	281	124	209	128	210	1.57043	1.78314	1.74443	1.39156	1.46573	1.54257	2.32062	2.8945	1.43308	2.33546	2.28013	2.28491	-0.220857	0.415552	-0.160202	0.500532	no	no
ENSG00000007062	PROM1	2262	3188	5496	3417	3771	4631	4154	10269	7713	6194	6147	8258	22.3291	32.5259	32.7876	29.4736	28.3537	37.7297	68.835	94.4157	79.5649	61.7797	97.7377	80.1997	0.0645959	0.157092	0.284312	0.0774248	no	no
ENSG00000007080	CCDC124	463	358	811	412	463	496	198	266	258	274	157	357	20.5189	16.3979	21.7209	15.9544	15.6289	18.142	14.73	10.9797	11.9485	12.2693	11.2071	15.5654	-0.425999	2.21259	-0.391123	0.0453735	no	no
ENSG00000007168	PAFAH1B1	2774	2548	4179	3185	3888	3748	662	1706	1274	1212	1040	1250	14.828	14.077	13.5	14.8763	15.8299	16.5351	5.94018	8.49364	7.1165	6.546	8.95429	6.57365	0.110911	0.391222	0.284803	0.041752	no	no
ENSG00000007174	DNAH9	8	3	11	4	17	14	0	2	0	0	1	0	0.0347611	0.0134728	0.0288855	0.015187	0.0562635	0.0502067	0	0.00809415	0	0	0.00699881	0	0.201174	0.107192	3.11828	0.0744844	no	no
ENSG00000007202	KIAA0100	2553	2474	4285	2405	2746	2740	755	2356	1310	1669	1353	1710	20.3563	20.3882	20.6482	16.756	16.6771	18.0313	10.1055	17.4969	10.9154	13.4462	17.3766	13.4141	-0.300355	1.80452	0.224731	0.19057	no	no
ENSG00000007216	SLC13A2	25	10	10	22	4	17	8	5	12	9	6	5	0.570451	0.235836	0.137899	0.438642	0.0695204	0.320153	0.306431	0.106264	0.286141	0.207499	0.220521	0.112245	-0.479454	0.252006	-0.0598922	0.924842	no	no
ENSG00000007237	GAS7	42	77	176	28	54	80	0	1	3	0	0	0	0.304358	0.57671	0.770781	0.177297	0.298059	0.47847	0	0.00674951	0.0227183	0	0	0	-1.18098	1.87894	3.47337	0.0446283	no	no
ENSG00000007255	TRAPPC6A	240	272	432	217	246	230	81	179	121	145	51	124	18.9353	22.18	20.5982	14.96	14.7833	14.9768	10.7278	13.1538	9.97622	11.5591	6.48114	9.62503	-0.417535	1.39814	-0.17011	0.531008	no	no
ENSG00000007264	MATK	1	0	1	2	0	0	0	0	3	0	0	0	0.017789	0	0.0107507	0.0310879	0	0	0	0	0.0557691	0	0	0	0.0951885	0.0225678	3.13651	0.0728909	no	no
ENSG00000007306	CEACAM7	334	259	614	475	377	426	41	93	49	87	20	47	9.26728	7.42741	10.2957	11.5162	7.96748	9.7554	1.90965	2.4034	1.42076	2.43905	0.893832	1.28299	-0.018272	0.0345487	-0.314906	0.405098	no	no
ENSG00000007314	SCN4A	2	2	2	1	3	3	1	2	0	0	0	0	0.0178603	0.0184595	0.0107937	0.00780309	0.0204058	0.022111	0.0149907	0.0166351	0	0	0	0	0.0657846	0.0208473	0.505342	0.733703	no	no
ENSG00000007341	ST7L	294	258	517	419	350	395	76	179	129	133	81	184	2.66917	2.42092	2.83663	3.32393	2.42031	2.95976	1.15826	1.51363	1.22388	1.22005	1.1845	1.64349	0.0498319	0.10089	-0.110887	0.632587	no	no
ENSG00000007372	PAX6	13	0	9	12	4	16	86	170	65	105	87	150	0.0463658	0	0.019399	0.0373977	0.0108665	0.0470982	0.514893	0.56473	0.242263	0.37839	0.499797	0.526338	-0.429047	0.240242	-0.215226	0.471476	no	no
ENSG00000007376	RPUSD1	256	260	480	280	275	278	39	61	65	76	33	66	6.8055	7.14373	7.7116	6.5041	5.56835	6.0995	1.7404	1.51038	1.80573	2.04141	1.41304	1.72617	-0.276408	0.796905	-0.283516	0.330757	no	no
ENSG00000007384	RHBDF1	383	602	936	607	806	723	369	902	449	629	356	768	5.73729	9.32044	8.47358	7.94521	9.19638	8.93873	9.27893	12.585	7.02868	9.52038	8.5897	11.3185	0.262801	0.808509	-0.180026	0.352266	no	no
ENSG00000007392	LUC7L	1588	1750	2458	2008	2322	1965	534	687	673	876	395	903	18.9272	21.5579	17.7052	20.9126	21.0801	19.3298	10.6842	7.62658	8.38244	10.5496	7.58321	10.5887	0.191621	0.859468	-0.504909	0.00140613	no	no
ENSG00000007402	CACNA2D2	31	18	30	21	19	16	15	80	13	35	25	37	0.350637	0.210426	0.205069	0.207551	0.16369	0.149364	0.284807	0.842797	0.153659	0.399999	0.455466	0.411734	-0.566611	0.566272	0.302767	0.524386	no	no
ENSG00000007516	BAIAP3	36	62	117	76	68	84	8	40	20	25	6	20	0.433786	0.772141	0.852005	0.800194	0.624102	0.835376	0.161818	0.448921	0.251839	0.304375	0.116451	0.237095	0.121099	0.117192	0.16388	0.72686	no	no
ENSG00000007520	TSR3	238	213	409	186	274	242	77	108	121	121	67	98	14.4789	13.3927	15.0371	9.88734	12.6964	12.1507	7.86343	6.11954	7.69241	7.4377	6.56527	5.86547	-0.387817	1.09466	-0.120268	0.645462	no	no
ENSG00000007541	PIGQ	238	266	418	298	286	323	58	120	95	87	70	108	2.23007	2.57605	2.36702	2.43987	2.04118	2.49789	0.912291	1.04727	0.930218	0.823677	1.05648	0.995599	-0.0464027	0.0897459	0.0739349	0.764336	no	no
ENSG00000007545	CRAMP1	450	513	745	482	577	518	118	241	157	209	112	196	3.85353	4.54042	3.85555	3.60664	3.76354	3.66105	1.69626	1.92221	1.40497	1.80838	1.54484	1.65128	-0.0693488	0.187737	-0.158209	0.441593	no	no
ENSG00000007866	TEAD3	637	624	1323	850	937	873	236	512	269	376	222	340	15.3789	15.5705	19.3032	17.9314	17.2305	17.3952	9.56448	11.5131	6.78668	9.17211	8.63294	8.07577	0.0116265	0.0267005	-0.0794744	0.696309	no	no
ENSG00000007923	DNAJC11	1190	1071	2073	1449	1439	1421	233	739	267	474	378	658	7.1907	6.68876	7.5702	7.65071	6.62307	7.08677	2.36344	4.15917	1.68599	2.894	3.67905	3.91174	-0.0561046	0.162095	-0.0369645	0.88759	no	no
ENSG00000007933	FMO3	0	1	0	0	0	0	2	1	7	2	0	0	0	0.0221229	0	0	0	0	0.0718629	0.0199365	0.156577	0.043255	0	0	0	0	0.699445	0.57645	no	no
ENSG00000007944	MYLIP	584	660	962	512	701	722	74	178	122	163	62	118	13.9938	16.3455	13.9309	10.7201	12.7942	14.2787	2.97658	3.97264	3.05493	3.94644	2.39295	2.78178	-0.250579	0.987538	-0.110164	0.67029	no	no
ENSG00000007952	NOX1	4867	3246	5308	4328	3380	4180	317	279	407	365	120	344	140.883	97.1129	92.8562	109.469	74.5225	99.8625	15.4035	7.52209	12.3115	10.6754	5.59497	9.79658	-0.357803	1.04519	-0.560246	0.0552934	no	no
ENSG00000007968	E2F2	176	124	385	183	199	190	65	135	86	120	92	174	2.37194	1.72721	3.13571	2.15502	2.04276	2.11337	1.47051	1.69458	1.21118	1.63406	1.9971	2.30706	-0.403083	1.05839	-0.23676	0.364784	no	no
ENSG00000008018	PSMB1	2777	2528	5008	2823	3516	3036	1206	2152	2267	2101	1321	2086	92.1216	86.6752	100.4	81.8287	88.84	83.1222	67.1578	66.4914	78.5881	70.4219	70.5844	68.08	-0.178596	0.756675	-0.00361173	0.980878	no	no
ENSG00000008056	SYN1	24	16	22	16	26	16	9	16	10	9	6	5	0.473256	0.32609	0.262175	0.275686	0.39051	0.260396	0.297914	0.293861	0.206065	0.179318	0.190571	0.0970006	-0.109743	0.0758132	0.275287	0.622742	no	no
ENSG00000008083	JARID2	806	683	1187	654	640	768	107	236	181	214	156	199	9.502	8.3221	8.45696	6.73701	5.7469	7.47259	2.11752	2.59137	2.22986	2.54912	2.96227	2.30809	-0.531412	3.13226	0.0723696	0.719028	no	no
ENSG00000008086	CDKL5	43	82	132	109	97	110	393	1325	770	955	702	893	0.166104	0.327384	0.308155	0.367914	0.285402	0.350698	2.5484	4.76721	3.10829	3.72744	4.36786	3.39377	0.436809	0.61683	0.257811	0.135799	no	no
ENSG00000008118	CAMK1G	2	3	1	4	0	2	2	20	7	7	10	8	0.0442374	0.0685824	0.0133673	0.0773088	0	0.0365106	0.0742597	0.412028	0.1618	0.156442	0.35627	0.174088	0.442027	0.128198	1.03713	0.0707201	no	no
ENSG00000008128	CDK11A	3	1	5	6	8	5	2	3	0	3	1	4	0.0434283	0.0149618	0.0437427	0.0758949	0.0882096	0.0597381	0.0486011	0.0404493	0	0.0438803	0.023317	0.056968	0.892502	0.583732	-1.20832	0.196217	no	no
ENSG00000008130	NADK	1157	1103	1959	1180	1400	1349	759	1531	1178	1447	865	1551	15.2905	15.0659	15.6461	13.6263	14.0926	14.714	16.8381	18.8452	16.2687	19.322	18.413	20.166	-0.163771	0.626783	-0.151618	0.269942	no	no
ENSG00000008196	TFAP2B	0	0	0	0	0	1	1	0	0	2	0	1	0	0	0	0	0	0.00987062	0.0200761	0	0	0.024168	0	0.0117661	0	0	-3.60422	0.0344941	no	no
ENSG00000008197	TFAP2D	0	0	0	1	0	0	0	0	1	0	0	3	0	0	0	0.029197	0	0	0	0	0.0349179	0	0	0.0986209	2.38173	0.615266	-1.28469	0.391912	no	no
ENSG00000008226	DLEC1	3	4	21	10	4	10	11	25	11	12	7	31	0.0264851	0.0364983	0.112043	0.0771419	0.0268977	0.0728636	0.163019	0.205569	0.101483	0.107043	0.0995404	0.269254	-0.498213	0.274003	-0.460254	0.345111	no	no
ENSG00000008256	CYTH3	176	158	322	120	128	152	237	546	298	385	230	392	2.23064	2.06969	2.46636	1.32894	1.23566	1.58997	5.0423	6.44535	3.94686	4.9303	4.69531	4.88789	-0.880883	3.31543	-0.0615282	0.750118	no	no
ENSG00000008277	ADAM22	348	365	427	641	619	587	34	69	53	76	28	81	1.87421	2.03172	1.38979	3.01651	2.53923	2.60919	0.307384	0.346118	0.298286	0.413569	0.242894	0.429183	0.765566	4.35	-0.440859	0.131545	no	no
ENSG00000008282	SYPL1	4551	4532	7930	3851	5282	5234	1381	3215	3355	3107	2260	2414	115.161	118.528	121.271	85.1495	101.806	109.311	58.662	75.7736	88.7179	79.4395	92.1145	60.0974	-0.342582	1.72597	0.301681	0.066924	no	no
ENSG00000008283	CYB561	1563	1517	2767	1423	1472	1527	1036	1812	1888	1694	1033	1791	21.7247	21.7928	23.2428	17.2826	15.5839	17.5172	24.1723	23.458	27.4231	23.7905	23.1268	24.4912	-0.45948	3.44486	-0.0413187	0.785595	no	no
ENSG00000008294	SPAG9	2056	2020	3239	2791	3913	3166	515	1589	1032	1132	868	1032	12.6637	12.8594	12.0568	15.0213	18.3579	16.0946	5.32488	9.11591	6.6426	7.045	8.61149	6.25371	0.429452	2.57463	0.306162	0.0439601	no	no
ENSG00000008300	CELSR3	508	515	829	648	629	612	222	415	259	317	177	340	2.69996	2.829	2.66276	3.00938	2.54635	2.68457	1.98066	2.05437	1.43851	1.70235	1.51526	1.77783	0.0434616	0.1133	-0.203696	0.299284	no	no
ENSG00000008311	AASS	373	400	541	887	940	1248	301	509	359	386	244	518	2.53855	2.81364	2.22514	5.27484	4.87279	7.01004	3.4388	3.2265	2.55323	2.65436	2.67477	3.46837	1.08849	12.3	-0.257124	0.168965	no	no
ENSG00000008323	PLEKHG6	453	436	823	468	494	567	241	680	356	457	314	509	7.72609	7.68564	8.48291	6.97455	6.41745	7.98131	6.89989	10.8021	6.34499	7.87542	8.62604	8.5408	-0.283759	1.17575	0.0589106	0.756965	no	no
ENSG00000008324	SS18L2	304	248	405	250	251	216	260	383	539	444	212	381	7.17696	6.05133	5.77837	5.15722	4.51351	4.20872	10.304	8.42176	13.2977	10.5912	8.06163	8.84935	-0.425272	1.36596	-0.0592198	0.796226	no	no
ENSG00000008382	MPND	42	42	51	35	40	45	7	18	15	21	16	19	1.50886	1.55949	1.10727	1.0987	1.09455	1.33427	0.422146	0.602297	0.563134	0.762283	0.925851	0.671543	-0.245523	0.252578	0.0329744	0.939386	no	no
ENSG00000008394	MGST1	4378	4354	8405	5866	5990	5729	1349	2773	3164	3139	1976	2748	43.3099	44.5176	50.2496	50.7064	45.1349	46.7757	22.402	25.5505	32.709	31.3761	31.4861	26.7453	0.0283946	0.0746374	0.0902483	0.590583	no	no
ENSG00000008405	CRY1	342	322	561	405	481	435	233	570	489	459	356	528	5.26453	5.12296	5.21891	5.4475	5.63965	5.52653	6.02079	8.17233	7.86614	7.13908	8.8268	7.99625	0.0765201	0.197404	0.155146	0.356687	no	no
ENSG00000008438	PGLYRP1	2	5	7	7	2	1	2	6	0	0	0	5	0.207941	0.537294	0.439836	0.635941	0.158385	0.0858103	0.349063	0.58103	0	0	0	0.511445	0.187696	0.0747355	-0.520692	0.690142	no	no
ENSG00000008441	NFIX	1511	1814	3161	1964	2112	2029	232	473	317	438	317	552	17.1487	21.2782	21.6807	19.4768	18.2572	19.0054	4.41995	4.99994	3.75963	5.02269	5.79489	6.16346	-0.0480074	0.135816	-0.186938	0.327131	no	no
ENSG00000008513	ST3GAL1	176	153	184	89	64	149	1137	2512	2111	1884	1617	1984	1.46357	1.315	0.924704	0.646697	0.405374	1.02263	15.8718	19.4562	18.3446	15.8299	21.6587	16.2316	-1.19037	3.111	0.230827	0.102378	no	no
ENSG00000008516	MMP25	7	1	7	5	2	4	1	2	0	3	0	6	0.108594	0.0160339	0.0656279	0.0677775	0.0236326	0.0512149	0.0260418	0.0288984	0	0.0470245	0	0.0915751	-0.90565	0.531334	-2.20587	0.0433505	no	no
ENSG00000008517	IL32	932	1335	1891	1000	1255	1325	692	857	1305	852	631	1087	21.3791	31.6509	26.2149	20.0439	21.9276	25.0853	26.6467	18.3101	31.2826	19.7473	23.3143	24.5314	-0.186783	0.65219	-0.0283108	0.896807	no	no
ENSG00000008710	PKD1	295	391	701	541	453	423	86	287	61	188	87	203	1.17164	1.60503	1.68258	1.8775	1.3704	1.38658	0.573371	1.06168	0.253176	0.754445	0.556561	0.793212	0.1724	0.398681	-0.277501	0.434381	no	no
ENSG00000008735	MAPK8IP2	8	14	23	14	23	21	2	2	2	4	1	3	0.101655	0.183865	0.176624	0.155445	0.222608	0.220236	0.0426612	0.0236705	0.0265576	0.0513565	0.0204673	0.0375042	0.405614	0.326902	-0.892799	0.289463	no	no
ENSG00000008838	MED24	1175	1250	2384	1412	1428	1537	380	793	456	618	432	731	12.4236	13.66	15.2335	13.0453	11.5004	13.4126	6.7446	7.80943	5.03841	6.60227	7.3572	7.60406	-0.180132	0.693361	-0.139695	0.426123	no	no
ENSG00000008853	RHOBTB2	120	171	301	203	249	152	49	103	53	51	46	66	1.1924	1.75618	1.80756	1.76257	1.88458	1.24657	0.817338	0.953272	0.550348	0.512045	0.736241	0.645216	0.268548	0.526945	0.108695	0.732262	no	no
ENSG00000008869	HEATR5B	1004	1044	1717	1476	1689	1434	413	1076	635	752	484	782	8.97129	9.6417	9.27203	11.5244	11.4954	10.5755	6.19491	8.95511	5.92945	6.78946	6.96605	6.8746	0.329584	1.80252	0.0550059	0.738138	no	no
ENSG00000008952	SEC62	2196	2150	2776	3760	3943	3765	2226	4269	4110	3894	2426	3482	20.3897	20.6324	15.5769	30.5054	27.8856	28.8519	34.6951	36.9184	39.8787	36.5318	36.2819	31.8073	0.691782	5.13	0.0587164	0.701387	no	no
ENSG00000008988	RPS20	16776	13743	22258	12657	15690	12556	2273	4122	4811	4335	2151	4135	182.542	154.557	146.368	120.341	130.039	112.76	41.5182	41.7754	54.7054	47.6607	37.6995	44.266	-0.400592	1.62006	-0.0574402	0.748051	no	no
ENSG00000009307	CSDE1	9875	10158	16389	13790	15519	13625	3727	9507	7610	7474	5634	7144	73.948	78.6194	74.1695	90.2325	88.5171	84.2084	46.8503	66.3087	59.5516	56.5508	67.9558	52.632	0.265004	1.07177	0.235991	0.112322	no	no
ENSG00000009335	UBE3C	2994	3005	5091	2615	3608	3602	572	1475	1118	1095	946	1192	23.9166	24.8098	24.5773	18.2528	21.9527	23.7477	7.67021	10.9743	9.33274	8.83807	12.1719	9.36792	-0.274234	1.28742	0.247185	0.0862306	no	no
ENSG00000009413	REV3L	321	329	481	1212	1367	1093	75	319	182	245	137	271	1.90174	2.01453	1.72217	6.2742	6.16863	5.34437	0.745885	1.76025	1.12678	1.46659	1.30734	1.57956	1.77725	29.4	0.0657007	0.793756	no	no
ENSG00000009724	MASP2	107	98	174	166	158	152	36	164	35	60	37	94	1.54046	1.45823	1.51391	2.08826	1.7326	1.80609	0.870029	2.19912	0.526568	0.872799	0.858003	1.33142	0.315229	0.588649	0.128456	0.760843	no	no
ENSG00000009765	IYD	2551	2222	3108	2836	3708	2935	250	923	496	670	378	568	18.1222	16.3146	13.3433	17.6041	20.0638	17.2083	2.98128	6.10715	3.68214	4.80917	4.32525	3.96979	0.253982	0.908111	0.182441	0.362292	no	no
ENSG00000009780	FAM76A	272	331	552	357	352	367	196	359	375	289	201	331	4.94864	6.22411	6.06931	5.67537	4.87791	5.51078	5.986	6.08344	7.12964	5.31265	5.89024	5.92467	-0.0742294	0.16345	0.0807042	0.674393	no	no
ENSG00000009790	TRAF3IP3	4	4	7	5	9	8	4	8	7	3	6	8	0.0379928	0.0392675	0.0401812	0.0414974	0.0651115	0.0627135	0.0637771	0.0707732	0.0694798	0.0287911	0.0917936	0.0747568	0.443385	0.250861	0.388874	0.534096	no	no
ENSG00000009830	POMT2	200	224	384	230	251	260	272	516	278	388	298	494	1.11507	1.29077	1.29385	1.12049	1.0659	1.19639	2.54568	2.67952	1.6197	2.18574	2.67613	2.70967	-0.149181	0.314515	-0.18454	0.364383	no	no
ENSG00000009844	VTA1	1324	1326	2291	1658	1914	1710	775	1480	1693	1442	981	1219	13.4281	13.8996	14.0422	14.6933	14.7857	14.3137	13.1945	13.9806	17.9433	14.777	16.0256	12.1632	0.095976	0.350405	0.185769	0.258512	no	no
ENSG00000009950	MLXIPL	539	507	1243	771	1175	1153	70	49	92	56	6	61	8.24016	8.011	11.4842	10.2994	13.6823	14.5481	1.79642	0.697718	1.46979	0.865029	0.147747	0.917478	0.278113	0.821732	-0.666485	0.232639	no	no
ENSG00000009954	BAZ1B	3046	2547	4928	3235	4515	4145	893	2059	1475	1706	1240	1777	31.7591	27.4473	31.0522	29.4728	35.8567	35.6691	15.6298	19.9955	16.0713	17.9727	20.8248	18.2283	0.0527605	0.146966	0.0532652	0.706484	no	no
ENSG00000010017	RANBP9	746	728	1193	904	1171	905	305	749	582	571	534	594	15.178	15.3087	14.6689	16.0713	18.147	15.1968	10.4169	14.1936	12.3742	11.7383	17.4999	11.89	0.193553	0.700157	0.288584	0.0831129	no	no
ENSG00000010030	ETV7	308	269	543	213	298	341	78	104	124	118	50	115	9.55021	8.62078	10.1753	5.771	7.03805	8.72662	4.05995	3.00354	4.01794	3.69692	2.49719	3.50816	-0.625529	2.84534	-0.297978	0.274038	no	no
ENSG00000010072	SPRTN	200	231	375	353	398	314	217	408	429	411	266	398	2.49275	2.97573	2.82465	3.84444	3.77839	3.23005	4.54018	4.73639	5.58761	5.17592	5.34012	4.88036	0.510269	2.17665	0.0290301	0.869532	no	no
ENSG00000010165	METTL13	683	714	1232	732	832	738	302	649	613	628	392	613	13.1236	14.1795	14.3062	12.29	12.1767	11.7035	9.74096	11.6148	12.3087	12.1923	12.1321	11.5881	-0.17151	0.613498	0.0315819	0.844382	no	no
ENSG00000010219	DYRK4	162	167	288	217	204	190	112	190	188	162	97	201	1.69149	1.8022	1.81731	1.97981	1.6224	1.63733	1.96307	1.84776	2.05131	1.70909	1.63134	2.06476	0.027737	0.0426901	-0.118416	0.589344	no	no
ENSG00000010244	ZNF207	3478	3439	5773	5287	6114	5637	2388	7063	4345	4772	3487	5087	16.1853	16.5408	16.2359	21.4986	21.6716	21.6506	18.6548	30.6139	21.1301	22.4382	26.1375	23.2902	0.407258	2.68197	0.193327	0.216703	no	no
ENSG00000010256	UQCRC1	1890	1616	2976	1931	2048	1759	762	1439	1493	1502	935	1411	43.4222	38.3728	41.3206	38.7652	35.8389	33.3539	29.3879	30.7928	35.8451	34.8671	34.6005	31.8931	-0.19037	0.920969	0.00276256	0.985191	no	no
ENSG00000010270	STARD3NL	628	662	1221	571	768	662	297	565	580	505	352	519	10.691	11.6479	12.5619	8.49381	9.95847	9.30133	8.48746	8.95866	10.3182	8.6865	9.65206	8.69248	-0.338302	1.43557	0.0888306	0.599963	no	no
ENSG00000010278	CD9	8029	7523	11954	7695	7414	7873	2966	5092	6821	4857	3338	4762	101.394	98.1911	91.2317	84.9115	71.3141	82.0576	62.8758	59.8928	90.0153	61.9745	67.8977	59.164	-0.310609	1.36306	0.175573	0.354024	no	no
ENSG00000010282	HHATL	0	0	0	0	1	0	0	1	0	1	0	0	0	0	0	0	0.0194142	0	0	0.0237401	0	0.0257538	0	0	2.35443	0.609561	-0.094467	0.957516	no	no
ENSG00000010292	NCAPD2	2265	1974	4829	2734	2751	2778	719	1493	1102	1707	1195	1734	25.7696	23.2123	33.2032	27.1798	23.8398	26.0856	13.7319	15.8211	13.1021	19.6231	21.8991	19.4092	-0.215598	0.859984	-0.133314	0.464878	no	no
ENSG00000010295	IFFO1	8	2	9	4	3	3	8	8	5	10	1	5	0.119088	0.0307708	0.080966	0.052029	0.0340151	0.0368576	0.199908	0.110919	0.0777797	0.150409	0.0239771	0.0732261	-1.1776	0.844983	-0.919386	0.174543	no	no
ENSG00000010310	GIPR	19	41	68	41	63	98	218	806	203	489	214	396	0.275914	0.61537	0.596778	0.520252	0.696843	1.17456	5.31424	10.9017	3.08061	7.17506	5.00558	5.65764	0.451366	0.490329	-0.0326945	0.917552	no	no
ENSG00000010318	PHF7	73	87	178	123	113	126	41	107	38	68	54	95	1.59739	1.96761	2.35391	2.3518	1.88339	2.27555	1.50603	2.18076	0.868941	1.50346	1.90327	2.04517	0.082129	0.0973475	-0.127076	0.704229	no	no
ENSG00000010319	SEMA3G	10	7	11	9	8	11	7	5	3	5	2	0	0.145851	0.105521	0.0969585	0.114699	0.0888738	0.132413	0.171384	0.067923	0.0457247	0.0736844	0.0469851	0	-0.229546	0.137893	-0.585172	0.548064	no	no
ENSG00000010322	NISCH	485	581	1004	657	768	693	622	1297	689	1115	579	1202	3.93968	4.87783	4.92874	4.6633	4.75176	4.64603	8.48151	9.81288	5.84868	9.15145	7.57561	9.606	0.0776193	0.215312	-0.315134	0.0619863	no	no
ENSG00000010361	FUZ	9	19	39	17	17	23	40	55	57	64	18	65	0.224348	0.489514	0.587527	0.370286	0.322777	0.473192	1.6738	1.27697	1.48482	1.61196	0.722723	1.59409	-0.276575	0.201153	-0.525546	0.113228	no	no
ENSG00000010379	SLC6A13	3	1	1	4	0	1	1	1	2	1	1	0	0.0520465	0.0179309	0.0104846	0.0606372	0	0.0143186	0.0291228	0.0161587	0.0362593	0.0175294	0.0279441	0	0.00886643	0.0030202	0.782052	0.51485	no	no
ENSG00000010404	IDS	29	43	77	50	58	49	34	161	50	47	57	77	0.229688	0.351998	0.368565	0.346034	0.349899	0.320307	0.452046	1.18769	0.413837	0.376127	0.727169	0.599999	0.195217	0.199016	0.612509	0.0898639	no	no
ENSG00000010438	PRSS3	248	238	415	245	330	270	172	311	363	311	164	333	12.8109	12.7068	12.9557	11.0587	12.9842	11.5112	14.9149	14.9632	19.5954	16.2325	13.6456	16.9236	-0.102558	0.217237	-0.0591869	0.773477	no	no
ENSG00000010539	ZNF200	327	285	395	305	256	344	173	258	266	211	105	256	3.2103	2.89184	2.34357	2.61641	1.91431	2.78731	2.85107	2.35915	2.72897	2.09303	1.66038	2.47262	-0.299651	0.72211	-0.199259	0.408623	no	no
ENSG00000010610	CD4	0	0	1	0	0	1	3	16	9	7	1	10	0	0	0.00976219	0	0	0.0133319	0.0813484	0.240725	0.151924	0.11425	0.0260186	0.158922	-2.23156	0.559926	0.215131	0.73899	no	no
ENSG00000010626	LRRC23	59	74	119	77	70	86	58	86	81	85	58	82	1.42302	1.84468	1.73456	1.62277	1.28597	1.71193	2.34828	1.93194	2.04156	2.07144	2.25324	1.94577	-0.133308	0.151962	-0.105907	0.693184	no	no
ENSG00000010671	BTK	0	2	0	1	1	1	2	1	0	5	0	1	0	0.0194655	0	0.00822833	0.0071726	0.007772	0.0316153	0.00877082	0	0.0475739	0	0.0092645	3.22148	0.958773	-2.73593	0.0303331	no	no
ENSG00000010704	HFE	281	320	481	265	288	298	112	312	152	237	135	291	3.64488	4.29002	3.77056	3.00353	2.8454	3.19024	2.4387	3.76937	2.06035	3.10614	2.82053	3.71355	-0.349074	1.20643	-0.182961	0.430512	no	no
ENSG00000010803	SCMH1	497	484	865	568	599	652	208	356	260	337	219	418	7.94974	8.00154	8.36173	7.93878	7.29789	8.60743	5.585	5.30376	4.346	5.44656	5.64236	6.57797	-0.105932	0.333864	-0.287202	0.112861	no	no
ENSG00000010810	FYN	77	102	301	72	212	163	188	362	369	409	226	455	0.764816	1.04712	1.80683	0.624896	1.60389	1.33624	3.13464	3.34898	3.83012	4.10474	3.61572	4.44628	-0.203832	0.186292	-0.186264	0.314913	no	no
ENSG00000010818	HIVEP2	453	421	620	564	722	723	249	604	342	400	280	453	2.95829	2.84155	2.44691	3.21833	3.59131	3.89682	2.72964	3.67381	2.33393	2.63936	2.94524	2.91045	0.332976	1.35545	0.028495	0.877795	no	no
ENSG00000010932	FMO1	1	5	4	5	10	7	3	4	2	2	8	5	0.0204362	0.105609	0.0494018	0.089285	0.155659	0.118067	0.102916	0.0761372	0.0427119	0.0412976	0.263335	0.100528	1.67036	1.2059	0.469593	0.577342	no	no
ENSG00000011007	ELOA	1010	909	1487	1032	1108	1073	539	1012	1017	1064	580	975	13.9019	12.9315	12.3693	12.412	11.6162	12.1894	12.4539	12.9739	14.6282	14.7975	12.8588	13.2031	-0.13441	0.446549	-0.0704844	0.648406	no	no
ENSG00000011009	LYPLA2	1103	1013	1900	1056	1178	1219	423	817	845	802	495	761	40.1747	38.1345	41.8229	33.6085	32.681	36.6446	25.8631	27.7164	32.1627	29.5153	29.0404	27.2697	-0.313005	1.62879	0.0342993	0.829931	no	no
ENSG00000011021	CLCN6	319	352	508	469	508	486	258	703	366	502	378	763	2.87311	3.2767	2.76509	3.69099	3.48497	3.61266	3.90072	5.89731	3.44478	4.56837	5.4837	6.76091	0.343049	1.49021	-0.12343	0.572328	no	no
ENSG00000011028	MRC2	4	5	7	3	7	2	7	20	15	36	15	38	0.0446737	0.0577157	0.0472469	0.0292767	0.0595475	0.0184353	0.131236	0.208046	0.175066	0.406247	0.269838	0.417537	-0.0350026	0.014994	-0.673749	0.121004	no	no
ENSG00000011083	SLC6A7	125	127	213	213	326	220	3	10	3	7	3	13	2.15136	2.25912	2.21547	3.20326	4.27361	3.12504	0.086674	0.160303	0.0539566	0.12173	0.0831659	0.220123	0.773689	2.71356	-0.600147	0.353133	no	no
ENSG00000011105	TSPAN9	84	63	109	39	59	66	38	54	41	59	44	50	0.895486	0.694148	0.702246	0.36329	0.479077	0.580701	0.680028	0.53618	0.456754	0.635517	0.755531	0.524407	-0.915521	1.82528	-0.165796	0.602751	no	no
ENSG00000011114	BTBD7	738	761	1227	985	1072	875	340	730	553	561	387	576	4.79352	5.10875	4.81644	5.59041	5.30355	4.69068	3.70716	4.4163	3.75355	3.68177	4.04883	3.68078	0.174662	0.65238	0.0637305	0.685459	no	no
ENSG00000011132	APBA3	110	97	167	108	140	128	51	83	56	80	42	95	1.44696	1.31877	1.32759	1.24136	1.40271	1.38965	1.12616	1.01691	0.769791	1.06329	0.889887	1.22944	-0.0701607	0.0908128	-0.428503	0.112269	no	no
ENSG00000011143	MKS1	595	546	991	634	727	670	85	172	142	130	104	174	3.88113	3.681	3.9066	3.6136	3.61202	3.607	0.930731	1.04498	0.967942	0.856802	1.09268	1.11663	-0.113467	0.376478	0.0174853	0.936797	no	no
ENSG00000011198	ABHD5	197	150	251	183	263	231	196	455	503	385	265	413	1.92351	1.51374	1.48111	1.56131	1.95596	1.86153	3.21254	4.13788	5.13236	3.79827	4.16769	3.96733	0.0503419	0.0752317	0.223918	0.225917	no	no
ENSG00000011243	AKAP8L	248	281	509	364	555	407	188	395	173	254	123	337	2.12868	2.49285	2.64034	2.73004	3.62848	2.88325	2.70882	3.15786	1.55176	2.20286	1.70053	2.84582	0.409399	1.42096	-0.359984	0.149853	no	no
ENSG00000011258	MBTD1	1434	1453	2348	2018	2197	2092	252	572	403	519	258	486	14.6935	15.3877	14.5398	18.0679	17.1467	17.6916	4.33452	5.45896	4.3152	5.37329	4.25811	4.89928	0.262302	1.44184	-0.133917	0.436692	no	no
ENSG00000011260	UTP18	1406	1119	2256	1554	1715	1558	241	467	459	436	294	400	38.2897	31.4963	37.1295	36.9792	35.5742	35.0182	11.0174	11.8454	13.0626	11.9972	12.8963	10.7171	-0.0618475	0.204972	0.0902164	0.604113	no	no
ENSG00000011275	RNF216	810	850	1469	908	1416	1103	271	737	362	517	311	532	7.87024	8.53599	8.62598	7.709	10.4795	8.84521	4.42014	6.66972	3.67562	5.07562	4.86725	5.0855	0.138431	0.375153	-0.0249843	0.898866	no	no
ENSG00000011295	TTC19	1057	985	1531	1114	1144	1116	505	991	936	911	590	857	12.8521	12.3785	11.2502	11.8357	10.595	11.1994	10.3076	11.2231	11.8931	11.1922	11.5551	10.2518	-0.10997	0.337651	0.0524398	0.725375	no	no
ENSG00000011304	PTBP1	4881	4550	8473	5409	5763	5382	1938	3751	3042	3759	2320	4059	47.7723	46.0268	50.1173	46.2587	42.9625	43.4751	31.8409	34.1942	31.1133	37.1737	36.5743	39.0846	-0.140241	0.519613	-0.161901	0.256889	no	no
ENSG00000011332	DPF1	6	4	3	1	7	3	1	5	2	3	3	1	0.0920138	0.0634006	0.0278039	0.0134002	0.0817662	0.0379711	0.0257434	0.0714182	0.0320517	0.0464857	0.0741042	0.0150876	-0.212726	0.0777833	0.864762	0.321328	no	no
ENSG00000011347	SYT7	811	952	1402	1045	1168	1158	12	76	36	51	7	16	7.905	9.59069	8.25872	8.90034	8.67157	9.31578	0.196348	0.689973	0.366693	0.502281	0.1099	0.153434	0.114173	0.38416	0.388562	0.483642	no	no
ENSG00000011376	LARS2	509	465	880	596	607	518	103	251	165	210	151	223	3.01991	2.85142	3.15531	3.08981	2.74308	2.5365	1.02583	1.38703	1.02301	1.2589	1.44302	1.30167	-0.0902749	0.274382	0.0154128	0.9402	no	no
ENSG00000011405	PIK3C2A	816	837	1232	2337	3039	2587	986	2676	1778	2144	1540	2120	6.52402	6.91643	5.95277	16.3265	18.5067	17.0707	13.2332	19.9273	14.8551	17.3199	19.832	16.6755	1.47799	24.9	0.129423	0.391087	no	no
ENSG00000011422	PLAUR	197	265	389	262	311	320	240	779	420	590	405	488	3.25362	4.52354	3.8827	3.78104	3.91232	4.36194	6.65389	11.9833	7.24885	9.84574	10.774	7.92938	0.0993735	0.202687	0.2108	0.282674	no	no
ENSG00000011426	ANLN	1207	1126	2540	2154	3255	2872	1437	2935	2691	3179	3334	3137	14.8155	14.285	18.842	23.1028	30.4322	29.0953	29.6094	33.5548	34.5177	39.4271	65.9166	37.8829	0.666578	4.38	0.24862	0.265464	no	no
ENSG00000011451	WIZ	457	476	765	460	507	499	118	245	184	243	163	258	3.35162	3.60809	3.39066	2.94785	2.83218	3.02043	1.45273	1.67356	1.41019	1.8007	1.92551	1.86156	-0.228198	0.870238	-0.117193	0.558099	no	no
ENSG00000011454	RABGAP1	1050	715	1735	1424	1774	1242	381	947	570	650	463	741	10.0956	7.10524	10.0815	11.9636	12.9918	9.85581	6.14936	8.48064	5.72711	6.31467	7.17038	7.00936	0.301974	1.50074	0.0508447	0.757752	no	no
ENSG00000011465	DCN	2	6	8	6	15	3	1	21	6	6	9	2	0.0113764	0.0352743	0.027501	0.0298219	0.0649891	0.014084	0.00954858	0.111258	0.0356653	0.0344844	0.0824589	0.0111924	1.19873	0.908279	1.86446	0.0071193	no	no
ENSG00000011478	QPCTL	132	122	241	158	159	149	63	126	64	88	54	90	3.43952	3.28561	3.79512	3.59742	3.1557	3.20435	2.75568	3.05796	1.74271	2.31688	2.26641	2.30721	-0.109048	0.170841	-0.139002	0.623351	no	no
ENSG00000011485	PPP5C	704	622	1362	811	884	786	403	1059	632	1036	710	1015	7.31022	6.67545	8.5471	7.35848	6.99172	6.73613	7.02468	10.2422	6.85795	10.8696	11.8751	10.3692	-0.151841	0.51261	-0.0469863	0.808189	no	no
ENSG00000011523	CEP68	574	641	1029	668	655	745	44	156	80	108	61	108	3.57106	4.12168	3.86887	3.63137	3.10384	3.82535	0.459517	0.903955	0.520109	0.678898	0.611272	0.66104	-0.152568	0.530943	0.094557	0.73142	no	no
ENSG00000011566	MAP4K3	988	952	1666	1641	1898	1536	1006	2725	1996	1889	1535	2023	12.0092	11.9599	12.2381	17.4291	17.5722	15.4091	20.5267	30.8504	25.3535	23.1998	30.0528	24.192	0.523902	4.36	0.265303	0.0567508	no	no
ENSG00000011590	ZBTB32	7	8	6	10	11	10	0	3	1	2	1	3	0.188126	0.222215	0.0974509	0.234833	0.225174	0.22181	0	0.0750948	0.0280847	0.0543096	0.0432883	0.0793216	0.7368	0.539996	-0.0565524	0.953589	no	no
ENSG00000011638	LDAF1	573	610	1014	559	665	638	239	621	505	570	362	476	16.4891	18.1428	17.6345	14.0561	14.576	15.1528	11.5453	16.6445	15.1863	16.5735	16.7792	13.4762	-0.258975	1.16297	0.147395	0.390589	no	no
ENSG00000011677	GABRA3	1	0	1	0	1	0	0	1	4	0	0	1	0.0177376	0	0.0107196	0	0.0135104	0	0	0.0165208	0.0741437	0	0	0.0174508	-0.792377	0.198027	1.89775	0.190323	no	no
ENSG00000012048	BRCA1	806	608	1314	2058	1873	2097	401	1173	625	861	901	975	4.19001	3.26675	4.12818	9.34833	7.41637	8.99721	3.49935	5.67957	3.39531	4.5225	7.5444	4.98659	1.00289	10.5	0.265493	0.226835	no	no
ENSG00000012061	ERCC1	261	296	471	323	369	348	145	322	210	285	159	299	3.44619	4.03945	3.7584	3.72657	3.71106	3.79234	3.21388	3.95997	2.89759	3.80223	3.38155	3.88408	0.0384919	0.0808199	-0.170756	0.366835	no	no
ENSG00000012124	CD22	0	1	11	10	12	5	0	0	2	2	0	0	0	0.0123408	0.0793754	0.104332	0.109135	0.0492731	0	0	0.0249551	0.0241288	0	0	1.23952	0.873968	-0.0240977	0.98382	no	no
ENSG00000012171	SEMA3B	254	412	659	534	832	699	980	1323	1020	1355	575	1306	3.24154	5.43434	5.08261	5.95481	8.08751	7.36249	20.9946	15.7259	13.6031	17.4724	11.8197	16.3976	0.747456	3.20773	-0.497078	0.00343149	no	no
ENSG00000012174	MBTPS2	476	510	925	702	851	659	207	630	494	456	457	475	3.91714	4.33775	4.60032	5.04788	5.33416	4.47587	2.85954	4.82882	4.24824	3.79161	6.05758	3.8457	0.278074	1.21929	0.444725	0.0140269	no	no
ENSG00000012211	PRICKLE3	111	118	205	138	157	156	96	196	121	186	131	186	2.23491	2.45556	2.49445	2.42787	2.40774	2.59233	3.24468	3.67562	2.5459	3.78395	4.24843	3.68442	0.0239575	0.0312509	-0.126242	0.573066	no	no
ENSG00000012223	LTF	28	20	25	5	15	16	7	17	17	16	5	22	0.516698	0.381453	0.278806	0.0806228	0.210836	0.243685	0.216841	0.29219	0.327829	0.298329	0.148617	0.399412	-1.39654	1.59262	-0.29616	0.5253	no	no
ENSG00000012232	EXTL3	211	176	326	215	257	210	79	184	130	136	121	115	0.942643	0.812661	0.880169	0.839291	0.874524	0.774308	0.592455	0.765632	0.606915	0.613903	0.870703	0.505454	-0.0916436	0.172553	0.304915	0.188196	no	no
ENSG00000012504	NR1H4	1	0	1	0	0	1	32	38	46	62	35	56	0.0202897	0	0.0122619	0	0	0.0167458	1.08991	0.71812	0.975333	1.27105	1.14384	1.11785	-3.14904	0.897326	-0.383749	0.230674	no	no
ENSG00000012660	ELOVL5	1661	1791	2741	1687	2251	2054	594	1060	1304	1038	892	1142	32.0661	35.7358	31.9793	28.4577	33.0998	32.727	19.2498	19.0598	26.3071	20.2474	27.7371	21.6901	-0.0611393	0.186093	0.185333	0.284035	no	no
ENSG00000012779	ALOX5	172	223	245	234	260	219	391	998	514	577	456	750	3.39622	4.55097	2.92359	4.03731	3.91034	3.56895	12.9601	18.3542	10.606	11.5117	14.5028	14.5696	0.32914	0.823991	0.0663928	0.725317	no	no
ENSG00000012822	CALCOCO1	922	1350	2401	1759	2291	1930	442	1385	511	859	417	919	7.62749	11.5429	12.004	12.7153	14.4361	13.1776	6.13814	10.6718	4.41765	7.18025	5.55657	7.47972	0.463634	1.94661	-0.101384	0.670325	no	no
ENSG00000012963	UBR7	514	432	868	588	621	565	167	381	409	331	297	359	10.7826	9.36646	11.0043	10.7782	9.92259	9.78223	5.88085	7.44427	8.96608	7.0159	10.0354	7.40923	-0.0807173	0.243266	0.304216	0.108426	no	no
ENSG00000012983	MAP4K5	430	380	588	841	950	866	568	1260	1101	993	714	1034	4.17582	3.81408	3.45092	7.13639	7.02702	6.94099	9.25947	11.3968	11.1733	9.74359	11.1684	9.87901	0.892086	8.21	0.14847	0.29398	no	no
ENSG00000013016	EHD3	4	4	2	10	6	16	3	14	10	10	5	10	0.0610247	0.0630721	0.0184399	0.133308	0.0697222	0.201463	0.07683	0.198935	0.159428	0.154149	0.122867	0.150095	1.42443	0.981669	0.244677	0.645812	no	no
ENSG00000013275	PSMC4	1145	1038	1923	1138	1426	1267	943	1813	1619	1716	1125	1688	33.0528	30.9694	33.5479	28.7048	31.3542	30.1862	45.696	48.7459	48.8393	50.0514	52.3089	47.9396	-0.15376	0.556689	-0.0156069	0.90969	no	no
ENSG00000013288	MAN2B2	603	637	1045	633	721	711	845	1845	1355	1313	1168	1782	4.99634	5.45514	5.2328	4.58297	4.55034	4.86221	11.7532	14.2386	11.7326	10.9925	15.5882	14.5265	-0.169659	0.650773	0.0749372	0.628755	no	no
ENSG00000013293	SLC7A14	0	0	0	1	0	0	0	0	1	0	0	0	0	0	0	0.00612813	0	0	0	0	0.0073289	0	0	0	2.38173	0.615266	1.84763	0.270862	no	no
ENSG00000013297	CLDN11	4	4	6	4	3	4	6	5	3	10	1	8	0.0681426	0.0704289	0.0617723	0.0595426	0.0389273	0.0562404	0.171583	0.0793352	0.0534072	0.172129	0.0274397	0.134081	-0.395763	0.189261	-1.50956	0.0214299	no	no
ENSG00000013306	SLC25A39	2172	2094	3608	2007	2066	2272	980	1461	1631	1623	875	1735	45.3441	45.1824	45.5209	36.6115	32.8522	39.147	34.344	28.4085	35.5823	34.2354	29.4231	35.6352	-0.39453	2.93417	-0.227899	0.148447	no	no
ENSG00000013364	MVP	2574	3141	5455	3666	4492	4043	1472	2639	1858	2307	1436	2720	30.8541	38.9138	39.5168	38.3977	41.0126	39.9979	29.6193	29.4633	23.2739	27.9414	27.7254	32.0769	0.16997	0.613304	-0.238793	0.0987927	no	yes
ENSG00000013374	NUB1	1410	1294	2476	1455	2071	1786	351	825	616	686	518	624	19.4439	18.443	20.6347	17.5322	21.753	20.3271	8.12522	10.5963	8.87697	9.55838	11.5057	8.46581	-0.0322003	0.0839017	0.162114	0.307215	no	yes
ENSG00000013375	PGM3	757	660	1198	1412	1654	1379	701	1892	1275	1363	746	1344	2.53208	2.2817	2.42171	4.12692	4.21397	3.80694	3.93608	5.89441	4.45668	4.60653	4.01921	4.42283	0.746867	6.8	0.0709299	0.652001	no	no
ENSG00000013392	RWDD2A	254	219	374	226	246	286	88	175	141	119	57	145	4.96079	4.42072	4.4144	3.85686	3.65953	4.61012	2.88512	3.18341	2.87777	2.34833	1.79313	2.78615	-0.322171	0.907042	-0.089563	0.735165	no	no
ENSG00000013441	CLK1	2666	2831	4601	4036	4121	4230	3238	4628	4208	5239	2453	5119	38.352	42.092	40.0003	50.7327	45.1548	50.2224	78.1931	62.0095	63.2591	76.1503	56.8388	72.4489	0.284318	1.54929	-0.394124	0.00983951	no	no
ENSG00000013503	POLR3B	280	241	446	351	414	335	112	296	228	241	162	238	4.3228	3.84553	4.16126	4.73503	4.86834	4.26856	2.90261	4.25634	3.67842	3.75941	4.02849	3.61496	0.175237	0.498061	0.139233	0.467429	no	no
ENSG00000013523	ANGEL1	428	440	718	391	433	431	69	196	103	146	98	153	4.82843	5.13035	4.8952	3.85432	3.7207	4.013	1.3067	2.05947	1.21428	1.66422	1.78077	1.69814	-0.366214	1.68037	0.0256595	0.915317	no	no
ENSG00000013561	RNF14	820	781	1206	745	881	811	296	548	626	570	363	495	12.1013	11.9124	10.7559	9.60687	9.90299	9.87796	7.33284	7.53242	9.65407	8.49938	8.62866	7.18689	-0.232426	0.905635	0.0952041	0.599929	no	no
ENSG00000013563	DNASE1L1	75	83	124	78	89	93	28	101	47	63	42	70	1.33612	1.52824	1.33502	1.21419	1.20767	1.3674	0.837345	1.67587	0.874984	1.13402	1.20518	1.22687	-0.146136	0.18201	0.1434	0.646143	no	no
ENSG00000013573	DDX11	619	636	1272	944	898	937	363	767	412	717	430	875	5.44583	5.78312	6.76307	7.25695	6.0176	6.80366	5.36097	6.28501	3.78783	6.37365	6.09343	7.57357	0.110876	0.307728	-0.34263	0.0711206	no	no
ENSG00000013583	HEBP1	466	452	781	461	492	430	192	350	371	378	198	333	10.0066	10.0317	10.1353	8.64992	8.04713	7.6208	6.92097	7.00015	8.32522	8.20144	6.84837	7.03503	-0.27721	1.15449	-0.0673942	0.721246	no	no
ENSG00000013588	GPRC5A	2517	4150	6446	3596	4515	4918	6723	14666	13414	12667	8501	13501	24.1784	41.2026	37.4212	30.1837	33.0351	38.9908	108.41	131.218	134.655	122.946	131.533	127.594	0.0347219	0.0723256	0.0740132	0.636064	no	no
ENSG00000013619	MAMLD1	10	7	20	12	11	8	55	83	74	74	52	101	0.110461	0.0799168	0.133512	0.115824	0.0925496	0.0729336	1.01985	0.853932	0.854199	0.825916	0.925191	1.09761	-0.249586	0.176336	-0.236015	0.383852	no	no
ENSG00000013725	CD6	60	67	124	24	55	63	8	3	11	9	3	7	0.7413	0.855558	0.925865	0.259097	0.517582	0.642411	0.165919	0.0345224	0.142022	0.112352	0.0597013	0.0850863	-1.09548	2.01482	-0.620527	0.354841	no	no
ENSG00000013810	TACC3	693	607	1436	964	963	971	1118	1699	1545	1692	1414	2423	5.78045	5.23298	7.23879	7.0261	6.11827	6.68463	15.6543	13.1995	13.4672	14.2602	18.9976	19.8839	0.00478245	0.0105681	-0.204335	0.251337	no	no
ENSG00000014123	UFL1	1363	1345	2164	3112	3581	2907	547	1349	1121	1052	763	1040	22.1044	22.5443	21.2092	44.0993	44.2345	38.9097	14.8913	20.3766	18.998	17.2383	19.9309	16.5934	1.0227	15.3	0.207061	0.134721	no	no
ENSG00000014138	POLA2	95	76	143	111	108	98	48	92	60	81	68	111	1.25594	1.03846	1.14252	1.28226	1.08753	1.0693	1.06524	1.13284	0.828924	1.08199	1.44801	1.44373	-0.0225838	0.0260467	-0.17308	0.544547	no	no
ENSG00000014164	ZC3H3	108	130	236	151	174	157	206	404	221	394	201	395	2.13652	2.65802	2.82149	2.61017	2.62184	2.56338	6.84092	7.44393	4.56873	7.87545	6.40471	7.68776	0.0657535	0.0919006	-0.368423	0.0551814	no	no
ENSG00000014216	CAPN1	2443	2552	4663	2520	2972	2947	1668	3366	2538	2963	2278	3200	23.9584	25.8671	27.6365	21.5945	22.2002	23.8531	27.4596	30.7458	26.0103	29.3604	35.9839	30.8748	-0.241787	1.19396	-0.00101856	0.994561	no	no
ENSG00000014257	ACP3	54	55	183	42	64	86	46	144	85	142	88	138	0.92787	0.976761	1.90033	0.630597	0.837621	1.21961	1.32683	2.30459	1.52627	2.46535	2.43555	2.33288	-0.954531	1.681	-0.0615969	0.821434	no	no
ENSG00000014641	MDH1	2092	1842	3155	2369	2361	2170	797	1569	1723	1522	1113	1447	30.8606	28.0843	28.1271	30.5363	26.5285	26.4199	19.7362	21.5577	26.5612	22.6857	26.4459	21.0005	-0.0551721	0.170816	0.161828	0.292467	no	no
ENSG00000014824	SLC30A9	1446	1535	2421	2353	2530	2273	508	1394	1107	1143	787	993	14.7856	16.2223	14.9606	21.0233	19.7045	19.1823	8.71964	13.2761	11.8287	11.809	12.9618	9.9894	0.446789	3.67697	0.242222	0.097715	no	no
ENSG00000014914	MTMR11	1944	1983	3334	3252	3185	3058	1462	3793	2069	2604	1815	3343	31.2992	32.9983	32.4404	45.7506	39.0589	40.6353	39.5137	56.8797	34.811	42.3617	47.0688	52.9532	0.404453	2.73099	-0.0430084	0.801239	no	no
ENSG00000014919	COX15	823	745	1396	992	1084	985	267	530	543	538	318	480	11.6169	10.8687	11.9085	12.2352	11.6545	11.475	6.3265	6.9679	8.00955	7.67303	7.22996	6.66575	0.015737	0.0405754	0.0326693	0.851726	no	no
ENSG00000015133	CCDC88C	373	337	598	369	371	381	374	655	493	684	423	717	2.20963	2.06335	2.1409	1.91006	1.67402	1.8628	3.71918	3.61402	3.05195	4.09415	4.03619	4.17879	-0.286195	1.07553	-0.247255	0.12054	no	no
ENSG00000015153	YAF2	328	294	519	426	480	410	222	377	380	321	213	336	2.22755	2.06364	2.13012	2.52797	2.48296	2.29809	2.53087	2.38469	2.69685	2.2027	2.32999	2.24498	0.197424	0.655048	0.0163128	0.931196	no	no
ENSG00000015171	ZMYND11	1378	1252	2162	1775	2085	1792	573	1205	1125	1184	801	1090	7.84805	7.36968	7.44135	8.83324	9.04466	8.42326	5.47811	6.392	6.69552	6.81334	7.34793	6.10743	0.220544	1.06528	0.0761969	0.602951	no	no
ENSG00000015285	WAS	1	8	3	3	6	7	6	12	2	2	2	10	0.0216376	0.178908	0.0392296	0.0567204	0.0988858	0.125008	0.217933	0.24184	0.0452229	0.0437255	0.0697042	0.212877	1.24179	0.669885	-0.417401	0.601028	no	no
ENSG00000015413	DPEP1	2334	2751	5328	2578	3115	3057	5	0	0	10	0	1	62.7724	76.4699	86.5996	60.5843	63.8117	67.8568	0.225737	0	0	0.271747	0	0.0264599	-0.268104	1.07178	-5.56812	0.000246788	no	no
ENSG00000015475	BID	765	747	1296	706	919	822	789	1561	1585	1410	977	1562	12.7404	12.858	13.044	10.2739	11.6576	11.2985	22.0578	24.2137	27.5848	23.7266	26.2081	25.593	-0.237451	0.933394	0.0562386	0.700357	no	no
ENSG00000015479	MATR3	58	67	101	134	166	153	41	144	64	136	86	164	0.353899	0.422531	0.37244	0.71444	0.771496	0.7705	0.419952	0.818374	0.408085	0.838468	0.845221	0.984498	1.0258	3.01944	-0.209786	0.513378	no	no
ENSG00000015520	NPC1L1	102	93	26	75	37	107	400	883	710	866	518	929	1.42554	1.34337	0.219602	0.915904	0.393872	1.23422	9.38433	11.4942	10.3695	12.2291	11.6608	12.7736	-0.338996	0.212574	-0.1131	0.463279	no	no
ENSG00000015532	XYLT2	280	309	557	306	344	386	99	176	137	170	89	174	3.76665	4.29623	4.5283	3.59689	3.52476	4.28562	2.23561	2.20519	1.92591	2.31069	1.92844	2.30285	-0.229474	0.679086	-0.249597	0.235166	no	no
ENSG00000015568	RGPD5	8	5	5	17	23	19	13	40	23	41	17	42	0.0415149	0.0268173	0.0156808	0.0770853	0.0909108	0.0813761	0.113245	0.193335	0.124727	0.214978	0.142096	0.214428	1.6322	1.96473	-0.327328	0.374812	no	no
ENSG00000015676	NUDCD3	1707	1729	3011	1345	1795	1811	718	1454	1118	1243	785	1185	12.7013	13.2966	13.5397	8.74473	10.1731	11.1215	8.96816	10.0767	8.69313	9.34506	9.40816	8.67466	-0.476025	3.33404	-0.017507	0.899767	no	no
ENSG00000016082	ISL1	11	17	27	7	10	15	96	127	192	140	59	137	0.287441	0.459131	0.426386	0.159832	0.199035	0.323502	4.21106	3.09099	5.24296	3.69641	2.48329	3.52205	-1.00332	1.034	-0.13046	0.66226	no	no
ENSG00000016391	CHDH	908	906	1570	803	876	1103	411	907	548	748	599	870	8.58339	8.85183	8.96925	6.63281	6.30741	8.60554	6.52196	7.98578	5.41343	7.14448	9.12052	8.09117	-0.446392	2.743	-0.0380294	0.83278	no	no
ENSG00000016402	IL20RA	1011	1111	2376	1537	1760	1455	153	321	258	311	194	260	15.7338	17.8701	22.3466	20.9009	20.8626	18.6885	3.99703	4.65291	4.19586	4.89033	4.86299	3.98084	0.12691	0.367754	0.0114522	0.950946	no	no
ENSG00000016490	CLCA1	3374	435	437	736	128	244	131	863	64	150	106	139	75.0343	9.99853	5.87327	14.3022	2.1682	4.47852	4.89046	17.8757	1.48735	3.37056	3.797	3.04123	-2.33054	2.26955	0.901904	0.11259	no	no
ENSG00000016602	CLCA4	0	4	5	7	4	9	0	3	2	0	0	4	0	0.0882864	0.064529	0.13062	0.0650632	0.158626	0	0.0596706	0.0446325	0	0	0.084039	1.323	0.726427	0.216884	0.862989	no	no
ENSG00000016864	GLT8D1	484	499	829	524	543	593	549	1063	1160	967	538	950	9.41288	10.0302	9.7435	8.90466	8.04361	9.51835	17.9231	19.2552	23.5752	19.002	16.8531	18.1769	-0.18421	0.659869	0.0479155	0.78088	no	no
ENSG00000017260	ATP2C1	2415	2440	3862	3133	3534	3108	1840	3183	3103	2860	2105	3116	20.8896	21.814	20.1887	23.6801	23.2838	22.1883	26.7175	25.6441	28.0488	24.9963	29.3282	26.5174	0.187135	0.852471	0.00847382	0.954815	no	no
ENSG00000017427	IGF1	4	0	2	0	1	1	2	1	0	0	7	0	0.0362839	0	0.010964	0	0.00690921	0.00748659	0.0304543	0.00844874	0	0	0.102276	0	-2.33897	1.00545	1.75489	0.263678	no	no
ENSG00000017483	SLC38A5	1670	1871	3146	2123	2357	2187	526	1219	880	1028	711	1093	30.6026	35.4362	34.8404	33.9938	32.8984	33.0765	16.1805	20.8057	16.8517	19.034	20.9861	19.7052	0.0250945	0.076452	0.0140633	0.923057	no	no
ENSG00000017797	RALBP1	829	779	1418	909	1095	1038	417	1182	814	899	701	863	7.58905	7.37059	7.84499	7.2712	7.63521	7.8426	6.40815	10.0783	7.78712	8.3155	10.3364	7.77254	-0.0553668	0.156012	0.244239	0.11301	no	no
ENSG00000018189	RUFY3	597	611	980	837	918	909	411	723	494	628	388	696	4.6726	4.94262	4.63547	5.72425	5.47269	5.87189	5.39995	5.2706	4.04046	4.96638	4.89143	5.35936	0.260625	1.11283	-0.229964	0.155472	no	no
ENSG00000018236	CNTN1	0	0	0	1	2	0	0	0	1	0	0	0	0	0	0	0.00840906	0.0146603	0	0	0	0.0100568	0	0	0	3.74475	1.2468	1.84763	0.270862	no	no
ENSG00000018280	SLC11A1	15	5	33	8	16	10	18	104	38	36	29	40	0.127267	0.0438455	0.169208	0.0593093	0.103399	0.070025	0.256366	0.821853	0.33692	0.308618	0.396316	0.333889	-0.86272	0.899441	0.707641	0.0601444	no	no
ENSG00000018408	WWTR1	146	217	335	335	184	252	491	998	950	924	926	1065	1.28663	1.97648	1.78414	2.57961	1.23507	1.83287	7.2635	8.19159	8.7487	8.22751	13.1441	9.23356	0.29518	0.462438	0.20402	0.268724	no	no
ENSG00000018510	AGPS	2029	1716	2911	2814	3022	2676	781	1811	1706	1649	1228	1596	9.81126	8.57614	8.50684	11.8898	11.1304	10.6797	6.33954	8.1564	8.62068	8.05674	9.56448	7.59268	0.323189	1.81474	0.186831	0.199324	no	no
ENSG00000018610	STEEP1	443	403	727	444	490	411	88	274	157	179	141	198	12.6345	11.8793	12.5306	11.0649	10.6445	9.67445	4.2131	7.27852	4.67923	5.15827	6.4773	5.55571	-0.218709	0.795459	0.217196	0.314576	no	no
ENSG00000018625	ATP1A2	0	0	0	1	0	0	2	5	0	1	3	2	0	0	0	0.0102129	0	0	0.0392405	0.0544312	0	0.0118096	0.0564783	0.022998	2.38173	0.615266	0.498875	0.627052	no	no
ENSG00000018699	TTC27	777	724	1226	932	1094	946	147	264	267	238	178	286	16.6122	15.9984	15.8409	17.4113	17.8155	16.6927	5.27578	5.25711	5.96536	5.14137	6.1298	6.01577	0.113624	0.362937	0.002897	0.988098	no	no
ENSG00000019102	VSIG2	0	1	9	4	5	1	668	1040	925	1057	488	1129	0	0.0525783	0.276694	0.177805	0.19374	0.041986	57.0446	49.2771	49.174	54.3307	39.9866	56.5051	0.263249	0.100428	-0.351439	0.0255822	no	no
ENSG00000019144	PHLDB1	535	841	1301	1155	918	903	249	628	239	445	318	570	1.81559	2.94979	2.66824	3.42495	2.3729	2.52919	1.41849	1.985	0.84758	1.52588	1.73824	1.90308	0.359696	1.13026	-0.178824	0.459733	no	no
ENSG00000019169	MARCO	0	0	0	0	3	0	0	0	0	1	0	0	0	0	0	0	0.0820111	0	0	0	0	0.0362638	0	0	3.72584	1.23839	-1.87807	0.254398	no	no
ENSG00000019186	CYP24A1	1	12	7	13	16	7	0	0	0	0	0	2	0.0184581	0.228929	0.0780853	0.209672	0.224948	0.106639	0	0	0	0	0	0.0363193	1.9918	2.19333	-2.63739	0.122928	no	no
ENSG00000019485	PRDM11	362	381	580	331	330	348	47	96	62	80	52	90	1.90664	2.07404	1.84617	1.52334	1.32388	1.51276	0.415549	0.470943	0.341249	0.425742	0.441147	0.466361	-0.405201	1.73465	-0.143729	0.588156	no	no
ENSG00000019505	SYT13	2433	1894	3820	2607	2633	2621	821	2071	1836	1519	1458	1913	32.8918	26.4641	31.2099	30.7961	27.1125	29.2443	18.6317	26.0773	25.938	20.7491	31.7485	25.4436	-0.153881	0.629764	0.294348	0.0550737	no	no
ENSG00000019582	CD74	1646	2134	2482	1461	1423	1540	785	622	888	672	624	866	26.7706	35.8719	24.3957	20.7629	17.6282	20.6718	21.432	9.42229	15.0925	11.0432	16.3468	13.8569	-0.42196	2.69493	-0.267075	0.318287	no	yes
ENSG00000019991	HGF	2	0	0	0	0	0	0	0	0	0	1	1	0.0150951	0	0	0	0	0	0	0	0	0	0.012157	0.00742547	-3.25683	0.932829	0.0672488	0.981996	no	no
ENSG00000019995	ZRANB1	197	156	280	207	226	227	44	135	103	121	80	108	2.41972	1.98041	2.07845	2.22166	2.11437	2.3012	0.907225	1.54444	1.32207	1.50169	1.58274	1.30509	-0.0551967	0.0917753	0.171635	0.493382	no	no
ENSG00000020129	NCDN	176	168	286	180	230	225	137	344	216	251	179	284	2.63485	2.59947	2.58757	2.35464	2.62268	2.78007	3.44292	4.79666	3.37922	3.79675	4.31634	4.18293	-0.0721389	0.120928	0.0456038	0.812746	no	no
ENSG00000020181	ADGRA2	5	7	7	10	9	4	2	1	0	4	1	0	0.0519558	0.0751786	0.0439588	0.0907974	0.0712329	0.0343047	0.0348866	0.00967836	0	0.0419972	0.0167373	0	0.751846	0.547123	-1.54169	0.224838	no	no
ENSG00000020256	ZFP64	570	537	1040	596	660	627	114	246	212	253	126	227	6.17942	6.01699	6.81381	5.64584	5.44993	5.6101	2.07464	2.48397	2.40175	2.77134	2.20021	2.42113	-0.235296	1.02227	-0.109469	0.58092	no	no
ENSG00000020426	MNAT1	111	103	167	151	179	164	82	154	160	151	115	113	2.10751	2.02123	1.91623	2.50515	2.58865	2.56993	2.61351	2.72336	3.17458	2.89681	3.51694	2.11079	0.338271	0.658447	0.227864	0.34095	no	no
ENSG00000020577	SAMD4A	67	118	203	154	216	196	125	559	304	282	331	329	0.399898	0.727928	0.732241	0.803164	0.981978	0.965517	1.25241	3.10759	1.89613	1.70067	3.18216	1.93192	0.64124	1.3323	0.655126	0.0021748	no	no
ENSG00000020633	RUNX3	21	44	100	3	20	25	5	13	13	9	8	7	0.314066	0.680121	0.903826	0.0392041	0.227827	0.308582	0.125526	0.181085	0.203172	0.136	0.192713	0.102996	-2.16068	2.82919	0.592716	0.247953	no	no
ENSG00000020922	MRE11	890	829	1680	1970	1976	1892	576	1416	845	1018	780	1169	8.53712	8.21879	9.73899	16.5119	14.4372	14.9786	9.27486	12.6509	8.47027	9.86654	12.0514	11.032	0.751544	7.43	0.0511612	0.747367	no	no
ENSG00000021300	PLEKHB1	676	983	906	400	310	503	837	1014	1305	1169	719	1539	10.0874	15.1606	8.1704	5.21556	3.52344	6.19483	20.9663	14.0931	20.3499	17.6255	17.2815	22.5938	-1.07311	7.29	-0.311854	0.0892958	no	no
ENSG00000021355	SERPINB1	3734	3980	7313	3733	4816	5141	2303	4231	5070	3800	3339	4237	90.208	99.3769	106.77	78.8021	88.6198	102.506	93.396	95.2031	127.996	92.7577	129.929	100.704	-0.238468	1.01009	0.228551	0.179809	no	no
ENSG00000021461	CYP3A43	1	1	4	3	2	3	1	0	3	1	1	4	0.0280103	0.0289501	0.0677113	0.0734257	0.0426699	0.0693535	0.0470199	0	0.0878129	0.0283018	0.0451167	0.110229	0.154176	0.0525145	-0.556837	0.613046	no	no
ENSG00000021488	SLC7A9	12	13	65	9	34	33	0	2	0	0	0	2	0.340005	0.380697	1.11301	0.222821	0.733764	0.771698	0	0.0527802	0	0	0	0.0557511	-0.607739	0.458783	-0.105716	0.944039	no	no
ENSG00000021574	SPAST	791	766	1118	1053	1386	1177	289	726	725	752	449	599	6.13684	6.14227	5.24196	7.13848	8.19041	7.53658	3.76383	5.24617	5.87795	5.89498	5.61093	4.57209	0.427271	2.17044	0.163635	0.360099	no	no
ENSG00000021645	NRXN3	16	11	2	5	1	14	41	63	70	99	29	76	0.0758193	0.0538746	0.00572761	0.0207033	0.00360939	0.0547542	0.326142	0.278059	0.346639	0.474014	0.221349	0.354317	-1.70583	0.867643	-0.505861	0.0982002	no	no
ENSG00000021762	OSBPL5	613	614	981	660	773	699	132	313	152	228	146	281	6.03821	6.25098	5.83983	5.68069	5.79964	5.6827	2.18266	2.87164	1.56463	2.26923	2.31644	2.72316	-0.0535194	0.152184	-0.174887	0.436533	no	no
ENSG00000021776	AQR	1804	1601	2953	2564	3045	2557	504	1210	963	1082	633	1093	9.88715	9.06897	9.78096	12.279	12.7115	11.5663	4.63691	6.17671	5.51544	5.99181	5.58803	5.89351	0.340171	2.19335	-0.0100104	0.945507	no	no
ENSG00000021826	CPS1	13309	11776	14500	12191	17809	14816	14	21	14	70	11	19	88.9172	81.3149	58.5453	71.1686	90.6262	81.696	0.157012	0.130676	0.0977435	0.472535	0.118373	0.124886	0.126813	0.251014	-1.19913	0.0173542	no	no
ENSG00000022267	FHL1	53	20	41	53	16	26	6	36	9	8	47	20	0.665538	0.259573	0.311146	0.581543	0.153035	0.269464	0.126477	0.421053	0.118103	0.101504	0.950638	0.247085	-0.42284	0.324322	1.50389	0.013911	no	no
ENSG00000022277	RTF2	1548	1382	2588	1564	1835	1672	333	654	573	547	388	572	28.0458	25.8783	28.3364	24.7595	25.3225	25.0013	10.1275	11.036	10.8485	10.0134	11.3226	10.1956	-0.176383	0.786499	0.0536679	0.73558	no	no
ENSG00000022556	NLRP2	0	0	0	2	0	1	883	2427	1498	1813	1163	1856	0	0	0	0.0203773	0	0.00962358	17.2835	26.3581	18.2532	21.36	21.8427	21.2914	3.24392	0.966414	0.0679178	0.650126	no	no
ENSG00000022567	SLC45A4	231	233	350	235	302	261	760	1880	1118	1442	733	1366	1.97539	2.05934	1.80881	1.75597	1.96708	1.84209	10.9098	14.9739	9.99084	12.4595	10.0964	11.4924	-0.0246233	0.0428169	-0.0736728	0.651341	no	no
ENSG00000022840	RNF10	1482	1483	2707	1574	1792	1539	1463	2628	2390	2538	1475	2740	18.4901	19.1234	20.4109	17.1595	17.0295	15.8474	30.6407	30.5389	31.1608	31.9947	29.6417	33.6326	-0.192427	0.879797	-0.150357	0.289156	no	no
ENSG00000022976	ZNF839	57	41	119	50	65	61	50	116	41	76	55	121	0.749925	0.557518	0.946179	0.574807	0.651374	0.662373	1.10427	1.42147	0.563698	1.0103	1.16554	1.5662	-0.476351	0.722081	-0.319341	0.337119	no	no
ENSG00000023041	ZDHHC6	1449	1315	2488	1957	2113	2084	481	987	887	860	595	970	11.5311	10.8158	11.9656	13.6082	12.8078	13.6876	6.42555	7.3157	7.3764	6.91505	7.62673	7.59438	0.162352	0.713795	0.0170161	0.908162	no	no
ENSG00000023171	GRAMD1B	372	502	930	549	740	571	373	1441	596	814	609	921	1.83387	2.55777	2.77071	2.36487	2.77863	2.32322	3.08672	6.61647	3.07037	4.05457	4.83573	4.46688	0.152235	0.373515	0.235144	0.274033	no	no
ENSG00000023191	RNH1	860	890	1649	1052	1213	1139	338	844	486	645	424	707	8.58496	9.18252	9.94819	9.17624	9.22305	9.38411	5.66396	7.84729	5.06986	6.50572	6.81751	6.9435	-0.0171064	0.0431291	-0.0383381	0.823235	no	no
ENSG00000023228	NDUFS1	3613	3275	6063	4649	4595	4537	757	2204	1271	1438	1188	1649	21.8463	20.4669	22.1555	24.5628	21.1626	22.6417	7.68368	12.4125	8.03109	8.78546	11.5703	9.80956	0.0480103	0.141146	0.20022	0.2102	no	no
ENSG00000023287	RB1CC1	854	922	1351	3593	4367	3664	336	897	617	686	482	647	8.25743	9.21404	7.89452	30.3566	32.1621	29.2397	5.45369	8.07824	6.23436	6.70204	7.50679	6.15475	1.94814	48.3	0.171827	0.274031	no	no
ENSG00000023318	ERP44	1408	1417	2326	1885	2248	1841	671	1482	1359	1361	669	1303	7.29274	7.58559	7.28083	8.53116	8.86866	7.86994	5.8341	7.14946	7.35575	7.12265	5.58128	6.63975	0.250504	1.32449	-0.0334093	0.832387	no	no
ENSG00000023330	ALAS1	361	332	647	409	522	417	742	1993	1417	1326	1170	1405	10.4785	9.9601	11.3496	10.3735	11.5409	9.98986	36.1544	53.8813	42.9817	38.8896	54.7016	40.1226	0.000459718	0.00097404	0.314087	0.0253656	no	no
ENSG00000023445	BIRC3	304	381	562	560	707	959	1643	3175	2811	2067	2671	2438	2.97656	3.85565	3.32553	4.79113	5.27271	7.74977	27.0049	28.9549	28.7621	20.4492	42.1245	23.4852	0.668426	4.45	0.405623	0.0303617	no	no
ENSG00000023516	AKAP11	1541	1600	2444	3652	4246	3667	847	2361	1625	1558	1211	1684	11.4407	12.2773	10.9657	23.6914	24.0107	22.4694	10.556	16.3261	12.6073	11.6873	14.4815	12.3002	1.08468	16.7	0.249331	0.0754454	no	no
ENSG00000023572	GLRX2	334	293	503	424	479	396	309	615	727	589	352	551	3.95911	3.58964	3.60332	4.39164	4.32475	3.87415	6.14856	6.78991	9.00545	7.05444	6.72069	6.42573	0.202115	0.661586	0.132422	0.475183	no	no
ENSG00000023608	SNAPC1	56	47	94	72	70	69	42	78	69	100	61	88	1.58975	1.37902	1.61269	1.786	1.5136	1.61666	2.00149	2.0624	2.04696	2.86838	2.78927	2.45778	0.0346631	0.0353573	-0.181562	0.509898	no	no
ENSG00000023697	DERA	1043	1011	1762	1328	1420	1292	443	945	905	878	590	880	27.2934	27.3436	27.8652	30.3655	28.3032	27.9039	19.4599	23.0326	24.7481	23.2147	24.8683	22.6556	0.0823483	0.259476	0.0796232	0.59899	no	no
ENSG00000023734	STRAP	3850	3468	6250	4029	4749	3969	995	2410	2677	2220	1552	2089	127.947	119.119	125.526	116.997	120.211	108.863	55.5081	74.5974	92.9688	74.5449	83.077	68.301	-0.101383	0.355248	0.27135	0.091024	no	no
ENSG00000023839	ABCC2	126	127	246	327	507	156	19	101	32	77	39	123	1.18349	1.2329	1.39641	2.6838	3.62723	1.20934	0.299578	0.883592	0.314096	0.730768	0.590035	1.13663	1.28364	7.82	-0.366122	0.38975	no	no
ENSG00000023892	DEF6	370	429	741	471	588	484	34	69	39	50	27	76	5.37625	6.44269	6.50698	5.98009	6.50772	5.80434	0.829317	0.933822	0.592191	0.734081	0.631919	1.08645	0.0639402	0.156068	-0.366295	0.252561	no	no
ENSG00000023902	PLEKHO1	4	13	15	3	8	13	28	38	38	39	24	49	0.0444176	0.1492	0.100663	0.0291089	0.0676642	0.119143	0.521935	0.393021	0.440959	0.437578	0.429266	0.535316	-0.606569	0.361603	-0.311524	0.339293	no	no
ENSG00000023909	GCLM	449	368	709	1347	2521	572	237	667	582	611	450	667	6.09129	5.15992	5.8129	15.9676	26.0501	6.40455	5.39728	8.42804	8.25098	8.3753	9.83322	8.90242	1.81896	16.4	0.150537	0.412613	no	no
ENSG00000024048	UBR2	1130	1274	2149	1968	2248	1806	339	967	523	633	501	689	9.3735	10.9226	10.7732	14.2645	14.2034	12.3643	4.72049	7.47115	4.53362	5.30546	6.69393	5.62292	0.492174	3.78515	0.169788	0.33904	no	no
ENSG00000024422	EHD2	1	5	2	2	6	2	234	394	367	398	243	376	0.0191496	0.0989604	0.0231458	0.0334656	0.0875155	0.0316096	7.5221	7.02738	7.34421	7.70085	7.49525	7.08381	1.43939	0.721303	-0.104272	0.551127	no	no
ENSG00000024526	DEPDC1	289	231	495	787	793	675	327	590	637	778	513	674	3.60325	2.97674	3.7298	8.57394	7.53085	6.94592	6.84397	6.85151	8.29957	9.80104	10.3023	8.26753	1.12678	12.8	-0.0437229	0.817378	no	no
ENSG00000024862	CCDC28A	433	442	883	553	623	522	105	256	198	228	129	182	25.5602	26.9669	31.5007	28.524	28.0116	25.4318	10.4047	14.0752	12.2141	13.599	12.2655	10.5698	-0.022684	0.0537015	0.0814303	0.690301	no	no
ENSG00000025039	RRAGD	13	2	9	4	2	5	137	343	281	290	165	267	0.18782	0.0298649	0.0785823	0.0504973	0.0220091	0.0596209	3.32264	4.61562	4.24253	4.23343	3.83975	3.79515	-1.82256	1.49257	0.0888383	0.635897	no	no
ENSG00000025156	HSF2	350	259	556	445	440	419	93	198	150	173	123	167	9.55279	7.30624	9.17108	10.6128	9.14721	9.43856	4.26097	5.03344	4.27832	4.77094	5.40738	4.48433	0.0711645	0.176154	0.0393414	0.849276	no	no
ENSG00000025293	PHF20	1024	987	1667	1128	1201	1264	300	669	512	549	425	535	9.00355	8.96939	8.85794	8.66626	8.04323	9.17256	4.42791	5.4787	4.70439	4.87733	6.01898	4.62793	-0.102639	0.330285	0.13529	0.405352	no	no
ENSG00000025423	HSD17B6	4	3	16	2	4	3	2	0	5	5	2	1	0.129597	0.100459	0.313284	0.0566205	0.0987117	0.0802205	0.108775	0	0.169287	0.163682	0.104372	0.0318753	-1.51331	1.12785	-0.214676	0.837559	no	no
ENSG00000025434	NR1H3	398	344	588	421	398	351	79	234	89	141	118	175	6.46167	5.77234	5.76929	5.97245	4.92174	4.70325	2.15304	3.53846	1.50998	2.313	3.08577	2.79524	-0.172995	0.507859	0.0679329	0.805661	no	no
ENSG00000025708	TYMP	15	13	26	13	10	12	201	233	275	226	155	206	0.306713	0.274736	0.32129	0.23227	0.155745	0.202512	6.89923	4.43745	5.87615	4.66923	5.10496	4.14407	-0.707406	0.690655	-0.100728	0.686055	no	no
ENSG00000025770	NCAPH2	536	469	1084	669	622	614	292	543	432	477	333	532	8.84851	8.00222	10.8148	9.6503	7.82114	8.36572	8.09193	8.34916	7.45262	7.95646	8.85462	8.64045	-0.181468	0.600647	-0.082535	0.618719	no	no
ENSG00000025772	TOMM34	2278	2186	3454	2398	2474	2338	359	692	731	711	472	729	84.9903	84.2943	77.8792	78.1761	70.3055	71.993	22.484	24.0469	28.5005	26.8029	28.3647	26.7586	-0.140454	0.553242	0.0171529	0.916496	no	no
ENSG00000025796	SEC63	1621	1701	2497	3363	3919	3281	818	2372	1986	1980	1286	1737	13.8652	15.0376	12.9075	25.1349	25.5324	23.1621	11.7452	18.897	17.7517	17.1121	17.7175	14.6171	0.914923	11.9	0.250416	0.0945125	no	no
ENSG00000025800	KPNA6	1282	1234	2202	1338	1625	1514	490	1421	927	1098	911	1183	12.6551	12.59	13.1365	11.541	12.2182	12.3349	8.11968	13.065	9.56265	10.9516	14.485	11.489	-0.123535	0.468665	0.19842	0.234372	no	no
ENSG00000026025	VIM	1	2	0	0	0	1	2	2	1	1	0	3	0.0142216	0.0293975	0	0	0	0.0117376	0.0477466	0.0264921	0.0148617	0.0143696	0	0.0419749	-2.36038	0.585551	-1.06863	0.31649	no	no
ENSG00000026036	RTEL1-TNFRSF6B	34	40	75	93	97	89	6	46	16	17	30	42	0.275242	0.334678	0.366928	0.657851	0.59811	0.594642	0.0815363	0.346841	0.135355	0.139053	0.39118	0.334506	0.946828	2.03723	0.523875	0.292978	no	no
ENSG00000026103	FAS	188	167	359	520	519	438	108	227	170	184	177	207	0.472107	0.433442	0.54483	1.14102	0.992714	0.907792	0.455271	0.530941	0.446119	0.466871	0.715939	0.511414	1.05653	8.61	0.149028	0.493153	no	yes
ENSG00000026103	FAS	865	960	1308	1496	1694	1545	108	227	170	184	177	207	7.66505	8.79229	7.00471	11.5835	11.4337	11.2994	0.455271	0.530941	0.446119	0.466871	0.715939	0.511414	0.644974	5.23	0.149028	0.493153	no	no
ENSG00000026103	FAS	8058	7775	13480	8483	9892	8987	108	227	170	184	177	207	67.1753	66.9907	67.9134	61.7932	62.8117	61.8339	0.455271	0.530941	0.446119	0.466871	0.715939	0.511414	-0.12232	0.398651	0.149028	0.493153	no	no
ENSG00000026103	FAS	188	167	359	520	519	438	108	227	170	184	177	207	0.472107	0.433442	0.54483	1.14102	0.992714	0.907792	0.455271	0.530941	0.446119	0.466871	0.715939	0.511414	1.05653	8.61	0.149028	0.493153	yes	no
ENSG00000026297	RNASET2	598	672	1243	770	1194	854	1436	5128	2233	3843	2298	3898	2.25371	2.61757	2.83107	2.53569	3.42748	2.65634	9.08478	18.0004	8.79437	14.634	13.9497	14.453	0.226585	0.669133	0.0114549	0.957593	no	no
ENSG00000026508	CD44	9331	4498	7375	4542	4992	4840	3251	4690	4889	4993	2858	5227	68.7415	34.2485	32.8349	29.2379	28.0117	29.4283	40.2042	32.1811	37.6383	37.1662	33.9135	37.8846	-0.839198	2.83811	-0.227371	0.154118	no	no
ENSG00000026652	AGPAT4	2	19	10	9	5	8	2	0	0	1	0	0	0.0103292	0.10142	0.0312119	0.0406152	0.0196689	0.0341002	0.0173393	0	0	0.00521834	0	0	0.419948	0.218777	-3.37315	0.0527905	no	no
ENSG00000026751	SLAMF7	1	1	1	6	1	2	36	117	47	61	61	71	0.0152309	0.0157419	0.0092047	0.0798521	0.0116011	0.0251412	0.920434	1.65978	0.748072	0.938754	1.4965	1.06391	1.79979	0.797284	0.321653	0.314448	no	yes
ENSG00000026751	SLAMF8	440	526	869	664	621	635	36	117	47	61	61	71	3.7895	4.68217	4.52306	4.99697	4.07375	4.5137	0.920434	1.65978	0.748072	0.938754	1.4965	1.06391	0.114548	0.330436	0.321653	0.314448	no	no
ENSG00000026950	BTN3A1	1163	1366	2023	1498	1453	1774	383	780	491	662	433	597	15.4558	18.7627	16.2477	17.3953	14.7079	19.4579	8.54425	9.65481	6.81887	8.88926	9.26872	7.80558	0.0101207	0.0254091	-0.0576152	0.733905	no	no
ENSG00000027001	MIPEP	886	750	1388	983	937	966	151	406	355	352	287	326	19.2501	16.842	18.2252	18.6622	15.5065	17.3223	5.50732	8.21605	8.06023	7.72748	10.0439	6.96845	-0.140876	0.456031	0.29974	0.106107	no	no
ENSG00000027075	PRKCH	107	136	192	120	119	154	89	239	167	212	146	191	0.880338	1.15648	0.954663	0.862692	0.745738	1.04572	1.22919	1.83147	1.43583	1.76237	1.93481	1.54603	-0.199585	0.308539	0.109514	0.60275	no	no
ENSG00000027644	INSRR	0	1	0	0	0	0	2	2	2	1	0	1	0	0.0146309	0	0	0	0	0.0475262	0.0263698	0.0295862	0.0143033	0	0.013927	0	0	-0.183976	0.871706	no	no
ENSG00000027697	IFNGR1	2039	2021	3316	2281	3222	2825	818	1957	1777	1329	1202	1488	42.2916	43.3247	41.5657	41.3401	50.9022	48.3599	28.4809	37.8064	38.5162	27.8521	40.157	30.364	0.133897	0.462357	0.349388	0.0129148	no	no
ENSG00000027847	B4GALT7	312	372	539	369	366	296	106	213	174	160	106	207	4.70821	5.80198	4.91556	4.8656	4.20684	3.68657	2.68516	2.99377	2.74391	2.43959	2.57648	3.0732	-0.0937038	0.232132	-0.0513961	0.807177	no	no
ENSG00000027869	SH2D2A	123	116	186	149	107	125	26	49	51	34	30	47	3.62456	3.53297	3.31243	3.83659	2.40164	3.04012	1.28614	1.34488	1.57051	1.01234	1.42394	1.3626	-0.163943	0.224042	0.179711	0.579648	no	no
ENSG00000028116	VRK2	209	239	361	516	611	494	188	465	292	324	324	372	4.35704	5.14962	4.54816	9.39948	9.70198	8.49967	6.57911	9.02892	6.36133	6.82474	10.8795	7.6297	1.09459	10.4	0.230451	0.246348	no	no
ENSG00000028137	TNFRSF1B	501	594	906	465	463	601	70	113	128	145	79	164	9.76155	11.9619	10.6682	7.91668	6.87125	9.66463	2.28951	2.05068	2.60622	2.8546	2.47929	3.14372	-0.475302	2.67506	-0.29213	0.224324	no	no
ENSG00000028203	VEZT	614	727	1075	944	1185	1036	1171	2470	2182	2119	1738	2125	5.15596	6.30969	5.45549	6.92664	7.57938	7.18011	16.5068	19.3186	19.1477	17.9791	23.5078	17.5558	0.445916	2.69819	0.173525	0.231909	no	no
ENSG00000028277	POU2F2	15	26	28	26	48	34	31	121	43	54	16	48	0.121711	0.218045	0.137303	0.184341	0.296657	0.227692	0.422246	0.914456	0.364609	0.44272	0.209113	0.383178	0.886423	1.15011	0.184141	0.669343	no	no
ENSG00000028310	BRD9	704	845	1396	856	1031	933	386	1115	543	757	492	814	5.42697	6.73246	6.5036	5.76591	6.05365	5.93603	4.99501	8.00566	4.37426	5.89626	6.109	6.17346	-0.020095	0.0492783	0.0289265	0.877179	no	no
ENSG00000028528	SNX1	1990	2033	3795	2492	2572	2943	1128	2351	1599	1952	1270	2109	14.9643	15.8006	17.2465	16.3743	14.7316	18.2652	14.2389	16.4663	12.5653	14.8313	15.3826	15.6027	-0.0573751	0.180315	-0.0910294	0.521306	no	no
ENSG00000028839	TBPL1	253	323	443	266	325	303	107	218	217	205	133	216	3.69589	4.87678	3.91098	3.39539	3.61623	3.65318	2.62389	2.96615	3.31267	3.02586	3.12947	3.10436	-0.122895	0.281649	0.0299856	0.881061	no	no
ENSG00000029153	ARNTL2	598	590	1167	790	890	928	565	1412	814	1000	832	1118	6.28759	6.41161	7.41545	7.25804	7.12766	8.05305	9.9723	13.8279	8.9439	10.6238	14.0905	11.565	0.0624195	0.166874	0.109249	0.512876	no	no
ENSG00000029363	BCLAF1	2703	2710	4298	6883	8234	7451	2028	4469	3653	3871	2738	3703	20.8718	21.6279	20.0569	46.4409	48.4282	47.4851	26.2872	32.1411	29.477	30.2018	34.0539	28.1311	1.20723	17.8	0.0990453	0.486521	no	no
ENSG00000029364	SLC39A9	1337	1322	2406	1441	1652	1499	619	1477	1289	1245	885	1164	13.7879	14.0906	14.995	12.9849	12.9763	12.7584	10.7157	14.1868	13.8912	12.9727	14.7004	11.8097	-0.154949	0.651588	0.193431	0.164865	no	no
ENSG00000029534	ANK1	10	4	10	11	14	7	27	77	48	34	46	75	0.0669435	0.0276758	0.0404568	0.0643443	0.0713855	0.0386755	0.303414	0.480105	0.335791	0.229976	0.496005	0.493957	0.375738	0.261557	0.260887	0.448896	no	no
ENSG00000029639	TFB1M	353	337	578	443	496	456	115	200	211	185	111	207	6.32077	6.23674	6.25471	6.9312	6.76474	6.73892	3.45666	3.33552	3.94818	3.34706	3.20139	3.64657	0.11793	0.340635	-0.0619398	0.7701	no	no
ENSG00000029725	RABEP1	203	280	379	549	558	524	41	231	108	136	122	160	2.11688	3.0178	2.38848	5.00243	4.43208	4.50984	0.717707	2.24362	1.17691	1.43296	2.04918	1.64149	1.05472	9.27	0.434608	0.138494	no	no
ENSG00000029993	HMGB3	1271	1179	2212	1513	1417	1412	351	648	700	709	471	651	23.9038	22.9175	25.1415	24.864	20.2986	21.9173	11.0814	11.351	13.7575	13.473	14.268	12.0454	-0.127389	0.450049	0.0321175	0.849416	no	no
ENSG00000030066	NUP160	1675	1681	2814	2149	2292	2190	479	1051	897	860	578	935	14.3772	14.9128	14.5971	16.1177	14.9847	15.5143	6.90172	8.4023	8.04582	7.45852	7.99109	7.89567	0.0956118	0.369936	0.0597381	0.681462	no	no
ENSG00000030110	BAK1	477	400	620	387	436	419	180	333	386	341	256	381	15.8736	13.7578	12.469	11.2532	11.0514	11.508	10.0553	10.3214	13.4235	11.4659	13.722	12.4739	-0.347431	1.30842	0.0665035	0.731359	no	no
ENSG00000030419	IKZF2	21	34	49	72	81	80	291	1136	477	767	643	679	0.126263	0.211284	0.178047	0.378265	0.370949	0.396986	2.93705	6.36167	2.99704	4.65958	6.2271	4.01647	1.27232	2.81562	0.335162	0.149829	no	no
ENSG00000030582	GRN	1873	2084	3404	1861	1968	2124	752	2298	1330	1615	1161	1771	39.1241	44.9921	42.9715	33.9674	31.3117	36.6177	26.3687	44.709	29.0321	34.086	39.0624	36.3953	-0.337609	2.23461	0.138239	0.392628	no	no
ENSG00000031003	FAM13B	493	502	833	757	741	763	208	473	405	353	238	396	5.33053	5.60995	5.44317	7.15201	6.10261	6.80891	3.77529	4.76345	4.57613	3.85651	4.14496	4.21248	0.290927	1.33264	0.114568	0.507084	no	no
ENSG00000031081	ARHGAP31	201	177	215	144	194	192	72	153	97	104	141	149	1.57839	1.43656	1.02033	0.988074	1.16036	1.24437	0.949105	1.11904	0.795993	0.825177	1.78343	1.15113	-0.27044	0.471411	0.238844	0.406529	no	no
ENSG00000031691	CENPQ	206	207	334	345	348	417	55	134	139	149	106	161	8.70987	9.04579	8.53442	12.746	11.2072	14.5516	3.90365	5.27699	6.14156	6.36541	7.21889	6.69714	0.467512	1.79326	0.0502855	0.842146	no	no
ENSG00000031698	SARS1	3742	2502	5191	3229	4166	3621	644	1709	1353	1419	845	1254	71.5647	49.4555	59.997	53.96	60.686	57.1549	20.675	30.4421	27.0404	27.4204	26.0299	23.5946	-0.204007	0.784602	0.145762	0.318672	no	no
ENSG00000031823	RANBP3	679	673	1259	707	847	763	295	598	391	468	333	541	6.71349	6.87742	7.52294	6.10811	6.37875	6.22634	4.89626	5.50702	4.03994	4.67541	5.30326	5.26253	-0.195257	0.716619	-0.0827804	0.633372	no	no
ENSG00000032219	ARID4A	197	177	249	629	818	686	324	668	440	521	377	500	1.94675	1.8078	1.48706	5.43131	6.15704	5.59498	5.37469	6.14835	4.54378	5.2021	6.00076	4.8611	1.76151	20	0.0276558	0.872423	no	no
ENSG00000032389	EIPR1	598	546	1028	612	693	684	189	353	410	369	300	354	7.69167	7.25845	7.9909	6.87828	6.78932	7.26114	4.0808	4.22894	5.5109	4.79558	6.21528	4.47963	-0.204531	0.844848	0.180375	0.359472	no	no
ENSG00000032444	PNPLA6	538	608	1005	541	565	603	215	346	288	339	188	383	5.53034	6.45959	6.24337	4.85932	4.42376	5.11583	3.70998	3.31271	3.09372	3.52099	3.11277	3.87336	-0.351708	1.77719	-0.297293	0.0915601	no	no
ENSG00000032742	IFT88	371	330	642	646	765	755	239	393	380	333	255	349	4.51475	4.15055	4.72148	6.86912	7.09079	7.58291	4.88226	4.4544	4.8324	4.09449	4.99827	4.17834	0.589958	4.21	0.0428557	0.818157	no	no
ENSG00000033011	ALG1	392	378	781	438	510	466	65	152	102	138	101	144	2.71275	2.70363	3.26632	2.64854	2.68824	2.66158	0.755094	0.979726	0.737638	0.964937	1.12581	0.980405	-0.172398	0.537507	-0.0190376	0.935964	no	no
ENSG00000033030	ZCCHC8	666	593	1035	771	887	814	493	822	775	786	420	860	5.3726	4.94421	5.04585	5.43467	5.45014	5.41956	6.67607	6.17617	6.53328	6.40661	5.45732	6.8254	0.0586033	0.158639	-0.204007	0.204157	no	no
ENSG00000033050	ABCF2	167	151	224	118	177	128	25	41	60	77	36	47	2.3833	2.22726	1.93194	1.47147	1.92402	1.50765	0.598915	0.544983	0.894813	1.11032	0.827531	0.659901	-0.342559	0.655078	-0.142916	0.687232	no	no
ENSG00000033100	CHPF2	566	706	1084	550	811	756	180	521	237	323	211	397	6.4118	8.26609	7.42123	5.44421	6.99774	7.0683	3.42294	5.49716	2.80563	3.6971	3.85004	4.42459	-0.156403	0.463057	-0.0126345	0.953844	no	no
ENSG00000033122	LRRC7	26	32	26	51	45	23	23	49	30	39	25	48	0.0637049	0.0810367	0.0384996	0.109189	0.083982	0.0465112	0.0946	0.111824	0.076814	0.0965518	0.0986642	0.115707	0.934735	1.38161	-0.176629	0.588706	no	no
ENSG00000033170	FUT8	338	340	516	339	392	394	239	508	525	511	393	552	3.56659	3.70807	3.29056	3.12569	3.15062	3.43133	4.23349	4.99273	5.78916	5.4482	6.67958	5.73053	-0.130613	0.351645	0.104445	0.566317	no	no
ENSG00000033178	UBA6	1346	1251	2013	2430	2891	2726	1103	2197	1915	1920	1455	1809	8.68517	8.34301	7.84984	13.7009	14.2087	14.5174	11.9474	13.2039	12.9128	12.5179	15.1223	11.484	0.7506	8.44	0.118431	0.410974	no	no
ENSG00000033327	GAB2	400	408	670	452	487	464	109	446	173	220	189	244	4.34604	4.58169	4.39939	4.29122	4.03029	4.16084	1.98803	4.51342	1.96426	2.4152	3.30762	2.60821	-0.0781189	0.20821	0.38893	0.118336	no	no
ENSG00000033627	ATP6V0A1	1309	1370	2413	1636	1896	1645	449	1877	749	1101	873	1317	7.44759	8.05616	8.29692	8.13333	8.21652	7.72452	4.28831	9.94667	4.45325	6.32935	8.00037	7.37192	0.0483269	0.1511	0.230362	0.313912	no	no
ENSG00000033800	PIAS1	759	707	1284	1118	1383	1183	574	1309	907	1078	790	1005	5.24756	5.05204	5.36493	6.75409	7.28303	6.75041	6.6618	8.42932	6.55304	7.53061	8.79757	6.83598	0.398638	2.27114	0.0936647	0.530586	no	no
ENSG00000033867	SLC4A7	258	249	419	480	519	445	431	1187	808	956	701	838	1.97501	1.97006	1.93841	3.21069	3.02615	2.8115	5.53847	8.46324	6.46367	7.39439	8.64344	6.3112	0.667007	4.28	0.2104	0.181518	no	no
ENSG00000034152	MAP2K3	503	547	844	480	510	533	533	1141	1014	1093	735	992	9.80831	11.0242	9.94608	8.17855	7.57478	8.57794	17.4468	20.7228	20.6625	21.5349	23.0852	19.0308	-0.333217	1.58678	0.0757193	0.606917	no	no
ENSG00000034510	TMSB10	14659	12238	22471	12457	13532	12581	11980	15624	23544	17978	10204	18032	2340.7	2019.69	2168.44	1738.06	1645.8	1658.01	3211.17	2323.66	3928.64	2900.54	2624.42	2832.73	-0.421327	2.07455	-0.0774048	0.730543	no	no
ENSG00000034533	ASTE1	299	280	464	350	423	369	45	142	96	113	53	130	6.42244	6.21611	6.02324	6.5691	6.92059	6.54161	1.62258	2.84089	2.15486	2.45247	1.83369	2.74721	0.113708	0.28911	-0.0717447	0.791012	no	no
ENSG00000034677	RNF19A	576	728	998	1141	1252	1052	671	1704	1168	1072	977	1168	7.24538	9.46459	7.5867	12.541	11.9955	10.9215	14.1685	19.9639	15.3533	13.6248	19.7949	14.4544	0.719403	6.19	0.299164	0.0393556	no	no
ENSG00000034693	PEX3	276	254	486	449	541	452	71	216	169	153	137	156	7.17903	6.82845	7.6397	10.205	10.7183	9.70342	3.10012	5.23296	4.5937	4.02109	5.73981	3.99209	0.491428	2.59623	0.399199	0.0586733	no	no
ENSG00000034713	GABARAPL2	1048	1147	1886	1157	1232	1155	575	1024	1145	1017	661	964	25.6294	28.9916	27.8742	24.724	22.9489	23.3125	23.6052	23.3246	29.2618	25.1301	26.0374	23.1938	-0.173566	0.672332	0.0574459	0.721623	no	no
ENSG00000034971	MYOC	0	0	0	0	1	0	0	0	0	2	0	0	0	0	0	0	0.0266484	0	0	0	0	0.0707006	0	0	2.35443	0.609561	-2.65184	0.121562	no	no
ENSG00000035115	SH3YL1	3924	3787	6143	5011	5710	5158	1684	3243	3219	3249	1707	3013	25.9477	25.882	24.549	28.9536	28.7594	28.1502	18.6929	19.9735	22.2439	21.7078	18.1812	19.6015	0.186482	0.786268	-0.0610166	0.691465	no	no
ENSG00000035141	FAM136A	1630	1544	2489	1702	1849	1768	837	1144	1568	1289	762	1352	38.8808	38.065	35.8802	35.4745	33.5937	34.8064	33.5148	25.4162	39.0852	31.0668	29.2767	31.728	-0.12035	0.45551	-0.105495	0.575095	no	no
ENSG00000035403	VCL	1096	1272	1927	1453	1667	1521	1579	3645	2886	2639	2614	2950	8.07423	9.68522	8.57938	9.35331	9.35406	9.24803	19.527	25.0107	22.2181	19.6438	31.0182	21.3812	0.161736	0.630799	0.287898	0.0613731	no	no
ENSG00000035499	DEPDC1B	715	535	1123	794	895	832	145	245	269	387	233	298	13.8287	10.6945	13.1262	13.4185	13.1847	13.2809	4.70767	4.41344	5.43683	7.56277	7.25856	5.67035	-0.0240028	0.0603628	-0.148105	0.518257	no	no
ENSG00000035664	DAPK2	495	416	704	372	303	430	94	200	100	188	40	150	2.66726	2.31679	2.29254	1.75151	1.24359	1.91231	0.850261	1.00376	0.563093	1.02356	0.347169	0.79519	-0.736698	3.94989	-0.547619	0.0785996	no	no
ENSG00000035681	NSMAF	958	995	1625	1160	1500	1237	211	541	389	425	259	453	11.4294	12.2691	11.7164	12.0927	13.6309	12.1803	4.22575	6.01163	4.84983	5.12322	4.97711	5.31711	0.148024	0.514994	0.0339988	0.843315	no	no
ENSG00000035687	ADSS2	933	906	1406	1204	1290	1057	613	1465	1236	1172	899	1141	19.9591	20.0317	18.1772	22.5058	21.0195	18.6622	22.0132	29.19	27.631	25.3327	30.9769	24.0139	0.185003	0.703549	0.221434	0.107743	no	no
ENSG00000035720	STAP1	3	0	3	0	0	0	4	5	6	6	2	9	0.11319	0	0.0684054	0	0	0	0.253343	0.175709	0.236568	0.228735	0.121545	0.334078	-4.63178	1.96756	-0.630468	0.324238	no	no
ENSG00000035862	TIMP2	205	584	949	468	638	607	210	564	504	286	323	355	2.6789	7.88766	7.49468	5.3439	6.35035	6.54669	4.60666	6.86467	6.88261	3.77629	6.7987	4.56406	0.197967	0.262827	0.591721	0.0010048	no	no
ENSG00000035928	RFC1	919	836	1470	1728	1972	1863	191	634	420	475	438	447	10.0772	9.47468	9.74153	16.5569	16.4705	16.8604	3.51579	6.4752	4.81277	5.26279	7.73607	4.82229	0.73143	7.04	0.398525	0.0424227	no	no
ENSG00000036054	TBC1D23	972	955	1703	1728	2203	1800	536	1365	1116	1123	738	1104	13.8234	14.0373	14.6368	21.4734	23.8637	21.1276	12.7961	18.0808	16.5856	16.1371	16.9054	15.4467	0.666855	6.13	0.141582	0.316965	no	no
ENSG00000036257	CUL3	1338	1336	2280	2346	2731	2341	417	1280	774	919	736	878	8.56076	8.83476	8.81606	13.1158	13.3092	12.362	4.47874	7.62788	5.17508	5.94111	7.58498	5.52675	0.599028	5.72	0.270221	0.102959	no	no
ENSG00000036473	OTC	34	12	80	26	16	52	0	1	0	0	0	0	1.48709	0.542465	2.11462	0.993668	0.533031	1.87712	0	0.0407377	0	0	0	0	-1.26377	2.13532	1.78234	0.279334	no	no
ENSG00000036530	CYP46A1	0	0	0	2	0	0	1	0	0	0	0	2	0	0	0	0.0137467	0	0	0.0132046	0	0	0	0	0.0154778	3.24392	0.966414	-3.24714	0.0599792	no	no
ENSG00000036549	ZZZ3	943	963	1493	1692	2029	1789	447	1181	920	950	643	1019	7.70595	8.13341	7.37323	12.0816	12.629	12.0658	6.13177	8.9888	7.85637	7.84394	8.46342	8.19234	0.70799	7.15	0.115072	0.438629	no	no
ENSG00000036672	USP2	3	0	4	2	4	0	1	2	1	2	1	1	0.0488245	0	0.0393423	0.0284417	0.049585	0	0.02732	0.0303168	0.0170073	0.0328884	0.0262142	0.0160116	-0.130195	0.049537	-0.0932052	0.928681	no	no
ENSG00000036828	CASR	0	1	0	0	0	0	42	116	49	64	35	87	0	0.00632951	0	0	0	0	0.431769	0.661659	0.313584	0.396018	0.345244	0.524176	0	0	-0.108244	0.740873	no	no
ENSG00000037042	TUBG2	122	148	258	201	213	205	169	320	164	246	149	335	3.21538	4.03149	4.10937	4.62889	4.27588	4.45919	7.47692	7.85524	4.51685	6.55093	6.32526	8.68633	0.268668	0.556818	-0.36681	0.0941296	no	no
ENSG00000037241	RPL26L1	538	441	765	535	591	452	79	137	193	153	88	159	34.023	28.8244	29.2371	29.5633	28.4676	23.5916	8.3865	8.06953	12.7546	9.77636	8.96381	9.89251	-0.127613	0.388731	0.0241825	0.923823	no	no
ENSG00000037474	NSUN2	2654	2269	3788	2618	3155	2990	760	1784	1566	1523	1104	1563	35.482	31.3526	30.6056	30.5834	32.1277	32.9919	17.0563	22.2146	21.8785	20.5732	23.7737	20.5582	-0.0812261	0.258788	0.146926	0.290489	no	no
ENSG00000037637	FBXO42	441	375	644	388	446	395	246	507	407	442	222	478	3.60334	3.16687	3.18006	2.77017	2.77572	2.66375	3.37416	3.85844	3.4752	3.64909	2.92173	3.8425	-0.293235	1.12294	-0.15467	0.38226	no	no
ENSG00000037749	MFAP3	732	759	1305	1028	1103	1009	192	532	405	389	324	416	5.30399	5.68415	5.7146	6.5087	6.08753	6.0341	2.33538	3.59039	3.06667	2.84798	3.78144	2.96555	0.185809	0.707845	0.275371	0.107384	no	no
ENSG00000037757	MRI1	96	99	155	102	112	112	31	122	47	75	45	105	2.03885	2.17311	1.98943	1.89288	1.81178	1.96319	1.1052	2.4133	1.04311	1.60943	1.53938	2.19393	-0.125795	0.16836	-0.0634567	0.851496	no	no
ENSG00000037897	METTL1	200	197	306	213	243	230	49	148	102	108	60	150	7.56148	7.69795	6.99169	7.03665	6.99773	7.17686	3.10983	5.21166	4.02992	4.12569	3.65383	5.5794	-0.0556113	0.0956695	-0.0661012	0.804283	no	no
ENSG00000037965	HOXC8	68	115	93	71	71	84	110	88	116	107	55	123	2.07098	3.6199	1.71172	1.88944	1.64702	2.11142	5.62371	2.49624	3.69185	3.29265	2.69804	3.68545	-0.0984041	0.106557	-0.567639	0.0620614	no	no
ENSG00000038002	AGA	217	220	366	299	325	288	144	348	331	297	193	299	6.1319	6.42525	6.25029	7.38271	6.99508	6.71672	6.83064	9.15908	9.77423	8.47984	8.78441	8.31239	0.209044	0.550581	0.158276	0.390419	no	no
ENSG00000038210	PI4K2B	1428	1213	2386	2112	2248	1995	351	934	837	849	636	733	28.5255	25.0437	28.8044	36.8645	34.2039	32.8911	11.77	17.3776	17.4723	17.136	20.4636	14.4055	0.303283	1.79756	0.276989	0.0914515	no	no
ENSG00000038219	BOD1L1	571	516	809	1753	2078	1920	926	2735	1512	1738	1316	1897	2.64985	2.47495	2.26891	7.10847	7.34521	7.35387	7.21373	11.8217	7.33257	8.1495	9.83696	8.66107	1.55241	23.6	0.1859	0.244714	no	no
ENSG00000038274	MAT2B	3010	2987	5096	3649	4013	3257	548	1145	1098	1114	783	963	25.4677	26.1211	26.0577	26.9778	25.8623	22.7442	7.78338	9.02333	9.70835	9.52368	10.671	8.01621	0.0300612	0.0900415	0.139899	0.358706	no	no
ENSG00000038358	EDC4	575	476	1078	889	898	799	110	359	93	225	136	344	6.89354	5.89812	7.81046	9.31291	8.20021	7.9059	2.21376	4.00873	1.16514	2.72554	2.62624	4.05744	0.243368	0.963423	-0.300142	0.362968	no	no
ENSG00000038382	TRIO	2753	3041	4806	3226	3122	3545	864	2031	1182	1537	1190	1869	10.1748	11.6163	10.7346	10.4182	8.78872	10.8135	5.36039	6.99144	4.56516	5.7397	7.08412	6.79591	-0.130128	0.48209	-0.02698	0.870266	no	no
ENSG00000038427	VCAN	0	0	0	0	1	0	39	195	148	156	111	162	0	0	0	0	0.00381988	0	0.328325	0.910853	0.775635	0.79049	0.896642	0.799301	2.35443	0.609561	0.345627	0.20779	no	no
ENSG00000038532	CLEC16A	589	559	1038	634	728	712	205	374	251	354	208	373	3.45528	3.38932	3.68001	3.24988	3.25292	3.44729	2.01877	2.04351	1.53873	2.0983	1.9654	2.15276	-0.140273	0.498498	-0.259594	0.14555	no	no
ENSG00000038945	MSR1	0	0	2	0	0	0	4	3	2	3	1	6	0	0	0.0113892	0	0	0	0.063271	0.0263293	0.0196938	0.0285626	0.0151775	0.0556226	-3.04409	0.864191	-1.1986	0.131343	no	no
ENSG00000039068	CDH1	9667	9567	16401	9523	10904	10464	4199	9860	8925	8536	5718	7815	117.116	119.793	120.082	100.811	100.62	104.629	85.3955	111.26	112.993	104.49	111.581	93.148	-0.241667	0.983417	0.173511	0.256241	no	no
ENSG00000039123	MTREX	1242	1217	1903	2865	3424	2821	264	864	619	715	518	663	14.4044	14.588	13.3382	29.0341	30.247	27.0027	5.13975	9.33309	7.50213	8.3787	9.67663	7.56497	1.09085	17.5	0.251759	0.157803	no	no
ENSG00000039139	DNAH5	21	39	69	43	60	77	34	169	54	76	58	83	0.0622115	0.119412	0.123533	0.111309	0.135387	0.188266	0.169081	0.466311	0.167172	0.227489	0.276758	0.241907	0.381398	0.411751	0.418645	0.218372	no	no
ENSG00000039319	ZFYVE16	353	384	586	1007	1041	954	270	495	393	425	259	457	1.67751	1.88606	1.68296	4.18148	3.76805	3.74171	2.15387	2.19096	1.95166	2.04069	1.98249	2.13662	1.23544	16.9	-0.124092	0.463105	no	no
ENSG00000039523	RIPOR1	174	218	361	247	256	261	140	295	127	153	132	233	1.90345	2.4648	2.38662	2.36101	2.13308	2.35647	2.57089	3.00574	1.45183	1.69114	2.32588	2.50765	0.0549144	0.0947407	-0.0888878	0.737563	no	no
ENSG00000039537	C6	3	3	6	8	6	4	4	10	6	3	3	10	0.0399626	0.0413034	0.0483022	0.0931175	0.0608776	0.0439766	0.089445	0.124071	0.0835224	0.0403784	0.0643685	0.131054	0.749702	0.467828	0.0272767	0.966245	no	no
ENSG00000039560	RAI14	401	399	585	579	593	784	364	1249	905	1025	808	946	3.89369	4.00425	3.43286	4.91252	4.38576	6.28293	5.9331	11.2958	9.183	10.0563	12.6371	9.03705	0.339754	1.45729	0.327113	0.0683695	no	no
ENSG00000039600	SOX30	21	40	46	44	49	31	0	4	1	3	1	2	0.443059	0.872236	0.586521	0.811155	0.78743	0.539801	0	0.0786031	0.0220476	0.0639527	0.033983	0.0415137	0.612076	0.833714	0.174037	0.861922	no	no
ENSG00000039650	PNKP	303	366	608	419	445	450	254	655	303	463	291	600	4.9074	6.12664	5.95109	5.92969	5.48963	6.01522	6.90568	9.8807	5.12827	7.5768	7.5914	9.56048	0.0616618	0.146148	-0.176599	0.403799	no	no
ENSG00000039987	BEST2	2	0	8	1	1	2	0	1	0	1	1	0	0.0556395	0	0.134501	0.0243087	0.0211898	0.0459212	0	0.0259114	0	0.0281092	0.0448098	0	-2.01806	1.12628	0.775797	0.627842	no	no
ENSG00000040199	PHLPP2	756	632	1088	1137	1042	998	199	398	294	349	226	372	4.45449	3.8488	3.87426	5.85391	4.67647	4.85329	1.96831	2.18422	1.81027	2.07777	2.14489	2.15645	0.331113	1.38308	-0.0954681	0.579117	no	no
ENSG00000040275	SPDL1	357	272	551	804	891	695	212	366	338	388	288	421	5.50349	4.33382	5.1334	10.8302	10.4622	8.84268	5.48617	5.25519	5.4451	6.04362	7.15125	6.38515	0.997751	10.9	-0.0878046	0.633972	no	no
ENSG00000040341	STAU2	581	653	939	825	888	878	147	365	337	317	273	337	4.77109	5.54225	4.66005	5.91976	5.55428	5.95066	2.02639	2.79172	2.89195	2.63025	3.61097	2.72264	0.276969	1.23184	0.251179	0.184396	no	no
ENSG00000040487	SLC66A1	110	106	170	133	133	117	107	134	134	159	83	147	3.0146	3.00244	2.81559	3.18491	2.77628	2.64638	4.92249	3.42042	3.83761	4.40281	3.66383	3.96345	0.0265022	0.0331303	-0.353483	0.126684	no	no
ENSG00000040531	CTNS	237	291	427	314	421	349	55	136	87	103	55	84	3.52512	4.47353	3.83828	4.08098	4.7696	4.28431	1.37326	1.88409	1.35227	1.54796	1.31767	1.2292	0.260493	0.766454	0.0638193	0.809679	no	no
ENSG00000040608	RTN4R	14	19	24	11	11	26	24	33	39	38	18	40	0.329672	0.462423	0.341546	0.226337	0.197297	0.505309	0.9487	0.723778	0.959706	0.904136	0.682726	0.926687	-0.668458	0.637777	-0.285807	0.408814	no	no
ENSG00000040633	PHF23	665	604	899	536	585	554	206	383	382	357	219	338	17.9112	16.814	14.6334	12.6147	12.0014	12.3152	9.31396	9.60814	10.7519	9.71555	9.50096	8.95652	-0.406397	1.98521	0.0227	0.900606	no	no
ENSG00000040933	INPP4A	379	461	756	599	702	554	288	769	459	511	412	591	2.11529	2.65928	2.54998	2.92124	2.9843	2.55194	2.69828	3.99756	2.67709	2.88169	3.70381	3.24517	0.33102	1.49978	0.148553	0.39449	no	no
ENSG00000041353	RAB27B	262	81	55	72	63	126	523	1655	1065	1093	977	1124	2.69585	0.861412	0.342011	0.647345	0.493752	1.07003	9.03357	15.861	11.4515	11.3634	16.1923	11.3784	-1.42517	1.55626	0.370331	0.0157277	no	no
ENSG00000041357	PSMA4	3013	2503	4237	3074	3330	3161	1692	2611	3482	2950	1823	2898	31.7115	27.2276	26.95	28.2703	26.6953	27.4582	29.8938	25.5954	38.2971	31.3715	30.9047	30.0079	-0.100814	0.332643	-0.0120623	0.946519	no	no
ENSG00000041515	MYO16	4	5	13	22	25	12	13	36	28	34	13	28	0.0333988	0.0431493	0.0655992	0.16051	0.158996	0.0826956	0.182213	0.27997	0.244314	0.286844	0.174838	0.230011	1.60736	2.23017	-0.0629443	0.866617	no	no
ENSG00000041802	LSG1	1692	1522	2653	1796	2072	1970	463	963	798	920	556	938	25.9425	24.1189	24.5828	24.0617	24.1977	24.9291	11.9167	13.7523	12.786	14.2526	13.7311	14.1492	-0.0716682	0.241693	-0.0782347	0.59352	no	no
ENSG00000041880	PARP3	234	263	469	295	302	315	133	264	156	193	125	244	5.38617	6.2568	6.5241	5.93329	5.29475	5.98418	5.13902	5.65986	3.7524	4.48867	4.63441	5.52553	-0.0963243	0.202725	-0.190354	0.371486	no	no
ENSG00000041982	TNC	0	2	3	1	9	0	0	2	4	0	9	2	0	0.0158683	0.0139179	0.00670778	0.0526243	0	0	0.0143	0.0320885	0	0.111284	0.0151049	1.82336	0.863699	2.85218	0.0156576	no	no
ENSG00000041988	THAP3	108	70	141	85	77	92	83	145	98	145	58	124	1.95476	1.30948	1.54231	1.3443	1.06153	1.37432	2.5218	2.44441	1.85359	2.65175	1.6909	2.20805	-0.543273	0.981837	-0.368832	0.134104	no	no
ENSG00000042062	RIPOR3	5	5	3	1	3	0	32	146	39	53	28	75	0.0611083	0.0631585	0.0221582	0.0106792	0.0279271	0	0.656514	1.66196	0.498097	0.654488	0.551199	0.901801	-0.953439	0.430594	0.208725	0.613096	no	no
ENSG00000042088	TDP1	328	334	576	355	381	392	79	210	172	183	151	195	3.87987	4.0834	4.11765	3.66928	3.43275	3.827	1.56868	2.31366	2.12614	2.18721	2.877	2.26933	-0.17898	0.548047	0.191191	0.37875	no	no
ENSG00000042286	AIFM2	344	433	759	591	621	473	126	250	228	297	162	298	4.93129	6.41538	6.57549	7.40285	6.7806	5.5962	3.03205	3.33795	3.41552	4.30185	3.74057	4.20279	0.289939	1.06119	-0.21591	0.269946	no	no
ENSG00000042317	SPATA7	124	116	225	152	183	146	65	113	74	104	62	112	1.32826	1.28425	1.45655	1.4227	1.49309	1.29075	1.16879	1.12739	0.828345	1.12561	1.06972	1.18031	0.0595762	0.0868781	-0.280547	0.260892	no	no
ENSG00000042429	MED17	110	140	201	143	171	158	63	174	89	131	47	150	0.48749	0.641259	0.538335	0.553756	0.577223	0.57791	0.468681	0.718224	0.412176	0.586598	0.335499	0.654009	0.133629	0.205302	-0.291479	0.309342	no	no
ENSG00000042445	RETSAT	1059	1057	2118	1420	1438	1347	1010	2274	2051	2014	1259	2041	19.2527	19.861	23.2704	22.5576	19.9126	20.2112	30.8234	38.5055	38.9655	36.9956	36.8673	36.5054	-0.00971157	0.0233971	0.0598239	0.672194	no	no
ENSG00000042493	CAPG	776	1017	1705	1008	1267	1170	862	1437	1585	1322	897	1511	23.614	31.986	31.3556	26.8026	29.3669	29.3848	44.033	40.7288	50.4029	40.6476	43.9663	45.2367	0.0253262	0.057239	-0.0154557	0.922321	no	no
ENSG00000042753	AP2S1	691	585	1189	684	720	671	382	688	793	918	478	660	32.6478	28.5669	33.9501	28.2384	25.9109	26.1654	30.2972	30.2762	39.1533	43.8242	36.3767	30.6788	-0.305672	1.4185	-0.054793	0.772981	no	no
ENSG00000042781	USH2A	4	7	13	10	10	13	12	30	34	19	11	26	0.0142705	0.0258113	0.028029	0.0311738	0.0271741	0.0382784	0.0718664	0.0996872	0.126759	0.0684905	0.0632111	0.0912585	0.393357	0.253492	0.278694	0.492133	no	no
ENSG00000042832	TG	26	25	29	34	39	28	11	18	12	5	0	18	0.171927	0.170861	0.115891	0.196453	0.19643	0.152812	0.122103	0.110861	0.0829221	0.0334069	0	0.117101	0.464958	0.504626	-0.476928	0.497909	no	no
ENSG00000042980	ADAM28	164	226	195	284	256	260	674	1328	1088	1073	768	1177	1.28688	1.83288	0.924724	1.94725	1.53006	1.68382	8.87805	9.70576	8.92159	8.50726	9.70678	9.08635	0.652073	1.97998	0.0189689	0.892173	no	no
ENSG00000043039	BARX2	93	80	175	55	78	85	249	422	435	417	271	498	1.82458	1.62219	2.07492	0.94287	1.1656	1.37635	8.20056	7.71134	8.91844	8.26632	8.56386	9.61233	-0.889512	2.13141	-0.122822	0.489448	no	no
ENSG00000046653	GPM6B	26	11	35	55	62	63	20	83	53	45	62	68	0.331869	0.145117	0.269988	0.61343	0.60278	0.663687	0.428536	0.986753	0.70695	0.580365	1.27469	0.853928	1.0199	1.84919	0.562576	0.090842	no	no
ENSG00000046889	PREX2	0	0	0	1	0	0	0	0	0	0	0	1	0	0	0	0.00530176	0	0	0	0	0	0	0	0.00596939	2.38173	0.615266	-1.86877	0.255563	no	no
ENSG00000047056	WDR37	415	436	779	438	508	470	147	411	265	292	163	352	3.80478	4.13143	4.31621	3.50885	3.54747	3.55639	2.26236	3.50963	2.53891	2.70496	2.40707	3.175	-0.210233	0.737349	-0.0209763	0.916832	no	no
ENSG00000047188	YTHDC2	817	793	1394	1751	1862	1595	380	804	738	727	531	709	5.56596	5.58372	5.73937	10.4235	9.66211	8.96827	4.34576	5.10166	5.25405	5.00436	5.82684	4.75208	0.822303	8.59	0.121574	0.431208	no	no
ENSG00000047230	CTPS2	1118	1085	1943	1180	1155	1297	442	784	694	682	501	766	14.8793	14.9245	15.6277	13.7224	11.7083	14.2465	9.87473	9.71836	9.65202	9.17106	10.7398	10.0297	-0.270477	1.22647	-0.0282931	0.856236	no	no
ENSG00000047249	ATP6V1H	648	712	1300	851	1122	870	209	514	544	347	323	400	9.3456	10.6131	11.3308	10.7243	12.3253	10.3557	5.05991	6.90451	8.19881	5.05659	7.50334	5.6756	0.15118	0.48299	0.446067	0.0125551	no	no
ENSG00000047315	POLR2B	2174	2101	3689	2930	3450	2958	994	3054	2026	1865	1751	2111	27.1652	27.1339	27.8578	31.9912	32.8358	30.5058	20.8499	35.5435	26.4553	23.5466	35.242	25.9514	0.231019	1.18349	0.385254	0.00934605	no	no
ENSG00000047346	FAM214A	321	380	612	708	877	663	401	1347	659	757	439	846	2.39939	2.93569	2.76458	4.62421	4.99308	4.09014	5.03157	9.37778	5.14754	5.71724	5.28542	6.22135	0.888894	8.37	0.139364	0.49106	no	no
ENSG00000047365	ARAP2	428	433	599	1048	1417	1117	421	1134	793	850	651	777	2.53525	2.65092	2.14431	5.42434	6.39323	5.46084	4.18623	6.25644	4.90873	5.08735	6.21123	4.52811	1.336	14.6	0.250324	0.101991	no	no
ENSG00000047410	TPR	603	478	810	3721	4401	3833	1866	4798	2735	3673	2515	3912	3.59413	2.94466	2.91773	19.3796	19.9803	18.8558	18.6703	26.6363	17.0354	22.1204	24.1454	22.94	2.59437	71.1	0.00551088	0.972848	no	no
ENSG00000047457	CP	4	1	6	7	3	8	309	1103	585	645	626	782	0.0416352	0.010758	0.0377429	0.063666	0.0237846	0.0687259	5.39912	10.6933	6.36321	6.78354	10.4953	8.00805	0.114555	0.0490943	0.362243	0.0608	no	no
ENSG00000047578	KATNIP	631	671	1219	805	923	890	227	526	267	346	249	443	4.75956	5.23109	5.5568	5.3057	5.3029	5.54061	2.87427	3.69539	2.10459	2.637	3.02522	3.28746	0.0330229	0.0828873	-0.0834797	0.681034	no	no
ENSG00000047579	DTNBP1	337	276	532	291	355	319	81	199	165	158	78	141	8.1441	6.89373	7.76977	6.1449	6.53454	6.36258	3.28596	4.47923	4.16693	3.85803	3.03618	3.35237	-0.33063	1.22387	0.0900255	0.698987	no	no
ENSG00000047597	XK	773	728	1441	1199	1192	1016	110	366	295	414	214	254	10.9976	10.7048	12.3898	14.9054	12.9172	11.93	2.62708	4.84993	4.38589	5.95131	4.904	3.55525	0.242048	1.00612	0.145886	0.545562	no	no
ENSG00000047621	C12orf4	171	215	349	353	406	328	165	323	295	299	193	318	2.55221	3.31658	3.14796	4.60366	4.61551	4.04039	4.13397	4.49014	4.6011	4.50907	4.63978	4.66946	0.681979	3.21026	-0.0307933	0.863296	no	no
ENSG00000047634	SCML1	689	580	962	1323	964	1119	470	1012	769	791	580	893	9.22649	8.02744	7.78531	15.4805	9.8326	12.3674	10.5652	12.6222	10.7613	10.7026	12.5102	11.7649	0.563137	2.30724	0.0396322	0.788829	no	no
ENSG00000047644	WWC3	640	820	1217	792	1061	787	112	234	162	249	179	275	6.35263	8.41238	7.30041	6.86922	8.02163	6.4473	1.86619	2.16335	1.68038	2.49729	2.86185	2.6855	0.120331	0.352104	-0.164073	0.463752	no	no
ENSG00000047648	ARHGAP6	520	1139	1323	570	834	892	202	416	376	426	286	409	4.30426	9.74429	6.61817	4.12267	5.25817	6.09381	2.80679	3.2072	3.25239	3.56287	3.81312	3.33071	-0.223395	0.558982	0.00304339	0.986066	no	no
ENSG00000047662	FAM184B	29	30	48	51	18	30	17	41	34	19	15	30	0.317148	0.339091	0.31724	0.487352	0.149937	0.270779	0.312087	0.417623	0.388563	0.209949	0.264225	0.322778	-0.0171214	0.0112526	0.300174	0.433054	no	no
ENSG00000047849	MAP4	1689	1842	3511	2049	2421	2460	1116	3041	1727	2172	1524	2301	8.29192	9.34646	10.4169	8.78975	9.05303	9.96759	9.19715	13.9053	8.86007	10.7741	12.0512	11.1138	-0.0739617	0.235155	0.0791498	0.616281	no	no
ENSG00000047932	GOPC	1183	1151	1828	1678	1949	1706	495	811	928	808	474	796	18.8163	18.9216	17.5715	23.3212	23.6121	22.3954	13.2166	12.0146	15.4247	12.9854	12.1436	12.4561	0.362178	2.27086	-0.0350729	0.840088	no	no
ENSG00000047936	ROS1	3	2	4	23	16	8	86	263	153	228	218	283	0.0248406	0.017116	0.0200163	0.16641	0.10091	0.0546715	1.19537	2.02831	1.32389	1.90753	2.90749	2.3054	2.54613	3.48624	0.118973	0.663095	no	no
ENSG00000048028	USP28	724	722	1317	861	979	963	225	549	375	514	322	533	9.19979	9.48219	10.1137	9.55986	9.47537	10.0994	4.79939	6.49754	4.97955	6.59931	6.59046	6.66325	-0.0276808	0.0740632	-0.0819927	0.644464	no	no
ENSG00000048052	HDAC9	59	192	285	199	329	361	423	1283	752	757	884	751	0.251494	0.84588	0.734183	0.741204	1.06818	1.27003	3.02677	5.09378	3.34976	3.26038	6.06943	3.14945	0.865558	1.59328	0.531008	0.00390747	no	no
ENSG00000048140	TSPAN17	786	872	1490	723	905	993	378	531	486	560	333	604	11.0946	12.7215	12.7104	8.91735	9.72996	11.5682	8.95662	6.98105	7.16877	7.9868	7.571	8.38774	-0.357749	1.8283	-0.29972	0.0749572	no	no
ENSG00000048162	NOP16	767	673	1173	687	709	704	131	183	248	227	101	225	20.1211	18.2475	18.5967	15.7478	14.1669	15.2426	5.76887	4.4714	6.79871	6.01696	4.26773	5.80707	-0.378307	1.90104	-0.237932	0.320316	no	no
ENSG00000048342	CC2D2A	95	65	94	102	53	117	135	294	222	230	184	255	0.47937	0.338994	0.286654	0.449735	0.203703	0.487262	1.14352	1.38176	1.17063	1.17266	1.4955	1.26592	-0.238703	0.237405	0.0930463	0.622576	no	no
ENSG00000048392	RRM2B	666	680	1049	1080	1074	1137	165	403	356	283	259	353	9.09385	9.59654	8.65631	12.8857	11.17	12.8134	3.782	5.12526	5.07976	3.90442	5.69631	4.74207	0.431841	2.50287	0.276663	0.12307	yes	no
ENSG00000048405	ZNF800	671	723	1043	1030	1333	1380	205	462	390	403	267	370	8.52633	9.49532	8.00953	11.4363	12.9016	14.4727	4.37277	5.46788	5.17873	5.17417	5.46476	4.62552	0.554299	3.5771	0.10799	0.522731	no	no
ENSG00000048471	SNX29	218	277	369	213	263	240	112	225	132	144	139	200	1.42023	1.86515	1.45282	1.21253	1.30507	1.29046	1.22486	1.36528	0.898662	0.947898	1.45861	1.28189	-0.194829	0.446483	0.018157	0.938832	no	no
ENSG00000048540	LMO3	15	14	23	36	32	25	33	20	26	36	12	49	0.110394	0.106492	0.102298	0.231509	0.179382	0.151854	0.407694	0.137096	0.199963	0.267704	0.142252	0.35479	0.94164	1.28285	-1.15022	0.00254535	no	no
ENSG00000048544	MRPS10	1421	1468	2419	1488	1869	1591	341	706	789	676	550	690	49.8101	53.1841	51.244	45.5759	49.9007	46.0282	20.0651	23.0497	28.9015	23.9423	31.0532	23.7953	-0.0865903	0.295335	0.218829	0.205691	no	no
ENSG00000048649	RSF1	622	633	1014	1661	1919	1806	598	1488	1036	1204	832	1091	2.93896	3.09129	2.89551	6.85776	6.90641	7.04289	4.74317	6.54853	5.11544	5.74812	6.33209	5.07163	1.23303	17.7	0.12807	0.374471	no	no
ENSG00000048707	VPS13D	860	1034	1877	1293	1493	1370	525	1583	954	1159	797	1155	3.04822	3.78792	4.02065	4.00457	4.03071	4.00773	3.12371	5.22597	3.53359	4.15076	4.55016	4.02763	0.178098	0.590731	0.154179	0.328322	no	no
ENSG00000048740	CELF2	419	357	513	241	233	409	54	22	16	8	42	21	2.79654	2.46267	2.06922	1.40551	1.1845	2.25299	0.605013	0.136762	0.111595	0.0539502	0.451519	0.137894	-0.914129	4.81	-0.321111	0.652076	no	no
ENSG00000048828	FAM120A	6449	6325	10530	7614	8190	7613	2693	5804	5335	5731	3642	5484	65.5144	66.4106	64.6482	67.5875	63.3727	63.8308	45.9245	54.9173	56.6368	58.8262	59.5943	54.8102	0.0020993	0.00518602	0.0292191	0.845762	no	no
ENSG00000048991	R3HDM1	940	931	1799	1402	1629	1503	212	530	382	432	377	521	8.761	8.96825	10.1331	11.4178	11.5643	11.5615	3.31685	4.60086	3.72056	4.06823	5.65962	4.7773	0.276101	1.29297	0.116057	0.540665	no	no
ENSG00000049089	COL9A2	72	78	74	60	66	63	224	255	216	221	111	314	1.25741	1.4079	0.781017	0.9156	0.877937	0.908062	6.56685	4.14785	3.94202	3.89972	3.1224	5.39504	-0.177208	0.187524	-0.573478	0.0165794	no	no
ENSG00000049130	KITLG	458	186	345	649	518	396	1541	2063	2633	2303	1652	2472	5.43334	2.28058	2.47345	6.72752	4.68064	3.87727	30.6879	22.7949	32.6416	27.6052	31.5669	28.8515	0.52054	1.09358	-0.0753111	0.675158	yes	no
ENSG00000049167	ERCC8	457	462	752	658	703	632	57	167	123	135	90	147	1.27146	1.32849	1.26441	1.59964	1.48976	1.45122	0.26621	0.432753	0.357611	0.379503	0.403319	0.402367	0.278698	1.29934	0.10321	0.656929	no	no
ENSG00000049192	ADAMTS6	94	187	108	159	88	101	61	66	92	96	61	153	0.807874	1.66107	0.560948	1.19405	0.576066	0.716418	0.880054	0.52832	0.826272	0.833648	0.844434	1.29368	0.361737	0.458138	-0.529299	0.0754147	no	no
ENSG00000049239	H6PD	1198	1086	1919	961	1046	1112	331	1078	398	679	446	808	9.45999	8.8633	9.15783	6.63081	6.29129	7.24717	4.38759	7.92848	3.28425	5.41751	5.67269	6.27718	-0.532969	3.83696	-0.0204508	0.930443	no	no
ENSG00000049245	VAMP3	2098	2144	3891	2382	2490	2505	726	1736	1453	1234	1104	1183	56.5079	59.6843	63.3356	56.0601	51.083	55.6853	32.8249	43.5502	40.8967	33.5826	47.8953	31.3478	-0.168489	0.725351	0.356793	0.0120211	no	no
ENSG00000049246	PER3	76	53	159	122	118	105	255	491	355	365	215	288	0.688292	0.496098	0.870242	0.965446	0.813983	0.784835	3.87671	4.1417	3.35975	3.34001	3.1363	2.56609	0.176642	0.243832	0.0421353	0.840492	no	no
ENSG00000049247	UTS2	20	23	31	13	16	25	2	0	0	0	0	0	0.821094	0.975939	0.769144	0.466353	0.50033	0.847095	0.137834	0	0	0	0	0	-0.711829	0.766699	-2.92112	0.0988273	no	no
ENSG00000049249	TNFRSF9	0	1	0	0	0	0	13	15	22	10	11	24	0	0.0119737	0	0	0	0	0.252815	0.161854	0.266341	0.117055	0.205262	0.273543	0	0	-0.074031	0.875792	no	no
ENSG00000049283	EPN3	174	182	319	231	260	248	106	244	161	255	99	209	2.8444	3.07499	3.15148	3.29961	3.23734	3.34597	2.90878	3.71508	2.75034	4.21189	2.60673	3.36129	0.116507	0.22551	-0.282154	0.198884	no	no
ENSG00000049323	LTBP1	167	236	434	266	263	289	38	78	120	77	76	92	1.67298	2.44353	2.62753	2.32844	2.0068	2.38947	0.63903	0.72779	1.25625	0.7794	1.22633	0.906736	-0.00305789	0.00440891	0.388016	0.20319	no	no
ENSG00000049449	RCN1	951	800	994	643	664	793	196	221	409	276	146	269	15.6539	13.6102	9.88806	9.24829	8.32498	10.7732	5.41578	3.38821	7.03532	4.59035	3.87092	4.35625	-0.546	2.07695	-0.0639031	0.818882	no	no
ENSG00000049540	ELN	17	19	44	5	10	16	38	43	43	34	21	44	0.190412	0.219954	0.297839	0.0489356	0.0853138	0.147909	0.714485	0.448592	0.503307	0.384787	0.378865	0.484861	-1.85139	2.73932	-0.29543	0.414765	no	no
ENSG00000049541	RFC2	1082	835	1787	841	967	1037	235	410	452	422	365	465	36.0231	28.7325	35.9552	24.4658	24.5219	28.4946	13.1337	12.7138	15.7258	14.1959	19.5734	15.2309	-0.560631	4.17	0.0954895	0.622576	no	no
ENSG00000049618	ARID1B	1685	1741	2893	2037	2270	2100	921	1678	1329	1583	987	1562	2.70046	2.88382	2.80201	2.85258	2.771	2.7777	2.47777	2.50476	2.22578	2.56339	2.54785	2.46285	0.0252086	0.0794098	-0.124467	0.365415	no	no
ENSG00000049656	CLPTM1L	2235	2172	3642	1821	2259	2290	673	1504	1252	1355	964	1382	25.1215	25.2325	24.7395	17.8849	19.3401	21.2438	12.6983	15.7454	14.7059	15.3887	17.4528	15.2825	-0.42647	3.10238	0.0659711	0.639341	no	no
ENSG00000049759	NEDD4L	1062	1138	1784	1524	1563	1384	285	660	495	708	405	711	2.29272	2.53922	2.32758	2.87489	2.57016	2.466	1.03285	1.32711	1.11674	1.54439	1.40832	1.51013	0.229829	1.01323	-0.164184	0.344229	no	no
ENSG00000049768	FOXP3	0	2	0	4	5	3	2	6	1	0	3	2	0	0.0580991	0	0.0982373	0.107041	0.0695919	0.0943629	0.157071	0.0293716	0	0.135815	0.055304	5.26242	2.84903	1.07814	0.288364	no	no
ENSG00000049769	PPP1R3F	10	4	12	3	9	10	3	21	10	6	3	7	0.168139	0.0695119	0.121936	0.0440755	0.115261	0.13877	0.0846744	0.32887	0.175706	0.101933	0.0812472	0.115794	-0.805365	0.574552	0.904041	0.140239	no	no
ENSG00000049860	HEXB	3307	3349	5660	4123	4888	4135	598	1439	1165	1154	918	1231	48.5407	50.8065	50.2079	52.8804	54.6484	50.093	14.7346	19.673	17.8697	17.1149	21.7038	17.7766	0.117429	0.431411	0.176871	0.208207	no	no
ENSG00000049883	PTCD2	420	451	746	639	732	636	86	179	169	146	117	154	2.55193	2.83223	2.73931	3.39258	3.3877	3.18938	0.877166	1.013	1.07306	0.896331	1.14505	0.920576	0.350734	1.83699	0.185226	0.383286	no	no
ENSG00000050130	JKAMP	357	314	581	479	521	502	283	596	612	468	443	482	6.04118	5.49181	5.94174	7.08269	6.7153	7.01112	8.03904	9.39372	10.8224	8.00194	12.0747	8.02454	0.19794	0.679156	0.347348	0.046279	no	no
ENSG00000050165	DKK3	0	1	2	0	2	0	8	18	35	10	19	18	0	0.00636233	0.00744043	0	0.00937753	0	0.0826681	0.103203	0.22515	0.0621986	0.18839	0.109012	0.150749	0.0350876	0.946042	0.0428456	no	no
ENSG00000050327	ARHGEF5	1007	1050	1789	1005	1262	1418	214	603	321	432	304	509	12.7409	13.7306	13.6793	11.1108	12.1619	14.8073	4.54514	7.10598	4.24418	5.52267	6.19531	6.33587	-0.187859	0.710133	0.011029	0.9551	no	no
ENSG00000050344	NFE2L3	994	906	1321	653	849	1156	1032	1119	1658	1337	872	1356	17.0043	16.0189	13.6571	9.76099	11.0625	16.3215	29.6357	17.8295	29.6398	23.1099	24.0275	22.8218	-0.561041	3.21673	-0.152246	0.472325	no	no
ENSG00000050393	MCUR1	1133	932	1815	1089	1397	1281	271	629	563	453	296	478	13.7694	11.7067	13.3305	11.5644	12.9317	12.8488	5.52864	7.11989	7.15012	5.56262	5.79425	5.71522	-0.149811	0.523803	0.184882	0.290854	no	no
ENSG00000050405	LIMA1	1621	1312	2466	2214	2435	2137	2544	4923	4471	4843	3419	4042	18.9673	15.8668	17.4381	22.6365	21.7018	20.6375	49.9694	53.6526	54.6698	57.2577	64.4381	46.5306	0.278568	1.60945	0.0899495	0.56532	no	no
ENSG00000050426	LETMD1	1833	1797	3345	2425	2470	2289	490	1389	810	950	609	1084	22.3689	22.6653	24.6696	25.8584	22.959	23.0546	10.0379	15.7878	10.3297	11.7139	11.9707	13.0146	0.0462661	0.144915	0.050159	0.760925	no	no
ENSG00000050438	SLC4A8	108	193	211	157	201	128	28	75	32	37	35	61	0.443638	0.819397	0.523807	0.563526	0.62889	0.433955	0.193075	0.286948	0.137364	0.153569	0.231576	0.246521	0.293519	0.56972	0.0571696	0.870529	no	no
ENSG00000050555	LAMC3	0	0	0	0	0	1	0	0	0	1	0	1	0	0	0	0	0	0.00679647	0	0	0	0.00832051	0	0.00810165	0	0	-2.64461	0.122245	no	no
ENSG00000050628	PTGER3	0	0	0	1	0	0	0	2	0	1	0	1	0	0	0	0.0067635	0	0	0	0.0144188	0	0.00782093	0	0.00761521	2.38173	0.615266	-0.112434	0.940772	no	no
ENSG00000050730	TNIP3	2	0	3	4	5	5	6	38	13	23	19	18	0.0392697	0	0.0355985	0.0686273	0.0747776	0.0810265	0.197762	0.694942	0.266741	0.456301	0.600899	0.347712	0.916347	0.487405	0.512973	0.255754	no	no
ENSG00000050748	MAPK9	1302	1206	2093	1403	1737	1533	384	915	771	772	549	781	10.7026	10.2461	10.3975	10.0773	10.8755	10.4004	5.29874	7.00545	6.62295	6.41196	7.26892	6.31608	-0.0146546	0.0400989	0.136211	0.362481	no	no
ENSG00000050820	BCAR1	571	672	1069	715	832	741	519	958	744	861	578	876	4.56918	5.55781	5.16968	4.9994	5.07107	4.89385	6.97162	7.14012	6.2215	6.96148	7.4499	6.89645	0.0413394	0.106671	-0.0827248	0.579162	no	no
ENSG00000051009	FHIP1B	875	1064	1780	1156	1296	1202	628	1526	785	1154	798	1243	13.6288	17.1286	16.7553	15.7332	15.3755	15.452	16.42	22.1381	12.7773	18.1615	20.0204	19.0476	0.0268966	0.0666227	-0.0537956	0.754978	no	no
ENSG00000051108	HERPUD1	1702	1554	2424	1423	1670	1837	1114	3024	2270	2272	1050	1985	24.7503	23.3563	21.3028	18.0815	18.4974	22.0475	27.1938	40.9581	34.4958	33.383	24.5941	28.3988	-0.337397	1.8699	0.094802	0.60017	no	no
ENSG00000051128	HOMER3	6	7	8	8	4	2	0	1	0	0	1	3	0.129067	0.15563	0.104001	0.15037	0.0655386	0.0355077	0	0.0200355	0	0	0.0346484	0.0634897	-0.116943	0.0558828	-0.472798	0.734987	no	no
ENSG00000051180	RAD51	377	282	772	447	430	461	122	276	228	258	201	239	8.9985	6.9568	11.136	9.32278	7.81756	9.08153	4.88824	6.13586	5.687	6.2222	7.7276	5.61236	-0.243791	0.802091	0.139227	0.481874	no	no
ENSG00000051341	POLQ	328	270	586	990	930	980	323	541	398	488	382	566	2.62868	2.23645	2.83821	6.93279	5.67702	6.48216	4.3454	4.0383	3.33324	3.95166	4.93114	4.46272	1.19556	14.3	-0.13964	0.437944	no	no
ENSG00000051382	PIK3CB	1610	1602	2790	2137	2316	2249	607	1374	1133	1162	836	1107	15.1146	15.5441	15.8292	17.5301	16.5609	17.4257	9.56586	12.0142	11.1153	11.0223	12.6415	10.2244	0.133149	0.573197	0.136921	0.323586	no	no
ENSG00000051523	CYBA	1672	1887	3177	1742	2115	1912	1153	2147	1732	2092	1298	2494	29.5789	34.5024	33.9661	26.9279	28.499	27.9166	34.2404	35.3765	32.0194	37.3941	36.9862	43.4071	-0.202482	0.907865	-0.217339	0.126331	no	no
ENSG00000051596	THOC3	526	513	974	575	587	602	107	272	257	234	169	218	11.2263	11.3162	12.563	10.7233	9.54249	10.6042	3.83352	5.407	5.73195	5.04617	5.80974	4.57747	-0.240326	0.986889	0.255672	0.19387	no	no
ENSG00000051620	HEBP2	1579	1811	2915	1778	2107	1899	1419	2146	2558	2278	1077	2371	11.228	13.3097	12.5268	11.0474	11.4119	11.1448	16.9381	14.213	19.0081	16.367	12.3354	16.5871	-0.0865499	0.300997	-0.198396	0.282796	no	no
ENSG00000051825	MPHOSPH9	278	244	465	594	544	571	96	341	130	216	216	265	1.98601	1.8016	2.00758	3.70794	2.96012	3.36669	1.15126	2.26897	0.97051	1.55915	2.48548	1.86253	0.730721	4.72	0.227416	0.424297	no	no
ENSG00000052126	PLEKHA5	586	590	913	1284	1454	1142	715	1635	1106	1346	985	1394	1.75493	1.82619	1.6524	3.35997	3.31665	2.82265	3.59444	4.56054	3.46127	4.07288	4.75135	4.10717	0.965863	10.7	0.0341514	0.815474	no	no
ENSG00000052344	PRSS8	1164	1020	2043	1263	1415	1345	532	1253	760	1014	664	926	28.8011	26.0848	30.5498	27.3067	26.6677	27.4668	22.0969	28.8765	19.6512	25.3507	26.4633	22.5417	-0.143252	0.530116	0.0143342	0.927928	no	no
ENSG00000052723	SIKE1	887	888	1460	1391	1578	1450	615	1557	1088	1269	815	1175	11.0779	11.4625	11.0197	15.1799	15.0111	14.9462	12.8935	18.1117	14.1998	16.0137	16.395	14.4374	0.444547	2.88229	0.0884902	0.534479	no	no
ENSG00000052749	RRP12	1004	943	1533	979	1128	1104	178	414	339	307	224	370	8.6652	8.41179	7.99596	7.38306	7.41529	7.864	2.57887	3.32799	3.05748	2.67719	3.11396	3.14171	-0.175977	0.659065	0.1017	0.561588	no	no
ENSG00000052795	FNIP2	945	773	1328	1603	1673	1392	988	1926	1569	1768	1057	1923	6.3348	5.35565	5.38	9.38953	8.54222	7.70141	11.1179	12.0253	10.9912	11.9751	11.4129	12.6823	0.608559	4.3	-0.132091	0.330944	no	no
ENSG00000052802	MSMO1	1541	1640	2521	1451	1560	2070	2242	3635	5765	4482	2666	3844	39.7737	43.7491	39.3233	32.7243	30.6685	44.0954	97.1388	87.3847	155.494	116.886	110.834	97.6104	-0.32574	1.99454	0.122781	0.562756	no	no
ENSG00000052841	TTC17	1740	1838	2983	2559	2689	2619	1246	2432	1702	2084	1130	2335	11.3388	12.3793	11.7478	14.5713	13.347	14.0859	13.6301	14.7611	11.5904	13.7218	11.8609	14.9701	0.267288	1.50823	-0.227639	0.115908	no	no
ENSG00000053108	FSTL4	0	2	1	0	0	0	0	2	0	2	1	4	0	0.0226735	0.00662887	0	0	0	0	0.0204326	0	0.0221657	0.0176675	0.0431653	-2.23156	0.559926	-0.930835	0.408176	no	no
ENSG00000053254	FOXN3	688	763	1326	970	1143	1067	223	519	344	476	289	446	4.54047	5.20438	5.28858	5.59362	5.74556	5.81174	2.47048	3.19019	2.37241	3.17406	3.07206	2.89579	0.199418	0.747451	-0.0672799	0.701769	no	no
ENSG00000053328	METTL24	0	2	2	0	1	0	8	12	15	23	9	32	0	0.0396357	0.023176	0	0.0146049	0	0.257501	0.214311	0.300563	0.445604	0.277963	0.603662	-0.691584	0.172125	-0.822623	0.0660182	no	no
ENSG00000053371	AKR7A2	665	651	1127	716	712	724	183	356	390	385	264	324	27.5162	27.8407	28.1822	25.8874	22.4399	24.7249	12.7111	13.72	16.8636	16.0962	17.5951	13.1896	-0.212582	0.810269	0.123279	0.521122	no	no
ENSG00000053372	MRTO4	1029	962	1640	991	1107	946	391	651	688	719	444	737	29.6345	28.6345	28.5436	24.9382	24.2831	22.4855	18.9026	17.4623	20.7057	20.9222	20.5961	20.8818	-0.246837	1.10743	-0.12009	0.461011	no	no
ENSG00000053438	NNAT	54	74	116	118	126	121	15	108	18	76	62	88	2.99097	4.23625	3.88293	5.71096	5.31572	5.53137	1.39468	5.57159	1.04186	4.25331	5.53133	4.79535	0.66564	1.38253	0.112799	0.823827	no	no
ENSG00000053501	USE1	189	196	245	175	162	197	111	149	175	165	78	167	5.72295	6.13403	4.4834	4.63026	3.73634	4.92327	5.64215	4.20225	5.53752	5.04822	3.80428	4.97501	-0.290544	0.582815	-0.270109	0.26343	no	no
ENSG00000053524	MCF2L2	22	15	36	29	34	25	1	17	7	3	9	7	0.0775447	0.0546453	0.0766859	0.0893175	0.0912814	0.0727276	0.00591688	0.0558105	0.0257838	0.0106843	0.0510966	0.0242743	0.223777	0.207246	1.49489	0.0198926	no	no
ENSG00000053702	NRIP2	58	82	120	99	108	86	38	82	30	65	20	84	1.51721	2.21699	1.89707	2.26289	2.15187	1.85672	1.66865	1.99788	0.820086	1.71802	0.842692	2.16181	0.35701	0.556048	-0.666104	0.0654437	no	no
ENSG00000053747	LAMA3	1202	1625	1899	2089	2698	1982	1974	7386	4793	4115	5929	5632	6.10716	8.53336	5.831	9.27432	10.4412	8.31128	16.8363	34.9527	25.4485	21.1252	48.5217	28.1525	0.719667	7.06	0.641953	0.00299484	no	no
ENSG00000053770	AP5M1	813	758	1262	1250	1324	1211	373	763	704	752	528	721	4.5968	4.42962	4.31229	6.17568	5.702	5.65118	3.54028	4.01816	4.15966	4.29615	4.80861	4.0107	0.408999	2.37263	0.0550977	0.727514	no	no
ENSG00000053900	ANAPC4	652	655	1136	1144	1303	1098	445	824	669	741	422	755	6.44739	6.69437	6.78888	9.88489	9.8142	8.96125	7.38687	7.58929	6.91325	7.40373	6.72155	7.34519	0.567295	4.22	-0.136934	0.371835	no	no
ENSG00000053918	KCNQ1	1252	975	1748	1058	1190	1151	133	224	277	222	144	255	20.8509	16.7825	17.5932	15.3963	15.0953	15.8207	3.71823	3.47461	4.82081	3.73568	3.86281	4.17811	-0.339631	1.63723	-0.00280128	0.989648	no	no
ENSG00000054116	TRAPPC3	775	650	1232	625	827	744	489	924	1065	881	556	913	16.1748	14.0211	15.5393	11.3979	13.1467	12.8156	17.1321	17.9617	23.2277	18.5784	18.691	18.7468	-0.37283	1.78389	0.069407	0.677419	no	no
ENSG00000054118	THRAP3	2773	2783	4881	3086	3329	3503	1583	3339	2565	3209	2050	3140	43.2465	44.8586	46.0038	42.0539	39.5447	45.089	41.4425	48.5015	41.803	50.5669	51.4962	48.1781	-0.135739	0.542497	-0.061745	0.665015	no	no
ENSG00000054148	PHPT1	71	66	135	93	106	93	66	81	72	110	60	109	3.24217	3.11497	3.72559	3.71082	3.68687	3.50502	5.05924	3.44509	3.43582	5.07536	4.41316	4.89693	0.0770095	0.0911682	-0.498281	0.0528294	no	no
ENSG00000054179	ENTPD2	125	154	258	180	172	209	22	53	41	53	25	47	3.48537	4.43805	4.34753	4.38552	3.65293	4.80967	1.02974	1.37642	1.19465	1.49318	1.12279	1.28931	0.0239259	0.033155	-0.121761	0.699054	no	no
ENSG00000054219	LY75	1831	1459	2135	1869	1955	2040	803	1409	1466	1173	813	1207	15.3074	12.6067	10.7869	13.6531	12.449	14.0758	11.2692	10.9714	12.8076	9.90849	10.9477	9.92751	-0.00691919	0.0145363	0.0844461	0.598978	no	no
ENSG00000054267	ARID4B	360	423	549	1006	1191	1030	911	1872	1431	1616	1033	1456	2.39321	2.90636	2.20563	5.84366	6.03064	5.65125	10.1662	11.591	9.94115	10.8546	11.0611	9.52266	1.36583	18.1	0.0129434	0.926679	no	no
ENSG00000054277	OPN3	24	14	38	35	35	31	7	20	34	26	13	29	0.4744	0.286018	0.453942	0.60452	0.526957	0.505737	0.232271	0.368214	0.702315	0.519281	0.413901	0.563963	0.2797	0.277122	0.0918521	0.834491	no	no
ENSG00000054282	SDCCAG8	233	283	451	386	384	358	221	440	375	378	260	388	3.22334	4.04639	3.77059	4.66601	4.04627	4.08754	5.13223	5.66944	5.42126	5.28369	5.79353	5.28081	0.305355	1.00357	0.0280987	0.86753	no	no
ENSG00000054356	PTPRN	1	1	0	2	1	2	0	2	3	0	0	0	0.00894641	0.00924657	0	0.0156346	0.00681432	0.0147675	0	0.0166654	0.0280472	0	0	0	1.41369	0.438354	3.75179	0.0235662	no	no
ENSG00000054392	HHAT	78	110	130	66	59	83	61	147	102	82	94	125	0.864057	1.25943	0.870312	0.638853	0.497822	0.75885	1.13434	1.51671	1.18078	0.917821	1.67724	1.36231	-0.618734	1.12131	0.271176	0.290635	yes	no
ENSG00000054523	KIF1B	1262	1180	2293	1548	1658	1522	514	1294	805	916	735	1033	4.91129	4.74625	5.39292	5.26401	4.91468	4.88856	3.35787	4.69038	3.2738	3.60187	4.60727	3.95509	-0.0247213	0.071645	0.118845	0.449792	no	no
ENSG00000054598	FOXC1	206	353	466	247	375	329	178	294	347	221	150	228	3.80715	6.74279	5.20478	3.98877	5.27883	5.01832	5.52226	5.06078	6.70165	4.12687	4.46523	4.14559	0.0340464	0.0554058	0.16983	0.471365	no	no
ENSG00000054611	TBC1D22A	392	439	849	399	567	439	227	595	493	469	311	450	5.42907	6.284	7.10609	4.82861	5.98131	5.01804	5.27751	7.67528	7.1352	6.56309	6.93777	6.13157	-0.219151	0.634763	0.200222	0.227984	no	no
ENSG00000054654	SYNE2	1638	1779	3488	4156	3908	3518	1052	2219	1320	1791	1272	2140	3.72616	4.18269	4.79521	8.261	6.77137	6.60501	4.01724	4.70157	3.13792	4.11661	4.66074	4.7894	0.811293	6.98	-0.134138	0.399972	no	no
ENSG00000054690	PLEKHH1	834	971	1631	1382	1457	1287	378	980	439	632	445	833	5.66971	6.82254	6.70089	8.20941	7.54446	7.22109	4.3137	6.20524	3.11874	4.34118	4.87276	5.57133	0.340839	1.72852	-0.0928069	0.652408	no	no
ENSG00000054793	ATP9A	6175	7351	9759	5796	6427	6521	1224	2862	1873	2537	1538	2701	56.3047	69.2766	53.777	46.1791	44.6365	49.074	18.735	24.3061	17.847	23.3735	22.5883	24.2299	-0.284153	1.38053	-0.114956	0.441119	no	no
ENSG00000054803	CBLN4	0	0	2	0	0	0	0	0	0	2	0	0	0	0	0.0282095	0	0	0	0	0	0	0.0471636	0	0	-3.04409	0.864191	-2.65184	0.121562	no	no
ENSG00000054938	CHRDL2	0	1	4	0	0	0	5	14	6	13	7	11	0	0.0244318	0.0571436	0	0	0	0.198408	0.308241	0.148216	0.310501	0.266528	0.255821	-3.9206	1.34274	-0.184611	0.723035	no	no
ENSG00000054965	FAM168A	510	549	864	520	471	586	243	577	359	390	266	459	4.75994	5.29585	4.87336	4.24076	3.34831	4.51397	3.80716	5.01585	3.50143	3.67783	3.99883	4.21467	-0.353453	1.5557	0.016252	0.928019	no	no
ENSG00000054967	RELT	34	46	79	54	51	55	20	49	33	24	46	46	0.404522	0.565656	0.568033	0.561391	0.462176	0.540076	0.399445	0.542996	0.410295	0.288516	0.881537	0.538443	0.0523807	0.0478624	0.473534	0.217886	no	no
ENSG00000054983	GALC	786	680	992	636	660	691	284	598	546	501	412	516	8.58941	7.68036	6.55143	6.07305	5.49362	6.2323	5.20982	6.08667	6.23524	5.5319	7.25201	5.54766	-0.393548	1.63852	0.186202	0.260044	no	no
ENSG00000055044	NOP58	1189	1132	1930	2688	2917	2707	475	1160	835	957	618	1059	26.7329	26.3053	26.2244	52.8084	49.9545	50.2322	17.9276	24.2918	19.6187	21.7406	22.3807	23.425	0.950304	14.2	-0.00705124	0.962052	no	no
ENSG00000055070	SZRD1	1741	1640	2778	1521	1633	1595	967	1583	1675	1597	1038	1549	27.0259	26.3122	26.0614	20.631	19.3082	20.4349	25.1983	22.8876	27.1716	25.0485	25.9537	23.6566	-0.416978	2.98551	-0.0337361	0.824768	no	no
ENSG00000055118	KCNH2	53	68	147	45	48	116	0	0	1	1	1	1	0.541333	0.717843	0.90738	0.401615	0.373425	0.977859	0	0	0.0106735	0.0103201	0.0164516	0.0100487	-0.918236	1.71972	0.0543493	0.978436	no	no
ENSG00000055130	CUL1	1376	1355	2277	1491	2207	1879	327	693	725	715	479	683	24.3952	24.8289	24.3968	23.0979	29.8031	27.4943	9.73189	11.4434	13.4321	12.8082	13.6786	11.9131	0.113762	0.345687	0.0899715	0.591518	no	no
ENSG00000055147	FAM114A2	377	375	677	503	603	537	148	327	308	247	160	210	4.25439	4.3738	4.61708	4.9599	5.18307	5.00149	2.80363	3.43701	3.63217	2.81636	2.90828	2.33149	0.186808	0.635554	0.259784	0.203241	no	no
ENSG00000055163	CYFIP2	893	925	1380	889	948	936	57	111	75	94	66	78	6.22252	6.66175	5.81135	5.41284	5.03149	5.38295	0.666735	0.720402	0.546129	0.661818	0.740762	0.534723	-0.210315	0.825905	0.0262716	0.921608	yes	no
ENSG00000055208	TAB2	1339	1300	2289	1969	2168	2008	1014	2392	1961	2062	1685	1889	16.1344	16.19	16.6687	20.7314	19.8978	19.9695	20.5104	26.8455	24.6928	25.1048	32.7034	22.3936	0.302318	1.81632	0.229679	0.125624	no	no
ENSG00000055211	GINM1	321	300	547	444	502	450	214	510	448	375	310	350	10.5018	10.1441	10.8151	12.6927	12.5094	12.1507	11.7527	15.5406	15.3164	12.3962	16.3359	11.2654	0.235391	0.859265	0.337508	0.045979	no	no
ENSG00000055332	EIF2AK2	2542	2420	4308	4015	4452	4738	1010	3250	2258	2231	1667	2010	16.9554	16.6832	17.3656	23.4005	22.6183	26.0829	11.3088	20.1907	15.7389	15.0358	17.9096	13.1901	0.416927	2.99982	0.367154	0.0125495	no	yes
ENSG00000055483	USP36	1658	1625	2919	1880	2116	2026	375	957	456	684	362	691	13.1672	13.3381	14.0097	13.046	12.7997	13.2794	4.99925	7.0788	3.78438	5.48861	4.63062	5.39893	-0.0785885	0.271942	-0.122766	0.531085	no	no
ENSG00000055609	KMT2C	1358	1486	2273	2089	3096	2962	566	1528	935	1183	721	1053	1.87472	2.12025	1.89635	2.5199	3.25545	3.37483	1.31165	1.9647	1.34886	1.65013	1.60322	1.43016	0.611892	4.53	0.0807724	0.602801	no	no
ENSG00000055732	MCOLN3	17	7	54	31	13	41	100	191	159	116	138	297	0.188917	0.0803994	0.36266	0.301019	0.110037	0.376042	1.86546	1.97694	1.84646	1.3025	2.47014	3.24712	-0.465827	0.388974	-0.109288	0.706104	no	no
ENSG00000055917	PUM2	4827	4547	7851	6055	7007	6477	1955	3680	3215	3413	2128	3287	50.9128	49.5686	50.0447	55.805	56.2932	56.3837	34.6147	36.1522	35.4365	36.3732	36.1528	34.109	0.145047	0.535038	-0.0417361	0.768899	no	no
ENSG00000055950	MRPL43	365	286	615	313	290	348	241	234	363	275	154	283	7.50923	6.08136	7.64647	5.62673	4.54438	5.90897	8.32307	4.4839	7.80421	5.71651	5.10321	5.72807	-0.584539	2.99675	-0.250671	0.344158	no	no
ENSG00000055955	ITIH4	0	1	0	0	1	0	1	3	2	6	0	2	0	0.0163299	0	0	0.0120344	0	0.0265225	0.0441478	0.0330217	0.095785	0	0.0310885	2.35443	0.609561	-0.906965	0.345966	no	no
ENSG00000055957	ITIH1	0	0	0	0	0	1	12	22	10	24	3	16	0	0	0	0	0	0.0133789	0.32654	0.332163	0.169399	0.393096	0.0783308	0.255171	0	0	-0.749139	0.131197	no	no
ENSG00000056050	HPF1	164	172	301	288	312	259	96	188	217	159	120	187	8.4896	9.20246	9.41658	13.027	12.3019	11.0655	8.34216	9.06439	11.7388	8.31642	10.0056	9.52367	0.491033	1.70355	0.165696	0.452461	no	no
ENSG00000056097	ZFR	2015	2063	3412	2702	3177	2838	824	1833	1590	1664	1226	1593	21.9061	23.1804	22.4173	25.6676	26.3076	25.4643	15.0377	18.5605	18.0637	18.2785	21.4685	17.0383	0.224207	1.14015	0.129237	0.363808	no	no
ENSG00000056277	ZNF280C	147	129	261	182	206	226	40	142	87	89	69	101	2.33308	2.11609	2.50343	2.52402	2.49031	2.9604	1.0657	2.09912	1.44295	1.42724	1.76393	1.57708	0.0448889	0.0702845	0.295212	0.258668	no	no
ENSG00000056558	TRAF1	214	299	410	277	283	370	145	209	146	159	113	243	3.51938	5.08225	4.07493	3.98054	3.54498	5.02209	4.00299	3.20138	2.50914	2.64208	2.99331	3.93168	-0.0237939	0.0430897	-0.361587	0.119122	no	no
ENSG00000056586	RC3H2	1308	946	2138	2032	2055	1922	913	1043	973	761	891	826	8.32684	6.22437	8.22553	11.3033	9.96456	10.0985	9.75679	6.18435	6.47299	4.895	9.1363	5.17335	0.354521	2.2049	0.0373192	0.886216	no	no
ENSG00000056736	IL17RB	372	410	571	449	528	527	646	918	994	1107	727	1310	8.99583	10.2474	8.34484	9.48754	9.72537	10.5181	26.2237	20.6766	25.1191	27.0484	28.3174	31.1666	0.145015	0.433067	-0.262703	0.109275	no	no
ENSG00000056972	TRAF3IP2	694	605	1124	696	789	643	175	397	279	325	281	436	4.04354	3.64325	3.95778	3.5434	3.50149	3.09202	1.71161	2.15442	1.69874	1.91329	2.63711	2.49924	-0.188959	0.704264	-0.00307339	0.987841	no	no
ENSG00000056998	GYG2	51	18	18	25	6	22	42	81	77	83	57	73	1.03678	0.378198	0.221142	0.444082	0.0929051	0.369119	1.43327	1.53369	1.63578	1.70486	1.86642	1.46001	-1.2376	0.967045	0.0482743	0.857961	no	no
ENSG00000057019	DCBLD2	527	771	1516	888	1182	1117	549	1330	1324	912	1345	1362	3.4391	5.2002	5.97884	5.06356	5.87524	6.01612	6.01409	8.08394	9.02904	6.01346	14.1376	8.74441	0.211465	0.481375	0.512537	0.0142717	no	no
ENSG00000057149	SERPINB3	3	0	0	0	0	0	0	2	0	0	1	0	0.129369	0	0	0	0	0	0	0.0803298	0	0	0.0694592	0	-3.82226	1.23332	3.11828	0.0744844	no	no
ENSG00000057252	SOAT1	611	328	761	826	464	617	639	1137	1303	1367	864	1344	6.42061	3.56238	4.83285	7.58445	3.71387	5.35118	11.272	11.1284	14.3087	14.5144	14.6241	13.8948	-0.00782463	0.0105036	-0.0555033	0.734009	no	no
ENSG00000057294	PKP2	1952	1776	2984	2204	2335	2260	571	1061	1203	1355	872	1085	13.9952	13.1606	12.9295	13.8077	12.7515	13.3733	6.87226	7.0852	9.01332	9.816	10.0702	7.65329	-0.0262234	0.0797578	0.0337166	0.849468	no	no
ENSG00000057468	MSH4	3	5	4	4	7	10	3	2	3	5	2	3	0.0675331	0.116331	0.0544175	0.07868	0.120024	0.185791	0.113365	0.0419336	0.0705726	0.113726	0.0725179	0.0664409	0.719772	0.397039	-0.714112	0.360667	no	no
ENSG00000057593	F7	18	29	31	42	41	34	1	2	3	1	1	1	0.348776	0.580769	0.36301	0.711102	0.605106	0.543729	0.0325265	0.0360945	0.0607455	0.0195781	0.03121	0.0190631	0.873453	1.28573	0.819823	0.420312	no	no
ENSG00000057608	GDI2	7661	6672	12281	8242	9238	8054	1683	3970	4172	3575	2716	3096	143.934	129.559	139.443	135.307	132.2	124.888	53.0795	69.4715	81.911	67.8657	82.1918	57.2267	-0.0895862	0.273564	0.320184	0.0425715	no	no
ENSG00000057657	PRDM1	295	341	573	331	580	533	27	155	58	101	76	72	3.21708	3.84349	3.77639	3.15411	4.81771	4.79729	0.494273	1.57438	0.660978	1.1129	1.33497	0.772487	0.186985	0.424302	0.48504	0.160955	yes	no
ENSG00000057663	ATG5	1221	1158	1863	1571	1769	1626	342	740	821	673	441	601	15.8937	15.5794	14.6557	17.8688	17.5393	17.4687	7.47309	8.9718	11.1679	8.85159	9.24632	7.69669	0.207612	0.942289	0.222326	0.199613	no	no
ENSG00000057704	TMCC3	252	269	374	327	308	337	238	501	378	474	299	395	2.84858	3.14277	2.55496	3.22987	2.65188	3.14404	4.51616	5.27477	4.46519	5.41381	5.44402	4.39284	0.116572	0.24959	0.00282888	0.98707	no	no
ENSG00000057757	PITHD1	961	903	1532	954	993	916	501	930	1067	1087	533	858	32.5542	31.6157	31.3636	28.2384	25.6216	25.6099	28.4895	29.3429	37.7718	37.2056	29.0824	28.595	-0.253571	1.12075	-0.0371041	0.836115	no	no
ENSG00000057935	MTA3	972	1018	1697	1267	1356	1214	422	866	690	708	573	817	6.76275	7.32044	7.13547	7.7027	7.18606	6.97117	4.92871	5.61193	5.01679	4.97722	6.42143	5.59241	0.0924174	0.297907	0.0559768	0.719228	no	no
ENSG00000058056	USP13	113	39	50	42	22	62	137	236	201	265	158	327	0.543805	0.193982	0.145418	0.176613	0.0806421	0.246256	1.10675	1.05783	1.01084	1.28857	1.22474	1.54822	-1.43057	1.79315	-0.342442	0.0820148	no	no
ENSG00000058063	ATP11B	968	947	1411	1627	1743	1910	936	2715	1932	2201	1553	2162	7.75612	7.84244	6.8325	11.3911	10.6375	12.6308	12.5895	20.2617	16.1769	17.8191	20.0429	17.0429	0.589038	4.34	0.17465	0.24932	no	no
ENSG00000058085	LAMC2	1755	3279	4549	2853	3977	4254	7336	21883	16963	13231	15369	16650	19.0823	36.8492	29.8919	27.106	32.937	38.1752	133.899	221.615	192.742	145.359	269.166	178.11	0.291999	0.918761	0.501926	0.0044687	no	no
ENSG00000058091	CDK14	48	70	76	60	62	69	50	108	70	53	83	104	0.503539	0.758965	0.481824	0.549986	0.495401	0.597407	0.880492	1.05524	0.767377	0.561776	1.40246	1.07336	0.0801522	0.0811166	0.264629	0.40672	no	no
ENSG00000058262	SEC61A1	4827	4516	7881	4606	5494	4978	2650	6524	4592	5242	3062	5172	30.3511	29.3483	29.9476	25.3064	26.3124	25.8334	27.9709	38.2075	30.173	33.3035	31.0115	31.9945	-0.229846	1.05229	0.0133141	0.928869	no	no
ENSG00000058272	PPP1R12A	853	749	1127	1641	1949	1794	687	1496	1281	1412	933	1359	5.2925	4.80314	4.2259	8.89671	9.2108	9.18679	7.15537	8.64532	8.30578	8.85202	9.32424	8.29565	0.924211	8.34	0.0362608	0.795514	no	no
ENSG00000058335	RASGRF1	8	37	33	28	28	15	8	19	27	19	19	25	0.0590246	0.282148	0.147143	0.180514	0.157353	0.0913406	0.0990825	0.130567	0.208174	0.141642	0.225796	0.181469	0.6526	0.646826	0.303488	0.469463	no	no
ENSG00000058404	CAMK2B	3	9	7	5	4	6	0	1	0	2	0	3	0.0190406	0.0590384	0.0268498	0.0277293	0.0193372	0.0314297	0	0.00591149	0	0.0128258	0	0.0187327	-0.0133004	0.00575514	-2.00459	0.132448	no	no
ENSG00000058453	CROCC	143	242	296	201	197	250	95	212	90	192	88	187	1.18607	2.07454	1.48371	1.45673	1.24456	1.71137	1.3227	1.63775	0.780076	1.60906	1.17565	1.52593	0.00394895	0.00563036	-0.397442	0.116394	no	no
ENSG00000058600	POLR3E	980	931	1522	1049	1227	1077	178	507	299	429	249	438	7.60477	7.46692	7.1377	7.11286	7.25234	6.89771	2.3187	3.66442	2.42466	3.36367	3.11228	3.3439	-0.0422338	0.115608	-0.054765	0.776323	no	no
ENSG00000058668	ATP2B4	584	863	1391	1146	1325	1131	783	2175	1503	1378	1336	1529	4.52419	6.90988	6.51236	7.7575	7.8184	7.23136	10.1825	15.6937	12.1676	10.7863	16.6707	11.6535	0.4892	2.35087	0.365708	0.0123733	no	no
ENSG00000058673	ZC3H11A	14	25	38	28	28	35	19	64	43	41	24	45	0.0803301	0.148259	0.13177	0.140384	0.122372	0.165748	0.183007	0.342033	0.257833	0.2377	0.22181	0.254028	0.27296	0.239203	0.212337	0.515834	no	no
ENSG00000058729	RIOK2	502	392	639	778	842	797	138	337	293	269	176	259	6.73215	5.43335	5.17886	9.11672	8.60074	8.8214	3.10665	4.20937	4.10617	3.645	3.80174	3.41719	0.571146	3.30821	0.179832	0.328083	no	no
ENSG00000058799	YIPF1	353	374	698	385	450	376	186	409	380	331	237	350	12.7626	13.9755	15.2512	12.1628	12.3923	11.2197	11.2886	13.7729	14.3572	12.0917	13.8017	12.4495	-0.198708	0.642598	0.153124	0.379833	no	no
ENSG00000058804	NDC1	1629	1463	2856	2031	1999	1930	465	1032	915	980	794	861	25.4052	23.5818	26.918	27.6771	23.7458	24.8421	12.1736	14.9906	14.9122	15.4427	19.9453	13.2106	-0.0327179	0.0946162	0.208543	0.203431	no	no
ENSG00000058866	DGKG	43	24	43	32	44	29	48	91	90	61	66	67	0.288408	0.166373	0.174297	0.187542	0.224784	0.160534	0.540435	0.568483	0.630813	0.413394	0.713021	0.442112	-0.147945	0.130829	0.382441	0.173432	no	no
ENSG00000059122	FLYWCH1	359	396	634	443	424	449	126	211	100	130	81	161	3.13666	3.57602	3.34769	3.3821	2.82171	3.23779	1.84802	1.71709	0.913046	1.14766	1.13993	1.38394	-0.073385	0.183304	-0.300073	0.281248	no	no
ENSG00000059145	UNKL	81	164	307	236	287	264	6	57	4	36	28	46	0.795636	1.66496	1.82243	2.02558	2.14726	2.14024	0.0989337	0.521485	0.041059	0.357296	0.443004	0.444535	0.656714	1.39962	0.0426225	0.946071	no	no
ENSG00000059377	TBXAS1	455	492	617	338	449	517	114	203	173	211	122	218	5.34094	5.96902	4.37698	3.46683	4.01445	5.00872	2.24634	2.21942	2.12213	2.50256	2.30667	2.51757	-0.377263	1.43823	-0.206805	0.293195	no	no
ENSG00000059378	PARP12	668	854	1450	597	885	925	554	1102	841	899	578	855	8.92417	11.7918	11.7069	6.96907	9.00551	10.1991	12.4241	13.7123	11.741	12.1352	12.4377	11.2377	-0.372405	1.3771	0.0020471	0.98906	no	yes
ENSG00000059573	ALDH18A1	3150	2961	5353	3078	3595	3209	859	1806	1646	1801	1048	1837	61.6852	59.9295	63.3507	52.6682	53.6221	51.8645	28.2376	32.9402	33.6837	35.6353	33.0561	35.3915	-0.239944	1.23131	-0.0658267	0.642345	no	no
ENSG00000059588	TARBP1	2087	2340	3852	3435	3524	3465	1250	3065	1806	2130	1580	2544	19.6478	22.7688	21.916	28.2571	25.2698	26.9231	19.7545	26.8757	17.7676	20.2613	23.959	23.5629	0.357906	2.21042	0.024505	0.875756	no	no
ENSG00000059691	GATB	447	419	793	517	491	498	68	91	108	78	67	94	2.8025	2.71509	3.00465	2.83229	2.34473	2.5769	0.715666	0.531394	0.707589	0.494115	0.676601	0.579809	-0.175206	0.567936	0.0301027	0.915327	no	no
ENSG00000059728	MXD1	947	1309	1916	1367	1919	1564	718	3566	1686	2603	1688	1859	10.9762	15.681	13.4208	13.8445	16.9414	14.9612	13.9698	38.4964	20.421	30.4839	31.5133	21.1982	0.331527	1.39877	0.3834	0.102567	no	no
ENSG00000059758	CDK17	352	387	594	475	594	579	270	607	532	550	347	475	4.00666	4.55285	4.08611	4.72436	5.14992	5.43937	5.15903	6.43526	6.32807	6.32556	6.36194	5.31928	0.282711	1.10733	0.111383	0.500058	no	no
ENSG00000059769	DNAJC25	214	218	345	317	339	338	216	410	383	341	163	320	6.04945	6.36928	5.89392	7.83015	7.29921	7.88585	10.2499	10.795	11.3141	9.73985	7.42181	8.89962	0.335637	1.06896	-0.034411	0.869187	no	no
ENSG00000059804	SLC2A3	24	54	98	14	124	49	46	181	134	71	64	72	0.291001	0.676719	0.718112	0.148327	1.14519	0.490353	0.936277	2.04408	1.69788	0.869835	1.24992	0.858884	0.364563	0.223187	0.843698	0.00183494	no	no
ENSG00000059915	PSD	3	6	11	5	15	7	4	9	7	8	5	15	0.0369348	0.076348	0.0818447	0.053789	0.140663	0.0711283	0.0826681	0.103203	0.09006	0.0995177	0.0991527	0.181687	0.657795	0.413546	-0.417292	0.454163	no	no
ENSG00000060069	CTDP1	297	278	620	290	395	376	56	123	89	81	63	107	3.52848	3.41357	4.4515	3.0105	3.5744	3.6868	1.11682	1.36105	1.10495	0.972327	1.20557	1.25065	-0.28371	0.871092	0.0617652	0.808277	no	no
ENSG00000060138	YBX3	3231	3087	5019	3362	4015	3638	2254	3462	3428	3839	1964	3718	27.5881	27.2429	25.8992	25.0837	26.1123	25.6376	32.3075	27.5328	30.5876	33.1207	27.0114	31.233	-0.0687928	0.222526	-0.257441	0.0892959	no	no
ENSG00000060140	STYK1	112	99	188	217	226	194	453	1216	746	1085	597	851	2.39664	2.18953	2.43123	4.05745	3.68355	3.42623	16.2722	24.2357	16.6818	23.459	20.5769	17.9157	0.673759	2.20258	0.0118281	0.944533	no	no
ENSG00000060237	WNK1	1876	1929	3341	2332	2968	2544	1372	3021	2160	2560	1937	2574	7.99157	8.49304	8.6012	8.68034	9.63024	8.94429	9.81109	11.9864	9.61551	11.0188	13.2907	10.7877	0.137425	0.539847	0.0597785	0.686254	no	no
ENSG00000060339	CCAR1	1102	966	1725	2698	2838	2547	1133	1937	1777	1822	1131	1925	13.3882	12.1297	12.6653	28.6413	26.262	25.5388	23.1066	21.9184	22.5605	22.3659	22.1322	23.0087	1.06921	15.4	-0.116564	0.411031	no	no
ENSG00000060491	OGFR	781	864	1483	751	999	1008	347	529	453	485	287	500	12.2268	13.98	14.0309	10.2733	11.9124	13.0242	9.11913	7.71353	7.41102	7.67181	7.23706	7.70104	-0.247648	0.948148	-0.208347	0.241256	no	yes
ENSG00000060558	GNA15	67	67	109	30	67	79	157	321	234	194	181	244	1.79148	1.85158	1.76135	0.700918	1.36454	1.74339	7.04693	7.99428	6.53841	5.24124	7.79535	6.41868	-0.773494	1.22181	0.1759	0.388357	no	no
ENSG00000060566	CREB3L3	4	3	5	4	3	3	18	15	23	29	5	16	0.111195	0.0861942	0.0839998	0.0971615	0.0635214	0.0688297	0.839965	0.388377	0.668148	0.814552	0.22388	0.437587	-0.260328	0.114739	-0.713724	0.139313	no	no
ENSG00000060642	PIGV	370	337	608	308	319	369	127	246	247	184	139	205	3.36913	3.1716	3.34583	2.45062	2.21249	2.77315	1.94126	2.08636	2.35035	1.6929	2.03869	1.8365	-0.532753	2.76499	0.175016	0.395652	no	no
ENSG00000060656	PTPRU	942	1075	1990	1466	1374	1301	217	554	271	352	235	328	10.3774	12.2399	13.2487	14.1117	11.5291	11.8289	4.01292	5.68439	3.11979	3.9181	4.16989	3.55492	0.10928	0.305202	0.0882138	0.6728	no	no
ENSG00000060688	SNRNP40	925	755	1383	882	937	821	248	603	514	561	426	509	17.5174	14.7777	15.8283	14.5951	13.5158	12.8322	7.88395	10.6361	10.1721	10.7346	12.9945	9.48343	-0.252174	1.04968	0.186214	0.284475	no	no
ENSG00000060709	RIMBP2	11	47	82	19	25	26	0	3	0	1	1	0	0.0751133	0.331707	0.338393	0.113367	0.130028	0.14653	0	0.0190802	0	0.00689954	0.0109988	0	-0.78909	0.713262	1.57691	0.273435	no	no
ENSG00000060718	COL11A1	0	0	0	1	0	2	0	0	1	1	0	0	0	0	0	0.00707523	0	0.0133657	0	0	0.00846157	0.00818139	0	0	2.38173	0.615266	-0.032091	0.981147	no	no
ENSG00000060749	QSER1	676	656	1062	1725	1675	1660	459	1237	903	980	793	882	4.56189	4.57545	4.33118	10.1718	8.60967	9.24561	5.19965	7.77508	6.36803	6.68221	8.61968	5.85579	1.07164	12.3	0.278049	0.0726685	no	no
ENSG00000060762	MPC1	907	700	1270	976	989	821	374	818	874	727	448	685	43.1858	34.448	36.5444	40.6062	35.8677	32.2631	29.893	36.2764	43.4875	34.9755	34.3583	32.0881	-0.0662172	0.17333	0.167284	0.324897	no	no
ENSG00000060971	ACAA1	289	311	631	379	462	442	470	1018	844	875	590	992	2.99375	3.32974	3.9503	3.43057	3.6453	3.77894	8.17296	9.82207	9.1365	9.15845	9.84441	10.1099	0.0172924	0.0347194	-0.00672998	0.96338	no	no
ENSG00000060982	BCAT1	0	0	0	2	1	0	0	3	1	1	2	1	0	0	0	0.0112695	0.0049118	0	0	0.0180188	0.00673886	0.00651573	0.0207739	0.00634434	3.76372	1.2553	1.37	0.219829	no	no
ENSG00000061273	HDAC7	387	473	707	539	592	496	622	1508	807	1042	705	1250	2.86941	3.62472	3.16799	3.49204	3.34331	3.03524	7.74168	10.4141	6.2528	7.80629	8.41958	9.11823	0.170905	0.573556	-0.0623257	0.71084	no	no
ENSG00000061455	PRDM6	0	6	1	7	5	8	7	6	7	0	1	1	0	0.0494566	0.00481975	0.0487807	0.0303728	0.0526576	0.0937137	0.0445687	0.058339	0	0.0128458	0.00784622	3.42297	2.35482	0.258825	0.810748	no	no
ENSG00000061656	SPAG4	32	36	71	55	77	79	79	225	138	161	88	181	1.00322	1.16649	1.3452	1.50666	1.83869	2.0441	4.15753	6.56999	4.52109	5.09996	4.44373	5.58268	0.496094	0.681765	-0.00975666	0.966018	no	no
ENSG00000061676	NCKAP1	3874	3863	5871	6001	6923	6120	2189	5777	4850	4602	3720	4599	12.6629	13.0506	11.5977	17.1399	17.2363	16.5103	12.0111	17.5879	16.5667	15.1991	19.5856	14.7896	0.496537	3.49241	0.280941	0.0583221	no	no
ENSG00000061794	MRPS35	3121	2615	4851	3345	3874	3326	807	1816	1926	1818	1180	1522	119.036	103.084	111.815	111.478	112.543	104.698	51.6682	64.5118	76.7647	70.0609	72.4916	57.111	-0.0492502	0.152976	0.188191	0.232962	no	no
ENSG00000061936	SFSWAP	764	755	1358	1089	1090	1007	475	925	562	737	406	845	5.53641	5.65475	5.94728	6.89559	6.01638	6.02274	5.77819	6.2433	4.25589	5.39633	4.73894	6.02436	0.161065	0.575509	-0.257483	0.126268	no	no
ENSG00000061938	TNK2	434	706	1144	840	980	866	703	1350	711	1125	754	1162	2.609	4.38653	4.15617	4.41238	4.48729	4.29667	7.0942	7.55884	4.46656	6.83333	7.30089	6.87242	0.387421	1.32657	-0.198016	0.260526	no	no
ENSG00000061987	MON2	605	595	940	1125	1237	1001	1137	2464	1581	1762	1122	1822	2.78098	2.82678	2.61129	4.51861	4.33099	3.79758	8.77339	10.5492	7.59442	8.18361	8.30723	8.23969	0.709669	5.89	-0.0151979	0.92045	no	no
ENSG00000062038	CDH3	786	952	1671	780	1135	1282	610	870	1058	816	612	825	9.05167	11.3312	11.6296	7.84892	9.9558	12.185	11.7923	9.33175	12.7324	9.49494	11.3521	9.34716	-0.21959	0.682585	0.0506889	0.788148	no	no
ENSG00000062194	GPBP1	1864	1800	2594	2734	3254	2806	945	1766	1683	1802	1019	1478	21.2007	21.1597	17.8303	27.1714	28.1901	26.3404	18.0426	18.7082	20.0036	20.7088	18.668	16.5386	0.499019	3.5337	-0.0208189	0.890282	no	no
ENSG00000062282	DGAT2	534	517	726	477	563	519	59	156	92	157	95	122	4.97322	4.97644	4.08617	3.88171	3.99373	3.98927	0.922384	1.35319	0.895372	1.47738	1.42508	1.11783	-0.203827	0.671388	-0.030551	0.905503	no	no
ENSG00000062370	ZNF112	70	77	109	155	176	204	91	203	157	172	110	138	1.33908	1.52241	1.26014	2.59089	2.56445	3.22083	2.92222	3.61694	3.13854	3.32455	3.38938	2.59721	0.984519	3.04581	0.121838	0.572192	no	no
ENSG00000062485	CS	4902	4112	7907	4759	5106	4829	1027	2478	1995	2113	1605	2179	56.3727	48.8743	54.9529	47.8211	44.7249	45.8334	19.8257	26.542	23.9749	24.5522	29.7297	24.6531	-0.273309	1.37617	0.140111	0.330305	no	no
ENSG00000062524	LTK	29	22	39	35	20	24	287	446	355	475	204	631	0.611492	0.479455	0.496983	0.644867	0.321216	0.417671	10.1587	8.75922	7.82242	10.1201	6.92857	13.0901	-0.207965	0.171847	-0.577091	0.00144618	no	no
ENSG00000062582	MRPS24	11	14	18	12	11	9	2	8	2	5	7	8	0.310595	0.408566	0.307155	0.296069	0.236575	0.209737	0.0947972	0.210392	0.0590135	0.142649	0.318361	0.222234	-0.220989	0.153006	0.161263	0.82121	no	no
ENSG00000062598	ELMO2	439	401	709	453	525	489	182	323	222	240	152	302	4.89848	4.62459	4.78108	4.41676	4.462	4.50334	3.40904	3.35688	2.58862	2.70585	2.73187	3.3153	-0.129034	0.391711	-0.196842	0.32364	no	no
ENSG00000062650	WAPL	1450	1330	2185	1924	2406	2175	530	1244	1095	1057	810	972	14.8142	14.0441	13.491	17.176	18.7231	18.3399	9.08968	11.8377	11.6908	10.9114	13.3295	9.77	0.338532	1.94752	0.230764	0.113421	no	no
ENSG00000062716	VMP1	4536	5446	6875	5377	7325	7220	5705	11707	9347	9671	6222	9498	48.716	60.4517	44.6226	50.4601	59.9212	63.9979	102.853	117.107	104.904	104.946	107.634	100.358	0.237217	0.937079	0.016926	0.911538	no	no
ENSG00000062725	APPBP2	856	845	1372	1158	1249	1121	501	1152	949	947	764	912	6.37119	6.50033	6.17141	7.5312	7.08081	6.88624	6.25962	7.98613	7.38129	7.12185	9.15925	6.67822	0.214281	0.89227	0.209886	0.155047	no	no
ENSG00000062822	POLD1	351	285	582	441	439	412	71	181	87	159	103	185	5.23662	4.39461	5.24747	5.74899	4.98864	5.07307	1.77814	2.51513	1.35638	2.39683	2.47515	2.71541	0.026974	0.0613803	-0.213123	0.411524	no	no
ENSG00000063015	SEZ6	4	3	2	2	0	4	2	2	0	2	1	6	0.0595318	0.0461469	0.0179888	0.0260093	0	0.0491336	0.0499669	0.027724	0	0.0300756	0.0239723	0.0878536	-1.46004	0.585386	-1.70285	0.0886568	no	no
ENSG00000063046	EIF4B	11623	10973	18655	12491	14264	12353	2394	5883	5291	5755	3200	4760	141.935	138.493	137.673	133.283	132.674	124.501	49.0747	66.9123	67.5192	71.0086	62.9419	57.1868	-0.0785073	0.212835	0.0851784	0.594164	no	no
ENSG00000063169	BICRA	114	144	215	136	169	176	149	334	137	302	118	294	1.11948	1.46153	1.27595	1.16697	1.26408	1.42645	2.4562	3.0549	1.4059	2.99651	1.86645	2.8404	0.0142005	0.0184467	-0.475153	0.0505809	no	no
ENSG00000063176	SPHK2	258	320	474	348	411	331	36	110	62	89	50	88	3.16053	4.05156	3.50916	3.72502	3.83492	3.34656	0.740299	1.25508	0.793692	1.10161	0.986577	1.06058	0.173268	0.485727	-0.0215942	0.938835	no	no
ENSG00000063177	RPL18	13156	12064	20110	11126	12728	11096	3866	6850	7110	8491	3420	6725	251.083	237.967	231.947	185.542	185.024	174.779	123.857	121.765	141.802	163.737	105.133	126.271	-0.389035	1.87017	-0.234068	0.193016	no	no
ENSG00000063180	CA11	12	11	17	0	7	18	9	23	12	14	11	12	0.453922	0.430056	0.388627	0	0.201684	0.561956	0.571487	0.810337	0.474352	0.535087	0.670213	0.446581	-1.95534	1.7735	0.269916	0.54766	no	no
ENSG00000063241	ISOC2	333	258	464	232	268	272	154	292	277	328	147	240	5.56091	4.453	4.68277	3.38531	3.40887	3.74887	4.31704	4.54173	4.83393	5.53441	3.95402	3.94305	-0.594057	2.56182	-0.118277	0.565913	no	no
ENSG00000063244	U2AF2	2038	1795	3764	2379	2387	2350	1089	2452	1415	2223	1140	2337	37.1335	33.8032	41.4472	37.8761	33.1274	35.3394	33.3084	41.6121	26.9425	40.9258	33.457	41.8928	-0.153635	0.626974	-0.269094	0.0884312	no	no
ENSG00000063245	EPN1	1223	1332	2232	1545	1649	1548	530	1281	773	1188	564	991	5.11049	5.7527	5.63655	5.64122	5.24844	5.33871	3.71771	4.98566	3.37547	5.01589	3.79608	4.07407	0.0119045	0.0328503	-0.15585	0.350799	no	no
ENSG00000063322	MED29	660	646	1225	738	850	773	555	1064	915	1036	612	1081	12.6552	12.8023	14.1953	12.3649	12.4142	12.233	17.8641	19.0022	18.3343	20.0715	18.9015	20.3925	-0.122564	0.388386	-0.128342	0.367183	no	no
ENSG00000063438	AHRR	0	7	7	1	8	2	3	8	3	7	0	6	0	0.0561778	0.0328485	0.0067849	0.047315	0.0128172	0.0391039	0.0578578	0.0243431	0.0549198	0	0.0458358	0.588403	0.216861	-0.696187	0.362279	no	no
ENSG00000063587	ZNF275	524	473	827	526	587	566	209	515	311	385	237	405	4.73453	4.41711	4.5158	4.15279	4.03978	4.22077	3.16997	4.33401	2.93647	3.51481	3.44916	3.60014	-0.179859	0.657702	-0.0215985	0.904996	no	no
ENSG00000063601	MTMR1	761	718	1339	883	1060	895	419	997	657	767	494	831	8.8524	8.63243	9.41327	8.97524	9.39196	8.59269	8.1819	10.8021	7.98659	9.01504	9.256	9.51036	0.00246281	0.00592022	-0.0104169	0.946361	no	no
ENSG00000063660	GPC1	430	699	1017	493	690	751	36	176	65	71	39	72	4.85323	8.15401	6.93692	4.86204	5.93178	6.99571	0.682069	1.85017	0.766646	0.809686	0.709001	0.799492	-0.133393	0.328314	0.457952	0.19557	no	no
ENSG00000063761	ADCK1	160	148	246	132	119	149	56	88	73	88	46	111	2.22516	2.12733	2.06757	1.60407	1.26056	1.71024	1.30735	1.13989	1.06092	1.23657	1.03043	1.51874	-0.591149	1.50264	-0.401574	0.123703	no	no
ENSG00000063854	HAGH	322	306	594	359	394	449	160	292	229	272	118	298	4.05939	3.98711	4.52558	3.95465	3.78333	4.67176	3.38601	3.42866	3.01689	3.46473	2.39611	3.69607	-0.158322	0.465181	-0.322095	0.106295	no	no
ENSG00000063978	RNF4	964	936	1543	822	1039	987	1105	1978	2039	1710	1271	1887	10.3805	10.4171	10.0413	7.73431	8.52178	8.77178	19.9741	19.8383	22.9445	18.6051	22.0448	19.9909	-0.333127	1.64458	0.0716159	0.635529	no	no
ENSG00000064012	CASP8	976	932	1636	1475	1619	1487	627	1323	823	1064	726	1225	9.92737	9.79788	10.0566	13.1095	12.5431	12.4832	10.7057	12.5338	8.7479	10.9351	11.8944	12.2586	0.353986	2.02245	-0.116122	0.451092	no	yes
ENSG00000064042	LIMCH1	122	79	109	101	87	122	591	1750	1235	1346	830	1276	0.826786	0.55334	0.44642	0.598086	0.449083	0.682374	6.72333	11.0461	8.74621	9.21667	9.06007	8.50752	-0.282009	0.345637	0.162748	0.276093	no	no
ENSG00000064102	INTS13	800	713	1171	1261	1443	1086	303	596	665	627	391	658	19.251	17.7331	17.0296	26.5148	26.4487	21.5687	12.2397	13.3582	16.7226	15.245	15.1552	15.5779	0.541481	3.67941	0.00197271	0.990961	no	no
ENSG00000064115	TM7SF3	1455	1244	2174	1284	1320	1246	564	1297	983	950	968	981	19.4593	17.1956	17.5714	15.0051	13.4466	13.7535	12.6621	16.1563	13.7384	12.8376	20.8526	12.9078	-0.386872	2.36822	0.316653	0.0504187	yes	no
ENSG00000064195	DLX3	7	9	9	4	7	12	0	2	1	1	0	2	0.189789	0.252201	0.147468	0.0947637	0.144559	0.268525	0	0.0505057	0.028333	0.0273949	0	0.0533485	-0.453426	0.266602	-0.0830432	0.945089	no	no
ENSG00000064199	SPA17	42	48	72	46	37	44	18	38	33	27	25	28	0.599276	0.707865	0.62086	0.573514	0.402118	0.518155	0.431135	0.505008	0.492052	0.389258	0.574563	0.393056	-0.335201	0.388591	0.298591	0.388641	no	no
ENSG00000064205	CCN5	2	0	3	1	0	1	0	3	6	0	0	1	0.0295567	0	0.0267936	0.0129132	0	0.0121971	0	0.0412938	0.092661	0	0	0.0145394	-1.97266	0.799962	2.66128	0.0478343	no	no
ENSG00000064225	ST3GAL6	1	2	5	6	3	12	760	673	940	774	432	921	0.0116769	0.0241373	0.0352842	0.0612191	0.0266822	0.115648	14.8972	7.31946	11.4703	9.13195	8.12514	10.5805	0.743476	0.357498	-0.437629	0.065753	no	no
ENSG00000064270	ATP2C2	807	593	1336	923	729	970	592	1814	727	1124	686	1380	8.07999	6.13655	8.08402	8.07511	5.55954	8.01565	9.95	16.9166	7.60661	11.371	11.0632	13.5936	-0.255862	0.855202	-0.0619149	0.7712	no	no
ENSG00000064309	CDON	46	46	76	55	48	53	42	80	60	81	65	109	0.169951	0.175653	0.169693	0.177557	0.135077	0.161611	0.260483	0.275292	0.231653	0.302376	0.386812	0.396198	-0.12935	0.131025	-0.202268	0.486782	no	no
ENSG00000064313	TAF2	950	909	1637	1663	1739	1522	447	934	675	756	563	803	4.30209	4.25453	4.4801	6.58048	5.99832	5.68853	3.39803	3.93949	3.19433	3.45918	4.10662	3.57759	0.511248	3.66445	0.0242228	0.873875	no	no
ENSG00000064393	HIPK2	1105	1348	1949	1364	1865	1518	463	1272	765	1146	657	1120	5.20677	6.5649	5.55011	5.61603	6.69359	5.90348	3.66228	5.58253	3.76693	5.45616	4.98645	5.19211	0.190618	0.749787	-0.0776237	0.648913	no	no
ENSG00000064419	TNPO3	2360	2438	4239	2397	3349	3173	555	1070	936	1067	628	981	37.1519	39.6674	40.3288	32.972	40.1567	41.2257	14.6665	15.6888	15.398	16.9718	15.9239	15.1935	-0.0869555	0.26806	-0.0705287	0.626464	no	no
ENSG00000064489	BORCS8-MEF2B	0	0	1	0	2	1	1	0	0	0	0	0	0	0	0.0230619	0	0.0581319	0.0314949	0.0640582	0	0	0	0	0	0.964142	0.252171	-2.04108	0.235297	no	no
ENSG00000064490	RFXANK	224	205	435	258	326	241	95	156	141	159	90	143	6.58764	6.23115	7.73134	6.62996	7.30253	5.84964	4.68996	4.27311	4.33332	4.72471	4.26329	4.13749	-0.0467052	0.088435	-0.146315	0.505595	no	no
ENSG00000064545	TMEM161A	200	204	362	210	255	262	18	37	48	48	28	60	4.48711	4.73041	4.90827	4.11685	4.35763	4.85141	0.677912	0.773172	1.12538	1.08811	1.01185	1.32436	-0.155013	0.32626	-0.173841	0.618263	no	no
ENSG00000064547	LPAR2	144	155	257	170	178	155	176	262	241	289	129	341	3.56302	3.96387	3.84302	3.67548	3.35467	3.16532	7.31025	6.03802	6.2315	7.2252	5.14122	8.30099	-0.0836861	0.134737	-0.459473	0.0169975	no	no
ENSG00000064601	CTSA	3715	4337	6319	4942	5592	4428	666	1515	1236	1183	922	1410	31.6767	38.221	32.5622	36.8208	36.318	31.1615	9.53277	12.0318	11.0133	10.1921	12.6629	11.8282	0.18122	0.77391	0.100624	0.475805	no	no
ENSG00000064607	SUGP2	1354	1405	2614	1845	1954	2107	433	1270	492	880	675	1142	11.7701	12.6232	13.7326	14.0142	12.9378	15.1167	6.3185	10.2826	4.46937	7.72931	9.45118	9.76669	0.0724979	0.235353	-0.0671904	0.775262	no	no
ENSG00000064651	SLC12A2	26986	26085	40339	32282	32213	33890	2793	6287	6302	5099	4283	5330	186.47	186.292	168.453	194.913	169.542	193.273	32.3971	40.4624	45.506	35.6002	47.6693	36.2341	0.030027	0.0609054	0.285487	0.0619198	no	no
ENSG00000064652	SNX24	107	113	198	182	152	190	96	201	225	190	138	212	2.26724	2.47471	2.53549	3.36972	2.45319	3.32274	3.41467	3.96686	4.98213	4.06783	4.70991	4.41945	0.264843	0.454474	0.124365	0.559495	no	no
ENSG00000064655	EYA2	0	0	0	0	2	0	62	57	44	74	50	54	0	0	0	0	0.030994	0	2.11753	1.08016	0.935506	1.52126	1.63857	1.0809	3.19916	0.951241	-0.4617	0.186382	no	no
ENSG00000064666	CNN2	1356	1619	2826	1623	1970	1765	942	1561	1381	1501	1056	1597	27.4221	33.8392	34.538	28.6793	30.3446	29.4589	31.9784	29.4023	29.1847	30.6703	34.3974	31.7736	-0.0755177	0.226614	-0.102289	0.478074	no	no
ENSG00000064687	ABCA7	114	126	226	187	236	197	988	1183	694	1045	513	1359	0.874951	0.999497	1.04826	1.25409	1.37964	1.24789	12.7292	8.45671	5.56619	8.10385	6.34186	10.2617	0.444389	1.12918	-0.704181	0.000425402	no	no
ENSG00000064692	SNCAIP	67	45	28	83	72	39	15	45	18	36	25	35	0.67877	0.471186	0.171431	0.734742	0.555589	0.326093	0.255095	0.424617	0.190563	0.368507	0.407951	0.348847	0.612139	0.5922	-0.0351098	0.926612	no	no
ENSG00000064703	DDX20	451	479	649	573	577	608	226	381	410	365	227	382	3.78202	4.15159	3.28909	4.19866	3.68551	4.20805	3.18141	2.97584	3.59295	3.09269	3.06615	3.15159	0.152548	0.463967	-0.0380166	0.837079	no	no
ENSG00000064726	BTBD1	1960	1844	2981	2738	3046	2583	606	1666	1422	1298	1012	1109	35.4839	34.5039	32.6153	43.313	42.0029	38.5949	18.4167	28.0923	26.9026	23.7436	29.5105	19.7527	0.319181	1.91411	0.372553	0.00986862	no	no
ENSG00000064763	FAR2	1033	798	1544	1252	1249	1342	380	840	770	821	546	717	5.55687	4.43675	5.0195	5.88496	5.1176	5.95816	3.43145	4.20869	4.32853	4.46241	4.73089	3.79462	0.0502185	0.134548	0.107064	0.496978	no	no
ENSG00000064787	BCAS1	226	230	330	327	322	358	1920	4253	3102	3529	1855	3231	1.57943	1.66131	1.39376	1.99686	1.71404	2.06492	22.5245	27.6837	22.6544	24.9195	20.8812	22.215	0.315496	0.925646	-0.0474641	0.755396	no	no
ENSG00000064835	POU1F1	1	3	0	1	0	4	1	4	6	5	1	7	0.0470058	0.145749	0	0.0410734	0	0.155182	0.0789069	0.175125	0.294728	0.237475	0.0757131	0.323719	0.0246174	0.00683493	-0.288738	0.705984	no	no
ENSG00000064886	CHI3L2	1	0	2	4	2	2	6	27	24	14	13	18	0.0223402	0	0.0270023	0.078083	0.0340323	0.0368763	0.22501	0.561809	0.560297	0.316018	0.46779	0.395621	1.0658	0.464311	0.668021	0.108347	no	no
ENSG00000064932	SBNO2	516	524	912	532	704	823	433	795	385	594	466	696	5.74634	6.03121	6.1379	5.17681	5.97156	7.56434	8.09456	8.24605	4.48045	6.68381	8.35887	7.62553	-0.0964474	0.280151	-0.183698	0.381112	no	no
ENSG00000064933	PMS1	366	365	567	1010	1080	955	311	499	547	483	287	485	4.94524	5.09719	4.62991	11.9244	11.1148	10.6497	7.05391	6.27977	7.72347	6.594	6.24608	6.44714	1.26227	15.8	-0.0586077	0.752783	no	no
ENSG00000064961	HMG20B	388	455	848	436	474	491	164	241	269	230	144	266	7.405	8.97505	9.78076	7.27091	6.89042	7.73401	5.25413	4.28398	5.36494	4.43524	4.42666	4.99453	-0.289466	1.02462	-0.128846	0.53831	no	no
ENSG00000064995	TAF11	847	889	1479	1176	1194	1134	273	618	504	506	344	555	9.03079	9.79661	9.53002	10.9562	9.69662	9.97895	4.88617	6.13717	5.61555	5.45116	5.90773	5.82176	0.146442	0.516222	0.0512876	0.74797	no	no
ENSG00000064999	ANKS1A	1174	1242	2089	1358	1411	1352	188	532	262	382	281	367	8.67055	9.48052	9.32396	8.7637	7.93742	8.24109	2.33077	3.65955	2.02208	2.85061	3.34276	2.66664	-0.114863	0.389586	0.111429	0.588164	no	no
ENSG00000065000	AP3D1	1932	1830	3214	2041	2266	2401	979	2227	1537	1853	1209	1862	15.2642	14.9434	15.346	14.0903	13.6364	15.6563	12.9841	16.3879	12.69	14.7924	15.3856	14.4732	-0.148869	0.674419	-0.0075844	0.956676	no	no
ENSG00000065029	ZNF76	510	646	892	686	717	664	163	384	214	286	205	412	5.53548	7.24686	5.85105	6.50606	5.92759	5.94816	2.96986	3.88198	2.42727	3.13651	3.58393	4.39948	0.119116	0.393677	-0.173211	0.415075	no	no
ENSG00000065054	SLC9A3R2	366	474	640	323	396	422	506	776	715	759	454	873	7.66258	10.2566	8.09762	5.90889	6.31485	7.29182	17.7831	15.1319	15.643	16.0558	15.3098	17.9816	-0.371674	1.62419	-0.245137	0.118435	no	no
ENSG00000065057	NTHL1	365	382	647	370	382	413	109	162	113	147	62	156	11.0568	11.96	11.8447	9.79372	8.81402	10.3256	5.54277	4.57077	3.57713	4.49935	3.02516	4.64923	-0.308009	1.2338	-0.460168	0.0596726	no	no
ENSG00000065060	UHRF1BP1	825	835	1423	877	1244	993	159	464	327	333	254	324	6.34777	6.64027	6.61692	5.89625	7.29057	6.30589	2.05366	3.32524	2.62927	2.58885	3.1479	2.45263	0.0212805	0.0494186	0.277476	0.11461	no	no
ENSG00000065135	GNAI3	1789	1655	3063	2403	2732	2526	1077	2419	2435	2167	1529	1965	14.5611	13.9223	15.0665	17.0901	16.937	16.9686	14.7151	18.3382	20.711	17.8212	20.0452	15.7349	0.193795	0.941993	0.220039	0.137072	no	no
ENSG00000065150	IPO5	6061	5410	9461	7302	7885	7201	947	2061	1793	2127	1382	1959	46.1669	42.5907	43.5518	48.6001	45.7469	45.2698	12.1088	14.6218	14.272	16.37	16.9556	14.6805	0.0656353	0.192652	0.0124512	0.933202	no	no
ENSG00000065154	OAT	1933	1878	2372	2292	1832	1926	520	1111	969	948	702	947	41.9983	42.1723	31.1457	43.5134	30.3179	34.5371	18.9656	22.4828	22.001	20.8115	24.5673	20.2427	0.00287517	0.00541883	0.12449	0.387924	no	no
ENSG00000065183	WDR3	1293	1092	1696	1309	1579	1404	307	689	670	691	430	640	9.26227	8.08488	7.34223	8.19347	8.61539	8.30072	3.69165	4.59701	5.01549	5.00141	4.96144	4.51043	0.0130206	0.0295458	0.0698443	0.671945	no	no
ENSG00000065243	PKN2	1391	1364	1980	2787	3275	2758	1721	3799	2718	3207	2014	3249	14.846	15.0463	12.7712	25.9913	26.6237	24.2944	30.8338	37.765	30.3146	34.5842	34.6228	34.1155	0.925264	11.8	-0.0349585	0.803466	no	no
ENSG00000065268	WDR18	315	240	527	345	349	344	54	75	80	97	45	83	10.1566	7.99798	10.2691	9.71998	8.5711	9.1543	2.92277	2.25235	2.69554	3.16013	2.33706	2.6329	-0.166714	0.472482	-0.325853	0.231819	no	no
ENSG00000065308	TRAM2	407	455	747	373	489	457	107	286	150	233	128	222	4.25141	4.91227	4.71566	3.40453	3.89064	3.93989	1.87623	2.78254	1.63738	2.45918	2.15362	2.28145	-0.302583	1.16767	-0.0937749	0.66984	no	no
ENSG00000065320	NTN1	52	42	49	45	34	45	123	152	180	133	163	250	0.596691	0.498113	0.339802	0.451199	0.297166	0.426176	2.36927	1.62453	2.15843	1.54203	3.01269	2.82232	-0.318999	0.316906	-0.0702553	0.80242	no	no
ENSG00000065328	MCM10	286	230	490	356	346	371	52	144	128	141	124	139	3.85864	3.20722	3.99529	4.19689	3.55565	4.13116	1.1777	1.80954	1.80467	1.92213	2.6947	1.84503	-0.027461	0.0562546	0.258026	0.317604	no	no
ENSG00000065357	DGKA	412	561	1002	987	1124	832	533	1262	671	844	650	1004	3.00334	4.22671	4.41427	6.28686	6.24091	5.00565	6.52227	8.56849	5.11152	6.2165	7.63205	7.20047	0.746519	4.47	0.00688913	0.968538	no	no
ENSG00000065361	ERBB3	7013	7902	14585	8102	9322	8819	2831	6810	4247	5701	2813	5550	44.0811	51.3355	55.4037	44.499	44.6305	45.7507	29.8712	39.8688	27.8966	36.2073	28.4799	34.3211	-0.162992	0.528145	-0.141571	0.38164	no	no
ENSG00000065413	ANKRD44	24	36	40	33	18	51	64	133	98	118	81	120	0.137741	0.213543	0.138738	0.165491	0.0786861	0.241575	0.616589	0.710953	0.587756	0.684273	0.748784	0.677567	-0.198812	0.15981	-0.0351033	0.880253	no	no
ENSG00000065427	KARS1	5000	4728	8016	5395	6189	5194	1174	2291	2429	2436	1495	2316	90.8554	88.7953	88.0282	85.6606	85.6594	77.8955	35.8107	38.7742	46.1241	44.7254	43.7564	41.4036	-0.0684505	0.210553	0.00797931	0.958194	no	no
ENSG00000065457	ADAT1	788	841	1438	857	996	937	244	619	338	403	403	534	9.48112	10.4583	10.4562	9.00997	9.12781	9.30471	4.92819	6.93684	4.24981	4.8993	7.81014	6.32112	-0.142736	0.48836	0.143455	0.49272	no	no
ENSG00000065485	PDIA5	566	490	875	577	653	614	311	595	529	550	253	568	10.2444	9.16636	9.57107	9.12544	9.00235	9.17206	9.44916	10.0305	10.0056	10.0584	7.3758	10.1143	-0.132606	0.441145	-0.180401	0.315481	no	no
ENSG00000065491	TBC1D22B	273	278	545	323	328	296	121	276	208	191	146	258	5.80468	6.10932	7.00319	6.00105	5.31207	5.19442	4.31882	5.46591	4.62167	4.10341	5.00022	5.39703	-0.190191	0.512455	0.0488103	0.806733	no	no
ENSG00000065518	NDUFB4	1795	1497	2619	1623	1760	1631	852	1424	1686	1531	903	1646	70.3952	60.6782	62.0723	55.6168	52.5733	52.7913	56.0896	52.0147	69.0965	60.6666	57.0409	63.5079	-0.298218	1.6109	-0.0842583	0.603426	no	no
ENSG00000065526	SPEN	1311	1244	2250	2052	2403	2187	653	1652	789	1153	855	1327	6.38254	6.25956	6.61999	8.72926	8.91084	8.78759	5.33664	7.49098	4.0141	5.67174	6.70467	6.35596	0.434402	3.27449	-0.0216764	0.905908	no	no
ENSG00000065534	MYLK	150	190	321	407	393	269	14	62	25	23	34	31	0.350118	0.458362	0.452805	0.830092	0.698697	0.518209	0.0548548	0.134788	0.0609793	0.0542433	0.127827	0.0711875	0.913285	4.92	0.740619	0.0538672	no	no
ENSG00000065548	ZC3H15	2270	1997	3196	4389	5052	4019	978	1847	2081	1929	1196	1631	55.2204	50.2093	46.9856	93.2929	93.6076	80.6904	39.9371	41.8484	52.9012	47.4135	46.8625	39.0344	0.864816	9.34	0.0943101	0.557933	no	no
ENSG00000065559	MAP2K4	309	323	472	400	509	386	283	600	547	503	363	477	3.9842	4.30445	3.67797	4.50663	4.9989	4.10771	6.12538	7.20562	7.37038	6.5531	7.53893	6.05091	0.309689	1.16381	0.164004	0.314842	no	no
ENSG00000065600	PACC1	148	156	214	129	162	164	74	126	129	120	90	112	3.73481	4.06877	3.26365	2.8445	3.11383	3.4157	3.13474	2.96152	3.40185	3.05973	3.65821	2.78063	-0.232507	0.407034	0.0834263	0.728317	no	no
ENSG00000065613	SLK	1160	1099	1550	2687	3335	2903	1553	3774	2682	2831	2091	2801	10.5327	10.3137	8.50546	21.3186	23.065	21.755	23.6711	31.917	25.4484	25.9728	30.5814	25.0216	1.2175	16.7	0.154524	0.273113	no	no
ENSG00000065615	CYB5R4	542	484	804	712	796	694	154	326	290	295	191	281	4.14689	3.82737	3.7176	4.76005	4.63884	4.3824	1.97791	2.32315	2.31868	2.28056	2.35384	2.11519	0.253666	1.09852	0.0585969	0.74495	no	no
ENSG00000065618	COL17A1	4258	4710	9735	6515	9200	7204	1305	2885	2529	1737	1739	1861	44.847	51.2721	61.9651	59.9586	73.8057	62.6226	23.0729	28.3016	27.8353	18.4852	29.5017	19.2838	0.322728	1.15185	0.410204	0.00935613	no	no
ENSG00000065621	GSTO2	604	626	962	840	784	800	186	366	286	357	193	420	4.47925	4.79816	4.31149	5.44323	4.42852	4.89653	2.3155	2.52806	2.21643	2.67506	2.3054	3.06434	0.159533	0.513293	-0.268884	0.129558	no	no
ENSG00000065665	SEC61A2	92	100	210	162	208	160	94	190	116	138	80	196	1.72937	1.94282	2.38563	2.66087	2.97809	2.48228	2.96614	3.32653	2.27865	2.62105	2.4222	3.62473	0.442263	0.952031	-0.274062	0.247533	no	no
ENSG00000065675	PRKCQ	84	101	78	66	52	83	1	2	0	0	0	0	1.88229	2.33917	1.0563	1.29229	0.887534	1.53502	0.0376159	0.0417422	0	0	0	0	-0.430216	0.528518	0.505342	0.733703	no	no
ENSG00000065717	TLE2	585	634	796	365	351	502	6	8	4	8	3	7	10.3765	11.6229	8.5328	5.65714	4.74216	7.349	0.178653	0.132167	0.0741437	0.143377	0.0857109	0.122155	-0.868519	6.08	-0.610602	0.31636	no	no
ENSG00000065802	ASB1	716	743	1349	768	826	761	405	957	658	725	420	752	7.11563	7.6317	8.10207	6.66916	6.25251	6.24187	6.75646	8.85829	6.83354	7.28005	6.72311	7.35255	-0.24365	0.997003	-0.0102179	0.948922	no	no
ENSG00000065809	FAM107B	117	105	280	95	269	254	669	1631	1416	1545	1103	1392	1.22703	1.13812	1.77464	0.870563	2.14879	2.19852	11.7776	15.9316	15.5185	16.3716	18.6322	14.3624	0.0110925	0.0104017	0.161078	0.285357	no	no
ENSG00000065833	ME1	464	529	979	1462	2533	957	236	744	641	728	414	788	10.2323	12.0571	13.0474	28.1717	42.5467	17.418	8.7364	15.2815	14.7718	16.2212	14.7054	17.0963	1.60003	14.2	0.0224213	0.911648	no	no
ENSG00000065882	TBC1D1	776	814	1264	840	897	929	292	622	551	598	438	607	5.97762	6.48072	5.88434	5.65399	5.263	5.90626	3.77584	4.46267	4.43545	4.6544	5.43452	4.60018	-0.126052	0.423887	0.0581152	0.724572	no	no
ENSG00000065883	CDK13	2000	2037	3201	1977	2783	2338	925	1750	1293	1511	888	1520	5.94117	6.2541	5.7466	5.13165	6.29693	5.73213	4.61261	4.84191	4.01384	4.53526	4.24888	4.44227	-0.0359153	0.0974314	-0.133416	0.344736	no	no
ENSG00000065911	MTHFD2	1276	703	1444	1062	1273	1174	441	1087	1075	944	502	764	8.20831	4.67402	5.61376	5.96948	6.23743	6.23305	4.76218	6.51283	7.22655	6.1358	5.20148	4.83521	-0.184532	0.499095	0.200176	0.262649	no	yes
ENSG00000065923	SLC9A7	85	42	48	40	42	34	642	1770	1105	1356	1007	1358	0.626948	0.32018	0.213962	0.257799	0.235958	0.206976	7.94898	12.1597	8.51715	10.1057	11.9636	9.85443	-0.759496	0.870402	0.143056	0.353679	no	no
ENSG00000065970	FOXJ2	345	325	677	352	433	444	221	577	316	380	309	392	4.033	3.92667	4.78279	3.59551	3.85541	4.28373	4.33676	6.28236	3.86025	4.48837	5.81819	4.50832	-0.250152	0.860067	0.171199	0.365299	no	no
ENSG00000065978	YBX1	17297	14989	24730	15752	16722	15466	7645	10783	13242	13221	8322	12060	375.037	335.898	324.049	298.434	276.163	276.765	278.256	217.761	300.038	289.643	290.637	257.259	-0.290847	1.06676	-0.10144	0.582926	no	no
ENSG00000065989	PDE4A	244	309	393	200	177	297	90	148	100	146	87	147	2.65618	3.47663	2.5855	1.90242	1.46762	2.66842	1.64465	1.50061	1.13759	1.60589	1.52548	1.57436	-0.646255	2.36181	-0.295946	0.195021	no	no
ENSG00000066027	PPP2R5A	1419	1319	2198	1455	1745	1603	1144	2295	2297	2347	1374	2254	26.4977	25.4568	24.8049	23.741	24.8197	24.7053	35.8605	39.916	44.8236	44.2828	41.3269	41.4095	-0.0840293	0.284882	-0.0175347	0.905305	no	no
ENSG00000066044	ELAVL1	1808	1535	2801	1714	1807	1741	582	1085	1163	1134	761	1122	19.1165	16.7745	17.898	15.8354	14.5526	15.1928	10.3299	10.685	12.8501	12.1148	12.9603	11.6714	-0.29119	1.62298	0.0252117	0.869584	no	no
ENSG00000066056	TIE1	3	7	7	7	3	3	0	4	2	0	1	1	0.0329356	0.0794281	0.0464436	0.0671508	0.0250865	0.0271829	0	0.0409017	0.0229453	0	0.0176833	0.010801	0.149212	0.0643192	2.32758	0.0579876	no	no
ENSG00000066084	DIP2B	1340	1398	2080	1562	1744	1736	795	2270	1595	1724	1453	1667	9.5294	10.2754	8.93938	9.70623	9.44672	10.1892	9.49055	15.0357	11.8533	12.3878	16.6436	11.6631	0.0468651	0.144592	0.295551	0.0510182	no	no
ENSG00000066117	SMARCD1	1210	1093	2041	1110	1283	1237	400	761	612	652	444	745	18.1663	16.9603	18.5186	14.5617	14.6717	15.3278	10.081	10.6415	9.60179	9.89064	10.737	11.0042	-0.333182	1.80523	-0.0788229	0.607515	no	no
ENSG00000066135	KDM4A	296	268	474	295	378	305	102	237	152	145	97	153	4.2031	3.93319	4.06761	3.66024	4.08831	3.57444	2.43132	3.13447	2.25549	2.08038	2.21855	2.13741	-0.096549	0.222898	0.12299	0.588229	no	no
ENSG00000066136	NFYC	500	427	903	521	598	493	341	607	596	623	345	645	6.14449	5.42345	6.70637	5.59452	5.59746	5.00026	7.03452	6.94772	7.65388	7.73571	6.82897	7.79821	-0.206303	0.806226	-0.145979	0.369304	no	no
ENSG00000066185	ZMYND12	6	12	13	14	12	19	13	20	21	22	22	26	0.202506	0.418601	0.265164	0.412881	0.308491	0.529262	0.736537	0.628716	0.740672	0.75025	1.196	0.863336	0.582995	0.46114	0.00969086	0.980994	no	no
ENSG00000066230	SLC9A3	12	16	35	14	14	17	4	19	5	8	2	6	0.153516	0.211556	0.270598	0.156499	0.136419	0.179495	0.0859007	0.226394	0.066844	0.103409	0.041212	0.0755168	-0.5678	0.51689	0.313103	0.640187	no	no
ENSG00000066248	NGEF	541	657	1275	839	1058	902	113	325	184	241	163	237	8.56974	10.7564	12.2057	11.6129	12.7653	11.7925	3.00478	4.79503	3.04584	3.8573	4.1589	3.6935	0.223951	0.68308	0.0990297	0.63495	no	no
ENSG00000066279	ASPM	146	137	304	1507	1795	1548	749	1610	1193	1464	1223	1510	0.896049	0.869023	1.12755	8.08167	8.39107	7.84115	7.71657	9.20327	7.65136	9.07854	12.09	9.11749	3.00793	73.7	0.0767139	0.639294	no	no
ENSG00000066294	CD84	0	0	0	4	1	0	12	14	3	6	1	12	0	0	0	0.0277994	0.00605816	0	0.160218	0.103713	0.0249349	0.0482185	0.0128111	0.0939003	4.47027	1.76275	-1.0567	0.139586	no	no
ENSG00000066322	ELOVL1	1101	1073	2095	1011	1238	1396	754	1674	1655	1503	983	1505	32.3407	32.5757	37.1903	25.9491	27.6985	33.8436	37.1789	45.7989	50.8018	44.6084	46.5088	43.4928	-0.379518	2.05535	0.121248	0.403502	no	no
ENSG00000066336	SPI1	17	11	10	7	7	2	21	7	3	1	4	4	0.613425	0.410239	0.21807	0.220709	0.192391	0.0595624	1.27203	0.23526	0.113124	0.0364593	0.232484	0.142001	-0.954812	0.731085	-1.39144	0.149478	no	no
ENSG00000066379	POLR1H	292	267	400	234	249	223	53	76	125	85	47	79	5.8536	5.53202	4.846	4.09888	3.80201	3.68956	1.78353	1.41903	2.6186	1.72169	1.5176	1.55807	-0.440062	1.47789	0.0810407	0.799646	no	no
ENSG00000066382	MPPED2	0	1	0	2	1	1	5	0	5	6	2	11	0	0.00937648	0	0.0158543	0.00691006	0.00748751	0.0761451	0	0.0474021	0.054999	0.0292252	0.0981793	3.76372	1.2553	-1.63866	0.0414869	no	no
ENSG00000066405	CLDN18	0	0	0	2	0	0	15247	30083	30135	30948	19397	30034	0	0	0	0.0346277	0	0	507.145	555.191	623.986	619.602	619.069	585.486	3.24392	0.966414	0.000357298	0.998344	no	no
ENSG00000066422	ZBTB11	713	693	961	1259	1466	1297	518	1110	916	853	500	996	3.38371	3.39913	2.7562	5.22081	5.29921	5.08011	4.12664	4.90641	4.54274	4.09023	3.82202	4.65031	0.773643	6.12	-0.0287691	0.854214	no	no
ENSG00000066427	ATXN3	233	297	439	396	375	365	167	408	196	286	171	342	1.78215	2.34788	2.02925	2.64662	2.1847	2.30415	2.14421	2.9066	1.56662	2.21029	2.1067	2.57355	0.330511	1.10591	-0.159853	0.457117	no	no
ENSG00000066455	GOLGA5	431	446	701	657	873	699	448	1378	1076	1147	735	953	9.89902	10.5872	9.73008	13.1853	15.2723	13.2502	17.2726	29.4782	25.8254	26.6179	27.1908	21.5341	0.532955	3.29822	0.259955	0.102688	no	no
ENSG00000066468	FGFR2	88	53	58	41	16	38	315	735	537	650	418	611	0.344324	0.214335	0.13715	0.140177	0.0476847	0.122715	2.06899	2.67861	2.19573	2.56977	2.6344	2.35204	-1.36969	1.80318	0.0225763	0.886681	no	no
ENSG00000066557	LRRC40	296	306	499	585	607	546	219	465	492	441	337	477	7.66404	8.18879	7.80819	13.2352	11.971	11.6678	9.51862	11.2139	13.3122	11.5372	14.0545	12.1508	0.69683	4.9	0.14187	0.429741	no	no
ENSG00000066583	ISOC1	850	663	1183	816	828	796	221	345	476	423	292	351	32.219	25.974	27.0995	27.0267	23.9055	24.9021	14.0621	12.1801	18.8547	16.2006	17.8278	13.0894	-0.225777	0.818653	0.102748	0.628787	no	yes
ENSG00000066629	EML1	1	1	2	3	0	1	1	1	0	2	0	0	0.00819084	0.00846565	0.00990015	0.0214713	0	0.00676018	0.0137497	0.00762897	0	0.0165521	0	0	0.140169	0.0370526	-1.46708	0.335984	no	no
ENSG00000066651	TRMT11	445	369	571	612	811	673	186	312	355	335	241	317	5.72473	4.90629	4.4393	6.87948	7.94676	7.14562	4.01672	3.73841	4.77247	4.35448	4.99381	4.01212	0.545517	2.77086	0.0499338	0.797007	no	no
ENSG00000066654	THUMPD1	972	955	1520	1614	1751	1734	430	808	865	765	509	767	11.006	11.1763	10.4014	15.9689	15.1016	16.2047	8.17326	8.52141	10.2352	8.75226	9.28326	8.54432	0.5316	3.88792	0.0673864	0.676571	no	no
ENSG00000066697	MSANTD3	164	164	262	184	242	207	114	244	255	182	188	248	3.67048	3.79363	3.54376	3.59837	4.12542	3.82366	4.283	5.08635	5.96402	4.11573	6.77731	5.46072	0.0964968	0.165569	0.284486	0.18426	no	no
ENSG00000066735	KIF26A	130	87	296	115	75	161	0	8	1	0	1	0	1.3591	0.940069	1.87018	1.05055	0.597233	1.3892	0	0.0778997	0.0109252	0	0.0168395	0	-0.988188	2.5725	4.63006	0.00397448	no	no
ENSG00000066739	ATG2B	598	714	1141	956	1116	1167	357	740	460	600	352	593	3.08778	3.81044	3.56053	4.31333	4.38918	4.97331	3.09441	3.55889	2.48212	3.13035	2.92758	3.01245	0.381175	2.07291	-0.125373	0.457059	no	no
ENSG00000066777	ARFGEF1	1452	1495	2215	2984	3430	3008	655	1776	1270	1222	999	1138	9.66482	10.2849	8.91014	17.3554	17.3898	16.5247	7.31867	11.0105	8.83386	8.21853	10.7106	7.45227	0.898153	11.7	0.328724	0.0200322	no	no
ENSG00000066827	ZFAT	76	69	169	85	113	85	45	130	63	121	78	96	0.628589	0.58984	0.84474	0.614301	0.711878	0.580232	0.624783	1.00146	0.544519	1.01119	1.03912	0.781166	-0.161365	0.208123	-0.00136492	0.996245	no	no
ENSG00000066855	MTFR1	1072	988	1807	1354	1465	1339	227	677	646	600	380	510	17.0471	16.2385	17.3659	18.8141	17.7446	17.5738	6.05962	10.0273	10.7351	9.64058	9.73329	7.97894	0.0807718	0.255113	0.294901	0.105977	no	no
ENSG00000066923	STAG3	59	80	152	114	137	102	19	79	12	32	29	71	0.497144	0.69671	0.774029	0.839352	0.879275	0.709349	0.26875	0.620005	0.105665	0.272443	0.393594	0.588583	0.418076	0.691752	-0.117281	0.814897	no	no
ENSG00000066926	FECH	148	108	289	167	186	148	57	135	132	100	120	129	0.979011	0.738383	1.15533	0.965276	0.937158	0.808011	0.632943	0.831758	0.912471	0.668377	1.27858	0.839527	-0.175464	0.328111	0.407993	0.109319	no	no
ENSG00000066933	MYO9A	520	500	909	1058	1175	1031	230	654	280	356	279	436	1.88375	1.87207	1.99006	3.34899	3.24213	3.08253	1.39866	2.20666	1.05998	1.30306	1.62796	1.55391	0.75989	6.8	0.110509	0.615927	no	no
ENSG00000067057	PFKP	636	600	1079	727	935	871	393	1272	749	895	907	1019	6.02221	5.87194	6.17452	6.01509	6.74348	6.80685	6.24676	11.2182	7.41139	8.56283	13.8333	9.49275	0.0607689	0.161215	0.333462	0.0943315	no	yes
ENSG00000067064	IDI1	1177	1073	1909	1148	1096	1509	1005	2231	3024	2180	1524	1764	20.177	19.0113	19.7775	17.1962	14.3108	21.3501	28.9208	35.622	54.1729	37.7601	42.081	29.7508	-0.350604	1.77737	0.3888	0.0403612	no	no
ENSG00000067066	SP100	729	740	1339	1478	1674	1973	862	2110	1774	1613	1030	1390	3.79669	3.98329	4.21446	6.72607	6.6406	8.48076	7.53614	10.2352	9.65497	8.48805	8.64043	7.12216	0.731597	6.71	0.226023	0.126681	no	no
ENSG00000067082	KLF6	1689	1725	3170	1958	2162	2350	802	2069	1693	1627	1380	1508	20.2523	21.378	22.9714	20.5148	19.7458	23.2564	16.143	23.107	21.214	19.7119	26.6529	17.7896	-0.109002	0.424278	0.32507	0.0238894	no	no
ENSG00000067113	PLPP1	131	127	210	139	155	153	38	115	122	85	61	85	4.98349	4.99342	4.82797	4.62047	4.49125	4.80378	2.42666	4.07472	4.85	3.26721	3.73776	3.18127	-0.111433	0.167574	0.441621	0.0990401	no	no
ENSG00000067141	NEO1	3454	3119	6069	3880	3407	3830	351	806	548	628	457	746	31.2465	29.1626	33.1802	30.6704	23.476	28.5961	5.33027	6.79127	5.18058	5.7403	6.65909	6.63952	-0.25925	1.11296	-0.00937512	0.953606	no	no
ENSG00000067167	TRAM1	4628	4175	7586	5954	7516	5821	2247	6296	5700	4592	3448	4636	82.4672	76.8911	81.6929	92.7055	102.011	85.6081	67.2132	104.494	106.141	82.6772	98.9635	81.2738	0.241214	1.05242	0.350138	0.0185639	no	no
ENSG00000067177	PHKA1	211	235	336	166	263	281	186	518	371	440	279	435	2.44597	2.81559	2.35392	1.68146	2.3222	2.68847	3.61948	5.59289	4.49431	5.15368	5.20947	4.9611	-0.261057	0.549459	0.0754733	0.668773	no	no
ENSG00000067182	TNFRSF1A	553	564	971	577	690	724	594	1041	836	1034	663	1032	9.6806	10.2044	10.2726	8.82596	9.20026	10.4603	17.4553	16.9733	15.2934	18.2891	18.6944	17.7736	-0.152196	0.544318	-0.151801	0.298093	no	no
ENSG00000067191	CACNB1	64	84	139	114	115	99	233	313	161	220	106	274	0.66391	0.900618	0.87142	1.03334	0.908659	0.847606	4.05741	3.0242	1.74532	2.30594	1.77115	2.7964	0.323259	0.500182	-0.573723	0.0340269	no	no
ENSG00000067208	EVI5	427	339	562	610	726	595	357	854	608	727	507	702	3.79704	3.11565	3.02021	4.73976	4.91732	4.36681	5.32905	7.07315	5.6499	6.53203	7.26182	6.14149	0.502149	2.57957	0.0686879	0.660823	no	no
ENSG00000067221	STOML1	207	208	301	114	169	195	115	293	201	213	136	228	1.45702	1.51318	1.2804	0.701146	0.906056	1.13281	1.3588	1.92088	1.47846	1.51485	1.54189	1.57888	-0.766251	2.52235	0.0734784	0.707298	no	no
ENSG00000067225	PKM	11665	11424	21765	14009	18957	14414	17374	40147	30818	34850	25789	36821	100.172	101.394	112.954	105.118	123.995	102.159	250.452	321.108	276.557	302.384	356.71	311.083	0.10081	0.257071	0.0667232	0.69945	no	no
ENSG00000067248	DHX29	499	450	873	932	1292	1016	212	519	396	404	286	438	7.51164	7.0013	7.94204	12.2591	14.8139	12.6229	5.35715	7.27677	6.22944	6.14485	6.93458	6.48676	0.804888	6.3	0.105369	0.528436	no	no
ENSG00000067334	DNTTIP2	465	426	634	1461	1806	1552	544	1179	1162	1012	657	986	4.55296	4.31104	3.75157	12.4997	13.4689	12.5419	8.94136	10.7521	11.8896	10.0119	10.3616	9.4981	1.64389	23.9	0.142823	0.3447	no	no
ENSG00000067365	METTL22	217	213	388	277	317	307	54	138	69	112	71	128	1.93526	1.96332	2.09119	2.15858	2.15334	2.25968	0.808418	1.14629	0.643054	1.00924	1.0199	1.12307	0.0915975	0.194497	-0.157415	0.555878	no	no
ENSG00000067369	TP53BP1	946	1059	1852	1302	1490	1538	334	878	462	682	511	775	5.36653	6.20912	6.34931	6.4539	6.43817	7.20092	3.18062	4.6391	2.73882	3.90915	4.66921	4.32537	0.131333	0.441357	-0.00994586	0.958729	no	no
ENSG00000067445	TRO	0	1	1	4	0	0	0	1	0	1	0	0	0	0.0113283	0.00662393	0.038309	0	0	0	0.0102087	0	0.0110746	0	0	1.9613	0.643146	-0.094467	0.957516	no	no
ENSG00000067533	RRP15	593	584	931	821	979	965	345	737	901	731	496	754	5.54162	5.64062	5.25794	6.70401	6.96849	7.44285	5.41209	6.41486	8.79886	6.90233	7.46593	6.93223	0.3362	1.61264	0.171196	0.34266	no	no
ENSG00000067560	RHOA	4177	3559	6244	3504	3876	3720	4790	8984	11095	9172	5666	8101	63.9903	56.352	57.8091	46.9054	45.228	47.0351	123.182	128.191	177.622	141.974	139.813	122.098	-0.409442	2.60723	0.135744	0.457965	no	no
ENSG00000067596	DHX8	1189	1199	2034	1255	1471	1453	419	1019	630	693	593	933	8.13416	8.47777	8.4094	7.50211	7.66509	8.20401	4.81181	6.49295	4.50392	4.79027	6.5344	6.2796	-0.130861	0.47017	0.057376	0.740963	no	no
ENSG00000067606	PRKCZ	365	310	654	414	508	407	96	310	157	205	118	224	3.49162	3.06498	3.7809	3.46054	3.70145	3.21335	1.54159	2.76206	1.56947	1.98145	1.81818	2.10815	-0.0279549	0.0643081	0.045465	0.843939	no	no
ENSG00000067704	IARS2	3016	2722	5486	3743	4045	3957	1350	3514	3097	2937	2185	2753	53.6907	50.0827	59.021	58.2232	54.8479	58.1384	40.3427	58.2649	57.614	52.8284	62.6526	48.2162	-0.0016937	0.00457677	0.263192	0.0695498	no	no
ENSG00000067715	SYT1	5	14	30	17	25	36	84	272	195	157	215	167	0.0388941	0.112557	0.141032	0.115551	0.148125	0.231125	1.09688	1.9707	1.58514	1.23398	2.69385	1.27806	0.48671	0.374689	0.700057	0.00184293	no	no
ENSG00000067798	NAV3	402	213	375	763	591	411	1	25	8	6	17	12	2.22862	1.22046	1.25639	3.6961	2.49558	1.88054	0.00930624	0.129089	0.0463468	0.0336091	0.151803	0.0654502	0.82261	2.89021	1.38594	0.0205356	no	no
ENSG00000067829	IDH3G	689	675	1238	825	968	821	314	660	564	555	383	653	18.7914	19.0272	20.4054	19.6609	20.1089	18.4805	14.3759	16.7657	16.0745	15.2943	16.8252	17.5216	0.014793	0.0368055	-0.00259957	0.986906	no	no
ENSG00000067836	ROGDI	91	96	207	154	200	146	66	145	79	96	56	165	1.85403	2.02152	2.54876	2.7416	3.10369	2.45503	2.25727	2.75157	1.68198	1.97625	1.83774	3.30734	0.397183	0.788338	-0.342733	0.224823	no	no
ENSG00000067840	PDZD4	1	0	3	1	1	0	0	4	0	2	0	2	0.0169572	0	0.0307438	0.0148171	0.012916	0	0	0.0631758	0	0.0342672	0	0.0333659	-0.788321	0.269213	-0.133924	0.916855	no	no
ENSG00000067900	ROCK1	256	268	380	1023	1221	1143	1380	3329	2670	2744	2026	2603	1.70153	1.84105	1.52639	5.94133	6.18143	6.27011	15.3972	20.6087	18.5451	18.428	21.69	17.0213	1.90893	34.7	0.181145	0.196787	no	no
ENSG00000067955	CBFB	1984	2006	3477	2166	2479	2403	1092	1854	1973	1652	1214	1933	31.3939	32.807	33.25	29.9482	29.8781	31.3824	29.0061	27.3244	32.625	26.4125	30.9415	30.0922	-0.117609	0.469376	0.0140982	0.927321	no	no
ENSG00000067992	PDK3	1001	930	1976	1834	1616	1671	250	707	528	625	455	515	4.22116	4.05334	5.0358	6.75782	5.19055	5.81573	1.76971	2.77687	2.32676	2.66302	3.09051	2.13661	0.358787	1.72952	0.237682	0.182513	no	no
ENSG00000068001	HYAL2	110	138	180	96	82	127	95	99	143	135	74	148	1.83153	2.37484	1.81125	1.3967	1.03994	1.74524	2.65528	1.53531	2.48816	2.27118	1.98461	2.4244	-0.589802	1.21411	-0.356283	0.18025	no	no
ENSG00000068024	HDAC4	531	542	954	499	640	519	274	519	491	534	295	575	2.75672	2.90823	2.99316	2.26364	2.53076	2.22379	2.38788	2.50959	2.66378	2.80114	2.46683	2.93687	-0.267055	1.14263	-0.16097	0.339392	no	no
ENSG00000068028	RASSF1	140	111	250	133	157	150	119	288	227	257	143	245	2.79814	2.29296	3.01971	2.32275	2.39009	2.47436	3.99257	5.36131	4.74118	5.19004	4.6036	4.81755	-0.310043	0.632768	-0.00432936	0.98216	no	no
ENSG00000068078	FGFR3	371	340	688	543	483	429	1692	4278	1977	2599	1280	2889	5.63319	5.3357	6.31324	7.20426	5.58601	5.3761	43.1265	60.5004	31.3694	39.8733	31.3048	43.1566	0.0873155	0.213373	-0.126904	0.550032	no	no
ENSG00000068079	IFI35	327	303	548	305	347	404	302	523	599	422	300	325	12.2936	11.7735	12.4507	10.0193	9.93651	12.5355	19.059	18.3134	23.533	16.0302	18.1665	12.0208	-0.315707	1.17861	0.276894	0.21215	no	yes
ENSG00000068097	HEATR6	246	295	477	346	356	341	177	327	271	246	146	310	2.57111	3.18669	3.01292	3.15988	2.83406	2.9415	3.10543	3.18325	2.95988	2.59786	2.45787	3.18762	0.0912916	0.206897	-0.117472	0.55569	no	no
ENSG00000068120	COASY	1664	1550	2582	1617	1917	1835	855	1493	1272	1372	913	1627	30.3792	29.2473	28.488	25.7954	26.6574	27.6496	26.2031	25.3875	24.2677	25.3089	26.8481	29.2233	-0.171529	0.741245	-0.15599	0.269432	no	no
ENSG00000068137	PLEKHH3	96	125	218	182	167	174	169	320	143	246	148	298	1.4713	1.98003	2.01916	2.43731	1.94949	2.20095	4.34791	4.56791	2.29027	3.80944	3.65353	4.49331	0.313242	0.569564	-0.35745	0.12307	no	no
ENSG00000068305	MEF2A	898	837	1410	1332	1393	1389	668	1632	980	996	777	1171	9.27367	8.93373	8.7999	12.0196	10.9572	11.8388	11.5802	15.6976	10.576	10.3928	12.9246	11.8974	0.339995	1.7637	0.124728	0.429618	no	no
ENSG00000068308	OTUD5	931	1073	1847	1101	1162	1141	634	1250	771	1023	541	1140	20.5616	24.4929	24.6523	21.2473	19.5473	20.7981	23.505	25.7131	17.7943	22.8286	19.2453	24.7703	-0.15608	0.536755	-0.262795	0.0986474	no	no
ENSG00000068323	TFE3	512	489	806	548	612	567	547	847	846	849	614	1032	8.95861	8.84324	8.52293	8.37838	8.15635	8.1881	16.0665	13.8036	15.4689	15.0098	17.3045	17.7652	-0.0849055	0.250847	-0.145541	0.364027	no	no
ENSG00000068354	TBC1D25	215	202	329	209	205	217	88	168	127	134	98	130	3.99051	3.87502	3.69037	3.38958	2.89813	3.32414	2.74181	2.90427	2.46328	2.51299	2.92979	2.37385	-0.294705	0.723158	0.0441068	0.844166	no	no
ENSG00000068366	ACSL4	567	661	808	878	946	950	879	1824	2063	1699	1411	1691	4.18589	5.04357	3.60495	5.6638	5.31948	5.78839	10.8932	12.542	15.9156	12.6734	16.7784	12.2819	0.49151	2.82147	0.264427	0.0966624	no	no
ENSG00000068383	INPP5A	242	263	453	298	347	316	106	178	185	210	132	154	4.76434	5.3515	5.38976	5.1264	5.20344	5.13457	3.50314	3.26396	3.80609	4.17737	4.18583	2.98282	0.0167719	0.0321266	0.000180812	0.999368	no	no
ENSG00000068394	GPKOW	443	377	717	497	583	470	270	475	427	445	337	461	19.6681	17.2994	19.2381	19.2807	19.7152	17.2221	20.1227	19.6422	19.811	19.9625	24.0995	20.1363	-0.000995421	0.00226844	-0.00302899	0.985988	no	no
ENSG00000068400	GRIPAP1	704	816	1276	1180	1334	1230	496	1261	670	875	546	1070	3.19811	3.83127	3.50312	4.68395	4.61584	4.61164	3.78239	5.33548	3.18064	4.01629	3.99515	4.78216	0.465922	3.01132	-0.0926356	0.597568	no	no
ENSG00000068438	FTSJ1	725	770	1245	831	926	843	481	883	978	814	514	901	18.5822	20.3977	19.2846	18.611	18.0777	17.8326	20.6951	21.0793	26.1949	21.0804	21.2198	22.7197	-0.0519077	0.144513	0.0181713	0.913316	no	no
ENSG00000068489	PRR11	852	660	1770	1043	1111	1117	254	435	316	474	363	484	9.301	7.44673	11.6774	9.94909	9.238	10.064	4.65465	4.423	3.60493	5.22834	6.38288	5.19822	-0.136576	0.430201	-0.155288	0.439786	no	no
ENSG00000068615	REEP1	73	48	34	94	12	41	121	188	205	125	78	173	0.77463	0.526435	0.218039	0.871582	0.0969899	0.359075	2.15536	1.85809	2.27324	1.34022	1.33317	1.80608	-0.0569824	0.0267868	-0.0165835	0.951659	no	no
ENSG00000068650	ATP11A	1286	1320	2377	1391	1734	1625	1326	3008	1938	2134	1749	2567	6.75013	7.16105	7.54022	6.3798	6.93257	7.0397	11.6836	14.7057	10.6303	11.3178	14.787	13.2561	-0.107402	0.376675	0.0608397	0.692599	no	no
ENSG00000068654	POLR1A	1758	1691	3127	1907	2187	2051	284	860	396	634	489	647	6.57095	6.53258	7.06351	6.22829	6.22632	6.3271	1.78193	2.99395	1.54676	2.39439	2.944	2.37921	-0.136523	0.589516	0.101362	0.633187	no	no
ENSG00000068697	LAPTM4A	3966	3783	5955	3434	3987	3757	1732	3977	3921	3755	2174	2988	188.837	186.167	171.356	142.871	144.595	147.64	138.435	176.371	195.097	180.651	166.73	139.969	-0.331544	1.86404	0.15927	0.32373	no	no
ENSG00000068724	TTC7A	503	527	1018	732	827	736	298	724	533	491	413	569	2.75371	2.9819	3.36807	3.50163	3.44849	3.3255	2.73861	3.6917	3.04928	2.71598	3.64183	3.06465	0.174224	0.61494	0.204378	0.204925	no	no
ENSG00000068745	IP6K2	982	1017	1788	1146	1287	1191	828	1419	1114	1392	644	1520	12.8531	13.7578	14.1432	13.1066	12.8307	12.8659	18.1925	17.2989	15.2371	18.4091	13.577	19.5731	-0.0642736	0.189517	-0.360454	0.013624	no	no
ENSG00000068784	SRBD1	323	304	489	560	631	494	152	416	314	367	240	353	4.71286	4.58445	4.31195	7.13968	7.0127	5.94892	3.72297	5.65344	4.78774	5.41058	5.64044	5.06729	0.646237	4.25	0.0983705	0.589696	no	no
ENSG00000068796	KIF2A	1070	993	1493	1832	2170	1929	221	609	464	453	406	432	6.03554	5.78913	5.08951	9.02957	9.32322	8.98037	2.09261	3.19954	2.73508	2.58182	3.68874	2.39737	0.7181	6.45	0.361055	0.0360359	no	no
ENSG00000068831	RASGRP2	1	0	1	0	0	0	0	0	0	0	0	1	0.0120991	0	0.00731202	0	0	0	0	0	0	0	0	0.0119035	-3.14904	0.897326	-1.86877	0.255563	no	no
ENSG00000068878	PSME4	1636	1579	2647	2400	2943	2633	869	2355	1614	1845	1494	1838	11.5885	11.56	11.3313	14.8547	15.8784	15.393	10.333	15.5372	11.9472	13.2049	17.0457	12.8088	0.418332	3.19053	0.211846	0.164639	no	no
ENSG00000068885	IFT80	227	289	379	856	767	696	523	705	740	750	371	764	2.36013	3.10556	2.3814	7.77665	6.07406	5.9724	9.12799	6.8271	8.04009	7.87892	6.21303	7.81488	1.53761	18.6	-0.307623	0.0884982	no	no
ENSG00000068903	SIRT2	291	310	541	374	397	362	357	853	493	692	354	699	3.45163	3.80036	3.87804	3.87625	3.5867	3.5438	7.10826	9.42362	6.11079	8.29341	6.76324	8.15695	0.0166003	0.0350834	-0.160468	0.357678	no	no
ENSG00000068912	ERLEC1	1386	1331	2099	1467	1984	1589	960	2770	2331	2191	1445	1871	6.21383	6.16746	5.68712	5.74692	6.77504	5.87963	7.22489	11.5668	10.9209	9.92509	10.4348	8.25257	0.0698913	0.207032	0.301295	0.0429895	no	no
ENSG00000068971	PPP2R5B	74	95	134	109	130	110	190	268	195	207	136	253	1.6212	2.15109	1.77416	2.0866	2.16931	1.98896	6.98749	5.4686	4.46435	4.58216	4.79913	5.4531	0.318392	0.516369	-0.28726	0.197891	no	no
ENSG00000068976	PYGM	0	0	4	1	1	1	0	5	2	9	0	10	0	0	0.0382021	0.0138087	0.012037	0.0130429	0	0.0735954	0.0330288	0.143708	0	0.155476	-0.703607	0.218659	-1.43609	0.121023	no	no
ENSG00000069011	PITX1	288	330	602	315	374	310	93	146	144	152	84	156	6.1592	7.29421	7.78058	5.88643	6.09225	5.47172	3.33871	2.90819	3.21821	3.28452	2.89355	3.28228	-0.228039	0.675143	-0.204327	0.356308	no	no
ENSG00000069018	TRPC7	1	4	5	3	4	4	0	2	0	3	2	3	0.0195358	0.0807652	0.0590317	0.0512109	0.0595204	0.0644944	0	0.0363915	0	0.0592174	0.0629335	0.0576597	0.372193	0.152188	-0.524607	0.621493	no	no
ENSG00000069020	MAST4	274	407	528	365	356	422	267	456	366	383	298	537	1.37638	2.11307	1.60289	1.6021	1.36211	1.74956	2.25145	2.13348	1.92127	1.94393	2.41114	2.65387	-0.0186687	0.0372413	-0.165149	0.368867	yes	no
ENSG00000069122	ADGRF5	3	5	5	3	8	14	513	1076	733	992	548	755	0.0334545	0.0576282	0.0336967	0.0292323	0.0679512	0.128852	9.60317	11.1759	8.54194	11.1774	9.84314	8.28323	0.539332	0.273361	-0.057902	0.727206	no	no
ENSG00000069188	SDK2	0	0	0	0	0	1	3	1	1	2	0	5	0	0	0	0	0	0.00507847	0.0309876	0.00573113	0.00643017	0.0124345	0	0.0302686	0	0	-2.2541	0.029813	no	no
ENSG00000069248	NUP133	1126	1057	2011	1542	1673	1425	410	965	719	768	631	759	13.6303	13.2244	14.7117	16.3103	15.4254	14.2368	8.33135	10.8801	9.09529	9.39345	12.3032	9.03918	0.156273	0.64879	0.187218	0.227643	no	no
ENSG00000069275	NUCKS1	3521	2912	5378	4315	4588	4191	4120	7707	7463	7945	6308	7063	40.1899	34.3537	37.0984	43.0369	39.8885	39.4819	78.9426	81.9357	89.0192	91.6306	115.974	79.3157	0.0945784	0.317794	0.122664	0.474641	no	no
ENSG00000069329	VPS35	4387	3936	7112	5249	6124	5197	830	1816	1646	1501	1117	1532	33.179	30.7669	32.5066	34.6882	35.2781	32.4398	10.5375	12.7923	13.0091	11.4702	13.6072	11.3992	0.0852112	0.278465	0.162597	0.238199	no	no
ENSG00000069345	DNAJA2	1819	1772	2894	1972	2239	2089	554	1125	1120	1059	696	1091	27.0447	27.2299	26.0035	25.6192	25.3558	25.6341	13.8269	15.579	17.4015	15.909	16.6678	15.9586	-0.0632109	0.220969	0.0475923	0.748007	no	no
ENSG00000069399	BCL3	77	96	147	82	84	178	236	290	252	368	166	400	1.83195	2.36062	2.1136	1.70469	1.52221	3.4952	9.42537	6.42626	6.26531	8.8464	6.36137	9.36272	-0.300692	0.448976	-0.61195	0.00064315	no	no
ENSG00000069424	KCNAB2	384	403	704	483	632	559	8	49	7	13	9	18	1.62808	1.76596	1.80385	1.78937	2.04096	1.95607	0.0569373	0.193498	0.0310142	0.0556907	0.0614619	0.0750819	0.153066	0.465938	0.523859	0.357681	no	no
ENSG00000069431	ABCC9	2	2	0	0	3	6	0	0	6	1	0	1	0.00842087	0.0087034	0	0	0.00962104	0.0208501	0	0	0.0263996	0.00425425	0	0.00414235	0.433934	0.111983	1.41061	0.33787	no	no
ENSG00000069482	GAL	77	80	163	87	120	94	0	0	0	1	0	0	4.36004	4.68189	5.5779	4.30455	5.17553	4.39296	0	0	0	0.0572131	0	0	-0.0761304	0.08992	-1.87807	0.254398	no	no
ENSG00000069493	CLEC2D	57	68	67	122	100	105	246	441	216	314	208	372	0.603282	0.743852	0.428553	1.12827	0.806157	0.917202	4.37064	4.34732	2.38902	3.35793	3.54592	3.87354	0.907937	1.87566	-0.26509	0.225068	no	no
ENSG00000069509	FUNDC1	182	161	295	235	237	208	428	563	854	684	473	582	10.6581	9.74463	10.4403	12.025	10.5713	10.0531	42.0741	30.7081	52.2619	40.4725	44.6158	33.5313	0.0922544	0.168694	0.0674683	0.756854	no	no
ENSG00000069535	MAOB	0	2	1	3	3	0	277	357	660	410	434	591	0	0.0525601	0.0153666	0.0666538	0.0581018	0	11.8233	8.45474	17.5371	10.5335	17.7748	14.7843	2.44665	1.1701	0.171145	0.515132	no	no
ENSG00000069667	RORA	81	163	238	337	371	360	77	346	132	122	128	132	0.350261	0.728495	0.621967	1.27334	1.22195	1.28481	0.558935	1.39354	0.596486	0.533043	0.891532	0.561565	1.33723	6.45	0.711765	0.00865269	no	no
ENSG00000069696	DRD4	8	5	17	10	15	13	30	63	16	50	19	43	0.392331	0.253434	0.503842	0.42852	0.560309	0.526181	2.46972	2.87767	0.819977	2.47758	1.50085	2.07467	0.124433	0.0789694	-0.510679	0.212103	no	no
ENSG00000069702	TGFBR3	644	659	1522	1148	1004	988	225	522	512	417	282	436	5.52705	5.84554	7.89416	8.60912	6.56319	6.99833	3.24156	4.17268	4.59195	3.61609	3.89831	3.6814	0.166977	0.432656	0.194703	0.262577	no	no
ENSG00000069764	PLA2G10	10	15	27	13	7	6	19	22	30	19	10	36	0.97887	1.51757	1.59725	1.11193	0.521912	0.484737	3.12207	2.00579	3.06878	1.87921	1.57669	3.46694	-0.702793	0.599542	-0.382071	0.36813	no	no
ENSG00000069812	HES2	198	311	297	287	141	205	2	12	15	4	2	5	2.69558	4.37602	2.44358	3.41411	1.46211	2.3034	0.0457068	0.152162	0.213401	0.0550228	0.0438568	0.0669693	-0.0910952	0.108139	1.23636	0.0717765	no	no
ENSG00000069849	ATP1B3	3129	3072	4828	3371	4007	3244	1113	1946	2452	2155	1480	2010	88.0126	89.3084	82.0711	82.8528	85.8485	75.3095	52.5531	50.9823	72.0741	61.2467	67.0534	55.623	-0.0174506	0.048766	0.0983154	0.565484	no	no
ENSG00000069869	NEDD4	948	1064	1663	2329	2815	2257	165	422	333	272	236	314	7.72281	8.9586	8.18733	16.5785	17.467	15.175	2.25639	3.20197	2.83485	2.23888	3.0967	2.51661	1.09187	16.6	0.303396	0.0851668	no	no
ENSG00000069943	PIGB	145	159	295	228	281	252	99	231	159	198	134	169	2.34998	2.66333	2.88936	3.22879	3.46877	3.37075	2.69336	3.48695	2.69285	3.24233	3.49801	2.69465	0.344542	0.878082	0.0811989	0.697128	no	no
ENSG00000069956	MAPK6	1059	989	1547	1503	1879	1666	889	2213	1920	1954	1319	1728	11.8256	11.4144	10.44	14.6654	15.9818	15.3543	16.6645	23.0168	22.4051	22.0468	23.7241	18.984	0.456968	2.7135	0.186986	0.191811	no	no
ENSG00000069966	GNB5	65	85	81	55	40	92	100	271	193	223	151	220	0.358944	0.485136	0.270322	0.26539	0.168247	0.419305	0.926993	1.39386	1.11375	1.24427	1.3431	1.19524	-0.542388	0.741664	0.110181	0.577887	no	no
ENSG00000069974	RAB27A	717	653	1100	923	863	964	440	1197	882	930	640	885	4.65219	4.37909	4.31335	5.23298	4.26504	5.16232	4.79242	7.23386	5.98035	6.09702	6.68865	5.64938	0.0757365	0.201405	0.188733	0.198392	no	no
ENSG00000069998	HDHD5	720	630	1207	727	860	725	220	431	317	442	231	419	10.7374	9.71047	10.8782	9.47352	9.76878	8.92351	5.5075	5.98663	4.94022	6.66018	5.54881	6.14754	-0.172948	0.62207	-0.231779	0.172805	no	no
ENSG00000070010	UFD1	512	516	932	592	768	627	320	665	431	540	319	659	4.32113	4.501	4.75364	4.36574	4.93699	4.36741	4.53357	5.2274	3.80123	4.60486	4.33648	5.47182	0.0306511	0.0773365	-0.20901	0.220143	no	no
ENSG00000070018	LRP6	921	785	1328	1451	1707	1509	597	1357	1083	1220	947	1299	6.53831	5.7598	5.69754	9.00083	9.23025	8.84148	7.1145	8.9727	8.03441	8.75108	10.8287	9.07266	0.571042	3.99666	0.0790647	0.599108	no	no
ENSG00000070019	GUCY2C	1813	1835	3445	2266	2842	2591	9	94	28	50	20	39	31.8437	33.3114	36.5677	34.7772	38.021	37.5597	0.265358	1.53777	0.513929	0.887342	0.565816	0.673921	0.0847722	0.284756	0.427264	0.359941	no	no
ENSG00000070031	SCT	0	1	1	2	0	0	0	8	1	2	5	1	0	0.14464	0.0845748	0.244566	0	0	0	1.04276	0.146244	0.282802	1.12706	0.137682	1.00716	0.264403	2.05753	0.0454008	no	no
ENSG00000070047	PHRF1	513	601	985	731	824	793	274	820	387	627	418	704	6.52765	7.90398	7.57459	8.12767	7.98621	8.32803	5.85267	9.71831	5.146	8.06126	8.56714	8.81316	0.184086	0.695775	-0.0427004	0.837907	no	no
ENSG00000070061	ELP1	1153	1062	1831	1668	1842	1482	373	900	574	668	444	679	3.49835	3.33036	3.35742	4.42221	4.25694	3.71118	1.8998	2.5434	1.81998	2.04789	2.16989	2.02686	0.334458	2.00971	0.0466916	0.770249	no	no
ENSG00000070081	NUCB2	274	250	447	686	766	727	630	1288	1354	1310	678	1196	2.23533	2.10797	2.20386	4.89018	4.75987	4.89504	8.62773	9.7869	11.5433	10.7984	8.90926	9.59936	1.11521	12.2	-0.00785702	0.960973	no	no
ENSG00000070087	PFN2	19	14	40	12	27	15	672	1450	1417	1314	1121	1448	0.387641	0.295214	0.493196	0.213928	0.419579	0.252579	23.0149	27.5538	30.211	27.0874	36.8385	29.0646	-0.472735	0.43267	0.182008	0.242467	no	no
ENSG00000070159	PTPN3	1619	1969	2896	2112	2395	2168	461	1006	729	826	615	905	11.9236	14.9878	12.8897	13.5914	13.4351	13.178	5.69934	6.90074	5.61057	6.14662	7.29551	6.55735	0.11709	0.479367	0.0236117	0.876049	no	no
ENSG00000070182	SPTB	4	2	2	5	4	3	10	16	19	18	12	25	0.0199003	0.010284	0.00601329	0.0217359	0.0151577	0.0123183	0.0835146	0.0741406	0.0987806	0.090483	0.0961612	0.122365	0.600218	0.280543	-0.231453	0.579734	no	no
ENSG00000070190	DAPP1	243	268	399	322	406	384	375	1052	791	784	682	722	3.89706	4.44219	3.86711	4.51227	4.95941	5.08266	10.0954	15.7139	13.2564	12.7041	17.6171	11.3917	0.283394	0.890787	0.364537	0.0197304	no	no
ENSG00000070214	SLC44A1	3584	3282	6360	4239	4511	4302	1205	2710	2337	2596	1687	2485	21.3224	20.1808	22.867	22.0364	20.4416	21.1236	12.0342	15.0167	14.5294	15.6052	16.166	14.545	-0.0634406	0.20159	0.041695	0.772003	no	no
ENSG00000070269	TMEM260	288	315	529	433	489	423	193	401	309	357	219	385	2.62636	2.96896	2.91542	3.45032	3.3966	3.1837	2.95449	3.40599	2.94469	3.28947	3.21681	3.45416	0.296711	1.16637	-0.0978628	0.56666	no	no
ENSG00000070366	SMG6	308	334	659	393	471	505	60	195	49	96	128	133	2.14536	2.40452	2.77408	2.39195	2.49888	2.90316	0.701561	1.26509	0.356669	0.675643	1.43609	0.911425	-0.0180955	0.0373447	0.310301	0.40766	no	no
ENSG00000070367	EXOC5	537	525	933	1095	1372	1162	445	1098	878	848	694	824	3.16943	3.20257	3.32791	5.64716	6.16787	5.66034	4.4089	6.03596	5.41528	5.05707	6.59761	4.78469	0.857503	8.05	0.260752	0.0773635	no	no
ENSG00000070371	CLTCL1	23	39	53	23	11	23	2	4	2	0	1	1	0.16843	0.29518	0.234558	0.147173	0.061356	0.139011	0.0245858	0.0272827	0.0153052	0	0.0117953	0.0072046	-0.982102	1.18789	0.928868	0.380369	no	no
ENSG00000070388	FGF22	0	0	1	0	0	0	1	1	3	0	3	1	0	0	0.0160023	0	0	0	0.044449	0.0246624	0.0830116	0	0.12795	0.0260506	-2.23156	0.559926	1.59278	0.167771	no	no
ENSG00000070404	FSTL3	57	126	221	97	182	164	16	40	39	33	34	22	1.38339	3.16063	3.2415	2.05708	3.36446	3.28507	0.65186	0.904207	0.989133	0.809246	1.32914	0.525306	0.220675	0.236325	0.606284	0.094384	no	no
ENSG00000070413	DGCR2	1159	1165	1960	1087	1135	1156	404	945	705	775	496	756	15.2213	15.8134	15.5563	12.474	11.3537	12.5301	8.90661	11.5594	9.67556	10.2841	10.4923	9.76806	-0.376208	2.17265	0.0533053	0.720795	no	no
ENSG00000070423	RNF126	459	442	895	499	530	556	245	456	414	472	295	476	9.7878	9.74151	11.534	9.29783	8.60839	9.78536	8.77005	9.05679	9.22555	10.1697	10.1324	9.98616	-0.261236	1.03934	-0.103339	0.536806	no	no
ENSG00000070444	MNT	433	448	899	588	646	675	119	388	145	244	186	308	3.66321	3.91727	4.59639	4.34671	4.16275	4.71311	1.68999	3.05733	1.28192	2.08574	2.53458	2.56356	0.0329851	0.0803052	0.0235385	0.928188	no	no
ENSG00000070476	ZXDC	724	703	1360	873	1036	860	515	1132	674	880	504	1010	7.27171	7.29769	8.25507	7.66164	7.9256	7.12896	8.68299	10.5897	7.07421	8.93052	8.15359	9.98019	-0.000725384	0.00170742	-0.178623	0.273166	no	no
ENSG00000070495	JMJD6	538	396	784	480	593	574	213	474	353	448	236	396	6.63474	5.04741	5.84307	5.1724	5.57019	5.84229	4.40945	5.44449	4.54921	5.58233	4.68785	4.80458	-0.217915	0.790653	-0.087946	0.609798	no	no
ENSG00000070501	POLB	981	974	1632	1165	1443	1123	229	413	405	423	184	402	17.5871	18.0474	17.6818	18.2498	19.7044	16.6163	6.89165	6.89623	7.5875	7.66232	5.31327	7.09038	0.10118	0.324177	-0.194125	0.314965	no	no
ENSG00000070526	ST6GALNAC1	1777	1252	2949	2973	2003	1902	695	2016	1231	1867	982	1545	38.5179	28.0486	38.6308	56.3092	33.0697	34.0264	25.2885	40.7008	27.8839	40.8899	34.2852	32.9475	0.200973	0.538573	-0.0246966	0.885401	no	no
ENSG00000070540	WIPI1	244	261	453	341	275	296	93	417	229	230	171	232	5.27802	5.83517	5.92192	6.44532	4.53093	5.28448	3.37697	8.40146	5.1765	5.02695	5.95795	4.93729	-0.0418652	0.0741214	0.466994	0.0332943	no	no
ENSG00000070601	FRMPD1	0	1	0	0	5	1	0	0	0	0	0	3	0	0.0128667	0	0	0.047411	0.0102746	0	0	0	0	0	0.0367431	4.40266	1.56444	-3.12895	0.0672012	no	no
ENSG00000070610	GBA2	1146	1105	1997	1486	1556	1581	422	968	531	711	473	753	17.5637	17.5035	18.4966	19.9002	18.1641	19.9982	10.8569	13.8179	8.50441	11.0102	11.6765	11.3539	0.0708768	0.234659	-0.0538005	0.756091	no	no
ENSG00000070614	NDST1	326	316	511	194	244	359	115	281	174	215	160	252	2.52336	2.52803	2.39038	1.31212	1.43855	2.29344	1.49425	2.02584	1.40744	1.6815	1.99481	1.91903	-0.839115	4.73	0.00418722	0.983662	no	no
ENSG00000070669	ASNS	36	25	65	49	84	97	3	33	5	18	8	17	0.541258	0.388484	0.590607	0.643734	0.961955	1.20366	0.0757158	0.462118	0.0785581	0.273445	0.193737	0.251461	0.502118	0.673736	0.179181	0.763725	no	no
ENSG00000070718	AP3M2	1122	1060	1905	1578	1763	1702	169	421	321	387	276	426	13.1599	12.8498	13.5033	16.1725	15.7502	16.4759	3.32744	4.59917	3.93446	4.58635	5.21422	4.91574	0.253581	1.33422	0.0167266	0.928579	no	no
ENSG00000070729	CNGB1	0	0	0	1	0	1	1	3	2	4	1	1	0	0	0	0.00879903	0	0.00831104	0.016904	0.0281374	0.0210463	0.0406988	0.0162198	0.00990706	2.38173	0.615266	-0.094988	0.919472	no	no
ENSG00000070731	ST6GALNAC2	4	3	8	4	2	3	4	6	0	5	3	5	0.0980827	0.0760301	0.118551	0.0857041	0.0373539	0.0607132	0.164648	0.137032	0	0.123879	0.118488	0.120621	-0.840331	0.470814	-0.751599	0.359173	no	no
ENSG00000070756	PABPC1	37955	36360	61001	43671	50772	46540	6701	14673	11331	13114	7194	12407	292.678	289.786	284.277	294.255	298.208	296.195	86.7411	105.385	91.3081	102.177	89.3536	94.1256	0.032095	0.0639762	-0.0618443	0.692534	no	no
ENSG00000070759	TESK2	69	60	82	62	42	55	24	39	33	42	22	35	1.53033	1.37537	1.09909	1.20154	0.709511	1.00676	0.893533	0.805634	0.764838	0.941198	0.78592	0.7637	-0.466162	0.595998	-0.208839	0.529694	no	no
ENSG00000070761	CFAP20	416	341	593	433	396	441	177	308	357	307	204	272	13.3024	11.27	11.4598	12.0986	9.6451	11.6387	9.50112	9.1733	11.9296	9.91909	10.5072	8.55709	-0.193703	0.565641	0.106272	0.595182	no	no
ENSG00000070770	CSNK2A2	1092	1168	2124	1262	1640	1459	228	467	258	291	257	373	7.75676	8.57496	9.11791	7.83296	8.8731	8.55347	2.71867	3.08967	1.91512	2.08856	2.94043	2.60667	-0.0192358	0.0469966	0.00989016	0.962233	no	no
ENSG00000070778	PTPN21	190	175	265	193	270	211	179	309	310	274	192	236	1.82348	1.73587	1.53701	1.6185	1.97372	1.67132	2.8838	2.76213	3.10906	2.65702	2.96803	2.22833	0.0979549	0.166207	0.113559	0.571666	no	no
ENSG00000070785	EIF2B3	332	243	555	360	361	332	83	192	171	201	174	187	7.16472	5.42	7.23832	6.78848	5.93393	5.91329	3.00679	3.85922	3.85635	4.38282	6.04826	3.97029	-0.186606	0.564135	0.186158	0.43068	no	no
ENSG00000070808	CAMK2A	2	11	14	10	20	22	0	6	0	1	0	0	0.0155281	0.0882701	0.0656902	0.0678419	0.118275	0.140975	0	0.0433888	0	0.00784485	0	0	1.09266	0.917043	1.97162	0.214457	no	no
ENSG00000070814	TCOF1	1441	1146	2420	1690	1810	1658	321	573	425	605	326	601	9.27297	7.62204	9.41139	9.50278	8.87171	8.80581	3.46756	3.43437	2.85801	3.93375	3.37903	3.80495	-0.0307203	0.0926835	-0.292984	0.0676597	no	no
ENSG00000070831	CDC42	85	130	173	151	202	182	99	229	101	161	77	165	0.256453	0.405382	0.315441	0.398084	0.464209	0.4532	0.501404	0.643519	0.318441	0.490807	0.374196	0.48977	0.583056	1.39441	-0.22952	0.379178	no	no
ENSG00000070882	OSBPL3	1390	1666	2833	1766	2753	2477	2553	4030	3498	3492	2113	3976	12.6492	15.6695	15.5804	14.0426	19.0822	18.6039	38.9998	34.1579	33.265	32.1084	30.9719	35.597	0.228388	0.760484	-0.198093	0.207907	no	no
ENSG00000070886	EPHA8	2	2	4	3	0	3	1	2	0	0	0	0	0.0270928	0.0280018	0.0327466	0.0355102	0	0.0335409	0.0227398	0.0252343	0	0	0	0	-0.801747	0.300795	0.505342	0.733703	no	no
ENSG00000070915	SLC12A3	0	0	0	1	0	1	0	3	2	3	0	0	0	0	0	0.0104079	0	0.00983069	0	0.0332823	0.0248945	0.0361054	0	0	2.38173	0.615266	0.560347	0.655521	no	no
ENSG00000070950	RAD18	190	145	376	371	384	324	212	500	346	410	378	418	2.00259	1.57957	2.39503	3.41682	3.08279	2.81847	3.75093	4.90847	3.81096	4.36635	6.41727	4.33445	0.551463	2.3677	0.193032	0.321213	no	no
ENSG00000070961	ATP2B1	593	553	785	1243	1431	1377	595	1474	1250	1384	848	1303	4.58378	4.41801	3.6671	8.39555	8.42525	8.78482	7.72058	10.6122	10.0971	10.8094	10.5581	9.90907	1.02508	9.65	0.0633456	0.664225	no	no
ENSG00000070985	TRPM5	31	44	69	43	74	61	4	5	0	11	2	9	0.398802	0.585032	0.536448	0.483362	0.725105	0.647671	0.0863811	0.0599104	0	0.142983	0.0414424	0.113909	0.359925	0.413506	-1.8105	0.0149018	no	no
ENSG00000071051	NCK2	969	962	1429	788	729	840	470	632	686	640	337	743	23.9762	24.6016	21.3684	17.0369	13.7391	17.154	19.5217	14.565	17.7378	16.0004	13.4309	18.0869	-0.566982	3.52288	-0.299721	0.106146	no	no
ENSG00000071054	MAP4K4	717	833	1279	917	1151	975	1480	3207	2669	2909	2299	3190	4.41371	5.29982	4.75815	4.93245	5.39677	4.95357	15.2936	18.3874	17.1693	18.0936	22.7952	19.3194	0.1663	0.582712	0.0698027	0.646809	no	no
ENSG00000071073	MGAT4A	1115	950	1615	1640	1675	1713	1216	2439	2152	2131	1369	1833	8.51767	7.5007	7.45594	10.9471	9.74619	10.8002	15.5935	17.3538	17.1794	16.4485	16.8449	13.7762	0.367117	1.92601	0.0873775	0.553905	no	no
ENSG00000071082	RPL31	22093	17784	26863	16602	20177	16953	3065	5591	6515	5992	3039	5573	308.184	256.4	226.461	202.36	214.381	195.179	71.7712	72.6412	94.9707	84.4547	68.2821	76.4829	-0.367391	1.23204	-0.0459994	0.79564	no	no
ENSG00000071127	WDR1	5224	5507	9327	5617	6312	6090	5524	12456	10744	9139	7877	11575	20.8301	22.6952	22.4757	19.5705	19.1703	20.0417	36.9747	46.2598	44.7686	36.8199	50.5905	45.4075	-0.166471	0.641901	0.172309	0.280366	no	no
ENSG00000071189	SNX13	1087	1055	1675	1680	2448	2184	732	1776	1266	1358	927	1331	4.87363	4.88885	4.53859	6.58175	8.36003	8.08174	5.50931	7.41657	5.93166	6.15203	6.69457	5.87111	0.663967	4.93	0.112744	0.416725	no	no
ENSG00000071205	ARHGAP10	248	216	450	264	324	290	52	158	115	182	102	142	1.6974	1.52798	1.86135	1.57887	1.68908	1.63817	0.597447	1.00723	0.822527	1.25864	1.12448	0.956181	-0.129076	0.296502	-0.0175596	0.946754	no	no
ENSG00000071242	RPS6KA2	95	122	185	80	106	134	205	506	429	386	277	364	0.84754	1.12494	0.997451	0.623642	0.720305	0.986668	3.07011	4.2046	3.99957	3.47952	3.98049	3.1949	-0.462836	0.858552	0.247137	0.138893	no	no
ENSG00000071243	ING3	456	436	817	636	838	749	113	247	195	208	128	203	6.45512	6.37908	6.98949	7.86694	9.03561	8.75087	2.68523	3.25667	2.88465	2.97508	2.91857	2.82719	0.325319	1.50599	0.0192208	0.921447	no	no
ENSG00000071246	VASH1	2	3	7	8	8	5	4	1	2	1	1	5	0.0203824	0.0315994	0.0431129	0.0712401	0.0620997	0.0420557	0.0684304	0.00949211	0.0212998	0.0102973	0.0164152	0.050132	0.965108	0.668665	-1.39029	0.158273	no	no
ENSG00000071282	LMCD1	39	42	77	78	65	57	42	146	118	123	87	135	0.318098	0.35406	0.379551	0.555904	0.403816	0.383708	0.575054	1.10914	1.00577	1.01367	1.14297	1.0833	0.441901	0.612832	0.198544	0.438813	no	no
ENSG00000071462	BUD23	3155	2925	5205	2922	3858	3284	723	1359	1148	1276	766	1369	29.2387	28.0167	29.1516	23.6618	27.2329	25.1184	11.2476	11.7305	11.1178	11.9483	11.4342	12.4819	-0.202605	0.869061	-0.133956	0.326781	no	no
ENSG00000071537	SEL1L	1063	1090	2007	1655	2088	1792	743	2857	2047	1665	1119	1361	8.19099	8.68084	9.34618	11.1432	12.2548	11.3965	9.61072	20.5046	16.4832	12.9632	13.8884	10.3176	0.410581	2.63301	0.553754	0.000959729	no	no
ENSG00000071539	TRIP13	886	732	1620	965	967	1044	177	405	360	390	326	392	19.6503	16.7795	21.7137	18.7013	16.3356	19.1102	6.58981	8.3662	8.34368	8.73969	11.6459	8.55345	-0.247621	1.05518	0.164439	0.390954	no	no
ENSG00000071553	ATP6AP1	1328	1385	2453	1374	1516	1432	747	1805	1298	1356	980	1488	17.2014	18.5416	19.202	15.5511	14.9568	15.3087	16.2424	21.7761	17.5695	17.7468	20.4461	18.9621	-0.261538	1.34219	0.095228	0.493281	no	no
ENSG00000071564	TCF3	1303	1288	2495	1414	1663	1647	477	928	766	954	519	1005	15.0621	15.3882	17.4299	14.2823	14.6422	15.7131	9.25597	9.99138	9.25312	11.1425	9.66334	11.4294	-0.173774	0.728069	-0.214369	0.145691	no	no
ENSG00000071575	TRIB2	1	6	5	4	9	2	1746	2795	2695	2301	1614	2278	0.016118	0.0999528	0.0487041	0.0563354	0.110491	0.0266055	47.2411	41.9596	45.3931	37.4735	41.9021	36.1231	1.2307	0.762424	0.0154064	0.927932	no	no
ENSG00000071626	DAZAP1	2965	2777	4676	3258	3094	3238	1341	2439	1868	2761	1365	2543	23.721	22.9623	22.6082	22.7755	18.8539	21.3803	18.0095	18.1743	15.6172	22.3188	17.5898	20.0158	-0.162376	0.627519	-0.309666	0.0273348	no	no
ENSG00000071655	MBD3	179	179	316	180	207	169	71	115	101	162	68	151	1.666	1.72189	1.77743	1.46387	1.46746	1.29819	1.10929	0.996912	0.982341	1.52346	1.01941	1.38267	-0.238748	0.526263	-0.500181	0.0318008	no	no
ENSG00000071794	HLTF	0	2	3	8	1	3	114	499	189	319	339	310	0	0.0252592	0.0221545	0.0854195	0.00930748	0.0302558	2.33844	5.67932	2.41346	3.93862	6.67233	3.72683	1.76082	0.792712	0.467506	0.10515	no	no
ENSG00000071859	FAM50A	506	508	984	601	649	706	896	1235	1204	1264	665	1492	14.5953	15.1446	17.153	15.1477	14.2587	16.8073	43.3845	33.1793	36.2918	36.8388	30.8961	42.34	-0.119529	0.375326	-0.362867	0.0213009	no	no
ENSG00000071889	FAM3A	411	450	771	446	468	487	305	502	472	438	254	469	5.93451	6.71564	6.72792	5.62713	5.1471	5.80366	7.39276	6.75125	7.12204	6.39018	5.90741	6.66247	-0.242056	0.886824	-0.119307	0.511623	no	no
ENSG00000071894	CPSF1	576	597	1075	729	808	752	628	1332	680	1161	682	1439	6.999	7.49756	7.89416	7.74017	7.47823	7.54156	12.8096	15.0749	8.6346	14.2542	13.3481	17.2026	0.0235465	0.0583344	-0.343102	0.0562243	no	no
ENSG00000071909	MYO3B	2	9	4	6	9	7	2	22	13	8	7	7	0.0178754	0.0831383	0.0216058	0.0468583	0.0612693	0.0516362	0.0300069	0.183141	0.12142	0.0722458	0.100773	0.0615523	1.39692	1.02481	1.18509	0.0284391	no	no
ENSG00000071967	CYBRD1	1	5	3	0	3	0	304	415	432	254	214	504	0.0142326	0.0735506	0.0258041	0	0.0325222	0	7.2631	5.50136	6.42522	3.6527	4.9059	7.05723	-0.272558	0.0805459	-0.169306	0.505926	no	no
ENSG00000071991	CDH19	0	1	0	0	1	0	3	39	0	11	6	0	0	0.011084	0	0	0.00816845	0	0.0540071	0.389554	0	0.119194	0.103642	0	2.35443	0.609561	1.37776	0.187363	no	no
ENSG00000071994	PDCD2	2065	1890	3026	1855	2318	2088	591	1133	1261	1199	665	1106	23.4723	22.2039	20.7868	18.4242	20.0689	19.5883	11.2768	11.9951	14.9786	13.7705	12.1752	12.3683	-0.206033	0.938093	-0.00195875	0.990339	no	no
ENSG00000072042	RDH11	427	387	596	362	489	501	609	818	1317	1053	549	1059	5.71697	5.35527	4.82245	4.23502	4.98679	5.53612	13.6873	10.2007	18.4265	14.245	11.8394	13.9493	-0.192482	0.556843	-0.109228	0.613539	no	no
ENSG00000072062	PRKACA	707	610	1149	679	691	694	223	457	305	426	287	485	7.1	6.33142	6.97337	5.95824	5.28556	5.75212	3.75931	4.27457	3.2008	4.32259	4.64238	4.79181	-0.330794	1.5783	-0.173397	0.335556	no	no
ENSG00000072071	ADGRL1	88	50	63	21	37	58	12	30	27	19	16	11	0.763258	0.448219	0.330227	0.159154	0.244436	0.41519	0.174716	0.242352	0.244721	0.166509	0.223526	0.0938644	-1.41978	2.36656	0.664337	0.107378	no	no
ENSG00000072110	ACTN1	1447	1514	2372	1529	1583	1741	1064	1939	1775	1742	1414	2126	7.43821	8.04374	7.36882	6.86778	6.19805	7.38632	9.18133	9.28357	9.53494	9.04782	11.7076	10.7518	-0.187392	0.849388	-0.00296074	0.984487	no	no
ENSG00000072121	ZFYVE26	391	509	770	571	746	554	199	470	271	306	241	376	1.81201	2.438	2.15654	2.31222	2.63327	2.11896	1.5481	2.0287	1.31242	1.43285	1.79895	1.71431	0.310621	1.2982	0.0449622	0.814563	no	no
ENSG00000072133	RPS6KA6	347	341	546	519	586	611	133	300	262	237	185	285	2.8419	2.88646	2.70244	3.71412	3.65554	4.13001	1.8285	2.28844	2.24234	1.96121	2.44046	2.29638	0.406544	1.98261	0.117233	0.531844	no	no
ENSG00000072134	EPN2	99	106	162	116	122	99	36	159	42	79	75	89	0.85816	0.949666	0.848656	0.878618	0.805502	0.708268	0.523841	1.28371	0.380454	0.69192	1.04716	0.759001	-0.0254959	0.0308713	0.354174	0.330063	no	no
ENSG00000072135	PTPN18	1865	1943	3226	2117	2019	2357	1276	2012	1443	2086	1039	2464	23.9506	25.7894	25.0371	23.7556	19.7491	24.9819	27.5075	24.0659	19.3652	27.0674	21.4918	31.1313	-0.17926	0.79363	-0.481303	0.000739058	no	no
ENSG00000072163	LIMS2	17	40	32	32	29	22	4	19	6	9	9	14	0.143327	0.348555	0.163047	0.235743	0.186231	0.153085	0.0566113	0.1492	0.0528628	0.0766686	0.12222	0.116125	0.442473	0.458245	0.25388	0.640457	no	no
ENSG00000072182	ASIC4	1	0	2	1	4	4	3	11	0	1	1	7	0.0140212	0	0.0169472	0.0122516	0.0427187	0.0462885	0.0706104	0.143653	0	0.0141671	0.0225842	0.0965608	0.787256	0.296965	-0.15918	0.880709	no	no
ENSG00000072195	SPEG	23	16	40	12	20	29	3	9	8	5	4	10	0.0992063	0.0713285	0.104269	0.0452274	0.0657075	0.103238	0.0217218	0.0361569	0.0360596	0.021791	0.0277902	0.0424356	-0.86686	1.05329	0.135995	0.819984	no	no
ENSG00000072201	LNX1	139	175	285	164	263	209	68	190	105	160	120	120	1.81933	2.36738	2.25437	1.87564	2.62197	2.25774	1.49407	2.31627	1.43617	2.11599	2.52987	1.54525	0.138198	0.22393	0.190973	0.455362	no	no
ENSG00000072210	ALDH3A2	1246	1118	2126	1548	1833	1433	495	1005	971	954	674	1059	5.98261	5.54813	6.16906	6.4946	6.70361	5.67869	3.98971	4.49444	4.87204	4.62825	5.21258	5.00251	0.113744	0.427895	0.0239761	0.87439	no	no
ENSG00000072274	TFRC	9864	8080	15638	13654	12625	11164	1752	5074	3487	3590	3389	3540	41.7875	35.3783	40.0367	50.5431	40.7379	39.034	12.4592	20.0208	15.4371	15.3668	23.1252	14.7542	0.149367	0.444337	0.378923	0.0179041	no	no
ENSG00000072310	SREBF1	344	356	638	415	389	547	476	792	548	903	399	854	3.07532	3.28938	3.44696	3.24182	2.64884	4.03598	7.14337	6.5947	5.11955	8.15672	5.74546	7.5112	-0.157819	0.451231	-0.465547	0.00248282	no	no
ENSG00000072315	TRPC5	1	1	0	2	4	3	3	8	3	3	1	3	0.00606201	0.0062654	0	0.0105939	0.0184693	0.0150096	0.0305283	0.0451694	0.0190046	0.0183753	0.00976421	0.0178919	2.36071	1.07976	0.207486	0.792389	no	no
ENSG00000072364	AFF4	1836	2147	3244	2737	3410	3023	955	2754	1706	1953	1619	1874	11.9803	14.4797	12.7926	15.6056	16.9482	16.2803	10.4607	16.7377	11.6331	12.8764	17.0162	12.0305	0.389078	2.60769	0.275933	0.0767625	no	no
ENSG00000072401	UBE2D1	458	471	705	544	689	591	185	549	471	431	294	396	9.68789	10.2971	9.01231	10.0548	11.1009	10.3177	6.569	10.8162	10.4113	9.21164	10.0168	8.24097	0.17578	0.598819	0.304777	0.0826862	no	no
ENSG00000072415	PALS1	749	661	982	976	1142	945	321	793	662	701	505	656	3.71903	3.3922	2.94675	4.23455	4.31905	3.87266	2.67557	3.66741	3.43499	3.51692	4.03887	3.20458	0.356615	1.58987	0.167268	0.290534	no	no
ENSG00000072422	RHOBTB1	87	40	88	159	27	97	148	455	311	265	209	331	1.34006	0.636792	0.819166	2.13999	0.31677	1.23313	3.82676	6.52762	5.00594	4.12428	5.18528	5.01595	0.164341	0.102651	0.288621	0.125181	no	no
ENSG00000072501	SMC1A	3269	2818	5524	4011	4029	4182	1561	4402	3194	3271	2910	3486	22.2193	19.7965	22.6909	23.8219	20.8586	23.46	17.8107	27.8678	22.6866	22.4642	31.8587	23.311	-0.0146457	0.0402815	0.295722	0.0580631	no	no
ENSG00000072506	HSD17B10	1138	1014	1958	1138	1223	1163	295	464	538	498	370	564	29.6844	27.3373	30.8661	25.938	24.2989	25.0378	12.9173	11.273	14.6652	13.1254	15.5456	14.4739	-0.276078	1.34306	-0.0401999	0.827443	no	no
ENSG00000072518	MARK2	901	921	1642	974	1152	1106	635	1695	906	1397	944	1388	5.52236	5.83434	6.08214	5.21637	5.37807	5.5948	6.53337	9.67625	5.80293	8.65152	9.31949	8.36968	-0.137285	0.474207	-0.011252	0.948536	no	no
ENSG00000072571	HMMR	416	340	755	1302	1245	1087	179	371	353	401	369	362	7.78794	6.5787	8.54201	21.2985	17.753	16.7953	5.62531	6.46905	6.90595	7.58525	11.1269	6.66741	1.24821	15.3	0.217628	0.318047	no	no
ENSG00000072609	CHFR	75	14	46	72	86	21	512	1057	679	840	520	915	0.32261	0.062241	0.11958	0.270619	0.281766	0.0745531	3.69701	4.23476	3.05215	3.65083	3.6028	3.87219	0.334587	0.332072	-0.126018	0.418402	no	no
ENSG00000072657	TRHDE	97	152	226	331	303	240	8	9	28	50	35	26	0.582214	0.942945	0.81979	1.73599	1.38525	1.18892	0.0806055	0.0503142	0.175626	0.303233	0.338376	0.153534	1.1349	5.34	-0.0343005	0.952546	no	no
ENSG00000072682	P4HA2	837	829	1534	851	1354	1143	302	642	581	550	374	586	6.08338	6.22739	6.73796	5.40453	7.49569	6.85638	3.6846	4.34602	4.41281	4.03904	4.37835	4.19021	0.00667551	0.0133641	0.0663227	0.677304	no	no
ENSG00000072736	NFATC3	408	376	700	491	533	496	45	186	122	132	112	127	3.41055	3.24851	3.53627	3.58637	3.39364	3.42197	0.631452	1.44815	1.06572	1.1149	1.508	1.04445	5.63e-07	1.01e-06	0.433411	0.0852267	no	no
ENSG00000072756	TRNT1	405	414	592	673	865	768	427	773	743	712	393	696	2.05561	2.17179	1.81589	2.98476	3.34407	3.21718	3.63812	3.65428	3.94088	3.65141	3.2129	3.47547	0.708395	5.31	-0.0654997	0.692184	no	no
ENSG00000072778	ACADVL	4136	4506	7324	5722	6442	5827	3131	5948	4017	5132	2987	6101	63.165	71.1245	67.5971	76.3577	74.936	73.4464	80.2681	84.6066	64.1087	79.1915	73.477	91.6677	0.204567	0.889156	-0.259062	0.0864754	no	no
ENSG00000072786	STK10	431	446	679	454	498	439	149	516	292	322	280	356	3.55876	3.80617	3.38825	3.27557	3.13202	2.99168	2.06525	3.96834	2.51956	2.68642	3.72391	2.89195	-0.121423	0.356491	0.330638	0.0941421	no	no
ENSG00000072803	FBXW11	1234	1176	1927	1253	1550	1397	319	852	630	641	448	553	16.2876	16.0429	15.3712	14.4512	15.5829	15.2184	7.068	10.4742	8.68965	8.54863	9.52446	7.18103	-0.0804834	0.244747	0.252643	0.111298	no	no
ENSG00000072818	ACAP1	24	25	36	9	28	26	12	29	9	11	9	18	0.238095	0.256337	0.215837	0.0780173	0.211578	0.212884	0.199841	0.267963	0.0933042	0.110262	0.143814	0.175683	-0.62485	0.582116	0.0108937	0.981831	no	no
ENSG00000072849	DERL2	971	923	1617	992	1102	1079	345	603	771	575	287	544	11.1979	11.0015	11.2697	9.99629	9.67996	10.27	6.67884	6.47698	9.29163	6.70011	5.33114	6.17215	-0.197423	0.804194	0.047897	0.825386	no	no
ENSG00000072858	SIDT1	234	197	314	215	304	257	264	517	284	419	231	454	2.2089	1.92202	1.79132	1.7734	2.18578	2.00227	4.18338	4.54556	2.80155	3.99641	3.5123	4.21633	-0.012812	0.0197473	-0.275215	0.144363	no	no
ENSG00000072864	NDE1	443	456	923	602	684	588	136	329	205	280	228	302	3.96856	4.22208	4.99706	4.71233	4.66724	4.34747	2.04518	2.74513	1.91912	2.53445	3.28991	2.66168	0.0556917	0.143182	0.0440487	0.833216	no	no
ENSG00000072952	IRAG1	0	0	0	1	0	2	0	2	4	2	1	2	0	0	0	0.00835336	0	0.0157802	0	0.0178082	0.0399606	0.0193187	0.0153983	0.0188106	2.38173	0.615266	0.708058	0.474865	no	no
ENSG00000072954	TMEM38A	89	75	114	67	53	70	39	109	79	79	64	86	2.1933	1.9103	1.69784	1.44275	0.99485	1.42376	1.61338	2.50191	2.03448	1.96712	2.54043	2.08509	-0.680141	1.1851	0.232783	0.370889	no	no
ENSG00000072958	AP1M1	203	171	345	208	178	202	110	216	208	204	153	228	1.06024	0.923075	1.08896	0.949251	0.708113	0.870743	0.964418	1.05075	1.13525	1.07655	1.28712	1.17156	-0.385389	0.993862	0.0318251	0.874414	no	no
ENSG00000073008	PVR	1002	910	1582	873	1059	1160	405	1008	766	999	584	936	12.0955	11.3535	11.5411	9.20829	9.73701	11.5569	8.20681	11.3332	9.66282	12.1848	11.355	11.1161	-0.323635	1.61815	-0.0385546	0.810169	no	no
ENSG00000073050	XRCC1	281	300	615	335	436	393	164	306	204	303	155	297	7.53541	8.31484	9.96688	7.84973	8.90556	8.69807	7.38258	7.64292	5.71676	8.20992	6.69503	7.83567	-0.0713565	0.152639	-0.304208	0.10174	no	no
ENSG00000073060	SCARB1	616	683	979	618	734	690	169	508	360	423	306	396	3.04591	3.49051	2.92551	2.67014	2.76443	2.81588	1.40277	2.33957	1.86019	2.11335	2.43712	1.92642	-0.139971	0.485207	0.203232	0.268836	no	no
ENSG00000073067	CYP2W1	450	560	743	742	821	633	137	260	165	217	100	243	11.8685	15.2652	11.8428	17.1	16.493	13.779	6.06551	6.38696	4.54765	5.78281	4.24818	6.30534	0.496886	3.3558	-0.329858	0.122128	no	no
ENSG00000073111	MCM2	797	687	1694	1035	1087	1054	61	328	133	175	239	233	12.4428	11.0854	15.983	14.1192	12.926	13.581	1.59866	4.7695	2.16986	2.76055	6.01007	3.57879	-0.0799598	0.215554	0.611429	0.0554171	no	no
ENSG00000073146	MOV10L1	0	0	0	1	0	0	6	9	5	0	2	4	0	0	0	0.00935985	0	0	0.107888	0.0897924	0.0559692	0	0.0345072	0.042154	2.38173	0.615266	0.317234	0.721903	no	no
ENSG00000073150	PANX2	1	1	2	1	3	3	1	18	9	6	5	5	0.0237225	0.0245185	0.0286731	0.0207286	0.0542071	0.058737	0.0398222	0.397714	0.223112	0.143816	0.191052	0.116695	0.486589	0.163238	1.28479	0.0394497	no	no
ENSG00000073169	SELENOO	185	205	355	208	291	221	140	185	115	204	93	218	5.84215	6.69093	6.77505	5.73949	6.99951	5.76	7.42151	5.44139	3.79505	6.50919	4.73046	6.77293	0.00859076	0.0134307	-0.647725	0.00280386	no	no
ENSG00000073282	TP63	0	0	1	1	3	3	11	13	14	14	23	17	0	0	0.00594816	0.0086002	0.0224903	0.0243697	0.181742	0.119174	0.143995	0.139227	0.364626	0.164614	1.88315	0.699834	0.241823	0.627542	no	no
ENSG00000073331	ALPK1	747	628	1185	917	1035	1016	509	868	588	689	394	794	4.46109	3.87626	4.27684	4.78519	4.70798	5.00777	5.10273	4.82812	3.66959	4.15754	3.78998	4.6651	0.114446	0.378552	-0.262838	0.125382	no	no
ENSG00000073350	LLGL2	3728	4114	7043	5084	5363	5338	1808	3558	2113	2905	1741	3332	34.5663	39.4252	39.4656	41.19	37.8755	40.8494	28.141	30.727	20.4737	27.2157	26.0014	30.395	0.0886677	0.286553	-0.23811	0.126613	no	no
ENSG00000073417	PDE8A	1612	1440	2481	2341	2095	2188	742	1340	1089	1215	753	1389	14.8252	13.6877	13.7894	18.8125	14.6755	16.6078	11.4552	11.4783	10.4661	11.2904	11.1545	12.5677	0.218391	0.888399	-0.171604	0.215739	no	no
ENSG00000073464	CLCN4	126	171	194	135	129	132	295	619	607	471	478	559	1.22653	1.72042	1.14128	1.14828	0.956467	1.0605	4.8205	5.61222	6.17468	4.63258	7.4947	5.3535	-0.176253	0.274247	0.302116	0.0852324	no	no
ENSG00000073536	NLE1	671	563	1062	591	653	664	76	150	144	179	113	162	9.02155	7.82347	8.62913	6.94313	6.68723	7.36812	1.71528	1.8784	2.02321	2.43169	2.44713	2.14286	-0.378054	2.12922	-0.0720086	0.75159	no	no
ENSG00000073578	SDHA	63	38	82	65	56	68	52	106	51	66	51	100	0.532862	0.332192	0.419152	0.480393	0.360775	0.474693	0.738314	0.835059	0.450779	0.564045	0.694807	0.832134	-0.181168	0.198615	-0.192799	0.524925	no	no
ENSG00000073584	SMARCE1	209	187	295	349	407	361	166	373	216	316	195	326	0.832957	0.770282	0.710529	1.21538	1.2355	1.18744	1.11058	1.38459	0.8996	1.2725	1.25179	1.27824	0.666974	3.08408	-0.135982	0.480513	no	no
ENSG00000073598	FNDC8	0	1	3	0	2	1	3	0	5	4	0	0	0	0.0562728	0.0987122	0	0.0829412	0.0449362	0.27419	0	0.284483	0.22005	0	0	-0.344297	0.090137	-0.682099	0.614746	no	no
ENSG00000073605	GSDMB	1584	1757	2662	1956	1908	2268	2314	3939	2945	3729	1827	4149	19.746	22.6374	20.0546	21.306	18.1165	23.3344	48.4228	45.7348	38.3644	46.969	36.6844	50.8845	-0.0214779	0.0606338	-0.356262	0.0162129	no	no
ENSG00000073614	KDM5A	795	777	1501	1092	1507	1291	395	1278	688	874	652	786	4.86497	4.91435	5.55108	5.83909	7.02426	6.52033	4.05765	7.2842	4.39968	5.40407	6.4266	4.73212	0.300168	1.26408	0.265711	0.135028	no	no
ENSG00000073670	ADAM11	2	0	7	5	3	3	1	4	1	2	2	1	0.0305884	0	0.0647007	0.06682	0.034948	0.0378685	0.0256738	0.0569803	0.0159826	0.0309067	0.0492694	0.0150469	0.000455726	0.000210376	0.653732	0.496333	no	no
ENSG00000073711	PPP2R3A	48	68	89	126	82	111	74	170	146	118	119	147	0.453864	0.664546	0.508578	1.04103	0.590571	0.866238	1.17457	1.49717	1.44264	1.12736	1.81239	1.36748	0.743263	1.31936	0.289253	0.197763	no	no
ENSG00000073712	FERMT2	1	2	0	0	2	0	22	28	39	12	44	58	0.00869799	0.0179796	0	0	0.0132502	0	0.321222	0.226837	0.354489	0.105462	0.616441	0.496325	0.847095	0.219588	0.282309	0.579717	no	no
ENSG00000073734	ABCB11	2	4	5	5	5	3	18	59	33	53	35	43	0.0190826	0.0394456	0.0288311	0.0416856	0.0363372	0.0236242	0.288299	0.52432	0.329034	0.510951	0.537892	0.403641	0.629712	0.331398	0.104367	0.757891	no	no
ENSG00000073737	DHRS9	29	23	38	68	66	39	116	488	383	389	171	318	0.569259	0.466629	0.450795	1.16635	0.986801	0.631838	3.82238	8.92214	7.85652	7.71538	5.40665	6.14127	1.08115	2.11056	0.261614	0.28104	no	no
ENSG00000073756	PTGS2	11	25	8	50	27	23	444	2783	1099	1066	1614	995	0.147652	0.346831	0.0648962	0.586441	0.276047	0.254802	10.0044	34.7933	15.4157	14.4577	34.8955	13.1398	2.05508	3.14099	1.08759	3.3e-06	no	yes
ENSG00000073756	PTGS3	8	14	18	11	19	12	444	2783	1099	1066	1614	995	0.0532256	0.09627	0.0723747	0.0639488	0.0962849	0.0658934	10.0044	34.7933	15.4157	14.4577	34.8955	13.1398	0.331221	0.244991	1.08759	3.3e-06	no	no
ENSG00000073792	IGF2BP2	1873	1988	3240	2251	2959	2758	1256	2451	2056	2379	1263	2210	25.8674	28.3768	27.0423	27.1644	31.1268	31.4369	29.1185	31.528	29.6728	33.1976	28.0957	30.0281	0.135439	0.517545	-0.124049	0.379129	no	no
ENSG00000073803	MAP3K13	886	933	1528	1139	1363	1150	876	1829	1441	1630	1055	1515	5.1745	5.63181	5.39314	5.81256	6.06323	5.54322	8.58821	9.94914	8.79464	9.61874	9.92447	8.70495	0.162964	0.608124	0.0118446	0.931394	no	no
ENSG00000073849	ST6GAL1	5164	4523	5255	4357	4173	4086	332	729	697	742	439	775	34.1166	30.8843	20.9815	25.1522	20.9992	22.2796	3.68198	4.48585	4.81207	4.95313	4.67159	5.03733	-0.266604	0.718524	-0.0404883	0.804418	no	no
ENSG00000073910	FRY	5	1	0	1	1	0	397	1168	591	950	445	892	0.0195234	0.00403569	0	0.00341189	0.00297413	0	2.6022	4.24782	2.41153	3.74805	2.79876	3.42665	-1.3887	0.45432	-0.129436	0.50444	no	no
ENSG00000073921	PICALM	2867	2791	4580	3723	4427	4056	2261	5675	4361	4329	3180	4298	33.277	33.4818	32.1267	37.7589	39.1381	38.8548	44.0536	61.3508	52.8959	50.7692	59.4517	49.0798	0.227987	1.10765	0.193196	0.172112	no	no
ENSG00000073969	NSF	1362	1365	2234	1449	1533	1516	679	1699	1529	1572	1086	1472	10.5959	10.9755	10.5033	9.85003	9.08398	9.73395	8.86734	12.3109	12.4305	12.3569	13.6085	11.2665	-0.162836	0.680427	0.16618	0.261581	no	no
ENSG00000074047	GLI2	1	0	0	0	0	0	55	144	89	101	104	111	0.00953511	0	0	0	0	0	0.880344	1.27887	0.886819	0.973068	1.59727	1.04128	-2.36038	0.585551	0.281452	0.279243	no	no
ENSG00000074054	CLASP1	979	1040	1919	1243	1551	1340	407	1047	573	772	547	886	6.549	7.19048	7.75802	7.26562	7.90275	7.39821	4.57036	6.52344	4.00559	5.21802	5.89386	5.83103	0.0788697	0.226515	-0.0137049	0.937606	no	no
ENSG00000074071	MRPS34	881	674	1235	666	763	754	229	339	491	420	230	367	59.3877	46.9583	50.3119	39.2287	39.1759	41.949	25.9131	21.2842	34.5877	28.6066	24.9729	24.3392	-0.488823	2.74893	-0.0270998	0.901725	no	no
ENSG00000074181	NOTCH3	23	52	75	44	49	46	4	30	16	15	7	13	0.179959	0.420514	0.354642	0.30082	0.292022	0.297052	0.0525375	0.218627	0.130823	0.118586	0.0882193	0.100071	0.119555	0.105059	0.606311	0.212896	no	no
ENSG00000074201	CLNS1A	2173	1959	3090	2171	2394	2197	595	1194	1209	1365	779	1176	34.9174	32.5349	30.0071	30.4826	29.3009	29.1368	16.0496	17.87	20.3015	22.1621	20.1623	18.5913	-0.125236	0.460104	-0.0324406	0.834482	no	no
ENSG00000074211	PPP2R2C	18	29	91	11	31	29	46	67	121	43	24	93	0.141469	0.235569	0.432229	0.0755424	0.185577	0.188112	0.606891	0.490457	0.993788	0.341471	0.303823	0.719103	-1.13677	1.2549	0.0606188	0.887607	no	no
ENSG00000074266	EED	386	372	594	457	503	461	362	612	645	580	401	632	4.17421	4.15779	3.88201	4.3183	4.14314	4.11451	6.57143	6.16419	7.28897	6.3374	6.98476	6.72394	0.0667573	0.170369	-0.0153449	0.927154	no	no
ENSG00000074276	CDHR2	1857	2184	3919	2967	4197	3357	114	351	162	158	152	153	25.3281	30.7876	32.3035	35.3604	43.6017	37.7895	2.61011	4.45898	2.30901	2.17743	3.33929	2.05306	0.451174	2.37157	0.476445	0.0523308	no	no
ENSG00000074319	TSG101	1284	1248	2159	1437	1585	1479	770	1647	1765	1395	1086	1414	26.5645	26.686	26.9944	25.9778	24.977	25.2543	26.7419	31.7372	38.1594	29.1613	36.1899	28.781	-0.0781322	0.268636	0.253452	0.090364	no	no
ENSG00000074356	NCBP3	1871	1942	3294	2495	2678	2472	581	1124	794	940	587	1066	9.3564	10.0373	9.95502	10.9022	10.2005	10.2027	4.87725	5.23527	4.1493	4.74962	4.72817	5.24459	0.121312	0.485419	-0.156685	0.288125	no	no
ENSG00000074370	ATP2A3	804	801	1088	686	605	795	367	862	519	798	336	761	8.586	8.84095	7.02178	6.4013	4.92112	7.00699	6.57907	8.57392	5.79191	8.6106	5.77955	7.99537	-0.471043	2.14988	-0.280484	0.115896	no	no
ENSG00000074410	CA12	1259	1083	2348	2059	1645	1465	306	450	538	730	471	756	13.2433	11.7741	14.9262	18.9249	13.1798	12.7185	5.40324	4.40879	5.91386	7.75868	7.98013	7.82366	0.17881	0.565167	-0.270216	0.211003	no	no
ENSG00000074416	MGLL	971	1313	2354	1400	1663	1479	1405	3220	1909	2371	1681	2733	6.32646	8.84175	9.26897	7.97037	8.25292	7.95315	15.3667	19.5405	12.9977	15.6088	17.6412	17.5186	0.0512024	0.120399	-0.0365966	0.814588	no	no
ENSG00000074527	NTN4	130	106	168	282	172	144	870	1733	1491	1580	1053	1705	2.19231	1.84755	1.71219	4.15544	2.20933	2.00425	24.6287	27.2204	26.2758	26.9223	28.6027	28.288	0.695639	1.5936	-0.0363222	0.790286	no	no
ENSG00000074582	BCS1L	734	790	1290	1143	1109	1013	373	526	480	540	296	645	15.9901	17.7875	16.9835	21.7576	18.4018	18.2135	13.6404	10.6728	10.9274	11.8862	10.3864	13.824	0.276087	1.21522	-0.373838	0.0279408	no	no
ENSG00000074590	NUAK1	69	74	71	53	47	43	29	106	62	65	76	81	0.857387	0.950368	0.533175	0.575457	0.444836	0.440987	0.604909	1.22679	0.80508	0.816088	1.52111	0.990221	-0.443406	0.554391	0.453968	0.136302	no	no
ENSG00000074603	DPP8	1333	1331	2200	2082	2319	2197	613	1687	1048	1219	949	1342	9.60959	9.9171	9.58475	13.1149	12.7335	13.0718	7.41821	11.3273	7.89506	8.87921	11.0195	9.51802	0.423384	3.14733	0.145199	0.345198	no	no
ENSG00000074621	SLC24A1	392	370	717	475	603	535	74	271	112	120	106	158	3.17652	3.09884	3.5113	3.36332	3.72183	3.57807	1.00661	2.04537	0.948426	0.982524	1.38354	1.25963	0.0774975	0.203734	0.342103	0.200828	no	no
ENSG00000074657	ZNF532	100	152	264	128	189	196	101	184	187	126	143	206	0.626264	0.983859	0.999182	0.700449	0.901557	1.01308	1.0618	1.07328	1.22382	0.797304	1.44249	1.26924	-0.0304636	0.0363994	0.178009	0.459416	no	no
ENSG00000074660	SCARF1	12	16	18	16	13	34	57	79	61	87	29	111	0.178307	0.245719	0.161638	0.207738	0.147131	0.416961	1.42176	1.09333	0.947188	1.30618	0.694073	1.62267	0.0560488	0.0362005	-0.725503	0.0105882	no	no
ENSG00000074695	LMAN1	2113	2091	3376	3510	3960	3467	904	2618	2074	2207	1362	1980	25.6244	26.2084	24.7423	37.1938	36.5783	34.7007	18.4029	29.5707	26.2835	27.0429	26.6043	23.6232	0.544618	4.72	0.18295	0.226491	no	no
ENSG00000074696	HACD3	3597	3660	5713	4018	4185	4201	740	2054	1839	1707	1537	1701	37.3243	39.2523	35.8261	36.431	33.0766	35.9778	12.8898	19.8513	19.9413	17.897	25.6889	17.365	-0.0807722	0.266221	0.369353	0.0200802	no	no
ENSG00000074706	IPCEF1	23	33	13	20	19	26	24	47	19	46	48	62	0.199535	0.295895	0.0681582	0.151611	0.125551	0.186163	0.349515	0.379775	0.172252	0.403223	0.670737	0.529178	0.0888612	0.0540773	-0.19219	0.643188	no	no
ENSG00000074755	ZZEF1	1734	1750	3262	2259	2722	2155	376	1379	527	712	532	824	8.03383	8.37999	9.13358	9.14532	9.60585	8.24045	2.92432	5.9508	2.55155	3.33311	3.97014	3.75595	0.121826	0.483169	0.225292	0.313243	no	no
ENSG00000074800	ENO1	14174	11289	23409	14287	16269	14929	5640	13424	13013	12228	9078	12692	200.031	164.662	199.651	176.18	174.88	173.886	133.613	176.451	191.912	174.364	206.355	176.22	-0.19326	0.65097	0.178153	0.281463	no	no
ENSG00000074803	SLC12A1	0	0	3	0	0	3	0	1	0	1	0	0	0	0	0.0103956	0	0	0.014197	0	0.00534051	0	0.00579351	0	0	-3.55097	1.11735	-0.094467	0.957516	no	no
ENSG00000074842	MYDGF	914	818	1507	813	1025	903	443	905	1042	854	520	888	40.2877	37.2659	40.1442	31.3131	34.4131	32.8506	32.7789	37.1546	47.997	38.0347	36.919	38.5087	-0.295517	1.36937	0.0934521	0.588167	no	no
ENSG00000074855	ANO8	53	39	96	92	90	97	167	452	226	293	171	419	0.779498	0.592837	0.853284	1.18232	1.00822	1.17744	4.12306	6.19177	3.4735	4.35414	4.05093	6.06279	0.412413	0.63868	-0.166071	0.461145	no	no
ENSG00000074935	TUBE1	771	678	1128	1082	1480	1144	171	340	282	298	152	242	8.0082	7.27851	7.08065	9.82012	11.7089	9.807	2.98154	3.28925	3.0609	3.12747	2.54299	2.47295	0.510291	2.88305	-0.0185201	0.926514	no	no
ENSG00000074964	ARHGEF10L	1374	1475	2194	1450	1569	1607	441	947	491	679	428	760	12.7158	14.1085	12.2709	11.7256	11.06	12.2745	6.85109	8.16291	4.74852	6.34926	6.38001	6.91975	-0.13924	0.548428	-0.149209	0.414111	no	no
ENSG00000074966	TXK	26	32	48	43	42	42	29	29	31	37	22	32	0.552189	0.702419	0.616083	0.79798	0.679419	0.736196	1.03389	0.573654	0.688011	0.793985	0.752588	0.668627	0.324161	0.359068	-0.375654	0.300269	no	no
ENSG00000075043	KCNQ2	0	0	0	0	2	0	0	0	0	1	0	0	0	0	0	0	0.00877643	0	0	0	0	0.00582117	0	0	3.19916	0.951241	-1.87807	0.254398	no	no
ENSG00000075073	TACR2	10	7	22	14	2	10	2	4	2	5	1	4	0.25192	0.182261	0.334941	0.308177	0.0383766	0.207918	0.0845778	0.0938556	0.0526517	0.127271	0.0405773	0.0991384	-0.806984	0.546568	-0.725839	0.349374	no	no
ENSG00000075089	ACTR6	441	413	723	515	573	596	139	394	361	328	246	297	8.51363	8.24059	8.43525	8.68745	8.42567	9.49625	4.50458	7.08451	7.28288	6.39803	7.64947	5.64095	0.00846946	0.0198601	0.334926	0.0703645	no	no
ENSG00000075131	TIPIN	294	244	418	376	355	348	74	197	201	156	132	230	7.9013	6.77755	6.78908	8.82974	7.26697	7.71898	3.33846	4.93122	5.64503	4.23615	5.71406	6.08132	0.127062	0.295997	0.17735	0.454564	no	no
ENSG00000075142	SRI	2589	2467	3919	2418	2631	2520	1184	1927	2400	2093	1338	1816	45.0968	44.4135	41.2546	36.8026	34.9067	36.2279	34.6202	31.2631	43.6862	36.8365	37.5396	31.1206	-0.274563	1.47973	0.0630922	0.717693	no	yes
ENSG00000075151	EIF4G3	1394	1443	2239	2731	3200	2791	1009	2207	1552	1799	1223	1981	8.63389	9.23724	8.38072	14.78	15.0962	14.267	10.4906	12.7316	10.0451	11.2582	12.2009	12.0711	0.806971	10.5	-0.0326505	0.815336	no	no
ENSG00000075188	NUP37	618	550	1268	767	814	819	136	416	274	321	237	347	13.0423	11.9967	16.1722	14.144	13.0847	14.2653	4.81803	8.17706	6.04278	6.84491	8.05629	7.20469	-0.110216	0.315914	0.154988	0.425674	no	no
ENSG00000075213	SEMA3A	3	11	21	18	13	45	69	315	194	238	206	243	0.0238506	0.0903865	0.100898	0.125043	0.078722	0.295271	0.920856	2.33253	1.61176	1.91184	2.63795	1.90066	0.607293	0.443581	0.388239	0.128611	no	no
ENSG00000075218	GTSE1	371	313	830	466	492	520	315	520	317	544	372	598	6.63985	5.78976	8.9773	7.28751	6.70692	7.68099	9.46365	8.66812	5.92875	9.83737	10.7238	10.5294	-0.169244	0.474295	-0.327736	0.0959986	no	no
ENSG00000075223	SEMA3C	2373	2179	3076	2874	3940	3396	893	3525	2341	1858	2130	1820	28.6359	27.1771	22.4328	30.3046	36.2146	33.8229	18.0896	39.6196	29.5212	22.6545	41.4012	21.6075	0.376595	1.73353	0.744311	1.08e-06	no	no
ENSG00000075234	TTC38	1539	1337	2555	1377	1469	1647	278	502	454	490	290	493	31.6622	28.4293	31.7671	24.754	23.0196	27.9657	9.60088	9.61931	9.76063	10.1858	9.60994	9.97858	-0.415533	3.01122	-0.112764	0.494379	no	no
ENSG00000075239	ACAT1	558	439	731	640	565	585	125	288	279	266	141	262	6.99863	5.69083	5.54089	7.01403	5.39761	6.0557	2.6318	3.36441	3.65681	3.37098	2.84851	3.23295	-0.0211516	0.0436787	0.0280311	0.888712	no	no
ENSG00000075240	GRAMD4	1020	1043	1709	1015	1006	1189	525	1178	833	1056	639	1106	15.32	16.191	15.5126	13.3209	11.5088	14.7391	13.2368	16.4794	13.0744	16.0257	15.4589	16.343	-0.32	1.58842	-0.098407	0.501522	no	no
ENSG00000075275	CELSR1	783	964	1436	1005	1085	1015	763	1234	979	1094	783	1328	3.59224	4.57101	3.98145	4.02882	3.79146	3.84325	5.87613	5.27298	4.69359	5.07127	5.78609	5.99405	0.0388604	0.104874	-0.18788	0.21103	no	no
ENSG00000075290	WNT8B	4	5	14	8	5	5	3	1	0	3	0	2	0.137334	0.177427	0.290489	0.240003	0.130756	0.141683	0.172903	0.0319783	0	0.104072	0	0.0675566	-0.278628	0.150947	-2.76109	0.021126	no	no
ENSG00000075292	ZNF638	639	632	923	2871	3359	2916	1474	2292	2221	2378	1213	2387	3.77084	3.85466	3.29172	14.804	15.0981	14.2022	14.6015	12.5976	13.6964	14.179	11.5297	13.8583	2.07912	49.5	-0.247365	0.103784	no	no
ENSG00000075303	SLC25A40	968	836	1527	1181	1372	1427	500	956	771	817	710	813	14.0156	12.5105	13.3616	14.9416	15.1309	17.0526	12.1527	12.8924	11.6657	11.9524	16.5583	11.581	0.130399	0.447734	0.119703	0.467793	no	no
ENSG00000075336	TIMM21	394	267	573	425	436	398	63	102	87	87	68	98	5.58067	3.90871	4.90488	5.26003	4.70382	4.65268	1.49794	1.34564	1.28774	1.2451	1.55138	1.36564	-0.0776943	0.194805	-0.0514277	0.841439	no	no
ENSG00000075391	RASAL2	739	592	1073	888	1139	999	457	1167	827	820	663	958	2.69674	2.23279	2.36634	2.8315	3.16586	3.00877	2.79946	3.96645	3.15369	3.02346	3.89698	3.43937	0.241663	0.957232	0.169111	0.256758	no	no
ENSG00000075399	VPS9D1	65	89	139	86	102	110	183	255	192	245	134	275	1.43255	2.0273	1.85138	1.65617	1.71226	2.00087	6.77035	5.23449	4.42198	5.4558	4.75687	5.96278	0.0247317	0.026806	-0.412175	0.0392535	no	no
ENSG00000075407	ZNF37A	173	184	303	899	1007	990	276	539	399	397	286	427	0.965482	1.06132	1.02194	4.38396	4.28057	4.55998	2.58566	2.80172	2.32697	2.23864	2.57089	2.34447	2.1157	41.3	0.0235336	0.892557	no	no
ENSG00000075413	MARK3	922	924	1533	1151	1225	1221	728	1471	1075	1281	781	1383	3.15232	3.26515	3.16756	3.43861	3.19013	3.44544	4.17825	4.68435	3.84085	4.42531	4.30101	4.65201	0.0622502	0.18307	-0.127265	0.355135	no	no
ENSG00000075415	SLC25A3	7614	6525	12077	7151	7946	6962	2622	5627	5451	5168	3641	5285	63.003	55.8034	60.3936	51.704	50.0807	47.5458	36.4204	43.3673	47.135	43.2082	48.5276	43.0242	-0.284369	1.32821	0.109007	0.467156	no	no
ENSG00000075420	FNDC3B	994	1126	1915	1433	1759	1749	1192	3147	2562	2349	2037	2147	5.49155	6.42952	6.39382	6.91773	7.40198	7.97495	11.0547	16.1936	14.7913	13.1126	18.1267	11.6697	0.263123	1.16661	0.375831	0.00933085	no	no
ENSG00000075426	FOSL2	1808	2011	3612	1935	2678	2542	1001	3044	1867	2611	1776	2290	18.5826	21.3625	22.4357	17.378	20.9649	21.5632	17.2706	29.1401	20.0527	27.1151	29.4016	23.156	-0.100886	0.31816	0.139398	0.422506	no	no
ENSG00000075461	CACNG4	115	238	470	405	524	310	4	10	9	5	1	4	2.36262	5.05365	5.83549	7.27043	8.19976	5.25639	0.137949	0.191352	0.193223	0.103792	0.0330915	0.0808491	0.904844	2.51492	0.416764	0.549917	no	no
ENSG00000075539	FRYL	1256	1224	2321	3828	3261	2958	1255	2566	1960	1726	1445	2061	5.08976	5.1265	5.68416	13.5547	10.0654	9.89317	8.53719	9.68505	8.3001	7.06715	9.43182	8.21684	1.12332	12.9	0.118976	0.428304	no	no
ENSG00000075568	TMEM131	1333	1295	2597	2062	2356	2258	491	1329	827	1172	909	1055	7.52366	7.55441	8.85838	10.1694	10.1286	10.5185	4.65205	6.98652	4.8778	6.68378	8.26386	5.85829	0.302816	1.67217	0.143314	0.428256	no	no
ENSG00000075618	FSCN1	2	5	6	9	9	9	137	574	440	423	348	472	0.0398005	0.10284	0.0721595	0.156499	0.136419	0.147819	4.5766	10.6392	9.15021	8.5054	11.1547	9.24102	1.286	1.02419	0.395057	0.0638082	no	no
ENSG00000075624	ACTB	38106	38267	62373	33217	42558	40885	35066	55540	71740	59630	37130	62452	636.781	660.927	629.908	485.028	541.692	563.885	983.665	864.451	1252.79	1006.83	999.406	1026.75	-0.308119	1	-0.0202614	0.921038	no	no
ENSG00000075643	MOCOS	518	386	683	501	540	473	389	847	696	723	442	804	6.04958	4.65924	4.82059	5.11261	4.80356	4.55918	7.62622	9.21333	8.49424	8.53159	8.31454	9.23785	-0.135313	0.374863	-0.0396928	0.794492	no	no
ENSG00000075651	PLD1	397	436	976	597	777	853	274	775	501	601	350	661	2.93586	3.33245	4.36193	3.8577	4.37663	5.20624	3.40142	5.33807	3.87171	4.49072	4.16902	4.80913	0.166419	0.435294	-0.00292444	0.986635	no	no
ENSG00000075702	WDR62	118	123	310	230	192	231	37	121	66	116	107	124	0.710985	0.765977	1.12882	1.21092	0.881157	1.14874	0.374235	0.679049	0.415568	0.706207	1.03844	0.735054	0.167514	0.261656	0.12913	0.694287	no	no
ENSG00000075711	DLG1	2434	2328	3889	3914	4363	4060	1524	2961	2684	2657	1704	2483	10.8246	10.7006	10.4523	15.2098	14.7792	14.9021	11.3774	12.265	12.4737	11.9393	12.2062	10.864	0.488949	3.8528	0.0354889	0.805882	no	no
ENSG00000075785	RAB7A	5659	5585	9030	5322	6331	5906	2301	4518	4585	3997	2936	3890	57.9045	59.0647	55.8398	47.5835	49.3422	49.8765	39.5233	43.0582	49.0266	41.324	48.3892	39.1599	-0.23665	1.04432	0.152671	0.314531	no	no
ENSG00000075790	BCAP29	19	25	33	33	47	42	9	28	11	21	15	27	0.248642	0.338137	0.260986	0.377349	0.468481	0.453628	0.197709	0.341284	0.150429	0.277674	0.316178	0.347619	0.725335	0.963329	-0.141638	0.740844	no	no
ENSG00000075826	SEC31B	143	162	266	273	292	298	36	87	39	67	39	69	1.32674	1.55345	1.49147	2.21321	2.06351	2.2819	0.560683	0.751809	0.378125	0.628089	0.582821	0.629824	0.591687	2.10942	-0.171857	0.579461	no	no
ENSG00000075856	SART3	978	773	1417	860	1092	999	363	677	589	680	468	749	9.42669	7.70073	8.25417	7.24315	8.01709	7.94722	5.87341	6.0778	5.93274	6.62255	7.26584	7.10266	-0.21586	0.802913	-0.103448	0.515523	no	no
ENSG00000075884	ARHGAP15	0	1	0	0	0	0	1	0	0	0	0	0	0	0.0124173	0	0	0	0	0.0201678	0	0	0	0	0	0	0	-2.04108	0.235297	no	no
ENSG00000075886	TUBA3D	19	19	54	25	35	35	3	7	2	18	6	15	0.889701	0.919551	1.52816	1.02291	1.24834	1.35266	0.235817	0.305299	0.0978678	0.851646	0.452545	0.691037	-0.113337	0.0914901	-1.2256	0.0509755	no	no
ENSG00000075914	EXOSC7	210	203	314	236	253	274	202	361	341	387	232	370	3.49025	3.48711	3.15392	3.42735	3.20281	3.75853	5.63576	5.58833	5.92258	6.49896	6.21077	6.05004	-0.00675	0.0109315	-0.113645	0.517278	no	no
ENSG00000075945	KIFAP3	429	440	715	711	720	531	151	418	338	257	198	287	6.34374	6.7247	6.38966	9.18685	8.10951	6.48056	3.74825	5.75707	5.22305	3.83988	4.716	4.17532	0.434578	2.55841	0.343567	0.0594095	no	no
ENSG00000075975	MKRN2	95	78	162	119	141	131	52	152	63	106	99	106	0.714816	0.606593	0.736664	0.782397	0.808098	0.813527	0.656807	1.06525	0.495371	0.805884	1.19985	0.784686	0.126523	0.1778	0.194418	0.518547	no	no
ENSG00000076003	MCM6	2206	1618	3616	2514	2378	2686	441	1121	922	980	869	1000	39.2711	29.7699	38.9027	39.1059	32.2443	39.4642	13.1786	18.5871	17.1521	17.6274	24.9177	17.5141	-0.139774	0.531174	0.248658	0.141847	no	no
ENSG00000076043	REXO2	465	439	711	620	653	539	326	630	650	561	297	543	9.37785	9.15054	8.66569	10.9257	10.0308	8.97157	11.0365	11.8339	13.6988	11.4316	9.64776	10.7738	0.211159	0.803683	0.0146593	0.937072	no	no
ENSG00000076053	RBM7	543	484	788	622	666	696	267	551	629	521	351	382	5.06922	4.67002	4.44581	5.07389	4.73576	5.36266	4.18424	4.79105	6.13637	4.91445	5.27799	3.50852	0.0400954	0.102534	0.292276	0.136344	no	no
ENSG00000076067	RBMS2	583	821	1242	861	1031	809	447	981	607	788	539	887	4.81436	7.00722	6.19834	6.21273	6.48489	5.51377	6.19643	7.5453	5.23816	6.57495	7.16934	7.20632	0.197977	0.663811	-0.0866583	0.590206	no	no
ENSG00000076108	BAZ2A	1896	1864	3371	2155	2627	2492	971	3068	1202	1960	1429	2047	12.7621	12.9677	13.7128	12.6748	13.4685	13.844	10.9715	19.2343	8.4549	13.3302	15.493	13.5557	-0.0233581	0.0691437	0.0978883	0.643719	no	no
ENSG00000076201	PTPN23	314	305	597	427	461	437	354	849	353	598	319	712	3.36642	3.37964	3.86809	4.00015	3.76456	3.86679	6.37098	8.47782	3.95488	6.47793	5.50871	7.50997	0.0923863	0.242162	-0.272258	0.209638	no	no
ENSG00000076242	MLH1	405	378	669	465	511	403	348	824	628	623	586	696	3.74059	3.60835	3.73417	3.75272	3.59484	3.07199	5.39545	7.08842	6.06127	5.81391	8.71771	6.32431	-0.030558	0.0731187	0.234745	0.156737	no	no
ENSG00000076248	UNG	1809	1602	3096	1644	1459	1766	354	704	708	699	524	656	25.2632	23.123	26.1297	20.0614	15.5196	20.355	8.29883	9.15714	10.3324	9.86332	11.7869	9.01308	-0.539305	3.81202	0.126386	0.44498	no	no
ENSG00000076258	FMO4	120	133	228	184	192	166	38	114	63	85	63	93	3.47495	3.98062	3.99012	4.6558	4.23489	3.96739	1.8472	3.07475	1.90646	2.48704	2.93852	2.64954	0.241471	0.469264	0.0868896	0.756202	no	no
ENSG00000076321	KLHL20	200	228	401	364	427	335	224	487	355	327	268	383	3.46895	4.08728	4.20335	5.51668	5.64117	4.79559	6.52198	7.86745	6.43451	5.73075	7.48725	6.5356	0.529842	2.29303	0.133662	0.447023	no	no
ENSG00000076344	RGS11	3	1	5	6	4	9	0	1	0	1	0	1	0.0460261	0.0158568	0.0463592	0.0804346	0.046743	0.113961	0	0.0142896	0	0.0155017	0	0.0150939	0.428312	0.211104	-0.859328	0.584667	no	no
ENSG00000076351	SLC46A1	55	48	82	33	42	64	28	45	45	36	17	26	0.509003	0.459125	0.458622	0.266858	0.296061	0.48884	0.43499	0.387889	0.435201	0.336632	0.253412	0.236728	-0.778613	1.30829	0.0617816	0.871027	no	no
ENSG00000076356	PLXNA2	458	495	894	577	617	579	519	1284	779	1041	605	1058	2.43509	2.72011	2.87257	2.68062	2.49867	2.54073	4.63213	6.35847	4.3282	5.59238	5.18114	5.5342	-0.0448303	0.116425	-0.0717824	0.647065	no	no
ENSG00000076382	SPAG5	695	569	1353	902	997	995	535	863	846	921	681	1075	9.80446	8.29627	11.5351	11.1187	10.7129	11.5849	12.6694	11.3393	12.4718	13.1279	15.4741	14.9199	0.0251318	0.0639016	-0.129667	0.425371	no	no
ENSG00000076513	ANKRD13A	652	592	1097	699	723	754	859	1904	1198	1491	806	1563	6.52985	6.12787	6.63966	6.11705	5.51528	6.23242	14.4415	17.7607	12.5381	15.0879	13.002	15.4005	-0.186191	0.681299	-0.135094	0.37587	no	no
ENSG00000076554	TPD52	2869	2311	3917	3590	3451	3173	1410	3179	2990	3026	1631	2551	26.0375	21.6771	21.4835	28.469	23.8554	23.7667	21.4809	26.8718	28.3569	27.7481	23.842	22.7771	0.130553	0.420259	0.0645456	0.678237	no	no
ENSG00000076555	ACACB	216	244	359	240	150	237	151	414	149	258	191	352	1.09557	1.27911	1.10043	1.06367	0.579497	0.992119	1.28566	1.9558	0.789754	1.32221	1.56041	1.7565	-0.432486	0.930142	-0.113794	0.662926	no	no
ENSG00000076604	TRAF4	818	937	1542	998	1007	1014	866	1581	1229	1521	748	1757	13.1845	15.6093	15.0203	14.0557	12.3628	13.489	23.4312	23.7346	20.7006	24.7706	19.4193	27.8614	-0.102699	0.313761	-0.327864	0.0227563	yes	no
ENSG00000076641	PAG1	387	372	811	1165	1170	956	235	1393	579	889	588	615	2.58437	2.56754	3.27301	6.79795	5.95118	5.26903	2.63436	8.66426	4.04056	5.99848	6.32471	4.04052	1.11075	11.1	0.504013	0.0545013	no	no
ENSG00000076650	GPATCH1	294	289	531	471	444	461	187	550	369	417	269	377	4.84262	4.91997	5.2858	6.77895	5.57044	6.26705	5.17057	8.43787	6.35153	6.94008	7.13682	6.10933	0.275489	0.98082	0.187166	0.2894	no	no
ENSG00000076662	ICAM3	0	0	0	1	0	0	0	0	1	0	1	1	0	0	0	0.0230706	0	0	0	0	0.0275911	0	0.0425275	0.0259758	2.38173	0.615266	0.83437	0.605155	no	no
ENSG00000076685	NT5C2	779	964	1525	1440	1606	1277	289	1086	409	668	497	747	6.27591	8.02691	7.42494	10.137	9.85505	8.49102	3.90842	8.14904	3.44336	5.43766	6.44935	5.92078	0.537709	3.69737	0.151066	0.523222	no	no
ENSG00000076706	MCAM	0	0	0	0	2	0	1	1	1	0	3	1	0	0	0	0	0.0151087	0	0.0166489	0.00923761	0.0103643	0	0.0479251	0.00975756	3.19916	0.951241	1.14959	0.352456	no	no
ENSG00000076716	GPC4	1149	783	1666	822	727	1108	323	878	725	746	638	647	17.0557	12.0128	14.9454	10.6618	8.21972	13.5743	8.0485	12.1389	11.2462	11.1888	15.2542	9.44871	-0.769874	5.59	0.349489	0.0402921	no	no
ENSG00000076770	MBNL3	721	661	1357	1573	1692	1577	463	1373	896	1096	829	985	4.07976	3.86574	4.64047	7.77744	7.29245	7.36479	4.39788	7.23614	5.29818	6.26622	7.55568	5.48346	0.78142	7.37	0.233185	0.155516	no	no
ENSG00000076826	CAMSAP3	543	525	798	481	573	559	217	418	257	373	191	420	8.18403	8.17822	7.26865	6.33463	6.57803	6.95359	5.49023	5.86788	4.04781	5.68031	4.63683	6.22782	-0.261582	1.05356	-0.33763	0.0651824	no	no
ENSG00000076864	RAP1GAP	528	472	702	648	690	561	1218	2788	1559	2733	1460	3080	6.76765	6.25285	5.43782	7.25752	6.73639	5.93467	26.2069	33.2839	20.8819	35.3948	30.1423	38.8395	0.194522	0.649283	-0.333433	0.055301	no	no
ENSG00000076924	XAB2	543	507	1004	660	741	674	194	335	200	279	146	328	8.59033	8.28991	9.59903	9.12353	8.92898	8.80034	5.152	4.93619	3.30643	4.45975	3.72034	5.10509	-0.0185117	0.0473464	-0.378265	0.0599722	no	no
ENSG00000076928	ARHGEF1	895	1079	1757	1221	1379	1540	1006	1913	1133	1757	861	2045	7.63937	9.51892	9.06337	9.10666	8.96546	10.8489	14.4144	15.2085	10.1061	15.1531	11.8374	17.173	0.10672	0.336191	-0.414258	0.0075652	no	no
ENSG00000076944	STXBP2	24	36	51	54	63	59	28	61	30	57	15	82	0.291001	0.451146	0.373711	0.572118	0.581831	0.590425	0.569908	0.68889	0.380122	0.698318	0.29295	0.978173	0.776048	1.26325	-0.77873	0.0327058	no	no
ENSG00000076984	MAP2K7	426	472	936	498	593	550	185	390	247	309	170	342	6.09491	6.97962	8.09314	6.22581	6.46229	6.49456	4.44317	5.19708	3.69296	4.46696	3.91766	4.81397	-0.170022	0.514169	-0.177271	0.34659	no	no
ENSG00000077044	DGKD	1108	1297	2472	1828	2279	1672	575	1490	691	1083	645	1306	8.33616	10.0855	11.2398	12.0174	13.06	10.3823	7.26203	10.4412	5.4328	8.23286	7.81639	9.66694	0.35194	1.66928	-0.174126	0.360818	no	no
ENSG00000077063	CTTNBP2	1459	1195	1893	1120	1785	1901	99	172	216	163	99	165	15.4109	13.0458	12.0839	10.3371	14.361	16.5724	1.75538	1.69215	2.38422	1.73963	1.68433	1.71465	-0.157262	0.410999	0.0832936	0.72432	no	no
ENSG00000077080	ACTL6B	0	0	0	2	0	0	0	1	0	0	0	0	0	0	0	0.0541422	0	0	0	0.0288559	0	0	0	0	3.24392	0.966414	1.78234	0.279334	no	no
ENSG00000077092	RARB	24	41	26	41	59	24	86	118	125	160	122	164	0.187048	0.330261	0.122461	0.279212	0.350241	0.154377	1.12513	0.856565	1.01805	1.25996	1.53151	1.25749	1.04615	1.67561	-0.187875	0.458102	no	no
ENSG00000077097	TOP2B	1055	1181	1672	2969	3354	2937	1263	3106	2433	2922	2191	2683	4.16517	4.81906	3.98933	10.2424	10.086	9.57005	8.37043	11.4214	10.0379	11.6562	13.9329	10.4213	1.31251	25.9	0.140214	0.378111	no	no
ENSG00000077147	TM9SF3	9178	8481	14815	12111	14107	13402	3815	10019	8609	8742	5399	7350	90.1524	86.101	87.9457	103.949	105.545	108.65	62.9054	91.6624	88.3693	86.7633	85.4206	71.029	0.228185	0.875771	0.194367	0.222485	no	no
ENSG00000077150	NFKB2	367	432	602	401	497	478	676	1135	746	1044	666	1367	4.83884	5.88696	4.79684	4.61986	4.99121	5.20155	14.9619	13.9383	10.2786	13.9082	14.1439	17.7322	-0.00733162	0.015898	-0.365725	0.0225761	no	no
ENSG00000077152	UBE2T	328	268	628	415	375	403	197	462	444	400	389	472	12.5101	10.5646	14.4753	13.8307	10.8941	12.6859	12.6129	16.4121	17.6965	15.4149	23.8977	17.7112	-0.138132	0.362615	0.262539	0.176674	no	no
ENSG00000077157	PPP1R12B	500	426	835	683	754	657	453	1450	601	1251	867	1303	1.74285	1.53473	1.75898	2.08027	2.00187	1.8901	2.65065	4.70756	2.18919	4.40599	4.86776	4.46842	0.215201	0.897778	-0.0560185	0.816359	no	no
ENSG00000077232	DNAJC10	2379	2306	3188	3784	4477	3972	2461	5479	4898	4278	3358	4093	6.99001	7.00284	5.66089	9.71501	10.0195	9.63213	12.1383	14.9942	15.0391	12.7005	15.8922	11.8316	0.635548	4.9	0.246836	0.0907789	no	no
ENSG00000077235	GTF3C1	1118	1100	2131	1335	1486	1404	248	742	316	568	365	672	7.1179	7.23827	8.1993	7.42678	7.20614	7.37746	2.65049	4.39999	2.10241	3.65388	3.74303	4.20919	-0.0726286	0.217661	-0.125175	0.582784	no	no
ENSG00000077238	IL4R	877	1059	1566	860	948	987	505	1119	652	816	515	970	10.9716	13.693	11.8398	9.40108	9.03343	10.191	10.6054	13.0388	8.52388	10.3147	10.3776	11.9388	-0.314064	1.56487	-0.125298	0.451379	no	yes
ENSG00000077254	USP33	1106	1099	1950	1574	1795	1798	810	1766	1541	1567	995	1667	11.7684	12.0863	12.5395	14.6344	14.5479	15.79	14.4681	17.5021	17.135	16.8472	17.0532	17.4509	0.25747	1.35853	0.0100707	0.941772	no	no
ENSG00000077264	PAK3	1	0	0	0	0	0	46	78	76	120	48	96	0.00704682	0	0	0	0	0	0.544145	0.511947	0.559662	0.854417	0.544822	0.665554	-2.36038	0.585551	-0.431012	0.114908	no	no
ENSG00000077274	CAPN6	0	0	2	1	1	3	27	39	74	54	51	73	0	0	0.0251904	0.0182109	0.0158744	0.0516028	0.944604	0.75705	1.61166	1.13713	1.71203	1.4968	0.171413	0.0398252	0.106841	0.770145	no	no
ENSG00000077279	DCX	2	1	0	0	0	2	8	20	15	16	16	11	0.0144293	0.00745671	0	0	0	0.011909	0.0968878	0.134395	0.11309	0.116636	0.185932	0.0780777	-3.25683	0.932829	0.467203	0.293149	no	no
ENSG00000077312	SNRPA	595	509	1031	660	637	730	159	270	300	327	174	329	18.6139	16.4578	19.4923	18.0416	15.1787	18.8484	8.34991	7.86724	9.80758	10.3363	8.76779	10.126	-0.206643	0.802833	-0.194577	0.316198	no	no
ENSG00000077327	SPAG6	0	1	0	0	0	0	0	1	0	3	0	0	0	0.0196287	0	0	0	0	0	0.0176887	0	0.0575674	0	0	0	0	-1.35903	0.36799	no	no
ENSG00000077348	EXOSC5	551	466	917	504	530	537	67	158	105	135	79	147	10.9266	9.55109	10.9898	8.73322	8.00543	8.78899	2.23035	2.9183	2.17592	2.70498	2.52338	2.86795	-0.39555	2.17172	-0.116126	0.612844	no	no
ENSG00000077380	DYNC1I2	1802	1900	3036	2354	2711	2568	780	1640	1693	1511	1081	1477	20.6198	22.4706	20.9949	23.5367	23.6283	24.2524	14.9826	17.4788	20.2444	17.4699	19.9239	16.6276	0.174867	0.809548	0.160155	0.275471	no	no
ENSG00000077454	LRCH4	74	102	178	123	157	153	36	172	45	93	80	102	0.765381	1.09038	1.11263	1.11163	1.23686	1.30607	0.625046	1.65696	0.486383	0.971907	1.33277	1.03792	0.309118	0.498891	0.297453	0.414176	no	no
ENSG00000077458	FAM76B	449	500	778	819	893	836	497	1043	918	840	445	897	5.48025	6.30748	5.73874	8.73467	8.30193	8.4215	10.183	11.857	11.7089	10.3593	8.7485	10.7712	0.595566	4.64	-0.0256113	0.878671	no	no
ENSG00000077463	SIRT6	238	224	405	244	263	247	127	186	167	161	97	197	6.37302	6.19938	6.554	5.70909	5.36411	5.45877	5.70868	4.63894	4.67309	4.35602	4.1837	5.18984	-0.230069	0.602653	-0.245231	0.266296	no	no
ENSG00000077514	POLD3	619	490	932	763	708	654	673	1205	1130	1267	903	1458	8.28308	6.77687	7.53704	8.92144	7.2162	7.22285	15.1175	15.0185	15.8015	17.1307	19.463	19.1946	0.0215361	0.0511299	-0.109334	0.475424	no	no
ENSG00000077522	ACTN2	1	0	0	0	0	0	0	0	2	0	0	0	0.00410524	0	0	0	0	0	0	0	0.00858001	0	0	0	-2.36038	0.585551	2.63197	0.132383	no	no
ENSG00000077549	CAPZB	2545	2515	4556	2771	3038	2814	2515	4670	4555	4832	2953	4711	9.81146	10.0211	10.6148	9.33451	8.92088	8.95364	16.276	16.7687	18.3508	18.8221	18.3371	17.8681	-0.168361	0.735981	-0.0594171	0.68799	no	no
ENSG00000077585	GPR137B	154	184	265	134	166	176	130	424	289	280	183	242	4.91378	6.06799	5.11005	3.73602	4.03439	4.63487	6.9631	12.6008	9.63635	9.02712	9.40517	7.59679	-0.37174	0.843869	0.347328	0.0730487	no	no
ENSG00000077616	NAALAD2	9	20	34	28	64	39	27	83	58	73	30	45	0.0924246	0.212279	0.211012	0.251253	0.500609	0.330552	0.465449	0.79389	0.622433	0.757467	0.496234	0.45465	1.26857	1.7329	0.120862	0.712605	no	no
ENSG00000077684	JADE1	298	206	381	261	277	319	259	362	466	411	246	441	2.42334	1.7314	1.87244	1.85459	1.71574	2.14101	3.53559	2.74185	3.96008	3.37704	3.22221	3.52823	-0.268456	0.695279	-0.140727	0.479385	no	no
ENSG00000077713	SLC25A43	458	459	770	527	492	611	337	609	657	546	373	608	11.8753	12.3005	12.0657	11.9398	9.71665	13.0752	14.668	14.7073	17.8017	14.3043	15.5778	15.5096	-0.153445	0.471183	0.0417193	0.807661	no	no
ENSG00000077721	UBE2A	1142	1025	2023	1422	1517	1316	847	1574	1808	1546	1050	1502	14.0153	13.0015	15.0043	15.2491	14.1806	13.3298	17.4495	17.992	23.1875	19.1709	20.7561	18.1353	0.0133167	0.0348824	0.107901	0.493304	no	no
ENSG00000077782	FGFR1	8	17	16	23	15	10	4	8	13	8	7	5	0.0342357	0.0751917	0.0413802	0.0860055	0.0488939	0.0353199	0.0287351	0.0318872	0.0581369	0.034592	0.0482511	0.0210513	0.796484	0.771637	0.63426	0.277858	no	no
ENSG00000077935	SMC1B	14	5	12	10	7	16	9	16	11	5	5	7	0.242312	0.0894437	0.12552	0.151237	0.0922825	0.228558	0.261489	0.257932	0.198957	0.0874407	0.139392	0.119197	-0.565016	0.401446	0.381964	0.508314	no	no
ENSG00000077942	FBLN1	3	0	4	4	4	0	0	3	1	2	2	4	0.0303134	0	0.0244263	0.0353169	0.0307856	0	0	0.028234	0.0105592	0.0204192	0.0325509	0.0397642	0.281241	0.123786	-0.0178868	0.982698	no	no
ENSG00000077984	CST7	3	2	3	1	12	3	0	3	0	0	0	0	0.247849	0.170776	0.149786	0.0721896	0.755128	0.204558	0	0.230847	0	0	0	0	1.10195	0.53304	3.01011	0.0822711	no	no
ENSG00000078018	MAP2	51	91	205	682	418	214	46	173	111	107	50	126	0.317021	0.584644	0.770114	3.70434	1.9791	1.0979	0.479998	1.00162	0.721042	0.672044	0.50062	0.770562	2.35697	10.4	0.140895	0.623374	no	no
ENSG00000078043	PIAS2	289	275	491	440	456	452	174	369	312	349	212	308	1.21321	1.19317	1.24567	1.61398	1.45806	1.56605	1.22617	1.44278	1.36871	1.48033	1.43348	1.27206	0.313674	1.24334	0.0167078	0.925184	no	no
ENSG00000078053	AMPH	0	0	0	0	1	0	0	0	2	1	0	0	0	0	0	0	0.0102147	0	0	0	0.0280285	0.0135502	0	0	2.35443	0.609561	0.750963	0.636438	no	no
ENSG00000078061	ARAF	578	594	1026	707	716	726	435	878	630	756	512	722	12.4808	13.2567	13.389	13.3397	11.7761	12.9385	15.7677	17.6583	14.216	16.4943	17.8076	15.3381	-0.0510756	0.142948	-0.0211382	0.891385	no	no
ENSG00000078070	MCCC1	668	554	940	834	832	782	59	194	113	169	134	154	11.4062	9.77702	9.7001	12.4434	10.8209	11.0205	1.69114	3.08535	2.01634	2.91573	3.68544	2.58705	0.134846	0.39739	0.192344	0.459847	no	no
ENSG00000078081	LAMP3	218	146	356	204	257	278	50	305	224	135	88	108	4.23968	2.93469	4.18418	3.4667	3.80701	4.46223	1.63234	5.52477	4.55244	2.65281	2.75664	2.06643	-0.214894	0.49858	0.944435	0.000601783	no	yes
ENSG00000078098	FAP	0	3	0	2	1	2	2	1	0	7	7	4	0	0.0327558	0	0.0184618	0.00804653	0.0174379	0.0354673	0.00983948	0	0.0747186	0.119111	0.0415733	3.76372	1.2553	-0.486856	0.637518	no	no
ENSG00000078114	NEBL	2644	2316	3799	3431	4898	4162	397	1300	866	759	531	739	10.928	9.89349	9.48925	12.3911	15.4196	14.1975	2.75444	5.00449	3.74039	3.16969	3.53503	3.00499	0.441704	2.37844	0.381575	0.0189377	no	no
ENSG00000078124	ACER3	495	418	761	585	662	654	603	1297	808	1142	654	1299	1.57724	1.37658	1.46542	1.62876	1.60666	1.71989	3.22533	3.8492	2.69045	3.67668	3.35654	4.07213	0.0848219	0.250432	-0.231032	0.132418	no	no
ENSG00000078140	UBE2K	2670	2361	4138	3315	3745	3660	805	1753	1711	1588	1199	1542	37.9424	34.677	35.5375	41.1629	40.5358	42.9264	19.2032	23.2024	25.4087	22.8013	27.4443	21.5584	0.146851	0.593019	0.184841	0.202464	no	no
ENSG00000078142	PIK3C3	276	299	551	552	669	596	101	235	166	163	117	148	1.34068	1.50113	1.61752	2.34295	2.47523	2.38942	0.823571	1.06321	0.842642	0.800017	0.915423	0.707289	0.694218	4.54	0.201079	0.342085	no	no
ENSG00000078177	N4BP2	195	207	408	644	765	670	94	301	157	201	160	198	1.46307	1.60521	1.85001	4.22206	4.37185	4.14891	1.18392	2.10346	1.23097	1.52378	1.93361	1.46155	1.36189	14.7	0.247173	0.267801	no	no
ENSG00000078237	TIGAR	126	165	236	120	184	152	54	91	97	76	37	86	0.982104	1.32924	1.11169	0.817292	1.09239	0.977823	0.706553	0.660641	0.790093	0.598545	0.464525	0.659485	-0.135758	0.201694	-0.0880025	0.766572	yes	no
ENSG00000078246	TULP3	348	306	605	381	401	397	213	528	312	402	244	439	8.05808	7.32328	8.46625	7.7088	7.07246	7.58704	8.27934	11.3874	7.54965	9.40534	9.10044	10.0008	-0.168578	0.525305	-0.0637354	0.724937	no	no
ENSG00000078269	SYNJ2	1766	1858	2751	2288	2776	2188	642	1827	956	1349	1062	1423	10.3856	11.2933	9.77725	11.7573	12.4347	10.6199	6.33784	10.0073	5.87517	8.01587	10.0598	8.23317	0.257942	1.43542	0.113199	0.529251	no	no
ENSG00000078295	ADCY2	0	0	0	0	0	2	1	0	1	0	1	0	0	0	0	0	0	0.00690069	0.00701773	0	0.0043687	0	0.00673369	0	0	0	0.67901	0.664866	no	no
ENSG00000078304	PPP2R5C	1626	1772	3068	2341	2531	2313	586	1296	1237	1145	811	1100	8.32463	9.37649	9.49256	10.4726	9.86985	9.77349	5.03623	6.17998	6.61811	5.92306	6.68783	5.5406	0.184375	0.867957	0.166064	0.245819	no	no
ENSG00000078328	RBFOX1	1	0	0	1	0	1	1	1	0	0	0	0	0.0046755	0	0	0.00408542	0	0.00385885	0.00784859	0.00435477	0	0	0	0	0.0246174	0.00683493	-0.249146	0.900735	no	no
ENSG00000078369	GNB1	3988	3907	6734	4017	4493	4360	2549	5561	5200	4925	3763	4620	32.5095	32.9178	33.1751	28.6132	27.8975	29.334	34.881	42.2227	44.2974	40.5656	49.4094	37.0524	-0.223139	1.05747	0.197873	0.1869	no	no
ENSG00000078399	HOXA9	103	185	86	124	83	74	25	51	45	51	28	54	2.49981	4.6406	1.2614	2.62967	1.53434	1.48229	1.01853	1.15286	1.14131	1.25065	1.09458	1.28939	0.144079	0.140092	-0.148063	0.626013	no	no
ENSG00000078401	EDN1	545	942	923	873	751	728	183	407	417	389	288	385	19.714	35.2177	20.1773	27.5932	20.6915	21.734	11.112	13.7123	15.7628	14.2175	16.78	13.7012	0.265919	0.958178	0.169077	0.350792	no	no
ENSG00000078403	MLLT10	724	682	1227	847	928	908	255	523	369	467	302	488	5.83728	5.68314	5.97861	5.96712	5.69894	6.0421	3.45125	3.92746	3.10898	3.80439	3.92192	3.87089	-0.0248011	0.0642795	-0.104532	0.531769	no	no
ENSG00000078487	ZCWPW1	31	42	32	31	36	28	22	35	42	45	17	72	0.687746	0.963048	0.429042	0.600949	0.608335	0.512689	0.819319	0.723223	0.973723	1.00873	0.607485	1.57151	0.13267	0.110181	-0.621015	0.0879749	no	no
ENSG00000078579	FGF20	9	2	6	5	3	3	22	40	35	26	20	33	0.360054	0.0826965	0.145064	0.174785	0.0914156	0.0990549	1.47745	1.49047	1.46323	1.05098	1.28877	1.29885	-0.866793	0.510655	0.0984575	0.779376	no	no
ENSG00000078589	P2RY10	0	0	1	0	0	3	0	1	0	0	0	0	0	0	0.0124402	0	0	0.0509679	0	0.0191727	0	0	0	0	-2.23156	0.559926	1.78234	0.279334	no	no
ENSG00000078596	ITM2A	0	0	2	1	0	0	170	471	479	542	249	487	0	0	0.0433801	0.0313607	0	0	10.2421	15.7447	17.9652	19.655	14.3945	17.1959	-0.666737	0.165847	-0.0327752	0.879368	no	no
ENSG00000078618	NRDC	1819	1633	2992	2397	2932	2489	1418	2893	2211	2471	1550	2622	20.1654	18.7108	20.0456	23.2195	24.7578	22.7735	26.3885	29.8718	25.6143	27.6786	27.6775	28.5974	0.249736	1.32724	-0.0706223	0.610066	no	no
ENSG00000078668	VDAC3	3809	3307	6188	4144	4210	3947	749	1389	1496	1264	881	1312	88.1435	79.0943	86.5392	83.7931	74.2054	75.3835	29.0954	29.9377	36.1768	29.5544	32.8379	29.8698	-0.152099	0.598147	0.0888291	0.558917	no	no
ENSG00000078674	PCM1	496	490	792	2042	2226	2144	546	1070	810	782	624	867	2.52724	2.58044	2.43879	9.09139	8.63902	9.01612	4.67005	5.07793	4.3129	4.02595	5.12118	4.34614	1.83075	36.3	0.0711335	0.646897	no	no
ENSG00000078687	TNRC6C	328	332	576	385	434	419	61	96	98	95	42	100	2.07533	2.17112	2.20252	2.12855	2.09159	2.18805	0.647899	0.565747	0.647977	0.607342	0.428039	0.622491	-0.0265055	0.0605231	-0.249259	0.362946	no	no
ENSG00000078699	CBFA2T2	1470	1491	2222	1368	1388	1390	505	1145	532	799	466	991	11.4421	11.995	10.4524	9.30432	8.22911	8.92964	6.59849	8.30104	4.32734	6.28394	5.84246	7.58896	-0.327352	1.8078	-0.237649	0.224181	no	no
ENSG00000078725	BRINP1	67	73	123	81	115	95	0	2	0	0	0	0	1.27309	1.43363	1.41245	1.34486	1.66439	1.48983	0	0.0353957	0	0	0	0	0.15952	0.200079	2.52963	0.142793	no	no
ENSG00000078747	ITCH	1116	1092	1874	1302	1633	1365	560	1259	1020	1116	684	955	6.62179	6.69678	6.71992	6.75043	7.38025	6.68457	5.5778	6.95784	6.32457	6.6907	6.53713	5.57486	0.0782404	0.238504	0.0745614	0.610993	no	no
ENSG00000078795	PKD2L2	11	10	8	13	4	3	5	13	5	11	6	9	0.174021	0.163509	0.0764863	0.179706	0.0481996	0.0391707	0.132783	0.191554	0.0826608	0.175832	0.152891	0.140079	-0.121374	0.0574307	-0.157532	0.774457	no	no
ENSG00000078804	TP53INP2	120	139	203	186	153	161	270	859	639	626	295	520	2.11374	2.53056	2.16098	2.86281	2.05275	2.34059	7.98359	14.0929	11.7623	11.1414	8.36975	9.01142	0.19048	0.308814	0.211838	0.292577	no	no
ENSG00000078808	SDF4	1694	1799	3180	1713	1989	2014	1016	2255	1638	1975	1287	1989	26.6106	29.2081	30.1892	23.513	23.7985	26.1114	26.7916	32.9932	26.889	31.3476	32.5641	30.7394	-0.269503	1.41252	-0.0231323	0.868268	no	no
ENSG00000078814	MYH7B	20	36	73	58	38	61	6	23	15	23	9	32	0.178516	0.33211	0.39378	0.45236	0.258348	0.449372	0.0899005	0.191211	0.139913	0.20743	0.129393	0.281006	0.273698	0.246323	-0.420332	0.343374	no	no
ENSG00000078900	TP73	44	48	122	74	70	84	9	37	20	27	22	45	0.47863	0.53966	0.802029	0.703376	0.579988	0.754147	0.164344	0.374875	0.227351	0.296761	0.385469	0.481591	-0.0190537	0.0177225	-0.0505027	0.9022	no	no
ENSG00000078902	TOLLIP	604	609	1086	553	708	670	462	969	744	898	584	851	7.43123	7.74414	8.0749	5.94509	6.63485	6.80344	9.54179	11.1041	9.56569	11.1634	11.5733	10.3008	-0.306548	1.44059	-0.0239794	0.871454	no	no
ENSG00000078967	UBE2D4	174	220	286	132	198	186	78	112	125	116	52	124	2.71651	3.5499	2.69843	1.80071	2.35451	2.39665	2.04418	1.62861	2.03935	1.82985	1.30763	1.90459	-0.382275	0.87718	-0.271854	0.302422	no	no
ENSG00000079102	RUNX1T1	5	1	3	1	2	2	6	3	2	4	6	4	0.0271929	0.00562104	0.00986028	0.00475219	0.00828493	0.00897727	0.0547772	0.0151965	0.0113667	0.0219807	0.0525601	0.0214025	-1.33601	0.639523	-0.432836	0.591748	no	no
ENSG00000079112	CDH17	12390	11563	21986	19365	20671	17471	828	3620	1842	2031	1056	1590	235.183	226.849	252.212	321.19	298.862	273.705	26.3833	64.0002	36.538	38.953	32.2864	29.6928	0.341095	1.45687	0.401067	0.0644382	no	no
ENSG00000079134	THOC1	352	327	572	682	737	669	392	594	579	609	332	700	3.19929	3.07179	3.14189	5.41633	5.10215	5.01842	5.98083	5.02847	5.49933	5.59274	4.86037	6.25935	0.724568	5.86	-0.284947	0.0864176	no	no
ENSG00000079150	FKBP7	111	120	164	127	119	152	65	158	121	107	83	113	1.21771	1.36061	1.0873	1.2174	0.994355	1.37624	1.19701	1.61441	1.38716	1.18604	1.46662	1.2196	-0.0651688	0.0827713	0.236371	0.3036	no	no
ENSG00000079156	OSBPL6	0	0	0	2	2	2	8	28	27	11	11	22	0	0	0	0.0111979	0.00976118	0.0105769	0.0860503	0.167107	0.180793	0.0712176	0.11353	0.138689	4.14251	1.5131	0.578253	0.184364	no	no
ENSG00000079215	SLC1A3	0	2	0	3	1	0	9	18	20	15	13	19	0	0.0071683	0	0.00909044	0.00264136	0	0.0523915	0.0581386	0.0724776	0.0525583	0.0726136	0.0648227	4.15898	1.52211	0.172273	0.682049	no	no
ENSG00000079246	XRCC5	8732	8118	14467	9862	11619	10139	2512	5918	5079	4870	4106	5201	117.659	113.056	117.808	116.114	119.249	112.755	56.8192	74.2718	71.517	66.3035	89.115	68.9474	-0.00638166	0.0151613	0.21453	0.157392	no	no
ENSG00000079257	LXN	149	110	238	164	172	123	105	188	222	194	150	195	7.51751	5.73604	7.25685	7.23004	6.60983	5.1218	8.89285	8.83452	11.7047	9.88975	12.1899	9.67925	-0.0998982	0.161054	0.125316	0.565542	no	no
ENSG00000079263	SP140	3	3	3	7	7	8	32	75	44	54	47	69	0.0395616	0.040889	0.0239088	0.0806604	0.0703113	0.0870709	0.708381	0.921196	0.606353	0.71952	0.998323	0.895203	1.27101	0.879929	0.0251372	0.9339	no	no
ENSG00000079277	MKNK1	288	330	575	449	480	458	258	553	287	344	255	493	2.62669	3.11072	3.16933	3.57825	3.3345	3.44755	3.95002	4.69762	2.73538	3.17008	3.74607	4.42366	0.243128	0.831359	-0.134037	0.519099	no	no
ENSG00000079308	TNS1	34	34	52	30	79	51	3	5	0	4	2	0	0.152907	0.158037	0.14133	0.11789	0.270613	0.189299	0.0226481	0.0209438	0	0.0181762	0.0144876	0	0.4107	0.419594	-0.239525	0.834644	no	no
ENSG00000079313	REXO1	295	262	624	357	385	377	75	176	109	143	77	159	3.89232	3.57289	4.97571	4.11589	3.8692	4.10542	1.66116	2.1629	1.50291	1.90642	1.63643	2.06397	-0.162483	0.439308	-0.164234	0.478384	no	no
ENSG00000079332	SAR1A	1729	1663	2838	1924	2136	2033	981	1970	2069	1844	1060	1632	18.4081	18.2994	18.2604	17.899	17.3216	17.8641	17.5326	19.5352	23.0194	19.8367	18.1777	17.0944	-0.0642097	0.216262	0.0872641	0.582041	no	no
ENSG00000079335	CDC14A	134	176	300	249	375	185	130	179	194	204	85	182	1.51519	2.05687	2.05006	2.4602	3.22974	1.72649	2.46757	1.88518	2.29236	2.33071	1.54811	2.02466	0.665608	2.21298	-0.313901	0.181507	no	no
ENSG00000079337	RAPGEF3	72	91	133	98	131	88	310	1034	294	577	299	683	0.437799	0.571894	0.48874	0.520688	0.606719	0.441626	3.16423	5.85599	1.86814	3.54498	2.92842	4.08585	0.27697	0.417461	-0.11519	0.686463	no	no
ENSG00000079385	CEACAM1	611	685	1179	506	711	978	668	1337	1167	1605	813	1094	8.13757	9.42923	9.48966	5.88861	7.21269	10.7503	14.9346	16.5853	16.2422	21.5985	17.4407	14.3348	-0.4321	2.16416	-0.0920772	0.581265	no	no
ENSG00000079387	SENP1	421	403	763	582	677	568	155	354	279	293	217	286	5.06874	5.01481	5.55169	6.12279	6.20841	5.64411	3.13266	3.9697	3.51028	3.56436	4.20821	3.38768	0.208353	0.803814	0.131527	0.462086	no	no
ENSG00000079393	DUSP13	0	0	0	1	0	0	0	0	1	0	0	1	0	0	0	0.0274993	0	0	0	0	0.0328876	0	0	0.0309622	2.38173	0.615266	-0.0232081	0.98451	no	no
ENSG00000079432	CIC	353	360	640	445	413	495	222	541	260	406	247	444	2.35561	2.48292	2.58102	2.59476	2.09919	2.72623	2.48682	3.3625	1.8131	2.73747	2.65488	2.91494	-0.0832697	0.207424	-0.14353	0.477917	no	no
ENSG00000079435	LIPE	59	70	87	85	67	76	34	81	63	77	38	68	0.841514	1.0319	0.749915	1.05934	0.727877	0.894648	0.814051	1.07605	0.939008	1.10967	0.872997	0.954195	0.159432	0.177168	-0.0686253	0.806701	no	no
ENSG00000079459	FDFT1	873	844	1433	858	810	957	1149	2620	2518	2373	1414	2119	12.3653	12.3556	12.2665	10.6191	8.73875	11.1875	27.3196	34.5644	37.2705	33.9613	32.2597	29.5284	-0.355747	1.71076	0.126314	0.40012	no	no
ENSG00000079462	PAFAH1B3	144	146	221	100	84	105	66	118	113	118	66	113	7.47004	7.8279	6.92845	4.53283	3.31905	4.49552	5.74736	5.70138	6.12574	6.18498	5.51473	5.76711	-0.883645	2.47773	-0.0990103	0.678347	no	no
ENSG00000079482	OPHN1	261	281	498	321	332	359	128	285	147	278	201	277	0.92796	1.03259	1.07004	0.997247	0.899085	1.05345	0.763946	0.943781	0.546167	0.998687	1.15108	0.96892	-0.0855326	0.190356	-0.14421	0.545249	no	no
ENSG00000079616	KIF22	664	614	1456	1053	994	1031	168	366	233	329	245	353	6.81793	6.51605	9.03502	9.44761	7.774	8.73721	2.89573	3.50028	2.50011	3.41331	4.05201	3.56598	0.109861	0.28733	-0.0639969	0.745997	no	no
ENSG00000079691	CARMIL1	1234	1190	2509	1413	1870	1830	293	691	554	680	453	676	13.2549	13.2112	16.2872	13.2621	15.2995	16.2234	5.28316	6.91318	6.21858	7.38018	7.83755	7.14378	-0.0532127	0.146525	0.00298197	0.985777	no	no
ENSG00000079739	PGM1	633	411	773	678	539	523	460	1324	1005	1070	813	1027	11.4289	7.66966	8.43461	10.6965	7.4125	7.79352	13.942	22.2653	18.9622	19.5201	23.6436	18.2428	-0.141924	0.322333	0.249041	0.103351	no	no
ENSG00000079785	DDX1	2505	2302	3911	3926	4226	3682	1223	2800	2514	2537	1606	2445	18.2119	17.2976	17.1838	24.9406	23.4019	22.0933	14.9258	18.9602	19.1	18.6365	18.8067	17.4882	0.443116	3.18574	0.0830309	0.560374	no	no
ENSG00000079805	DNM2	2412	2656	5052	3336	4188	3729	1822	5635	2451	4043	2312	4137	10.1082	11.5042	12.795	12.216	13.3683	12.8978	12.8176	21.9951	10.7339	17.1196	15.6064	17.0569	0.155472	0.544208	-0.0461709	0.818658	no	no
ENSG00000079819	EPB41L2	2147	1922	3995	2229	2940	2904	372	1146	918	870	818	944	15.3142	14.1693	17.2212	13.8926	15.9729	17.0958	4.4542	7.61352	6.84267	6.27016	9.39803	6.62452	-0.127687	0.460445	0.381405	0.0240541	no	no
ENSG00000079841	RIMS1	0	0	0	0	0	1	3	7	2	6	7	9	0	0	0	0	0	0.00469213	0.0286303	0.037066	0.011882	0.0344657	0.0641001	0.0503387	0	0	-0.187891	0.781339	no	no
ENSG00000079931	MOXD1	0	0	1	0	1	0	23	40	78	57	45	73	0	0	0.00851739	0	0.0107349	0	0.544145	0.525074	1.14878	0.811697	1.02154	1.0122	0.121223	0.0229263	0.109864	0.765982	no	no
ENSG00000079950	STX7	1165	1265	2069	1771	1997	1728	758	1512	1437	1402	903	1231	5.23323	5.87308	5.61678	6.95138	6.83275	6.40644	5.71579	6.32605	6.74559	6.36337	6.53358	5.44028	0.338932	2.137	0.0875398	0.549576	no	no
ENSG00000079974	RABL2B	443	443	855	586	566	590	277	737	379	494	302	737	5.17861	5.35236	6.04031	5.98571	5.03964	5.69234	5.43567	8.02443	4.62986	5.83488	5.68639	8.4761	-0.0357722	0.0865864	-0.188978	0.372027	no	no
ENSG00000079999	KEAP1	927	813	1487	936	1002	938	245	424	403	406	262	422	19.0981	17.3114	18.5142	16.8498	15.7236	15.9493	8.47305	8.13604	8.6763	8.45146	8.69423	8.55346	-0.213715	0.878647	-0.0732685	0.667075	no	no
ENSG00000080007	DDX43	58	97	163	210	201	169	5	5	2	5	1	6	1.56734	2.70919	2.66199	4.95866	4.13719	3.76923	0.226814	0.125847	0.0564788	0.136522	0.0435267	0.159517	1.0805	3.33344	-1.1263	0.127797	no	no
ENSG00000080031	PTPRH	404	371	708	360	451	494	480	1884	767	1352	683	1220	6.84439	6.4962	7.24886	5.32923	5.81974	6.90732	13.6508	29.7284	13.579	23.1433	18.6378	20.3344	-0.342856	1.46229	0.032726	0.885545	no	no
ENSG00000080166	DCT	1	4	3	2	4	3	0	1	1	1	1	1	0.00976274	0.0403612	0.0177001	0.0170612	0.0297444	0.0241726	0	0.00909304	0.0102021	0.00986433	0.015725	0.00960486	0.678714	0.279149	0.462199	0.709657	no	no
ENSG00000080189	SLC35C2	1260	1444	2248	1438	1674	1482	299	720	480	510	295	631	12.0329	14.2528	12.9742	11.9997	12.1767	11.681	4.79332	6.40429	4.79029	4.92116	4.53778	5.92857	-0.0546268	0.171803	-0.0684236	0.701586	no	no
ENSG00000080200	CRYBG3	107	132	191	373	530	479	169	593	231	323	240	396	0.717404	0.914716	0.773922	2.18523	2.70664	2.65061	1.90209	3.70316	1.6185	2.18816	2.59186	2.61213	1.70776	14.4	0.149137	0.533443	no	no
ENSG00000080224	EPHA6	0	0	0	2	1	2	13	10	16	5	10	11	0	0	0	0.00702577	0.00306216	0.00663612	0.0877328	0.0374448	0.0672193	0.0203105	0.0647552	0.0435077	3.76372	1.2553	0.135492	0.815392	no	no
ENSG00000080293	SCTR	13	29	34	13	28	17	537	1100	835	917	585	1158	0.280218	0.646074	0.442909	0.244853	0.45971	0.302434	19.4308	22.0842	18.8087	19.9718	20.3109	24.5573	-0.0508046	0.0335428	-0.1413	0.3471	no	no
ENSG00000080298	RFX3	421	417	615	801	880	722	170	385	280	367	202	391	2.77467	2.84051	2.44956	4.61286	4.41759	3.92731	1.88079	2.36334	1.92844	2.44394	2.14437	2.53527	0.786936	6.93	-0.171051	0.34122	no	no
ENSG00000080345	RIF1	1091	1039	1752	3536	3688	3623	672	1740	1220	1457	1151	1481	4.42088	4.35142	4.29043	12.52	11.3828	12.1166	4.57106	6.56705	5.1661	5.96539	7.51241	5.90416	1.44976	28.9	0.146309	0.349355	no	no
ENSG00000080371	RAB21	1262	1149	1912	1508	1843	1578	854	1650	1647	1562	1179	1523	5.78871	5.44721	5.30021	6.04411	6.43904	5.97391	6.57573	7.04926	7.89469	7.23934	8.71076	6.87292	0.166453	0.661934	0.117909	0.424083	no	no
ENSG00000080493	SLC4A4	0	0	0	1	0	0	378	844	627	1078	553	986	0	0	0	0.00689325	0	0	5.00576	6.20147	5.16894	8.5927	7.02684	7.65263	2.38173	0.615266	-0.284413	0.121205	no	no
ENSG00000080503	SMARCA2	1445	1406	2711	2176	2469	2186	756	1882	1406	1539	1088	1400	5.5763	5.60784	6.32254	7.33747	7.25727	6.96239	4.89738	6.7645	5.67	6.00085	6.76281	5.31528	0.288301	1.60764	0.164093	0.242206	no	no
ENSG00000080511	RDH8	0	0	0	2	0	0	8	36	0	7	13	16	0	0	0	0.0642887	0	0	0.494026	1.23349	0	0.26019	0.770299	0.579075	3.24392	0.966414	0.470379	0.537713	no	no
ENSG00000080546	SESN1	2243	2908	3839	2372	2532	2179	149	449	354	349	187	419	22.6924	30.4072	23.4721	20.9688	19.5114	18.1944	2.53047	4.23091	3.7426	3.56756	3.04728	4.17046	-0.196205	0.942063	0.0321245	0.874795	yes	no
ENSG00000080561	MID2	43	38	56	8	16	38	96	298	278	224	214	249	0.41902	0.38272	0.32979	0.0681185	0.118757	0.305618	1.57037	2.7047	2.83094	2.20551	3.35892	2.38718	-1.97244	3.94959	0.446702	0.028626	no	no
ENSG00000080573	COL5A3	1	1	3	2	0	1	10	13	10	18	3	18	0.0108523	0.0112164	0.0196755	0.0189653	0	0.00895676	0.182173	0.131402	0.113407	0.197374	0.05244	0.192182	-0.764337	0.247249	-0.941042	0.0492094	no	no
ENSG00000080603	SRCAP	70	95	128	121	99	110	21	99	29	48	37	79	0.371692	0.521364	0.410752	0.56141	0.400401	0.482068	0.187184	0.489619	0.160917	0.257527	0.316452	0.412698	0.283981	0.409639	0.0765442	0.847461	no	no
ENSG00000080608	PUM3	633	560	789	1135	1318	1203	167	436	360	395	295	378	18.1095	16.5586	13.6415	28.3732	28.7205	28.4052	8.02017	11.6179	10.7628	11.4182	13.5939	10.6393	0.844002	6.13	0.176435	0.334954	no	no
ENSG00000080618	CPB2	2	1	1	4	1	6	0	2	3	1	6	4	0.0219767	0.011357	0.00664074	0.0384063	0.00836964	0.0544144	0	0.0204692	0.0344488	0.0111027	0.106195	0.0432426	0.751655	0.270549	1.20613	0.235527	no	no
ENSG00000080644	CHRNA3	13	4	14	18	9	15	4	25	3	14	6	15	0.200996	0.06392	0.130815	0.243179	0.105989	0.19141	0.103817	0.360016	0.0484714	0.21871	0.149423	0.228168	0.0772414	0.0451681	-0.0769947	0.900608	no	no
ENSG00000080802	CNOT4	598	579	883	579	859	741	181	294	265	333	190	336	6.28938	6.29387	5.61243	5.32102	6.88136	6.43213	3.19558	2.88	2.91254	3.53873	3.2187	3.47669	0.0351909	0.0787087	-0.258946	0.148164	no	no
ENSG00000080815	PSEN1	1533	1467	2490	1682	1894	1711	745	1772	1396	1465	1002	1534	4.48744	4.43832	4.40494	4.30221	4.2229	4.13368	3.66081	4.83123	4.27033	4.33302	4.72438	4.41775	-0.0666782	0.223863	0.0785953	0.567004	no	no
ENSG00000080819	CPOX	685	661	1121	810	934	813	444	816	714	783	512	706	15.972	15.9295	15.7964	16.503	16.5878	15.6455	17.3786	17.7213	17.3975	18.447	19.2291	16.1954	0.0536075	0.146956	-0.0153865	0.92097	no	no
ENSG00000080822	CLDND1	713	684	1205	1038	1113	1120	712	1402	1315	1168	886	1163	10.0738	9.98834	10.2891	12.8148	11.9777	13.0603	16.8869	18.4498	19.4156	16.6742	20.1632	16.1661	0.277299	1.27227	0.145769	0.310992	no	no
ENSG00000080823	MOK	115	87	167	92	83	104	190	352	294	321	194	351	0.770551	0.602497	0.676244	0.538642	0.423599	0.57513	2.13708	2.19676	2.05859	2.17322	2.09375	2.31382	-0.594459	1.22053	-0.136675	0.437241	no	no
ENSG00000080824	HSP90AA1	10822	10898	15328	19024	27578	19769	8018	18409	17889	17973	13735	16723	156.292	162.67	133.782	240.071	303.365	235.637	194.383	247.626	269.981	262.268	319.505	237.608	0.900684	5.81	0.199378	0.255614	no	no
ENSG00000080839	RBL1	814	757	1528	1445	1293	1547	141	422	287	304	298	435	10.0603	9.66977	11.4129	15.6051	12.172	15.78	2.92531	4.85778	3.70672	3.79628	5.93232	5.28928	0.36198	1.66315	0.186222	0.3992	no	no
ENSG00000080845	DLGAP4	652	843	1241	845	996	853	470	961	505	776	398	930	5.46322	7.30064	6.28429	6.18681	6.35674	5.89902	6.61093	7.50001	4.42193	6.5699	5.37161	7.66661	0.0878397	0.257063	-0.354729	0.0506404	no	no
ENSG00000080854	IGSF9B	150	202	290	195	241	254	0	2	0	1	0	3	0.618165	0.860392	0.722261	0.702193	0.756491	0.863925	0	0.0076768	0	0.00416398	0	0.0121634	0.114059	0.202575	-0.958658	0.469647	no	no
ENSG00000080986	NDC80	151	144	346	426	456	441	236	356	426	440	385	502	3.12754	3.08262	4.33097	7.70982	7.1939	7.53865	8.20543	6.86773	9.2205	9.20819	12.8442	10.2294	0.98236	5.86	-0.0126745	0.953948	no	no
ENSG00000081014	AP4E1	392	368	627	777	905	727	219	555	358	463	350	398	3.92379	3.80714	3.79289	6.79594	6.89988	6.00597	3.67983	5.17428	3.74474	4.6827	5.64297	3.91942	0.823653	7.88	0.158826	0.391921	no	no
ENSG00000081019	RSBN1	694	651	1039	818	912	864	255	576	448	538	335	466	7.49172	7.26332	6.77831	7.71587	7.49879	7.69778	4.6209	5.79138	5.05382	5.86814	5.82488	4.94911	0.0878376	0.252499	0.0313006	0.851937	no	no
ENSG00000081026	MAGI3	511	433	785	684	906	822	332	883	602	714	551	676	4.47055	3.91526	4.15044	5.22884	6.0373	5.93529	4.87576	7.19513	5.50372	6.31153	7.76448	5.81844	0.384113	1.9515	0.183408	0.266531	no	no
ENSG00000081041	CXCL2	716	1062	1155	1246	1588	1426	126	184	193	134	110	137	37.7006	57.7953	36.7537	57.3275	63.6884	61.9705	11.137	9.02383	10.6197	7.12913	9.32929	7.09701	0.696775	5.74	0.123394	0.629189	no	no
ENSG00000081051	AFP	1	11	9	7	4	5	1	2	4	5	2	2	0.0229963	0.261446	0.125079	0.140658	0.0700634	0.094898	0.038603	0.0428376	0.0961251	0.116178	0.0740811	0.0452488	0.362195	0.162837	-0.0423726	0.95947	no	no
ENSG00000081052	COL4A4	10	7	26	24	16	12	206	485	260	259	269	439	0.0622767	0.0450563	0.0978548	0.130601	0.0758961	0.0616789	2.15356	2.81323	1.69207	1.62975	2.69835	2.68973	0.32012	0.249644	0.0643207	0.776889	no	no
ENSG00000081059	TCF7	1322	1478	2431	1310	1598	1463	56	84	128	90	80	118	9.64171	11.1411	10.715	8.3484	8.87715	8.80637	0.685606	0.57061	0.975556	0.663225	0.939794	0.846689	-0.24628	1.19319	0.105477	0.715529	no	no
ENSG00000081087	OSTM1	359	402	615	544	807	609	202	465	389	358	282	422	1.9536	2.26099	2.02255	2.58672	3.34494	2.7352	1.84526	2.35685	2.21213	1.96843	2.47178	2.2593	0.574481	3.0771	0.134567	0.426777	no	no
ENSG00000081138	CDH7	20	15	19	39	142	22	0	0	0	1	0	0	0.101337	0.0785526	0.0581801	0.172668	0.548024	0.0920004	0	0	0	0.00511957	0	0	2.20292	3.8977	-1.87807	0.254398	no	no
ENSG00000081148	IMPG2	7	11	6	16	9	6	6	24	15	8	4	11	0.0616951	0.100202	0.0319586	0.12322	0.0604184	0.0436449	0.0887703	0.197016	0.138154	0.0712424	0.0567849	0.0953816	0.997102	0.793254	0.599612	0.259754	no	no
ENSG00000081154	PCNP	3298	3062	5006	4074	4537	4325	1399	2723	2833	2505	1844	2384	79.7272	76.5055	73.1358	86.0569	83.5407	86.2922	56.7724	61.3113	71.5685	61.187	71.802	56.6998	0.143409	0.555052	0.155047	0.305728	no	no
ENSG00000081177	EXD2	261	302	494	280	282	272	228	387	391	322	222	377	3.06126	3.66099	3.50163	2.86964	2.51932	2.63305	4.48909	4.22774	4.79244	3.81603	4.19405	4.35031	-0.294534	0.896795	-0.00863667	0.963222	no	no
ENSG00000081181	ARG2	76	69	132	72	109	97	13	46	23	35	15	26	2.4494	2.29841	2.57101	2.02763	2.67576	2.58017	0.703322	1.38084	0.77463	1.13975	0.778679	0.824403	-0.095459	0.110556	0.0647897	0.867462	no	no
ENSG00000081189	MEF2C	37	39	18	21	34	26	48	42	20	22	37	36	0.231698	0.252416	0.0681203	0.114908	0.162171	0.134377	0.504575	0.244967	0.130879	0.1392	0.3732	0.22179	-0.0796839	0.048966	-0.31438	0.526851	no	no
ENSG00000081248	CACNA1S	0	0	0	1	0	0	1	0	0	0	0	0	0	0	0	0.00885231	0	0	0.0170064	0	0	0	0	0	2.38173	0.615266	-2.04108	0.235297	no	no
ENSG00000081277	PKP1	485	762	971	540	690	668	30	305	104	116	168	152	5.74809	9.33401	6.95479	5.59222	6.2288	6.53413	0.596852	3.36681	1.28805	1.38911	3.20709	1.77233	-0.110445	0.31951	0.967931	0.00678542	no	no
ENSG00000081307	UBA5	1144	1038	1780	2082	2436	2031	595	1294	1063	1120	808	1142	10.4325	9.78343	9.80992	16.5902	16.9205	15.2863	9.10841	10.9909	10.1301	10.3199	11.8684	10.2458	0.7223	7.59	0.074051	0.595126	no	no
ENSG00000081320	STK17B	379	419	814	610	751	571	549	1432	988	1095	805	1097	4.24895	4.85499	5.51506	5.97559	6.41292	5.28333	10.3319	14.9528	11.5749	12.4037	14.5364	12.0995	0.334297	1.42089	0.156006	0.279882	no	no
ENSG00000081377	CDC14B	853	832	1583	1016	1307	1053	356	732	499	661	398	648	5.99429	6.04288	6.72285	6.23867	6.99582	6.10727	4.19955	4.79112	3.66445	4.69339	4.50497	4.48005	0.0525444	0.141378	-0.127288	0.422447	no	no
ENSG00000081386	ZNF510	308	319	508	459	538	527	116	239	196	219	139	243	3.13455	3.35542	3.12444	4.08175	4.17043	4.42654	1.98174	2.26548	2.08449	2.25198	2.27855	2.43304	0.394222	1.8847	-0.0875249	0.649389	no	no
ENSG00000081479	LRP2	0	0	1	0	0	0	11	42	19	12	22	23	0	0	0.00276158	0	0	0	0.0843783	0.178756	0.0907293	0.0554053	0.161926	0.1034	-2.23156	0.559926	0.738577	0.0798313	no	no
ENSG00000081665	ZNF506	536	573	905	852	941	914	287	633	340	491	318	531	4.1371	4.57107	4.22147	5.74619	5.53216	5.82247	3.71858	4.55064	2.74239	3.8292	3.95347	4.03223	0.425949	2.46086	-0.129645	0.4863	no	no
ENSG00000081692	JMJD4	29	27	34	22	27	20	20	23	31	14	13	19	0.494721	0.476056	0.35053	0.32794	0.350833	0.281593	0.572738	0.36545	0.552641	0.241316	0.357212	0.318886	-0.301022	0.277424	0.152278	0.734397	no	no
ENSG00000081721	DUSP12	281	220	387	294	277	303	118	267	294	214	160	289	11.7393	9.4993	9.77083	10.7323	8.81436	10.4474	8.27528	10.3893	12.8352	9.03331	10.7666	11.8783	-0.142714	0.310836	0.150536	0.477162	no	no
ENSG00000081760	AACS	815	750	1280	777	844	795	636	1358	1243	1315	767	1403	3.74045	3.55761	3.55025	3.11599	2.95041	3.01136	4.89989	5.80501	5.96151	6.098	5.66997	6.33494	-0.270916	1.20598	-0.062882	0.662601	no	no
ENSG00000081791	DELE1	1200	1262	2188	1659	1636	1588	418	893	590	717	501	790	14.7222	16.0023	16.2227	17.7847	15.2879	16.0795	8.60859	10.2042	7.5642	8.88806	9.90033	9.53538	0.0879214	0.289141	-0.0502966	0.749891	no	no
ENSG00000081803	CADPS2	928	1028	1656	1041	1395	1273	296	754	623	702	430	615	10.7526	12.3109	11.596	10.5396	12.3115	12.1737	5.75731	8.13716	7.54348	8.21859	8.02514	7.01065	0.0279313	0.0693671	0.0999388	0.540288	no	no
ENSG00000081818	PCDHB4	28	32	34	34	29	36	0	0	0	1	0	0	0.541542	0.63967	0.397408	0.574595	0.427215	0.574654	0	0	0	0.019542	0	0	0.0980205	0.0795367	-1.87807	0.254398	no	no
ENSG00000081853	PCDHGA2	21	16	34	37	59	42	0	6	1	4	1	2	0.230035	0.181145	0.22508	0.354148	0.492266	0.379711	0	0.0612156	0.011447	0.044272	0.0176439	0.0215538	0.895388	1.36602	0.302089	0.762242	no	no
ENSG00000081870	HSPB11	249	241	500	346	378	357	282	602	669	516	463	604	6.09752	6.09962	7.39959	7.40354	7.0505	7.21526	11.5922	13.7305	17.1198	12.7673	18.2623	14.5516	0.0881403	0.199858	0.262443	0.140516	no	no
ENSG00000081913	PHLPP1	284	268	514	295	374	342	50	89	81	90	53	93	2.30975	2.25275	2.52635	2.09642	2.31682	2.29563	0.682622	0.674177	0.688416	0.739579	0.694292	0.74413	-0.137478	0.346902	-0.150257	0.559024	no	no
ENSG00000081923	ATP8B1	2380	2141	3931	2787	3047	2997	474	1261	909	1116	705	933	24.928	23.1771	24.8827	25.5069	24.3085	25.9076	8.334	12.3017	9.94935	11.8106	11.8938	9.61418	-0.00622665	0.0176573	0.119491	0.442731	no	no
ENSG00000081985	IL12RB2	8	14	18	14	15	27	27	36	28	32	25	40	0.0785603	0.142093	0.106824	0.12013	0.112196	0.21883	0.445083	0.329271	0.287337	0.317511	0.395434	0.386449	0.292254	0.216467	-0.260724	0.452598	no	no
ENSG00000082014	SMARCD3	8	8	8	6	9	6	11	16	6	8	13	12	0.119717	0.123734	0.0723502	0.0784561	0.102585	0.0741049	0.276327	0.22301	0.093829	0.120963	0.31335	0.176672	-0.0359324	0.0176573	0.047295	0.931232	no	no
ENSG00000082068	WDR70	595	555	991	805	882	733	137	351	254	295	191	288	6.28748	6.06156	6.32873	7.43301	7.09908	6.39283	2.43021	3.45465	2.80487	3.14976	3.25097	2.99413	0.19781	0.753779	0.0683452	0.710112	no	no
ENSG00000082074	FYB1	2	2	0	1	0	0	159	268	353	293	290	341	0.0166862	0.017246	0	0.00729014	0	0	2.22683	2.08257	3.07766	2.46996	3.89713	2.79898	-0.871116	0.219127	0.196158	0.395852	no	no
ENSG00000082126	MPP4	1	0	0	4	0	6	3	4	4	2	1	4	0.0149494	0	0	0.0522509	0	0.0740297	0.0752853	0.0556958	0.0624891	0.03021	0.0240794	0.0588307	1.80443	0.569523	-0.139686	0.862224	no	no
ENSG00000082146	STRADB	669	555	1023	766	798	649	270	483	341	414	221	470	15.5007	13.2908	14.3247	15.5083	14.0832	12.4108	10.5015	10.4234	8.25657	9.69219	8.2478	10.7138	-0.0171408	0.0412233	-0.275438	0.115916	no	no
ENSG00000082153	BZW1	3944	3760	6458	4645	5739	4855	2408	4995	5867	4759	3256	4057	35.9087	35.382	35.534	36.9537	39.7991	36.4823	36.803	42.358	55.8211	43.7799	47.7493	36.3402	0.0982118	0.330485	0.251348	0.140854	no	no
ENSG00000082175	PGR	0	0	0	0	0	1	0	0	0	1	2	0	0	0	0	0	0	0.00413515	0	0	0	0.00506242	0.0161403	0	0	0	0.902134	0.580168	no	no
ENSG00000082196	C1QTNF3	100	97	155	163	135	141	72	109	64	103	31	112	1.61889	1.62301	1.51647	2.30576	1.66466	1.88394	1.95666	1.64355	1.08272	1.68481	0.808351	1.78384	0.331955	0.576904	-0.676517	0.0222531	no	no
ENSG00000082212	ME2	712	625	898	781	819	766	187	379	343	310	237	354	3.29692	2.99116	2.51297	3.16001	2.88859	2.92743	1.45356	1.63457	1.65975	1.45039	1.76765	1.61269	0.0536181	0.122403	0.0875696	0.617556	no	no
ENSG00000082213	C5orf22	935	798	1390	988	1184	1129	332	708	754	662	521	564	16.6007	14.6436	14.9146	15.3278	16.0118	16.5439	9.89499	11.708	13.9896	11.8759	14.8995	9.85172	-0.0122345	0.0299331	0.285967	0.0966329	no	no
ENSG00000082258	CCNT2	1434	1311	2149	2293	2594	2326	1123	2098	1733	1793	1052	2133	11.6241	10.9836	10.5276	16.2414	16.016	15.5614	15.281	15.8399	14.68	14.6854	13.7355	17.0106	0.536824	4.47	-0.162528	0.257463	no	no
ENSG00000082269	FAM135A	812	769	1282	1722	2151	1866	560	1022	1080	909	623	938	5.70563	5.58478	5.44401	10.5728	11.5123	10.8215	6.6054	6.68861	7.93032	6.45368	7.05108	6.4844	0.9819	11.1	0.0767461	0.627392	no	no
ENSG00000082293	COL19A1	0	0	2	1	0	0	0	1	1	2	0	0	0	0	0.00807521	0.0058378	0	0	0	0.00622268	0.00698168	0.013501	0	0	-0.666737	0.165847	-0.0717722	0.960526	no	no
ENSG00000082397	EPB41L3	96	64	238	78	130	223	0	0	0	1	0	0	0.579092	0.399014	0.867635	0.411131	0.597302	1.11022	0	0	0	0.00609498	0	0	-0.525594	0.94787	-1.87807	0.254398	no	no
ENSG00000082438	COBLL1	771	650	1087	2079	2260	1754	904	3014	1899	2253	1425	2155	3.30427	2.87916	2.81536	7.78546	7.3774	6.20412	6.50359	12.031	8.50483	9.75614	9.83685	9.08631	1.30492	19.7	0.184092	0.259285	no	no
ENSG00000082458	DLG3	1180	1187	2067	1430	1445	1420	1055	2018	1729	1915	1302	2014	11.0188	11.456	11.6647	11.668	10.2776	10.9438	16.5374	17.5513	16.872	18.0683	19.5831	18.5025	-0.0552282	0.160596	-0.0535853	0.700138	no	no
ENSG00000082497	SERTAD4	38	21	19	6	9	21	369	648	657	540	364	580	0.511375	0.292083	0.154523	0.0705531	0.0922512	0.233241	8.33577	8.1221	9.23933	7.34252	7.89	7.67897	-1.98587	2.35757	0.0403435	0.816213	no	no
ENSG00000082512	TRAF5	1376	1722	2118	1728	1790	1998	935	1744	1158	1245	1098	1757	11.2269	14.5213	10.4436	12.3195	11.1242	13.4544	12.8061	13.2533	9.87343	10.2637	14.4299	14.1036	0.106922	0.383569	-0.0728954	0.66893	no	no
ENSG00000082515	MRPL22	826	660	1221	804	992	862	197	308	340	317	212	345	11.5507	9.539	10.3187	9.82409	10.5661	9.94865	4.62442	4.01158	4.9685	4.47901	4.77511	4.74641	-0.104422	0.320525	-0.0828178	0.663637	no	no
ENSG00000082516	GEMIN5	994	872	1581	1072	1222	1108	70	164	122	147	96	135	12.9641	11.7545	12.4615	12.2169	12.1395	11.9268	1.53256	1.99222	1.66278	1.93718	2.01673	1.73224	-0.0673342	0.20009	0.0408635	0.854706	no	no
ENSG00000082556	OPRK1	0	0	0	0	2	0	0	2	0	1	0	1	0	0	0	0	0.0197772	0	0	0.024184	0	0.0131176	0	0.0127726	3.19916	0.951241	-0.112434	0.940772	no	no
ENSG00000082641	NFE2L1	2251	2142	3828	2187	2573	2587	1399	3529	2227	2579	1870	2770	28.1656	27.701	28.9467	23.9112	24.5221	26.7159	29.385	41.1276	29.1195	32.6055	37.6882	34.0991	-0.243302	1.30105	0.0845238	0.570862	no	no
ENSG00000082684	SEMA5B	0	1	0	0	0	0	5	17	4	3	4	5	0	0.00893281	0	0	0	0	0.0725421	0.136849	0.0361273	0.0261983	0.0556848	0.0425153	0	0	0.692894	0.324047	no	no
ENSG00000082701	GSK3B	2150	2078	3710	2634	3093	2853	628	1727	1182	1191	899	1184	8.8559	8.8465	9.23531	9.48023	9.70394	9.69897	4.34228	6.62558	5.08781	4.9568	5.9645	4.79805	0.0790626	0.277969	0.24551	0.0806782	no	no
ENSG00000082781	ITGB5	1222	1459	2565	1355	1663	1507	561	1325	1050	1183	814	1129	13.807	17.0379	17.5146	13.3776	14.3118	14.0531	10.6403	13.9438	12.3976	13.5055	14.814	12.5499	-0.18327	0.686558	0.0870693	0.541682	no	no
ENSG00000082805	ERC1	397	423	610	409	428	468	135	396	199	276	246	298	1.84656	2.0335	1.71469	1.66228	1.51632	1.79658	1.05407	1.71555	0.967263	1.29711	1.84301	1.36366	-0.168912	0.530182	0.191736	0.39086	no	no
ENSG00000082898	XPO1	4509	4162	7374	6823	7969	7104	3034	5798	4692	5348	3858	5749	13.9207	13.2806	13.7584	18.4063	18.7396	18.1015	15.7239	16.6724	15.1377	16.6828	19.1851	17.462	0.418555	2.62059	-0.0473407	0.751076	no	no
ENSG00000082996	RNF13	971	844	1570	1273	1355	1318	481	1050	1084	970	621	884	20.0046	17.9715	19.5476	22.9165	21.2629	22.4107	16.6348	20.1482	23.3377	20.1919	20.6073	17.9177	0.153251	0.565632	0.15721	0.315282	no	no
ENSG00000083067	TRPM3	0	0	0	0	2	0	0	3	2	3	1	0	0	0	0	0	0.00504188	0	0	0.00924799	0.00691732	0.0100324	0.005331	0	3.19916	0.951241	0.849077	0.452975	no	no
ENSG00000083093	PALB2	434	414	695	625	713	697	88	222	176	149	121	212	4.30034	4.2398	4.1618	5.4113	5.38116	5.7	1.46372	2.04882	1.8224	1.49175	1.93116	2.06665	0.346486	1.75719	0.129718	0.547146	no	no
ENSG00000083097	DOP1A	390	407	617	888	1003	874	222	415	260	337	237	367	2.85797	3.08262	2.73251	5.68611	5.59845	5.28608	2.73093	2.83256	1.99107	2.49528	2.79744	2.64593	1.00916	11.6	-0.132921	0.476594	no	no
ENSG00000083099	LYRM2	862	862	1348	1099	1174	1249	307	610	655	608	455	597	7.31443	7.55984	6.91269	8.14855	7.58779	8.74713	4.37296	4.82104	5.8081	5.21282	6.21878	4.98387	0.139523	0.485675	0.135352	0.429287	no	no
ENSG00000083123	BCKDHB	1392	1213	2078	1736	1855	1600	157	364	332	338	226	342	25.1699	22.6691	22.7076	27.4284	25.5482	23.8776	4.76547	6.13029	6.27335	6.17525	6.58219	6.08397	0.139979	0.540435	0.0801326	0.656768	no	no
ENSG00000083168	KAT6A	3487	3379	5658	4694	5155	4723	421	1072	668	805	539	797	10.6317	10.6481	10.4255	12.5056	11.9717	11.885	2.15475	3.04428	2.12837	2.47995	2.64704	2.39072	0.210685	0.965166	0.0715741	0.649351	no	no
ENSG00000083223	TUT7	492	519	805	1073	1461	1200	493	1033	782	797	504	883	5.39983	5.88727	5.33942	10.2902	12.2135	10.8699	9.08292	10.5597	8.96894	8.8383	8.90975	9.53443	1.06407	11.4	-0.026931	0.857829	no	no
ENSG00000083290	ULK2	116	56	137	139	90	104	55	129	81	80	84	103	0.86531	0.431751	0.617615	0.90602	0.511364	0.64029	0.688716	0.896274	0.63142	0.602976	1.00928	0.75591	-0.0733114	0.0779675	0.219199	0.408481	no	no
ENSG00000083307	GRHL2	1004	910	1695	1158	1307	1184	319	534	448	532	362	562	12.2097	11.4379	12.4573	12.3052	12.1066	11.8838	6.51219	6.04855	5.69338	6.53702	7.09089	6.724	-0.0209607	0.0556439	-0.152036	0.358757	no	no
ENSG00000083312	TNPO1	3469	3458	5477	5126	6048	5641	1082	2653	2163	2059	1708	1953	19.4944	20.0845	18.6008	25.1705	25.8875	26.1632	10.2069	13.8861	12.7023	11.6911	15.4601	10.7976	0.416727	2.71286	0.283792	0.0445726	no	no
ENSG00000083444	PLOD1	626	700	1031	559	650	697	583	1125	1135	1129	779	1279	8.66175	10.0106	8.62131	6.75853	6.85044	7.95965	13.5414	14.4984	16.4114	15.7842	17.3616	17.4109	-0.349709	1.90148	-0.0260708	0.863616	no	no
ENSG00000083454	P2RX5	24	38	64	16	58	41	0	1	0	0	0	1	0.43827	0.717209	0.706307	0.255305	0.806737	0.617936	0	0.0170086	0	0	0	0.0179659	-0.106644	0.0738551	-0.0855838	0.960876	no	no
ENSG00000083457	ITGAE	370	301	558	398	364	355	89	165	182	152	85	139	4.12543	3.46869	3.75998	3.87757	3.09131	3.26682	1.66579	1.71352	2.1206	1.71241	1.52653	1.52476	-0.18524	0.531746	0.0668587	0.777115	no	no
ENSG00000083520	DIS3	1516	1618	2323	3466	4246	3663	746	1949	1497	1599	1059	1527	10.2994	11.3612	9.53777	20.5756	21.9719	20.5391	8.50779	12.3328	10.6281	10.9764	11.5886	10.2064	1.09607	16.1	0.142111	0.308957	no	no
ENSG00000083535	PIBF1	328	311	434	1380	1736	1396	198	474	412	476	344	463	5.77756	5.66191	4.62002	21.2402	23.2913	20.2948	5.85463	7.77654	7.58381	8.47176	9.75998	8.02363	2.10014	34.1	0.0882557	0.631714	no	no
ENSG00000083544	TDRD3	572	543	824	945	864	975	403	555	579	596	333	595	5.38227	5.28082	4.68576	7.76981	6.19238	7.57188	6.36559	4.86407	5.69335	5.66646	5.04701	5.50815	0.465027	2.31064	-0.242033	0.171008	no	no
ENSG00000083635	NUFIP1	380	371	565	469	523	482	85	117	185	143	106	149	8.03799	8.11091	7.22264	8.66853	8.42635	8.41474	3.01819	2.30509	4.08936	3.0563	3.61152	3.10077	0.160757	0.496315	0.0563654	0.831403	no	no
ENSG00000083642	PDS5B	579	519	802	1154	1334	1227	331	818	550	747	547	628	3.23203	2.99431	2.70555	5.62875	5.67188	5.6529	3.10162	4.25292	3.20833	4.21321	4.91818	3.44886	0.925865	8.83	0.116822	0.511601	no	no
ENSG00000083720	OXCT1	536	493	1007	1034	550	801	315	646	779	654	454	629	9.6233	9.14825	10.9263	16.2214	7.52135	11.8692	9.49366	10.8026	14.6156	11.864	13.1291	11.1104	0.194564	0.336971	0.179517	0.316661	no	no
ENSG00000083750	RRAGB	225	253	374	341	390	343	106	219	172	176	135	178	6.10036	7.08966	6.12813	8.07861	8.054	7.67533	4.82439	5.53038	4.87328	4.8215	5.89559	4.74802	0.394437	1.48338	0.0989328	0.625079	no	no
ENSG00000083799	CYLD	864	846	1401	1036	1313	1125	382	872	611	635	494	660	4.91043	4.96945	4.81202	5.14488	5.68388	5.27702	3.64446	4.61594	3.62883	3.6465	4.52224	3.69037	0.151335	0.525	0.134554	0.388613	no	no
ENSG00000083807	SLC27A5	131	93	158	127	113	117	2	21	20	15	8	10	1.20163	0.881684	0.875868	1.01791	0.789497	0.885755	0.0307958	0.179413	0.191711	0.139023	0.118197	0.0902438	-0.203743	0.289081	0.791218	0.118524	no	no
ENSG00000083812	ZNF324	129	114	261	112	156	146	31	110	60	72	36	62	1.67979	1.53427	2.05394	1.27436	1.54726	1.56909	0.677625	1.33412	0.81646	0.947311	0.755069	0.794282	-0.409586	0.84046	0.19134	0.536189	no	no
ENSG00000083814	ZNF671	12	3	13	26	27	27	1	23	1	4	11	17	0.250094	0.0646213	0.163738	0.473483	0.428608	0.464425	0.0349853	0.446465	0.0217792	0.0842322	0.369262	0.34857	1.1463	1.47771	0.677549	0.407141	no	no
ENSG00000083817	ZNF416	79	90	132	72	75	95	52	97	130	96	49	103	2.28498	2.69048	2.30735	1.81969	1.65231	2.26782	2.52477	2.61315	3.92933	2.80558	2.28282	2.93097	-0.409959	0.657623	0.0394817	0.89164	no	no
ENSG00000083828	ZNF586	120	144	228	223	191	163	110	359	168	309	160	294	1.61192	1.9992	1.85089	2.61744	1.9542	1.80709	2.48038	4.49153	2.35826	4.19389	3.4618	3.88534	0.387151	0.881446	-0.120023	0.615572	no	no
ENSG00000083838	ZNF446	27	36	57	31	41	34	4	19	17	11	8	21	0.416841	0.574435	0.531821	0.418194	0.48213	0.433227	0.103665	0.273211	0.274268	0.171591	0.198938	0.318967	-0.0877799	0.0774435	0.229391	0.635919	no	no
ENSG00000083844	ZNF264	170	188	260	155	178	199	322	1334	474	879	521	765	0.998554	1.14133	0.922953	0.795542	0.796373	0.964729	3.17499	7.2982	2.90951	5.21684	4.92924	4.42082	-0.274432	0.586464	0.151539	0.541141	no	no
ENSG00000083845	RPS5	10388	8897	15422	8027	9834	9076	1538	3893	3293	4337	1931	3297	211.41	187.141	189.679	142.744	152.44	152.447	52.543	73.7932	70.0335	89.1825	63.299	66.0135	-0.448459	2.42705	-0.0721335	0.682073	no	no
ENSG00000083857	FAT1	5305	5954	10605	6889	8634	7696	1012	3121	2030	2073	2050	2330	24.168	28.0347	29.1978	27.4234	29.96	28.9368	7.73926	13.243	9.66431	9.54225	15.0428	10.4431	0.100757	0.296871	0.371385	0.0245577	no	no
ENSG00000083896	YTHDC1	1454	1521	2424	2219	2703	2325	1061	2150	1594	1828	1084	1760	15.2183	16.4537	15.3327	20.2941	21.5488	20.0842	18.6415	20.9594	17.4345	19.3319	18.2748	18.1232	0.448724	3.60389	-0.0658084	0.637777	no	no
ENSG00000083937	CHMP2B	738	746	1190	999	1199	1067	967	2404	2312	2009	1605	1685	6.59043	6.88539	6.42226	7.79529	8.1555	7.86415	14.496	19.9954	21.5757	18.1273	23.0862	14.8039	0.289072	1.33496	0.372952	0.0133876	no	no
ENSG00000084070	SMAP2	420	315	664	414	458	416	250	461	418	426	311	467	8.58557	6.65522	8.20298	7.39485	7.13114	7.01848	8.57874	8.77724	8.92926	8.79884	10.24	9.39196	-0.21357	0.741945	-0.0168564	0.920915	no	no
ENSG00000084072	PPIE	952	1003	1893	1195	1467	1263	309	693	482	582	362	698	6.29969	6.85985	7.57035	6.9097	7.39411	6.89787	3.43245	4.27123	3.3331	3.89136	3.85843	4.54419	0.0386705	0.100088	-0.129699	0.431129	no	no
ENSG00000084073	ZMPSTE24	1865	1686	2978	2213	2501	2217	949	2129	2120	1933	1395	1885	34.1334	31.8926	32.9389	35.3909	34.8649	33.4885	29.1562	36.2923	40.5468	35.7461	41.124	33.9415	0.0611159	0.214625	0.183338	0.210941	no	no
ENSG00000084090	STARD7	5232	4704	8352	4608	4920	4860	934	2064	2095	1939	1343	1794	87.2131	81.0426	84.1372	67.1175	62.4673	66.8621	26.1351	32.0451	36.4937	32.6579	36.0587	29.4209	-0.409935	2.60323	0.174548	0.241273	no	no
ENSG00000084092	NOA1	757	635	1229	798	876	808	166	393	309	297	202	324	25.1233	21.7815	24.65	23.1416	22.1442	22.1321	9.24812	12.1482	10.7167	9.95941	10.7982	10.579	-0.142175	0.485515	0.100737	0.56834	no	no
ENSG00000084093	REST	727	775	1132	1128	1535	1390	451	1210	1007	834	725	834	5.68827	6.26728	5.35273	7.71194	9.14804	8.97615	5.9236	8.81797	8.23369	6.59337	9.137	6.41994	0.607764	4.08	0.389759	0.00625364	no	no
ENSG00000084110	HAL	32	33	108	44	39	48	10	39	40	30	20	29	0.457745	0.487887	0.933642	0.549965	0.424924	0.566688	0.240125	0.519607	0.597933	0.433601	0.460811	0.408122	-0.538803	0.652074	0.456239	0.212544	no	no
ENSG00000084112	SSH1	712	708	1279	712	859	820	186	472	281	318	260	366	3.60511	3.70513	3.91374	3.15012	3.31288	3.42675	1.58094	2.22596	1.48684	1.6269	2.12047	1.82322	-0.223928	0.884014	0.12701	0.497982	no	no
ENSG00000084207	GSTP1	4532	4672	8887	4278	5457	5240	2634	4347	5006	4967	2686	4838	189.119	201.502	224.121	155.989	173.449	180.47	184.512	168.955	218.301	209.428	180.539	198.623	-0.330917	1.63948	-0.129385	0.431896	no	no
ENSG00000084234	APLP2	3495	3773	6318	3955	4599	4291	4400	10796	8677	8334	6551	8165	34.4728	38.4635	37.6611	34.0867	34.5515	34.9315	72.8528	99.1813	89.4373	83.0575	104.078	79.2328	-0.0771194	0.251809	0.237728	0.112388	no	no
ENSG00000084444	FAM234B	94	91	167	111	115	108	20	57	42	41	56	38	1.03121	1.0318	1.10719	1.06403	0.960931	0.977854	0.368311	0.582415	0.481492	0.454465	0.989529	0.410132	-0.0872737	0.112907	0.624851	0.073983	no	no
ENSG00000084463	WBP11	1652	1523	2860	1998	2029	1994	527	1323	976	1140	886	1168	23.1277	22.0371	24.1976	24.4414	21.6361	23.0397	12.385	17.2512	14.2788	16.1259	19.9791	16.0874	-0.0458475	0.140587	0.127208	0.41094	no	no
ENSG00000084623	EIF3I	4165	3861	6709	3827	4279	4030	1688	2708	3110	2918	1679	3069	32.1845	30.8364	31.331	25.8404	25.1854	25.702	21.8962	19.4903	25.1138	22.7831	20.8979	23.3318	-0.322184	1.85045	-0.123344	0.443417	no	no
ENSG00000084636	COL16A1	267	428	537	516	519	526	459	929	486	756	341	767	2.12408	3.51914	2.58177	3.5869	3.14486	3.45363	6.12967	6.88357	4.04032	6.07684	4.36953	6.00309	0.50397	2.56349	-0.336891	0.0755033	no	no
ENSG00000084652	TXLNA	1236	1246	2218	1354	1438	1511	644	1376	1029	1140	810	1210	17.791	18.5367	19.2942	17.0298	15.7658	17.9505	15.5608	18.4475	15.4781	16.5799	18.7796	17.1351	-0.184449	0.813803	0.0160805	0.907948	no	no
ENSG00000084674	APOB	0	2	0	0	0	0	8	33	32	29	5	20	0	0.0102618	0	0	0	0	0.0666675	0.152585	0.166008	0.145464	0.0399807	0.0976809	0	0	0.169832	0.725816	no	no
ENSG00000084676	NCOA1	301	256	467	300	276	335	330	790	540	604	417	582	2.46681	2.16841	2.31297	2.14833	1.72287	2.26592	4.53991	6.03024	4.6247	5.00153	5.5046	4.69259	-0.311656	0.961148	0.10151	0.522984	no	no
ENSG00000084693	AGBL5	684	749	1397	783	893	945	132	357	196	255	161	296	9.53056	10.7864	11.7637	9.53308	9.47737	10.8674	3.08745	4.63306	2.85389	3.59003	3.61334	4.05764	-0.171115	0.575126	-0.0350967	0.86512	no	no
ENSG00000084710	EFR3B	10	9	13	7	10	6	0	1	2	5	1	4	0.0691638	0.0643359	0.0543383	0.0423044	0.0526809	0.0342499	0	0.00644194	0.0144553	0.0349418	0.0111404	0.0272181	-0.351494	0.234047	-1.08833	0.265777	no	no
ENSG00000084731	KIF3C	59	165	236	125	111	140	32	65	73	68	76	85	0.678496	1.96115	1.64018	1.25607	0.972282	1.32878	0.617745	0.696219	0.877279	0.790133	1.40776	0.961686	-0.076239	0.0739937	0.231712	0.475031	no	no
ENSG00000084733	RAB10	4290	4116	7365	5083	6000	5437	1408	2670	3103	2861	1884	2716	86.4235	85.7002	89.6666	89.4754	92.0661	90.399	47.6147	50.0983	65.3244	58.2356	61.133	53.8299	0.0384963	0.111244	0.0770981	0.633367	no	no
ENSG00000084734	GCKR	0	1	1	1	3	2	80	245	136	168	135	226	0	0.0241603	0.0141271	0.0204258	0.0534153	0.038586	3.13924	5.33426	3.32222	3.96804	5.08305	5.19754	1.88311	0.700009	0.0692136	0.771246	no	no
ENSG00000084754	HADHA	4134	3872	6857	4691	5081	4412	1246	3048	2371	2506	1891	2512	70.2628	68.0177	70.4324	69.6674	65.7776	61.8899	35.5498	48.2511	42.112	43.036	51.7686	42.0043	-0.0613891	0.19283	0.159027	0.264349	no	no
ENSG00000084764	MAPRE3	179	237	495	375	566	404	158	450	305	350	231	325	3.63186	4.97	6.06966	6.64838	8.74714	6.76529	5.38142	8.50405	6.46688	7.17529	7.54932	6.48751	0.656917	2.26149	0.160691	0.374331	no	no
ENSG00000084774	CAD	2135	2142	3664	2549	2515	2670	291	698	411	632	357	720	18.6142	19.3018	19.3057	19.4189	16.7016	19.2126	4.25895	5.66812	3.74462	5.56749	5.01342	6.17587	-0.0776646	0.262891	-0.231905	0.20188	no	no
ENSG00000085063	CD59	1094	1242	1785	1094	1292	1318	2566	5318	5820	4433	3511	5027	7.62816	8.95068	7.52184	6.66544	6.86181	7.58486	30.0347	34.5373	42.4077	31.2317	39.4324	34.485	-0.168581	0.648138	0.211113	0.184529	no	no
ENSG00000085117	CD82	417	531	924	537	626	494	764	1780	1342	1372	1135	1217	7.59985	10.0022	10.1771	8.5517	8.68995	7.43063	23.3736	30.2153	25.5588	25.265	33.3185	21.8212	-0.0535089	0.126921	0.255323	0.0840609	yes	no
ENSG00000085185	BCORL1	236	265	483	238	227	275	124	166	96	182	133	161	2.17588	2.52523	2.69124	1.91738	1.59412	2.09259	1.91915	1.4255	0.924939	1.69547	1.97512	1.46039	-0.483143	1.66156	-0.330024	0.215255	no	no
ENSG00000085224	ATRX	850	945	1394	2610	3066	2567	1285	3323	2172	2579	1875	2564	2.75151	3.16167	2.72709	7.38248	7.5596	6.85817	6.98264	10.0189	7.34737	8.43529	9.77629	8.16563	1.44229	28.4	0.120876	0.416292	no	no
ENSG00000085231	AK6	411	386	450	473	495	447	143	221	254	265	139	218	14.1374	13.723	9.3546	14.2167	12.9691	12.6901	8.25713	7.08042	9.13025	9.21024	7.7013	7.37743	0.209384	0.515667	-0.123728	0.564537	no	no
ENSG00000085274	MYNN	302	229	408	412	536	423	189	387	381	365	239	346	4.30407	3.37318	3.51412	5.13073	5.8185	4.97557	4.52166	5.13714	5.67436	5.25607	5.48644	4.85141	0.487542	2.11766	0.0821349	0.642872	no	no
ENSG00000085276	MECOM	2202	1819	2747	3107	3123	2986	1149	1904	2170	2061	1243	2164	17.5045	14.945	13.197	21.5815	18.9094	19.5908	15.3326	14.0973	18.0265	16.5541	15.9156	16.9242	0.391462	1.90515	-0.0922059	0.556805	no	no
ENSG00000085365	SCAMP1	1154	1146	1849	1803	1893	1827	423	925	883	900	638	743	12.5922	12.9245	12.1932	17.191	15.7333	16.4537	7.7482	9.40104	10.0688	9.92282	11.2134	7.97636	0.403196	2.73468	0.182827	0.258211	no	no
ENSG00000085377	PREP	2710	2291	4080	2963	3333	2833	343	771	695	730	455	728	22.3714	19.5471	20.3548	21.373	20.9572	19.3019	4.75316	5.92811	5.99554	6.08896	6.05	5.91255	-0.0196418	0.0553857	0.0272795	0.861109	no	no
ENSG00000085382	HACE1	171	129	279	244	258	255	163	296	215	250	181	235	1.36272	1.06251	1.34369	1.69907	1.56605	1.67719	2.18054	2.19706	1.79048	2.01302	2.32333	1.84246	0.264673	0.639081	-0.018248	0.926098	no	no
ENSG00000085415	SEH1L	865	802	1457	967	1045	1047	224	541	461	495	296	458	6.07514	5.82166	6.1842	5.93439	5.59024	6.06899	2.6409	3.53895	3.38346	3.5127	3.34851	3.16465	-0.0956622	0.303628	0.0655762	0.698037	no	no
ENSG00000085433	WDR47	142	177	279	213	275	230	115	230	183	148	133	177	2.36649	3.04874	2.80998	3.10173	3.49078	3.16354	3.21719	3.5701	3.18703	2.49214	3.57016	2.90207	0.340777	0.844959	0.186842	0.379667	no	no
ENSG00000085449	WDFY1	1262	1076	1982	1767	1950	1675	871	1692	1606	1524	1159	1443	16.9366	14.9249	16.0751	20.7211	19.9331	18.5529	19.6222	21.1497	22.5233	20.6656	25.0536	19.0525	0.29467	1.68063	0.134435	0.355878	no	no
ENSG00000085465	OVGP1	201	220	395	212	226	231	61	129	80	106	42	111	5.87136	6.64197	6.97305	5.41112	5.02834	5.56909	2.99114	3.5097	2.44204	3.12856	1.97611	3.18996	-0.309064	0.80383	-0.295379	0.278229	no	no
ENSG00000085491	SLC25A24	1532	1586	2734	2396	2505	2369	1068	2446	2499	2280	1610	1991	16.7666	17.94	18.0829	22.913	20.8818	21.3984	19.621	24.9333	28.5806	25.2126	28.3813	21.4376	0.322469	2.09518	0.234397	0.123578	no	no
ENSG00000085511	MAP3K4	765	750	1306	1082	1125	1062	283	498	383	453	295	442	7.48637	7.58583	7.72389	9.25222	8.38564	8.57756	4.649	4.53917	3.91677	4.47923	4.64999	4.25551	0.206458	0.834077	-0.111329	0.512508	no	no
ENSG00000085514	PILRA	5	5	5	7	5	8	1	1	0	2	3	1	0.184952	0.191158	0.111775	0.226254	0.140875	0.244236	0.0620946	0.034453	0	0.0747508	0.178744	0.0363923	0.333708	0.169491	0.0100843	0.996726	no	no
ENSG00000085552	IGSF9	182	186	371	304	343	290	260	930	432	774	305	629	2.01856	2.13214	2.48673	2.94614	2.8976	2.6546	4.8407	9.60708	5.00696	8.67377	5.44868	6.86343	0.363993	1.14689	-0.102365	0.663524	no	no
ENSG00000085563	ABCB1	219	149	301	118	320	243	3	4	9	10	3	13	2.51025	1.76519	2.08508	1.18185	2.79381	2.29884	0.0577242	0.0427042	0.107804	0.115816	0.0553878	0.1466	-0.203253	0.26014	-0.714459	0.254519	no	no
ENSG00000085644	ZNF213	149	149	304	168	183	190	58	126	62	99	63	115	1.70258	1.75971	2.09932	1.67742	1.59275	1.79187	1.11254	1.341	0.740344	1.14302	1.15953	1.29282	-0.228024	0.454148	-0.218737	0.421302	no	no
ENSG00000085662	AKR1B1	43	40	31	110	62	55	107	412	292	298	329	341	0.866249	0.832849	0.377415	1.93632	0.951349	0.914464	3.61845	7.73053	6.14719	6.06578	10.6756	6.75847	1.22364	1.89219	0.492683	0.0359644	no	no
ENSG00000085719	CPNE3	2315	2306	3938	3234	3290	3047	416	1206	912	865	694	822	25.2946	26.0416	26.0037	30.8763	27.3808	27.4776	7.63016	12.2733	10.4134	9.54967	12.2139	8.83624	0.176377	0.770216	0.344542	0.0185277	no	no
ENSG00000085721	RRN3	1899	1780	2906	2158	2468	2114	391	726	783	780	453	711	33.7732	32.719	31.2339	33.5358	33.4323	31.03	11.6732	12.026	14.5522	14.0165	12.9767	12.4405	0.0373187	0.118418	-0.0171529	0.917969	no	no
ENSG00000085733	CTTN	3452	3897	6569	4740	5883	5413	3769	9454	5552	6560	4818	7975	36.5672	42.6661	42.0536	43.8741	47.4672	47.3248	67.021	93.2768	61.4596	70.2135	82.2068	83.1133	0.211802	0.885956	0.0203742	0.902404	no	no
ENSG00000085741	WNT11	139	410	315	226	346	190	10	9	26	12	8	12	4.31545	13.1561	5.91024	6.13097	8.18204	4.86849	0.521165	0.26025	0.843537	0.376434	0.400057	0.366532	0.477116	1.26294	0.224513	0.678921	no	no
ENSG00000085760	MTIF2	1627	1508	2353	2808	3095	2718	549	995	962	889	576	942	35.4965	34.0041	31.0244	53.5308	51.4319	48.9415	20.1064	20.2189	21.9327	19.5973	20.2414	20.2194	0.652218	6.15	-0.0155323	0.918218	no	no
ENSG00000085788	DDHD2	397	448	693	600	567	582	251	817	488	505	407	525	2.77053	3.23134	2.92274	3.65875	3.01391	3.35217	2.94043	5.31046	3.55887	3.5609	4.57496	3.60455	0.219682	0.775212	0.328147	0.0590052	no	no
ENSG00000085831	TTC39A	803	792	1114	706	812	821	528	1314	1059	1170	696	1191	6.22797	6.34875	5.22155	4.78459	4.7969	5.25538	6.8743	9.49213	8.58315	9.16881	8.69481	9.08787	-0.260936	1.0036	0.0171734	0.906354	no	no
ENSG00000085832	EPS15	1089	1118	1863	1440	1726	1823	773	1681	1461	1379	1041	1514	9.6245	10.2123	9.95054	11.1204	11.6189	13.2974	11.4682	13.8374	13.4934	12.3143	14.8191	13.1642	0.210843	0.908435	0.113302	0.412291	no	no
ENSG00000085840	ORC1	352	226	658	450	416	455	38	184	85	110	116	139	8.30217	5.50921	9.37904	9.27408	7.47337	8.85707	1.50452	4.04208	2.09502	2.62143	4.40684	3.2254	-0.0893891	0.22255	0.420946	0.170798	no	no
ENSG00000085871	MGST2	1120	1079	1900	1157	1319	1194	442	721	810	748	418	728	25.9913	25.8799	26.6469	23.4613	23.3146	22.8688	17.2185	15.5841	19.6433	17.5391	15.6245	16.6211	-0.176188	0.698612	-0.083812	0.629718	no	no
ENSG00000085872	CHERP	296	267	567	356	402	400	66	150	66	106	65	139	3.62242	3.37715	4.19347	3.80686	3.7472	4.04015	1.35586	1.70976	0.844055	1.31072	1.28127	1.67356	-0.0581208	0.134436	-0.264595	0.340436	no	no
ENSG00000085978	ATG16L1	897	893	1591	1065	1200	1050	647	1358	1060	1084	691	1065	10.9193	11.2353	11.7046	11.3282	11.1265	10.5493	13.2212	15.3971	13.4843	13.333	13.5488	12.7547	-0.0172307	0.0449311	0.0318596	0.822931	no	no
ENSG00000085982	USP40	881	919	1546	1119	1265	1126	778	1606	990	1400	816	1457	6.93671	7.47869	7.35649	7.69869	7.58651	7.31722	10.283	11.7777	8.14578	11.1379	10.3488	11.2864	0.0905172	0.287004	-0.195647	0.18643	no	no
ENSG00000085998	POMGNT1	982	961	1498	940	1081	1072	370	1015	497	726	550	956	8.00687	8.09854	7.38154	6.69712	6.71353	7.214	5.06427	7.70823	4.23475	5.98114	7.22328	7.66882	-0.203364	0.806115	-0.0525842	0.79592	no	no
ENSG00000085999	RAD54L	140	195	346	277	230	273	57	162	90	129	139	159	2.52711	3.638	3.77446	4.36903	3.16226	4.06713	1.72717	2.72363	1.69769	2.35278	4.04139	2.82366	0.240179	0.451414	0.192643	0.510534	no	no
ENSG00000086015	MAST2	1018	996	2013	1293	1406	1378	1043	1846	929	1733	893	2199	9.29497	9.39921	11.1078	10.3159	9.77821	10.3843	15.9863	15.6989	8.86412	15.988	13.1332	19.7535	-0.0291723	0.0755074	-0.544798	0.00214271	no	no
ENSG00000086061	DNAJA1	2597	2314	3840	3225	3952	3041	1619	2365	3342	2797	1617	2506	71.6521	65.9861	64.0283	77.7492	83.0516	69.2474	74.9839	60.7751	96.357	77.9732	71.86	68.0233	0.239716	1.11878	-0.0147127	0.939658	no	no
ENSG00000086062	B4GALT1	1249	1406	2363	1175	1455	1509	807	2491	1718	1725	1629	1702	18.7786	21.8484	21.4708	15.4365	16.6624	18.7249	20.3676	34.8829	26.9926	26.2051	39.4496	25.1756	-0.331578	1.69766	0.416732	0.0072883	no	no
ENSG00000086065	CHMP5	1280	1217	2124	1557	1880	1543	611	1389	1407	1228	816	982	39.407	38.7245	39.5186	41.8852	44.0854	39.2066	31.5768	39.8293	45.2665	38.1995	40.4644	29.7436	0.118324	0.449874	0.263551	0.0939273	no	no
ENSG00000086102	NFX1	1265	1305	2164	1524	1778	1592	348	1005	510	627	477	770	13.0308	13.8938	13.4716	13.7175	13.9504	13.5348	6.0176	9.64236	5.48997	6.52595	7.91441	7.80351	0.0564483	0.182238	0.0928712	0.620009	no	no
ENSG00000086159	AQP6	3	4	13	11	14	7	23	36	25	41	22	44	0.0430558	0.0593338	0.112755	0.137947	0.153043	0.0829159	0.554118	0.481227	0.374947	0.594552	0.508573	0.621273	0.809657	0.646519	-0.462678	0.164533	no	no
ENSG00000086189	DIMT1	371	338	493	356	432	487	49	139	84	102	64	131	2.487	2.3418	1.99725	2.08526	2.20576	2.69439	0.551393	0.867867	0.588437	0.690871	0.691037	0.863956	-0.0634156	0.139313	-0.0553314	0.831821	no	no
ENSG00000086200	IPO11	766	752	1373	1028	1180	1118	72	203	147	173	158	161	7.47826	7.5879	8.10076	8.76948	8.7746	9.00831	1.17996	1.84589	1.49971	1.70653	2.48456	1.54638	0.164995	0.612443	0.300924	0.199566	no	no
ENSG00000086232	EIF2AK1	4610	4321	7718	3774	5200	5005	2277	4379	4098	4566	2666	4109	61.7893	59.8589	62.5174	44.2001	53.0872	55.3664	51.2318	54.6669	57.3989	61.8364	57.5563	54.1836	-0.357593	1.84497	-0.0531801	0.719438	no	no
ENSG00000086289	EPDR1	504	599	1060	509	904	662	262	469	586	410	358	475	14.0159	17.2166	17.8147	12.3685	19.1484	15.1942	12.2308	12.1478	17.0297	11.5204	16.0359	12.9958	-0.0157728	0.0276284	0.228255	0.239065	no	no
ENSG00000086300	SNX10	77	69	67	53	24	76	299	426	574	418	397	525	0.59314	0.549348	0.311907	0.35674	0.140816	0.483181	3.86636	3.05643	4.6206	3.25341	4.92581	3.97874	-0.873078	1.08672	0.109634	0.607812	no	no
ENSG00000086475	SEPHS1	1290	1133	2038	1110	1306	1302	293	518	503	503	339	495	24.4486	22.1935	23.3427	18.3821	18.853	20.3659	9.3217	9.14389	9.96211	9.63225	10.3486	9.22971	-0.36518	2.06885	-0.0122259	0.942441	no	no
ENSG00000086504	MRPL28	545	463	973	568	676	517	118	164	183	164	93	188	13.1405	11.538	14.1779	11.9667	12.4147	10.2881	4.77597	3.68296	4.61091	3.99536	3.61176	4.45957	-0.170137	0.626988	-0.216778	0.342345	no	no
ENSG00000086506	HBQ1	0	2	0	4	0	4	0	0	1	0	0	1	0	0.288185	0	0.487279	0	0.460255	0	0	0.14569	0	0	0.13716	4.17548	1.53119	-0.0232081	0.98451	no	no
ENSG00000086544	ITPKC	352	289	594	307	404	359	101	199	146	149	88	142	7.67509	6.51284	7.82727	5.84909	6.70959	6.46048	3.6968	4.04139	3.32669	3.28264	3.0906	3.04613	-0.306924	1.12853	-0.00731967	0.974304	no	no
ENSG00000086548	CEACAM6	12126	20182	26960	12129	17641	20786	21850	44735	49025	41147	28821	35152	301.965	519.439	405.734	263.92	334.607	427.208	913.385	1037.58	1275.78	1035.32	1156.03	861.208	-0.243179	0.674187	0.232423	0.213938	no	no
ENSG00000086570	FAT2	32	28	57	50	58	47	1	10	2	5	2	7	0.160111	0.144798	0.172357	0.2186	0.221041	0.194088	0.00839914	0.0466024	0.0104573	0.0252777	0.0161184	0.0344579	0.394276	0.498165	0.00446416	0.995426	no	no
ENSG00000086589	RBM22	1757	1713	2901	1846	2104	1944	405	746	660	690	379	658	36.0565	36.333	35.9785	33.1019	32.8875	32.9259	13.9518	14.259	14.1539	14.3073	12.5277	13.2849	-0.132249	0.541362	-0.0945236	0.555217	no	no
ENSG00000086598	TMED2	5883	5278	9222	5465	6277	5749	2319	7051	6035	5846	3798	4831	112.98	104.762	107.032	91.7072	91.8185	91.1226	74.7599	126.122	121.116	113.438	117.484	91.2768	-0.267868	1.27033	0.314066	0.0536971	no	no
ENSG00000086619	ERO1B	24	25	37	46	51	50	132	217	220	185	52	133	0.11501	0.123821	0.107154	0.192615	0.186152	0.197753	1.06185	0.968547	1.10171	0.895759	0.401372	0.627039	0.766712	1.17133	-0.125426	0.707169	no	no
ENSG00000086666	ZFAND6	1262	1276	2077	1484	1928	1676	898	1668	1532	1549	1095	1575	18.0278	18.8393	17.9309	18.5236	20.978	19.76	21.5339	22.193	22.8697	22.3579	25.1952	22.1352	0.131424	0.482288	0.0122373	0.930715	no	no
ENSG00000086696	HSD17B2	38	53	76	42	48	56	493	1017	974	1302	583	1190	0.293548	0.423159	0.354807	0.283501	0.28243	0.357037	6.39302	7.31735	7.86274	10.1625	7.25411	9.04403	-0.207818	0.223459	-0.257664	0.125927	no	no
ENSG00000086712	TXLNG	1088	1051	1602	1517	1706	1472	391	871	851	775	479	794	17.9773	17.9486	15.9971	21.9023	21.4708	20.0739	10.8452	13.4045	14.6941	12.9388	12.7483	12.9073	0.347181	1.83167	0.0846097	0.593137	no	no
ENSG00000086717	PPEF1	0	1	2	0	0	1	1	8	12	6	0	4	0	0.0174018	0.0203506	0	0	0.0138961	0.0282635	0.125456	0.211137	0.102073	0	0.0662586	-3.04409	0.864191	0.725312	0.388545	no	no
ENSG00000086730	LAT2	83	123	138	51	94	112	20	33	17	29	27	20	1.34427	2.05895	1.35074	0.721753	1.15961	1.49712	0.543755	0.497806	0.287725	0.474573	0.704357	0.318683	-0.51466	0.812505	0.0584485	0.888363	no	no
ENSG00000086758	HUWE1	4700	4605	8638	5887	6700	6262	1623	4884	2357	3109	2803	3641	19.4585	19.7048	21.6126	21.2968	21.1281	21.3971	11.2796	18.8332	10.1974	13.0055	18.6919	14.8303	0.041285	0.115664	0.198916	0.306339	no	no
ENSG00000086827	ZW10	519	475	923	767	848	685	226	510	354	391	335	438	13.1016	12.3931	14.0812	16.9184	16.3052	14.2717	9.57696	11.9912	9.33852	9.97305	13.6214	10.878	0.282372	1.23444	0.113645	0.526741	no	no
ENSG00000086848	ALG9	140	147	338	167	257	194	46	189	133	132	91	120	1.27702	1.38586	1.86324	1.33105	1.78557	1.4605	0.704354	1.60572	1.26777	1.21658	1.337	1.07689	-0.0180912	0.024153	0.40575	0.096828	no	no
ENSG00000086967	MYBPC2	0	0	2	0	2	0	1	1	0	1	0	0	0	0	0.0239238	0	0.0301523	0	0.0332262	0.0184355	0	0.0199992	0	0	0.150749	0.0350876	-0.993228	0.536961	no	no
ENSG00000087008	ACOX3	224	239	328	172	242	226	163	278	243	186	160	255	4.28728	4.72785	3.79395	2.87655	3.52795	3.57003	5.23703	4.95582	4.86026	3.59702	4.93258	4.80168	-0.334858	0.813231	0.0383782	0.856989	no	no
ENSG00000087053	MTMR2	650	572	970	926	1077	878	485	1047	1078	979	766	1037	3.42941	3.11914	3.09287	4.269	4.32809	3.82323	4.29548	5.14506	5.94353	5.21897	6.50962	5.38275	0.394569	2.07168	0.167197	0.289271	no	no
ENSG00000087074	PPP1R15A	683	829	1406	784	1147	911	767	2464	1264	2639	1336	1768	14.645	18.372	18.2196	14.6891	18.733	16.1219	27.6076	49.2093	28.3228	57.1748	46.1419	37.2967	0.0204975	0.0428161	-0.0605113	0.787866	no	no
ENSG00000087076	HSD17B14	5	6	8	13	16	5	15	40	20	36	10	23	0.330985	0.410508	0.320045	0.751953	0.806737	0.273173	1.66684	2.46624	1.38353	2.40789	1.06625	1.49791	1.24572	1.28987	-0.230026	0.577425	no	no
ENSG00000087077	TRIP6	125	145	208	47	221	156	130	197	134	249	105	220	3.60414	4.32108	3.62442	1.18413	4.85354	3.71233	6.29215	5.29049	4.03754	7.25417	4.87642	6.24071	-0.250482	0.221236	-0.558673	0.00620599	no	no
ENSG00000087085	ACHE	22	28	51	38	45	64	300	383	242	472	81	410	0.397507	0.522892	0.556898	0.599949	0.61931	0.954403	9.09928	6.44552	4.56938	8.61708	2.35737	7.28828	0.331205	0.358259	-0.976213	0.000420426	no	no
ENSG00000087086	FTL	17948	13698	23007	17504	19770	13138	4111	13131	9285	14144	5333	11072	1516.84	1196.5	1175.08	1292.62	1272.64	916.397	583.225	1033.62	820.023	1207.79	725.966	920.598	-0.0777348	0.173968	-0.138049	0.527271	no	no
ENSG00000087087	SRRT	1953	1938	3437	2211	2532	2484	1136	2011	1448	2027	1045	2342	29.5929	30.3509	31.4738	29.2741	29.2229	31.0647	28.8953	28.3815	22.9284	31.0338	25.5048	34.9134	-0.0679072	0.235147	-0.38313	0.00634746	no	no
ENSG00000087088	BAX	741	617	1035	802	864	753	283	477	424	522	262	473	21.0846	18.1453	17.798	19.9402	18.7255	17.6836	13.5175	12.6416	12.6076	15.0077	12.0079	13.2412	-0.0127435	0.0290066	-0.238739	0.156565	yes	no
ENSG00000087095	NLK	678	639	1116	851	966	895	331	589	539	590	333	572	10.4651	10.1941	10.4103	11.4777	11.3571	11.4017	8.57645	8.46776	8.69409	9.20161	8.27904	8.68622	0.123898	0.406597	-0.130844	0.42025	no	no
ENSG00000087111	PIGS	945	842	1614	798	921	968	354	1007	711	807	670	751	8.64237	7.95875	8.92048	6.37695	6.41556	7.30644	5.43461	8.57764	6.79501	7.45711	9.86952	6.7571	-0.46289	2.96236	0.278771	0.0957683	no	no
ENSG00000087128	TMPRSS11E	0	0	0	0	0	1	1	15	2	0	2	0	0	0	0	0	0	0.0286034	0.0581771	0.484191	0.0724333	0	0.111645	0	0	0	3.52532	0.00449282	no	no
ENSG00000087152	ATXN7L3	1174	1065	1724	1011	1157	1116	940	1821	1287	1554	949	1669	16.2046	15.1933	14.3811	12.1936	12.1641	12.7135	21.7803	23.4109	18.5639	21.673	21.0988	22.6645	-0.333556	1.65395	-0.149807	0.283507	no	no
ENSG00000087157	PGS1	389	438	715	483	489	557	75	198	88	130	119	159	5.66127	6.58825	6.2886	6.14215	5.42059	6.69035	1.83227	2.6839	1.33834	1.91163	2.78953	2.27657	-0.0569101	0.141224	0.0808484	0.763367	no	no
ENSG00000087191	PSMC5	1471	1308	2374	1521	1727	1527	951	1244	1692	1405	954	1583	25.3054	23.2563	24.6811	22.8633	22.6291	21.6805	27.4628	19.9323	30.4173	24.4215	26.4344	26.7917	-0.141576	0.578747	-0.104913	0.570295	no	no
ENSG00000087206	UIMC1	594	572	991	714	770	753	237	359	329	384	237	407	9.17243	9.12905	9.24815	9.63397	9.05654	9.59671	6.14342	5.16333	5.30901	5.99135	5.89476	6.18317	0.0145901	0.035506	-0.240829	0.169477	no	no
ENSG00000087237	CETP	8	8	6	9	7	11	3	12	2	5	3	7	0.173662	0.179489	0.0787136	0.170713	0.115741	0.197078	0.10932	0.242624	0.0453696	0.109668	0.104895	0.149497	0.231676	0.122871	0.031869	0.963756	no	no
ENSG00000087245	MMP2	0	0	1	2	1	0	0	2	2	1	1	1	0	0	0.00945311	0.0273357	0.0119142	0	0	0.0291379	0.0326919	0.0158047	0.0251948	0.015389	1.5257	0.481423	1.11289	0.322632	no	no
ENSG00000087253	LPCAT2	910	961	1866	1316	1651	1444	238	561	612	374	460	393	9.10013	9.93257	11.2772	11.4993	12.5756	11.918	3.99528	5.22524	6.39554	3.77897	7.40942	3.8665	0.234927	0.910804	0.632247	0.000819418	no	no
ENSG00000087258	GNAO1	1	0	1	1	4	0	0	0	1	0	0	0	0.00505744	0	0.00305643	0.00441916	0.0154087	0	0	0	0.00528506	0	0	0	1.28815	0.507501	1.84763	0.270862	no	no
ENSG00000087263	OGFOD1	743	671	1256	843	900	880	246	525	481	527	360	462	9.4641	8.83374	9.6686	9.38268	8.73186	9.2513	5.26004	6.22855	6.40258	6.78261	7.38606	5.78964	-0.0856087	0.259446	0.0885948	0.608174	no	no
ENSG00000087266	SH3BP2	1041	1117	2127	1302	1398	1492	2351	7807	3430	4326	3873	5771	5.50575	6.10592	6.79856	6.01709	5.6318	6.51275	20.8729	38.4581	18.9574	23.1179	32.9939	30.0287	-0.0862597	0.251649	0.200281	0.339412	no	no
ENSG00000087269	NOP14	689	568	1162	767	889	766	236	702	344	421	364	536	14.2506	12.1421	14.5246	13.8618	14.0052	13.076	8.1939	13.5235	7.43521	8.79818	12.1265	10.9068	-0.0517996	0.140925	0.156763	0.445428	no	no
ENSG00000087274	ADD1	1894	1950	3591	2126	2476	2255	2575	5479	3496	3701	3211	5076	10.5302	11.2053	12.0657	10.3283	10.4853	10.3474	24.0323	28.3722	20.3117	20.7907	28.7551	27.7649	-0.124269	0.481974	0.00673139	0.96809	no	no
ENSG00000087299	L2HGDH	316	300	525	480	444	523	90	287	148	180	180	217	3.5459	3.4793	3.56026	4.70641	3.79486	4.84362	1.6953	2.99957	1.73548	2.04083	3.25336	2.39562	0.249947	0.849451	0.287107	0.228848	no	no
ENSG00000087301	TXNDC16	263	148	344	328	290	327	72	148	93	130	110	150	4.09037	2.37903	3.23332	4.45748	3.43541	4.19743	1.87976	2.14391	1.5115	2.04289	2.75562	2.29518	0.103355	0.198203	-0.0528255	0.833888	no	no
ENSG00000087302	RTRAF	1203	1022	1682	1296	1512	1267	561	988	1217	1025	673	971	10.6859	9.38271	9.02932	10.0591	10.2299	9.28864	8.36512	8.1741	11.2968	9.19953	9.62899	8.48563	0.0366119	0.0941546	0.0914975	0.594374	no	no
ENSG00000087303	NID2	22	17	34	24	34	21	9	30	12	28	10	28	0.260486	0.208038	0.24329	0.248303	0.30663	0.205216	0.178883	0.330842	0.148478	0.334978	0.190714	0.326167	0.143371	0.119812	-0.408505	0.340883	no	no
ENSG00000087338	GMCL1	1489	1461	2627	2006	2167	1848	519	1244	951	1094	674	1014	22.4053	22.7216	23.8891	26.3752	24.8364	22.9503	13.1095	17.4347	14.954	16.633	16.3357	15.0111	0.138936	0.569741	0.0451605	0.755114	no	no
ENSG00000087365	SF3B2	3327	2858	5562	3318	4038	3734	1470	3416	2269	2797	1966	2930	25.003	22.199	25.2611	21.7883	23.1142	23.1602	18.5447	23.9108	17.8194	21.2387	23.7981	21.6633	-0.167956	0.712063	0.0105672	0.942656	no	no
ENSG00000087448	KLHL42	931	1062	1779	1423	2065	1481	445	911	807	714	526	932	9.02448	10.6397	10.4215	12.0528	15.2464	11.8483	7.24096	8.22485	8.17458	6.99305	8.21255	8.88807	0.485755	2.60881	0.0149336	0.923942	no	no
ENSG00000087460	GNAS	9267	8875	14986	9108	11784	10041	5380	8022	8279	8167	4852	9338	30.6986	30.3864	30.0019	26.364	29.7335	27.4528	29.9175	24.7514	28.66	27.3362	25.8893	30.4335	-0.118781	0.35425	-0.21978	0.178707	no	no
ENSG00000087470	DNM1L	894	866	1279	1682	1858	1670	1055	2023	1802	1772	1385	1992	8.16379	8.17342	7.05843	13.4211	12.9233	12.5864	16.1722	17.2063	17.196	16.3498	20.3715	17.8963	0.786489	7.12	0.0412483	0.774968	no	no
ENSG00000087494	PTHLH	3	8	22	2	16	16	6	10	16	16	12	16	0.0648555	0.178751	0.28743	0.0377803	0.263463	0.28548	0.217741	0.201355	0.361464	0.349496	0.417857	0.340302	-0.245754	0.111301	-0.0165685	0.971905	no	no
ENSG00000087495	PHACTR3	133	254	282	304	426	313	171	413	352	336	214	354	1.60417	3.1664	2.05557	3.20392	3.91366	3.11583	3.46226	4.63967	4.43672	4.09482	4.15751	4.2007	0.949504	4.68	0.0968507	0.579929	no	no
ENSG00000087502	ERGIC2	541	452	770	1111	1228	1097	221	567	563	501	400	388	6.83549	5.90259	5.87959	12.2658	11.818	11.4395	4.68736	6.67257	7.43362	6.39597	8.14053	4.82307	0.918153	8.67	0.408328	0.0271943	no	no
ENSG00000087510	TFAP2C	15	18	50	22	34	30	19	62	54	57	22	37	0.367933	0.456333	0.741192	0.471529	0.635228	0.607334	0.782338	1.41647	1.38417	1.41269	0.8692	0.89289	-0.0307352	0.0218319	0.18525	0.598504	no	no
ENSG00000087586	AURKA	1265	931	2165	1459	1632	1331	378	654	785	868	654	770	31.8026	24.191	32.8937	32.0506	31.2511	27.6172	15.9525	15.3139	20.6234	22.0489	26.4832	19.045	-0.037599	0.114335	0.0569525	0.777994	no	no
ENSG00000087589	CASS4	5	11	7	6	6	4	2	0	0	1	1	0	0.0725947	0.165067	0.061421	0.0761194	0.0663529	0.0479319	0.0487449	0	0	0.01467	0.023386	0	0.0960082	0.0461428	-1.43825	0.345606	no	no
ENSG00000087842	PIR	134	113	223	293	327	146	113	277	300	309	201	317	3.9267	3.42242	3.94922	7.5024	7.29869	3.53107	5.5586	7.56033	9.1868	9.14909	9.48723	9.13907	0.90422	4.4	0.0636371	0.76718	no	no
ENSG00000087884	AAMDC	16	13	30	22	21	23	4	16	9	21	9	17	0.608356	0.510873	0.689354	0.730919	0.608178	0.721764	0.255306	0.566624	0.357602	0.806776	0.551189	0.635925	0.0289111	0.0203761	-0.333437	0.494643	no	no
ENSG00000087903	RFX2	111	105	257	137	179	147	92	131	75	100	60	127	0.898485	0.878434	1.2572	0.968986	1.10361	0.982053	1.25009	0.987636	0.634408	0.817869	0.782275	1.01137	-0.0668437	0.0912058	-0.433767	0.113773	no	no
ENSG00000087995	METTL2A	640	623	1150	628	766	704	201	385	278	345	218	363	7.36341	7.4083	7.99613	6.31346	6.71276	6.68499	3.88203	4.12569	3.34244	4.01064	4.03994	4.10889	-0.243234	0.98011	-0.141823	0.4159	no	no
ENSG00000088002	SULT2B1	34	64	123	70	91	78	39	159	102	91	60	100	0.91845	1.78685	2.00801	1.65228	1.87237	1.739	1.7685	4.00047	2.87936	2.48378	2.61064	2.65764	0.246571	0.262161	0.380225	0.156535	no	no
ENSG00000088035	ALG6	318	290	467	428	397	407	149	250	263	256	160	272	4.26614	4.02104	3.78624	5.01719	4.0567	4.50642	3.35551	3.12382	3.68709	3.47012	3.45739	3.59001	0.166532	0.447683	-0.0929777	0.631337	no	no
ENSG00000088038	CNOT3	407	398	793	479	578	561	375	976	403	818	402	853	4.39227	4.43925	5.17192	4.51689	4.75113	4.99675	6.79344	9.8103	4.54485	8.91957	6.98781	9.05656	-0.0529878	0.131893	-0.302835	0.157919	no	no
ENSG00000088053	GP6	0	1	4	0	5	1	1	29	1	11	3	16	0	0.0281468	0.0658325	0	0.103715	0.0224764	0.0457152	0.735584	0.0284588	0.302681	0.131595	0.428683	0.508711	0.150555	0.102107	0.901264	no	no
ENSG00000088179	PTPN4	451	440	672	884	924	883	252	679	521	662	372	613	2.50065	2.52151	2.25179	4.28289	3.90231	4.04079	2.34553	3.50657	3.01879	3.70877	3.3223	3.34392	0.780292	6.98	-0.00845361	0.961663	no	no
ENSG00000088205	DDX18	3368	3068	5023	4587	5408	4548	792	2342	1798	1841	1215	1792	31.7523	29.8944	28.6187	37.7869	38.8341	35.3878	12.5341	20.5649	17.7138	17.5369	18.4501	16.6211	0.337905	1.88587	0.206873	0.157419	no	no
ENSG00000088247	KHSRP	3076	2845	5719	3455	3604	3538	740	1315	1041	1336	825	1316	43.8643	41.9314	49.2866	43.0509	39.1457	41.6402	17.7142	17.4658	15.513	19.2499	18.9496	18.4629	-0.187066	0.811875	-0.174857	0.210193	no	no
ENSG00000088256	GNA11	750	603	1170	696	798	713	312	582	523	593	321	524	8.78413	7.2994	8.28146	7.12289	7.11893	6.89218	6.13417	6.34889	6.40116	7.0176	6.05568	6.03793	-0.265735	1.13663	-0.102993	0.534496	no	no
ENSG00000088280	ASAP3	38	29	27	31	24	42	451	681	417	665	225	655	0.56079	0.44233	0.240804	0.399749	0.269775	0.511559	11.1727	9.36054	6.43091	9.91594	5.34834	9.50993	-0.243945	0.190003	-0.614088	0.00259179	no	no
ENSG00000088298	EDEM2	698	757	1295	707	762	724	245	378	338	333	237	371	27.272	30.5696	30.5784	24.1374	22.6773	23.347	16.0691	13.756	13.8006	13.1463	14.9152	14.2612	-0.312927	1.44742	-0.111532	0.545662	no	no
ENSG00000088305	DNMT3B	63	57	105	41	45	69	83	162	131	137	103	175	0.674447	0.630687	0.679329	0.383531	0.366939	0.609657	1.49159	1.61532	1.46554	1.48192	1.77609	1.84317	-0.855351	1.65439	-0.0710028	0.747816	no	no
ENSG00000088325	TPX2	2798	2075	5441	3659	3793	3505	762	1210	1228	1576	1179	1405	57.1328	43.7913	67.1429	65.2844	58.9922	59.0684	26.119	23.0123	26.2033	32.5155	38.7768	28.225	-0.00650708	0.0170514	-0.0591099	0.751136	no	no
ENSG00000088356	PDRG1	599	582	996	573	643	636	206	254	319	297	154	276	22.5309	22.626	22.641	18.8328	18.422	19.7442	13.0072	8.89863	12.539	11.2877	9.33024	10.2136	-0.28365	1.36069	-0.231741	0.297604	no	no
ENSG00000088367	EPB41L1	1286	1415	2153	1625	1641	1562	1167	2207	1753	2384	1402	2290	9.78336	11.1259	9.89862	10.8021	9.50889	9.80749	14.9033	15.6382	13.9363	18.3252	17.1797	17.1396	0.0380812	0.113589	-0.185579	0.192097	no	no
ENSG00000088386	SLC15A1	34	35	49	30	39	30	602	1677	1035	1116	680	1092	0.594483	0.632501	0.517774	0.458344	0.519397	0.432924	17.6694	27.3106	18.9113	19.7161	19.1509	18.7846	-0.180608	0.172814	0.137811	0.383947	no	no
ENSG00000088387	DOCK9	828	998	1491	1322	1466	1365	768	1984	1447	1314	1196	1388	4.0458	5.04007	4.40286	5.64436	5.45609	5.50473	6.2994	9.02928	7.3886	6.48732	9.41294	6.67241	0.386986	2.24516	0.326118	0.0204954	no	no
ENSG00000088448	ANKRD10	2901	3030	4348	4269	4685	4191	3267	4447	4344	4783	2391	4914	46.7994	50.5204	42.3902	60.1766	57.5673	55.8007	88.4719	66.8186	73.2322	77.963	62.1287	77.9914	0.394137	2.53551	-0.35145	0.0308586	no	no
ENSG00000088451	TGDS	580	515	786	746	843	755	304	574	637	545	326	478	16.6061	15.2398	13.6003	18.6633	18.3841	17.8409	14.6109	15.307	19.059	15.7664	15.0341	13.4644	0.292141	1.24074	0.103821	0.5741	no	no
ENSG00000088538	DOCK3	0	7	7	6	6	7	47	85	26	40	33	61	0	0.0587237	0.0343372	0.0425543	0.0370944	0.0468934	0.640391	0.642599	0.220534	0.32805	0.431437	0.487116	0.990397	0.529572	-0.255735	0.520983	no	no
ENSG00000088543	C3orf18	5	9	11	3	5	10	0	9	9	2	1	8	0.113457	0.211075	0.150848	0.0594829	0.0864184	0.18728	0	0.190214	0.213415	0.0458551	0.0365496	0.178596	-0.852334	0.555756	0.83993	0.331259	no	no
ENSG00000088682	COQ9	993	936	1685	1140	1088	1117	300	568	486	563	353	615	16.9242	16.488	17.3557	16.9775	14.1242	15.7124	8.58311	9.01666	8.65597	9.69536	9.69069	10.3123	-0.14851	0.507445	-0.141299	0.380382	no	no
ENSG00000088726	TMEM40	0	0	0	2	5	0	7	80	54	31	43	49	0	0	0	0.0390178	0.0850292	0	0.262353	1.66361	1.2599	0.699329	1.54637	1.07632	4.8988	2.2857	1.01591	0.00746563	no	no
ENSG00000088727	KIF9	159	103	245	151	147	193	65	131	148	110	100	140	1.99118	1.33316	1.85423	1.65234	1.40218	1.9948	1.36644	1.528	1.93684	1.39188	2.01713	1.72489	-0.338358	0.715888	0.211871	0.38393	no	no
ENSG00000088756	ARHGAP28	7	10	23	10	11	16	0	0	1	1	0	0	0.043257	0.063869	0.0858953	0.0539967	0.0517756	0.0816033	0	0	0.0064577	0.00624388	0	0	-0.334704	0.23251	-0.032091	0.981147	no	no
ENSG00000088766	CRLS1	236	266	415	310	363	333	75	235	104	174	108	165	3.23686	3.77073	3.43988	3.7152	3.79221	3.76951	1.72678	3.00204	1.49061	2.41133	2.38592	2.22646	0.16274	0.416996	0.0217856	0.931612	no	no
ENSG00000088808	PPP1R13B	409	376	653	451	472	481	342	614	342	535	287	588	3.14498	2.98823	3.03453	3.03026	2.76446	3.0526	4.41453	4.39745	2.74815	4.15666	3.55465	4.44827	-0.0986033	0.270694	-0.368798	0.044148	no	no
ENSG00000088812	ATRN	1563	1469	2801	2201	2059	2017	295	890	486	635	463	557	13.1176	12.7423	14.2066	16.1407	13.1621	13.9711	4.15604	6.95699	4.26236	5.38472	6.25886	4.59905	0.0926001	0.303597	0.219146	0.23147	no	no
ENSG00000088826	SMOX	406	493	536	312	358	399	210	443	384	432	287	414	10.1446	12.7318	8.09391	6.81199	6.81345	8.22835	8.80832	10.3098	10.0268	10.9066	11.5508	10.1772	-0.42186	1.66525	0.0137759	0.935267	no	no
ENSG00000088832	FKBP1A	6786	6382	10620	5817	6553	6113	2100	3470	4054	3841	2439	3697	83.6304	81.2904	79.0967	62.641	61.5127	62.1777	43.4444	39.8306	52.21	47.8289	48.4153	44.8249	-0.396833	2.33363	-0.0245092	0.880598	no	no
ENSG00000088833	NSFL1C	1581	1464	2753	1717	1930	1696	601	1291	1043	995	783	1007	20.2152	19.3473	21.2734	19.1834	18.7965	17.8979	12.8999	15.3748	13.9364	12.8548	16.1261	12.6676	-0.133612	0.544476	0.161543	0.258745	no	no
ENSG00000088836	SLC4A11	144	347	551	391	470	515	340	762	395	465	294	661	2.45427	6.11253	5.67538	5.82298	6.10143	7.2443	9.72753	12.0963	7.0352	8.00772	8.071	11.0836	0.541895	1.22016	-0.169031	0.413738	no	no
ENSG00000088854	DNAAF9	1	0	1	4	1	3	182	407	251	245	203	274	0.00857538	0	0.00518247	0.0299725	0.00653171	0.0212326	2.61992	3.25076	2.2493	2.12283	2.80394	2.31166	1.32492	0.51741	0.152988	0.443158	no	no
ENSG00000088876	ZNF343	302	308	557	360	383	384	77	169	145	140	81	143	4.78797	5.04693	5.33683	4.98719	4.62506	5.02464	2.04927	2.49556	2.40233	2.24268	2.06847	2.23049	-0.0840136	0.20649	0.0262392	0.90605	no	no
ENSG00000088881	EBF4	17	15	8	14	10	17	57	68	49	104	14	83	0.308224	0.281087	0.0876578	0.221796	0.138099	0.254387	1.73482	1.14832	0.928394	1.90522	0.408851	1.48052	-0.0922458	0.0478253	-1.08163	0.00168686	no	no
ENSG00000088888	MAVS	6460	5977	10929	6464	6974	6388	957	2753	1091	1888	1162	2410	40.3982	38.6318	41.3041	35.3216	33.2189	32.9704	10.0463	16.0352	7.12974	11.9296	11.7046	14.8274	-0.25989	1.21293	-0.16678	0.44051	no	no
ENSG00000088899	LZTS3	652	757	1246	650	732	986	284	488	390	426	245	455	8.96756	10.7611	10.3569	7.81177	7.66853	11.1927	6.55706	6.2515	5.60546	5.92015	5.42767	6.15684	-0.327309	1.53186	-0.183943	0.28947	no	no
ENSG00000088926	F11	1	0	2	0	0	0	19	45	32	48	27	57	0.0184258	0	0.022271	0	0	0	0.587684	0.772282	0.616163	0.893642	0.801327	1.03329	-3.64013	1.15406	-0.298961	0.365242	no	no
ENSG00000088930	XRN2	3937	3849	6233	4398	5233	4591	492	1351	1055	1030	836	1028	85.0372	85.9257	81.3624	83.0057	86.093	81.8428	17.8391	27.1792	23.8131	22.479	29.085	21.8452	0.0174844	0.0476455	0.286445	0.0491055	no	no
ENSG00000088970	KIZ	583	919	2053	1284	1871	1599	51	187	112	173	70	150	8.24184	13.4277	17.5399	15.861	20.1467	18.6566	1.21029	2.46226	1.6546	2.47114	1.59395	2.08625	0.481019	1.15911	-0.0909684	0.740094	no	no
ENSG00000088986	DYNLL1	2374	2082	3561	1995	2239	2030	1631	2433	3774	3144	1771	3005	59.6222	54.043	54.0484	43.7803	42.8307	42.0778	68.7614	56.9124	99.0487	79.7821	71.6417	74.2491	-0.398277	2.73187	-0.0292989	0.885484	no	no
ENSG00000088992	TESC	205	275	367	76	157	242	1173	1555	2347	2009	1364	2085	7.83503	10.863	8.47688	2.5381	4.57046	7.63364	75.2573	55.3547	93.7388	77.5823	83.9694	78.3993	-1.19372	4.27	-0.05464	0.780823	no	no
ENSG00000089006	SNX5	5159	4906	8600	6262	7121	6380	1463	3005	2757	2971	1983	2968	47.7505	46.9323	48.1054	50.6447	50.2027	48.7374	22.7311	25.9056	26.6666	27.785	29.5634	27.0268	0.0672137	0.205037	0.00929686	0.948695	no	no
ENSG00000089009	RPL6	22598	20107	32672	20491	24170	20791	5112	10036	10588	10451	5789	10449	374.485	344.385	327.208	296.713	305.081	284.361	142.206	154.904	183.357	174.992	154.521	170.356	-0.228432	0.714325	-0.0517224	0.755333	no	no
ENSG00000089022	MAPKAPK5	1172	1089	2096	1408	1460	1404	351	913	549	616	442	734	6.2789	6.02998	6.78627	6.59125	5.95776	6.20802	3.15666	4.5558	3.07361	3.33452	3.81416	3.86876	-0.0654583	0.197074	0.0604486	0.71862	no	no
ENSG00000089041	P2RX7	5	3	12	3	0	7	0	6	1	1	0	2	0.0663641	0.0411544	0.096256	0.0347931	0	0.0766815	0	0.074174	0.0138702	0.0134109	0	0.0261163	-2.24767	1.63568	0.967263	0.416326	no	no
ENSG00000089048	ESF1	374	403	497	2318	2462	2185	318	565	558	617	403	538	8.47354	9.43692	6.80508	45.8898	42.4869	40.8577	12.0944	11.9228	13.2113	14.1245	14.7068	11.9921	2.53156	53.9	-0.0166735	0.922406	no	no
ENSG00000089050	RBBP9	844	940	1526	1123	1164	1164	130	294	234	210	216	252	16.1665	18.6094	17.6649	18.7958	16.9824	18.4016	4.18003	5.24514	4.6839	4.06432	6.66418	4.74889	0.0730575	0.215329	0.266537	0.183642	no	no
ENSG00000089053	ANAPC5	2121	2195	3866	2835	2963	2758	1068	2698	1605	2024	1415	2370	12.7359	13.6224	14.0292	14.8748	13.5517	13.6682	10.7652	15.0892	10.0712	12.2799	13.6856	14.0009	0.0800062	0.276724	-0.0145362	0.926362	no	no
ENSG00000089057	SLC23A2	513	576	764	434	418	605	135	304	155	207	211	304	5.0176	5.82282	4.51602	3.70918	3.11407	4.88387	2.21654	2.76943	1.58427	2.04571	3.32416	2.92531	-0.488993	2.50155	-0.000270115	0.999123	no	no
ENSG00000089060	SLC8B1	308	375	514	330	396	400	517	1022	605	821	501	959	3.34991	4.21547	3.37854	3.13621	3.28059	3.59064	9.43924	10.3531	6.87634	9.02239	8.77689	10.2617	-0.0728958	0.173211	-0.228612	0.162878	no	no
ENSG00000089063	TMEM230	4012	3859	6032	3754	4086	3756	1038	1588	2057	1850	1126	1739	96.797	96.2293	87.952	79.1415	75.0884	74.7922	42.0399	35.6852	51.8626	45.0992	43.7582	41.2781	-0.267345	1.32255	-0.0357736	0.836979	no	no
ENSG00000089091	DZANK1	173	173	334	217	229	250	71	132	77	73	76	102	1.51405	1.56485	1.76655	1.65945	1.52653	1.80578	1.04308	1.07599	0.704216	0.645527	1.07134	0.878243	-0.0524532	0.0887532	0.0683965	0.811301	no	no
ENSG00000089094	KDM2B	429	315	656	360	399	440	199	318	234	275	166	301	2.31654	1.75803	2.14077	1.69862	1.64108	1.96095	1.80385	1.59937	1.32044	1.50042	1.44382	1.59908	-0.420393	2.04724	-0.245789	0.198856	no	no
ENSG00000089101	CFAP61	3	1	6	9	5	1	2	4	3	0	0	2	0.0279006	0.00961223	0.033723	0.0731381	0.035419	0.00767577	0.0312238	0.0346489	0.0291563	0	0	0.0182996	0.756656	0.4579	0.510577	0.635515	no	no
ENSG00000089123	TASP1	575	601	882	676	782	744	136	277	228	258	182	276	14.6104	15.7834	13.544	15.0089	15.1347	15.6026	5.80092	6.55559	6.05409	6.62384	7.44879	6.89958	0.0947347	0.292388	-0.0292604	0.875857	no	no
ENSG00000089127	OAS1	609	874	1660	1007	1175	1429	975	2446	2392	1982	1204	1601	3.44283	5.10672	5.6714	4.97436	5.05953	6.66746	9.25267	12.8793	14.1312	11.3213	10.9634	8.90449	0.132446	0.297815	0.294899	0.0725146	no	yes
ENSG00000089154	GCN1	2478	2473	4427	2976	3311	2833	1156	3220	1587	2546	1723	2677	18.8828	19.477	20.3873	19.8156	19.2176	17.8173	14.7873	22.8538	12.6375	19.6029	21.1481	20.0694	-0.0148377	0.0425503	-0.0287681	0.87753	no	no
ENSG00000089157	RPLP0	40807	34404	62521	32614	40676	33999	9846	20531	19609	22318	10394	20144	753.221	656.34	697.425	526.018	571.873	517.945	305.078	352.968	378.236	416.235	309.023	365.808	-0.407858	1.51996	-0.131098	0.458969	no	no
ENSG00000089159	PXN	612	615	1144	744	905	849	334	778	401	517	363	586	6.03887	6.27207	6.82203	6.41485	6.80184	6.91419	5.53241	7.15025	4.13493	5.15455	5.7694	5.68881	0.0332196	0.0829142	-0.029904	0.874872	no	no
ENSG00000089163	SIRT4	2	7	8	3	0	4	4	9	2	6	3	5	0.120476	0.435815	0.291236	0.157907	0	0.198866	0.404479	0.504954	0.125899	0.36519	0.29108	0.29632	-1.45136	0.70095	-0.241794	0.729955	no	no
ENSG00000089169	RPH3A	0	0	0	0	1	0	0	1	1	0	0	0	0	0	0	0	0.00545623	0	0	0.006672	0.0074858	0	0	0	2.35443	0.609561	2.58068	0.137564	no	no
ENSG00000089177	KIF16B	1595	1653	2964	2496	3224	3121	310	779	475	560	423	577	15.179	16.2588	17.0469	20.7556	23.3696	24.5135	4.95231	6.9049	4.72385	5.38476	6.484	5.40229	0.448686	3.13844	0.117255	0.486767	no	no
ENSG00000089195	TRMT6	1305	1228	2079	1572	1869	1706	316	556	561	486	428	586	25.3932	24.6966	24.4481	26.7281	27.7006	27.3978	10.3218	10.0767	11.4075	9.55518	13.4144	11.2182	0.122059	0.466606	0.0880881	0.621038	no	no
ENSG00000089220	PEBP1	4086	3344	6184	3490	3788	3404	1634	2166	3087	3104	1343	2660	198.662	168.041	181.706	148.269	140.282	136.595	133.362	98.0873	156.846	152.488	105.175	127.238	-0.405438	2.60096	-0.260512	0.194808	no	no
ENSG00000089225	TBX5	2	3	0	2	0	0	0	0	0	0	1	1	0.0331357	0.0513712	0	0.0289538	0	0	0	0	0	0	0.0266862	0.0162999	-0.00453397	0.000824744	0.0672488	0.981996	no	no
ENSG00000089234	BRAP	505	471	833	577	675	594	296	552	567	559	340	510	7.98402	7.69632	7.959	7.97104	8.12845	7.75079	7.85571	8.12843	9.36769	8.92972	8.65823	7.93267	0.00929736	0.0232389	0.00942077	0.95603	no	no
ENSG00000089248	ERP29	1970	1692	3215	1594	1978	1830	992	1726	2029	1886	984	1766	47.5611	42.22	46.9083	33.6266	36.3736	36.4642	40.2032	38.8118	51.1902	46.0069	38.2649	41.9465	-0.437251	3.15058	-0.0649847	0.698628	no	no
ENSG00000089250	NOS1	0	0	0	1	0	0	1	0	2	1	2	0	0	0	0	0.00490512	0	0	0.00942334	0	0.0117325	0.00567201	0.0180839	0	2.38173	0.615266	0.843873	0.520608	no	no
ENSG00000089280	FUS	5915	6024	10572	7730	8096	8416	1897	3578	2750	3483	1941	3609	62.2992	65.576	67.2928	71.1404	64.949	73.1583	33.5397	35.0999	30.2678	37.0661	32.9286	37.3968	0.0641412	0.186118	-0.21427	0.12266	no	no
ENSG00000089289	IGBP1	1757	1647	2710	1503	1799	1681	286	657	637	681	358	578	69.3855	67.2237	64.677	51.8639	54.1131	54.7891	18.9595	24.1657	26.2879	27.1732	22.7719	22.4566	-0.344151	2.1031	0.0249329	0.886356	no	no
ENSG00000089327	FXYD5	1017	1023	1745	980	1158	1177	1291	2315	2209	2247	1325	2287	25.0292	26.0216	25.9541	21.0747	21.7075	23.9074	53.3355	53.0658	56.8122	55.876	52.5246	55.3748	-0.258441	1.1887	-0.0932173	0.515025	no	no
ENSG00000089335	ZNF302	740	698	1083	1558	1662	1512	690	1129	1047	1088	520	998	10.8252	10.5533	9.57446	19.9149	18.5186	18.2551	16.944	15.3827	16.0055	16.0815	12.2525	14.3632	0.908807	9.2	-0.192767	0.256071	no	no
ENSG00000089351	GRAMD1A	365	443	641	370	391	497	479	859	527	912	536	1104	4.54928	5.7067	4.82826	4.02959	3.71193	5.11253	10.0219	9.97195	6.86404	11.4852	10.7605	13.5375	-0.284464	1.1061	-0.429965	0.0137212	no	no
ENSG00000089356	FXYD3	65	57	154	155	222	112	108	321	117	250	143	257	1.41142	1.27923	2.02091	2.94093	3.67173	2.0072	3.93669	6.49211	2.6549	5.48503	5.00149	5.4903	0.932175	2.67223	-0.168158	0.524084	no	no
ENSG00000089472	HEPH	3292	3301	5922	4283	5475	4509	45	678	150	226	40	96	24.5072	25.3987	26.6432	27.8607	31.0451	27.7041	0.562355	4.70112	1.16693	1.69996	0.479639	0.703113	0.199156	0.832859	1.00602	0.0796688	no	no
ENSG00000089486	CDIP1	50	24	72	60	56	55	7	34	12	17	13	21	0.861149	0.42722	0.749419	0.902961	0.734633	0.781809	0.202381	0.545412	0.215978	0.295838	0.360638	0.355834	0.0203968	0.018855	0.292243	0.51523	yes	no
ENSG00000089505	CMTM1	9	11	18	20	36	26	13	12	5	15	17	21	0.452218	0.571255	0.54659	0.878101	1.37779	1.07822	1.09651	0.561596	0.26254	0.76154	1.37586	1.03811	1.15828	1.48781	-0.548775	0.305593	no	no
ENSG00000089558	KCNH4	2	6	9	10	13	3	0	1	2	0	1	4	0.0388654	0.120508	0.105696	0.169802	0.19242	0.0481154	0	0.0180997	0.0406146	0	0.0313006	0.0764737	1.21019	1.04084	0.0252833	0.987376	no	no
ENSG00000089597	GANAB	5136	4699	9195	5255	5824	5962	1850	3927	3169	3609	2495	3732	75.1623	71.0743	81.3224	67.1981	64.9188	72.0106	45.4476	53.5271	48.4637	53.3652	58.812	53.7324	-0.250101	1.16858	-0.00126916	0.99293	no	no
ENSG00000089639	GMIP	227	351	517	314	406	360	96	353	140	248	173	271	4.47981	7.15934	6.16607	5.41468	6.10287	5.86363	3.18031	6.48853	2.88723	4.94518	5.49921	5.26166	0.103958	0.216079	0.060368	0.819115	no	no
ENSG00000089682	RBM41	288	271	454	2154	2420	2093	841	1797	1302	1549	985	1672	2.31012	2.24669	2.20081	15.0972	14.7853	13.8561	11.3241	13.4254	10.9137	12.5542	12.7262	13.1946	2.72407	71.5	-0.0801239	0.560395	no	no
ENSG00000089685	BIRC5	919	674	1915	933	986	1091	249	425	533	572	476	565	17.7323	13.4413	22.3306	15.7304	14.491	17.3741	8.06513	7.63791	10.7472	11.1517	14.7937	10.7255	-0.414375	2.14503	0.0740428	0.742876	no	no
ENSG00000089692	LAG3	1	0	2	0	0	0	10	16	15	12	4	11	0.0240874	0	0.0291141	0	0	0	0.404346	0.358961	0.377573	0.292056	0.155192	0.260676	-3.64013	1.15406	-0.087965	0.862736	no	no
ENSG00000089693	MLF2	1399	1339	2340	1383	1577	1453	775	1489	1529	1514	897	1389	30.5856	30.2561	30.9171	26.4199	26.2606	26.2177	28.4423	30.3202	34.9323	33.4443	31.5873	29.8759	-0.229148	1.14416	0.00662703	0.964608	no	no
ENSG00000089723	OTUB2	33	55	65	20	36	55	1	22	10	18	17	13	0.572781	0.986664	0.681823	0.303329	0.475939	0.787893	0.0291366	0.35566	0.181382	0.315677	0.475274	0.221992	-0.685474	0.903264	0.653701	0.236892	no	no
ENSG00000089737	DDX24	1038	998	1762	1214	1301	1260	443	1186	797	842	669	914	8.88778	8.83199	9.1177	9.08289	8.48491	8.90423	6.36742	9.45841	7.13139	7.28457	9.22661	7.69948	-0.0421662	0.119534	0.191536	0.204815	no	no
ENSG00000089775	ZBTB25	271	278	519	471	470	416	158	429	207	338	247	370	1.63219	1.73052	1.88909	2.47874	2.15612	2.06787	1.59743	2.40655	1.30284	2.0569	2.39617	2.19241	0.385001	1.64875	-0.0288986	0.896264	no	no
ENSG00000089818	NECAP1	599	564	890	674	715	643	334	781	684	624	382	592	5.01913	4.88441	4.50687	4.93481	4.56332	4.44674	4.69798	6.09522	5.98931	5.28301	5.15566	4.88025	-0.00883753	0.0215432	0.142061	0.379646	no	no
ENSG00000089820	ARHGAP4	533	620	1074	754	786	880	20	34	10	42	12	26	7.03131	8.45342	8.56242	8.69139	7.89778	9.58123	0.442897	0.417758	0.137857	0.559827	0.254982	0.337444	0.0799781	0.214705	-0.795722	0.0664324	no	no
ENSG00000089847	ANKRD24	31	44	36	32	37	35	5	20	12	15	4	22	0.504631	0.740282	0.354159	0.455168	0.458763	0.47023	0.13663	0.303235	0.204133	0.246717	0.10488	0.352334	0.102517	0.0860253	-0.317423	0.528827	no	no
ENSG00000089876	DHX32	759	656	1153	746	941	833	230	498	387	393	293	425	14.2346	12.7157	13.0682	12.2251	13.4421	12.8937	7.24094	8.69902	7.58462	7.44718	8.85097	7.84172	-0.0924781	0.264326	0.0777478	0.639446	no	no
ENSG00000089902	RCOR1	618	623	1004	670	863	694	431	985	743	819	645	743	7.33854	7.64612	7.20508	6.95193	7.8056	6.80159	8.59137	10.8942	9.21997	9.82655	12.3368	8.68019	0.0175049	0.0414858	0.177095	0.25654	no	no
ENSG00000089916	GPATCH2L	325	377	584	872	1066	916	385	1108	616	722	529	793	1.08808	1.30452	1.18161	2.55095	2.71837	2.53106	2.16372	3.45505	2.15515	2.44236	2.85268	2.61198	1.20812	15.9	0.144633	0.396383	no	no
ENSG00000090006	LTBP4	241	392	908	772	846	691	149	541	160	367	141	393	2.18746	3.67739	4.98071	6.12278	5.84879	5.17642	2.27024	4.57359	1.51762	3.36577	2.0614	3.50941	0.731693	2.19022	-0.254439	0.404716	no	no
ENSG00000090013	BLVRB	194	183	324	187	194	210	231	542	506	484	293	452	8.85341	8.63161	8.93588	7.45692	6.74348	7.90966	17.6964	23.038	24.1312	22.3177	21.5376	20.2939	-0.331988	0.843579	0.116477	0.496414	no	no
ENSG00000090020	SLC9A1	294	283	511	358	457	413	447	1181	612	920	547	977	3.49341	3.47552	3.66949	3.71701	4.13611	4.05025	8.91606	13.0704	7.59928	11.0455	10.4691	11.4213	0.128085	0.341994	-0.0962177	0.590052	no	no
ENSG00000090054	SPTLC1	1759	1832	3059	2284	2443	2261	599	1397	1224	1188	785	1055	12.228	13.1627	12.8514	13.8737	12.9356	12.9723	6.99002	9.04528	8.89179	8.3445	8.78978	7.21539	0.0895046	0.341436	0.170181	0.23163	no	no
ENSG00000090060	PAPOLA	3399	3346	5155	4986	5893	5338	1899	4152	3798	3931	2598	3642	18.3852	18.7057	16.8511	23.5656	24.2788	23.8301	17.2427	20.9176	21.468	21.484	22.6348	19.381	0.43537	2.86017	0.0887845	0.5433	no	no
ENSG00000090061	CCNK	170	174	306	233	257	235	47	246	67	132	120	160	1.52237	1.61047	1.65606	1.82321	1.75298	1.73688	0.706534	2.05184	0.626997	1.19438	1.7309	1.40965	0.162035	0.337173	0.314581	0.368995	no	no
ENSG00000090097	PCBP4	99	106	163	104	125	129	55	73	87	73	56	127	1.94957	2.15745	1.93988	1.78956	1.87494	2.09664	1.81815	1.33895	1.79037	1.45252	1.77628	2.46052	-0.0899142	0.117604	-0.300112	0.313719	no	no
ENSG00000090238	YPEL3	301	481	776	481	524	449	402	738	540	680	242	617	6.9654	11.5042	10.8524	9.72598	9.23601	8.57542	15.616	15.9064	13.0585	15.8995	9.02017	14.047	0.0783787	0.15995	-0.336234	0.0948155	no	no
ENSG00000090263	MRPS33	1548	1185	2194	1015	1481	1336	183	357	455	341	233	386	21.7254	17.1889	18.6088	12.4472	15.8317	15.4751	4.31134	4.66663	6.67311	4.83557	5.26712	5.32972	-0.51511	2.91726	0.132569	0.512634	no	no
ENSG00000090266	NDUFB2	587	555	826	438	650	663	129	191	150	218	117	199	9.71659	9.49513	8.26303	6.33518	8.19527	9.05772	3.58451	2.94474	2.5947	3.6461	3.11948	3.24077	-0.307298	1.1055	-0.354589	0.0822768	no	no
ENSG00000090273	NUDC	1819	1752	3203	1890	2178	2017	1176	1986	2164	2150	1170	2137	47.0149	46.8025	50.0315	42.6849	42.878	43.0268	51.024	47.8101	58.4494	56.1484	48.709	54.3409	-0.18753	0.924492	-0.129027	0.405134	no	no
ENSG00000090316	MAEA	1132	1108	1860	1162	1264	1198	1472	2514	2334	2292	1551	2686	8.48465	8.58339	8.42527	7.61031	7.21619	7.41095	18.5208	17.5505	18.2813	17.3579	18.7249	19.8067	-0.195949	0.807173	-0.106256	0.466134	no	no
ENSG00000090339	ICAM1	76	83	113	79	100	113	114	279	177	161	287	252	1.62252	1.83141	1.45793	1.47371	1.62611	1.99106	4.08549	5.54776	3.94883	3.47294	9.8691	5.29292	0.0091173	0.00960709	0.495474	0.0835382	no	yes
ENSG00000090372	STRN4	571	580	960	640	671	688	326	740	434	724	368	690	5.50372	5.77803	5.5921	5.39025	4.92625	5.47316	5.27475	6.64338	4.37149	7.05106	5.71331	6.54318	-0.112015	0.367368	-0.256454	0.141981	no	no
ENSG00000090376	IRAK3	0	0	1	4	0	1	664	1400	944	932	868	1135	0	0	0.0045919	0.0265569	0	0.00627103	8.46917	9.90773	7.4955	7.15518	10.623	8.48446	1.96139	0.642932	0.129871	0.419121	no	no
ENSG00000090382	LYZ	312	180	296	178	248	222	5960	17602	15086	13043	9234	13968	13.3217	7.94347	7.63802	6.64102	8.0655	7.82327	427.185	700.011	673.131	562.703	635.061	586.758	-0.50922	1.165	0.279383	0.0902287	no	no
ENSG00000090402	SI	800	716	1309	3278	1185	1832	24	300	27	59	21	39	9.59258	8.87341	9.48568	34.345	10.8227	18.1301	0.483081	3.35046	0.338321	0.714814	0.405588	0.460076	1.22705	3.31834	1.1904	0.0591535	no	no
ENSG00000090432	MUL1	370	364	538	312	352	360	163	282	305	253	200	216	11.2175	11.4058	9.85735	8.26529	8.12851	9.00796	8.29556	7.96308	9.66304	7.75016	9.76662	6.44269	-0.364916	1.42927	0.210798	0.312249	no	no
ENSG00000090447	TFAP4	613	565	962	598	625	633	73	129	141	164	51	170	5.7358	5.46404	5.43992	4.88927	4.45438	4.88841	1.14662	1.12425	1.37871	1.55051	0.768642	1.56496	-0.264139	1.17386	-0.436684	0.101533	no	no
ENSG00000090470	PDCD7	817	773	1400	877	974	857	223	446	372	435	251	389	18.5905	18.1794	19.2522	17.4372	16.8811	16.0946	8.51799	9.45238	8.84568	10.0012	9.19946	8.70838	-0.147325	0.51787	-0.0622824	0.712082	no	no
ENSG00000090487	SPG21	2482	2242	3750	2223	2490	2263	805	1513	1449	1531	1020	1489	45.8706	42.8253	41.8839	35.8989	35.0514	34.5181	24.9742	26.0441	27.9847	28.5893	30.3636	27.0736	-0.312785	1.83412	-0.00953575	0.947039	no	no
ENSG00000090512	FETUB	1	0	0	0	0	0	0	1	0	0	0	1	0.0363691	0	0	0	0	0	0	0.0338743	0	0	0	0.0357809	-2.36038	0.585551	-0.0855838	0.960876	no	no
ENSG00000090520	DNAJB11	660	547	959	747	924	718	430	1022	848	773	556	781	5.1767	4.43433	4.5458	5.11963	5.5202	4.64796	5.66162	7.46616	6.95063	6.1261	7.02431	6.02669	0.12715	0.380055	0.191038	0.191035	no	no
ENSG00000090530	P3H2	79	59	41	108	60	33	28	100	89	94	50	68	1.04347	0.805449	0.327281	1.24648	0.603641	0.359747	0.620834	1.23024	1.22847	1.25452	1.06376	0.883654	0.431205	0.384241	0.273232	0.357477	no	no
ENSG00000090534	THPO	0	0	0	0	0	1	0	0	0	1	2	1	0	0	0	0	0	0.0224598	0	0	0	0.0274961	0.0876649	0.0267729	0	0	0.127409	0.943236	no	no
ENSG00000090539	CHRD	1	0	0	0	0	1	0	0	0	0	1	0	0.0110877	0	0	0	0	0.00915103	0	0	0	0	0.0178591	0	-2.36038	0.585551	1.943	0.259225	no	no
ENSG00000090554	FLT3LG	0	4	5	1	3	6	2	4	1	3	1	7	0	0.10693	0.0781559	0.0226005	0.0591021	0.128082	0.0868364	0.0963619	0.0270289	0.0784017	0.0416609	0.178125	-0.0877906	0.0269016	-1.05506	0.212423	no	no
ENSG00000090565	RAB11FIP3	685	655	1328	686	830	844	91	225	126	200	88	237	8.02029	7.92634	9.39682	7.01831	7.40204	8.1559	1.78856	2.45369	1.54166	2.36606	1.6596	2.73003	-0.278628	1.16087	-0.36139	0.122642	no	no
ENSG00000090581	GNPTG	440	540	920	673	830	658	172	342	230	249	170	323	5.66437	7.18496	7.15764	7.57047	8.13862	6.99124	3.71699	4.10074	3.09418	3.23887	3.52507	4.09092	0.284692	1.16707	-0.122584	0.526265	no	no
ENSG00000090612	ZNF268	61	81	118	208	229	179	147	277	290	322	165	276	0.318549	0.437184	0.372402	0.949116	0.91087	0.771489	1.28863	1.3473	1.58258	1.69902	1.38788	1.418	1.41494	6.31	-0.0996413	0.612077	no	no
ENSG00000090615	GOLGA3	1889	1794	3191	2144	2480	2117	1939	5661	2750	4007	2147	4266	9.38141	9.20854	9.57737	9.30401	9.38127	8.67734	16.1651	26.1859	14.2721	20.1072	17.1747	20.8438	-0.0266519	0.0847905	-0.071933	0.702292	no	no
ENSG00000090621	PABPC4	2455	2872	4492	2741	3447	3047	853	1974	1422	1701	955	1835	17.5896	21.2677	19.4503	17.1602	18.8113	18.018	10.2593	13.1731	10.6469	12.3141	11.0211	12.9348	-0.0469166	0.140949	-0.104023	0.465762	no	no
ENSG00000090674	MCOLN1	100	90	196	110	136	115	40	108	43	82	36	88	1.8598	1.72998	2.20296	1.78759	1.92655	1.7652	1.24879	1.8708	0.835709	1.54091	1.07842	1.61016	-0.137302	0.19513	-0.296573	0.355105	no	no
ENSG00000090686	USP48	962	928	1699	1714	1817	1612	1607	3581	2721	2984	1897	3052	7.45644	7.43424	7.95854	11.6085	10.7272	10.3122	20.9091	25.8522	22.0396	23.3696	23.6834	23.2734	0.527797	4.35	0.00507159	0.970765	no	no
ENSG00000090776	EFNB1	885	1021	1559	938	1206	973	918	1703	1677	1827	1112	1761	19.7232	23.5176	20.9973	18.2661	20.4718	17.8969	34.3432	35.3498	39.0559	41.1404	39.9171	38.6112	-0.0765741	0.221743	-0.0699725	0.626301	no	no
ENSG00000090857	PDPR	768	710	1337	800	965	856	155	400	230	268	156	318	5.84082	5.58088	6.14508	5.31633	5.59002	5.37299	1.97883	2.83341	1.82793	2.05941	1.91098	2.37935	-0.141493	0.502072	-0.0439748	0.829643	no	no
ENSG00000090861	AARS1	2635	1804	3883	2473	3488	2927	822	2243	1442	1707	1077	1835	18.9271	13.3928	16.856	15.5216	19.0833	17.3523	9.9115	15.0062	10.824	12.3889	12.4606	12.9676	-0.0523189	0.139942	0.0394318	0.79129	no	no
ENSG00000090863	GLG1	2654	2883	5205	2994	3660	3131	1232	3676	2124	2799	1943	2576	13.8448	15.544	16.4093	13.6473	14.5425	13.4802	10.7885	17.8607	11.5787	14.7531	16.3259	13.2206	-0.106702	0.363741	0.157158	0.340625	no	no
ENSG00000090889	KIF4A	614	519	1293	918	971	923	335	630	554	775	588	707	9.88349	8.63458	12.5784	12.912	11.9052	12.2623	9.05212	9.44539	9.31904	12.6049	15.2454	11.1965	0.134961	0.409244	-0.0315638	0.874908	no	no
ENSG00000090905	TNRC6A	1492	1463	2319	2065	2383	2200	725	1370	900	1015	711	1294	8.46913	8.58314	7.95526	10.2423	10.3031	10.3068	6.90831	7.24316	5.33866	5.82146	6.50069	7.22643	0.317627	1.89236	-0.149605	0.339961	no	no
ENSG00000090924	PLEKHG2	22	44	68	37	48	46	46	148	49	77	47	82	0.177648	0.367217	0.331842	0.261065	0.295225	0.306568	0.623534	1.11311	0.41348	0.62824	0.611303	0.651436	0.100235	0.0857624	0.0826654	0.805095	no	no
ENSG00000090971	NAT14	27	29	60	31	20	40	17	19	24	16	5	18	1.00429	1.11488	1.34875	1.00755	0.566632	1.22797	1.06148	0.658246	0.932885	0.60133	0.299562	0.658702	-0.605946	0.695646	-0.288547	0.549977	no	no
ENSG00000090975	PITPNM2	177	211	338	264	292	279	56	108	64	85	50	120	1.37163	1.68997	1.58294	1.78763	1.72354	1.78443	0.728479	0.779518	0.51828	0.665549	0.624101	0.914883	0.239351	0.588784	-0.343043	0.209436	no	no
ENSG00000090989	EXOC1	595	534	882	1110	1211	1047	632	1204	1030	850	685	1121	8.16072	7.5698	7.31078	13.3028	12.6511	11.8519	14.551	15.3807	14.7628	11.7795	15.1329	15.1264	0.742125	6.51	0.0484149	0.758851	no	no
ENSG00000091009	RBM27	803	759	1114	962	1138	1085	237	444	466	505	283	374	8.87	8.66526	7.43664	9.28522	9.57468	9.89162	4.39461	4.56802	5.37915	5.63632	5.03517	4.06442	0.206206	0.730774	0.0160118	0.933064	no	no
ENSG00000091010	POU4F3	3	0	4	0	0	0	3	0	1	0	0	0	0.0857604	0	0.069105	0	0	0	0.143963	0	0.0298734	0	0	0	-4.82392	2.1963	-1.63108	0.29026	no	no
ENSG00000091039	OSBPL8	790	810	1322	1714	2003	1844	502	1295	1055	1080	721	853	6.32232	6.69987	6.39388	11.9859	12.2097	12.1798	6.74399	9.65288	8.82311	8.73312	9.29405	6.71611	0.922555	10.6	0.24663	0.107026	no	no
ENSG00000091073	DTX2	443	472	816	430	599	538	360	628	424	639	345	639	6.46761	7.1222	7.19969	5.48552	6.66102	6.48264	8.8228	8.53959	6.46883	9.42621	8.11296	9.17826	-0.174218	0.532258	-0.329257	0.0428552	no	no
ENSG00000091106	NLRC4	11	6	7	16	10	18	6	16	13	10	2	11	0.21376	0.120508	0.0822081	0.271683	0.148015	0.288692	0.195726	0.289595	0.263995	0.196349	0.0626013	0.210303	0.547262	0.369778	0.0363873	0.947135	no	no
ENSG00000091127	PUS7	1601	1412	2264	1618	1924	1959	234	461	433	410	309	412	26.585	24.2333	22.7198	23.4765	24.3346	26.8478	6.52266	7.1299	7.51368	6.879	8.26464	6.73072	-0.0492909	0.142228	0.108853	0.526546	no	no
ENSG00000091128	LAMB4	0	0	0	0	0	2	0	2	4	2	0	7	0	0	0	0	0	0.0173063	0	0.0195304	0.0438252	0.021187	0	0.072204	0	0	-0.567421	0.593308	no	no
ENSG00000091129	NRCAM	3	1	2	3	2	0	211	505	390	374	227	436	0.0276907	0.00953991	0.0111564	0.0241959	0.014061	0	3.26933	4.34151	3.76181	3.48803	3.37488	3.9593	0.0545842	0.0185714	0.0259345	0.882653	no	no
ENSG00000091136	LAMB1	1575	1222	1682	1995	1950	2146	534	866	850	888	707	1203	6.23588	5.00058	4.02463	6.9019	5.88065	7.01255	3.54913	3.19354	3.51686	3.55243	4.50875	4.68599	0.308725	0.992564	-0.148468	0.398684	no	no
ENSG00000091137	SLC26A4	17	1	15	5	2	7	0	1	3	1	0	0	0.223183	0.0135689	0.119011	0.0573577	0.0199994	0.0758473	0	0.0122278	0.0411579	0.013265	0	0	-2.11648	2.24914	1.59106	0.272343	no	no
ENSG00000091138	SLC26A3	1210	1320	2408	4241	5092	1925	7	3	0	10	5	4	26.3363	29.6944	31.6745	80.6579	84.4173	34.5804	0.255759	0.0608174	0	0.21992	0.175291	0.0856542	1.50269	26.6	-1.42683	0.0940231	no	no
ENSG00000091140	DLD	2971	2710	4584	3446	4586	4130	948	2124	2181	1975	1664	1861	42.8652	40.4114	39.9697	43.4437	50.3977	49.1793	22.9601	28.5427	32.8835	28.7916	38.6702	26.4161	0.175426	0.679774	0.283644	0.0735051	no	no
ENSG00000091157	WDR7	118	126	257	223	198	164	50	102	57	69	59	49	0.976076	1.07722	1.28475	1.61182	1.2475	1.11963	0.694281	0.785849	0.492715	0.576696	0.786093	0.398765	0.322831	0.673331	0.224918	0.481551	no	no
ENSG00000091164	TXNL1	964	805	1465	1032	1213	1005	219	484	585	498	268	462	6.28141	5.42135	5.76901	5.87582	6.02025	5.40475	2.39545	2.9374	3.98341	3.27873	2.81277	2.9617	-0.0232025	0.0595195	0.1103	0.584337	no	no
ENSG00000091181	IL5RA	0	0	1	0	0	0	0	3	1	0	0	0	0	0	0.00673831	0	0	0	0	0.0311549	0.0116516	0	0	0	-2.23156	0.559926	3.40169	0.0484615	no	no
ENSG00000091262	ABCC6	197	218	309	268	233	202	16	42	23	16	17	35	2.09921	2.40093	1.98991	2.49537	1.89113	1.77653	0.286203	0.416848	0.256117	0.172269	0.291783	0.366926	0.09291	0.165603	0.158151	0.696025	no	no
ENSG00000091317	CMTM6	1075	1159	1926	1215	1441	1222	3371	5467	6542	5083	3550	5378	20.5164	22.8617	22.2143	20.2618	20.9475	19.2484	107.998	97.1807	130.474	98.0188	109.129	100.98	-0.0579836	0.169083	0.0612721	0.727349	no	no
ENSG00000091409	ITGA6	5781	5906	10506	8471	9305	9725	1838	4193	4288	3127	3196	3475	63.7139	67.2755	69.9765	81.5784	78.1127	88.4608	34.0048	43.0421	49.3862	34.8221	56.736	37.6795	0.250522	1.1027	0.411068	0.00913997	no	no
ENSG00000091428	RAPGEF4	9	8	6	14	5	7	8	48	33	25	18	37	0.0929824	0.085424	0.0374622	0.126385	0.0393461	0.0596878	0.138743	0.461888	0.35628	0.260972	0.299537	0.376079	0.370999	0.196185	0.431998	0.27015	no	no
ENSG00000091436	MAP3K20	3351	3826	6957	4494	5839	6260	339	870	599	787	556	740	17.8695	21.087	22.4204	20.9402	23.7165	27.5513	3.0346	4.3211	3.33798	4.24042	4.77565	3.8823	0.144863	0.468985	0.0738435	0.664027	no	no
ENSG00000091482	SMPX	0	1	0	0	2	1	8	11	10	18	10	17	0	0.0574628	0	0	0.0846952	0.0458865	0.746636	0.56962	0.580998	1.01117	0.89552	0.929872	3.19916	0.951241	-0.518395	0.259772	no	no
ENSG00000091483	FH	1168	938	1933	1551	1610	1436	777	1610	1567	1359	1169	1508	9.19548	7.63249	9.19701	10.6697	9.65453	9.33073	10.2687	11.8058	12.892	10.8105	14.824	11.6802	0.137206	0.538862	0.194695	0.188576	no	no
ENSG00000091490	SEL1L3	3417	3712	5777	4066	4974	4245	1014	2474	1949	2238	1556	2168	33.6134	37.7405	34.3442	34.9497	37.2689	34.4647	16.7444	22.6675	20.0354	22.2445	24.6545	20.9819	0.0825648	0.271768	0.0910745	0.53241	no	no
ENSG00000091513	TF	3	8	6	8	11	12	1	6	4	1	4	2	0.00848119	0.0233753	0.0102511	0.0197622	0.0236866	0.0279992	0.00474569	0.0157988	0.0118172	0.00285648	0.0182144	0.00556269	1.17138	0.944488	1.63473	0.0461962	no	no
ENSG00000091527	CDV3	5475	5230	8489	6201	7528	7091	1344	2942	3171	2946	1909	2463	91.3671	90.2069	85.6142	90.4225	95.6884	97.6659	37.6503	45.7284	55.2996	49.6746	51.3135	40.438	0.0667893	0.194875	0.185077	0.248082	no	no
ENSG00000091536	MYO15A	8	14	11	12	5	16	8	38	17	16	7	26	0.0295271	0.0534061	0.0245362	0.0387009	0.0140564	0.0487394	0.0495661	0.130633	0.0655691	0.0596687	0.0416149	0.0944112	-0.0505447	0.0254428	0.164866	0.725244	no	no
ENSG00000091542	ALKBH5	552	394	770	438	514	503	488	1003	1192	1013	722	875	11.2839	8.32431	9.51249	7.82354	8.00307	8.48628	16.7457	19.0967	25.4634	20.9231	23.7726	17.5973	-0.396244	1.83601	0.23713	0.166659	no	no
ENSG00000091583	APOH	1	2	5	3	4	1	11	23	26	22	13	28	0.0552635	0.114235	0.166991	0.144867	0.168373	0.0456109	1.02046	1.18387	1.50152	1.22845	1.15718	1.52236	0.372162	0.152203	-0.0490586	0.899759	no	no
ENSG00000091592	NLRP1	3	4	7	10	9	5	282	660	304	462	287	671	0.0109557	0.0150976	0.0154489	0.03191	0.0250342	0.0150701	1.72874	2.24491	1.16014	1.70473	1.68818	2.41079	1.04202	0.815359	-0.285966	0.190862	no	no
ENSG00000091622	PITPNM3	452	497	1025	779	940	725	122	392	212	281	197	296	3.118	3.54345	4.27312	4.69553	4.93901	4.12768	1.41274	2.51861	1.52825	1.95857	2.18889	2.00886	0.37402	1.54437	0.125979	0.547758	no	no
ENSG00000091640	SPAG7	553	535	907	502	598	515	257	364	477	432	256	398	14.6639	14.6625	14.535	11.6315	12.0781	11.2709	11.4399	8.99005	13.2179	11.5745	10.9341	10.3831	-0.304802	1.46562	-0.0790374	0.696588	no	no
ENSG00000091651	ORC6	659	459	1154	846	797	842	107	250	224	272	229	291	11.2578	8.10422	11.914	12.6283	10.3705	11.8716	3.06841	3.97781	3.99884	4.69495	6.30118	4.89079	-0.019594	0.0461512	0.0879314	0.704803	no	no
ENSG00000091656	ZFHX4	12	9	8	6	10	10	12	22	11	10	18	15	0.0557272	0.0431977	0.0224522	0.0243471	0.035372	0.038328	0.0935473	0.0951582	0.0533825	0.0469226	0.134641	0.0685325	-0.318521	0.181568	0.352114	0.463319	no	no
ENSG00000091732	ZC3HC1	249	241	366	191	291	199	77	95	101	79	41	106	6.08942	6.09152	5.4093	4.08149	5.42055	4.01661	3.16105	2.1639	2.58117	1.95209	1.61503	2.55036	-0.273792	0.634962	-0.323659	0.287393	no	no
ENSG00000091831	ESR1	3	0	4	2	1	1	2	22	9	9	11	8	0.0160887	0	0.0129641	0.00937213	0.00408482	0.00442618	0.018005	0.10989	0.0504384	0.0487683	0.0950193	0.0422093	-1.06317	0.48287	1.06466	0.0500688	no	no
ENSG00000091844	RGS17	43	50	119	154	224	179	60	166	99	132	62	130	0.399051	0.479581	0.667407	1.24879	1.58337	1.37102	0.934707	1.43485	0.960097	1.23774	0.92677	1.18692	1.38765	4.52	-0.0905326	0.719896	no	no
ENSG00000091879	ANGPT2	2	0	0	1	5	1	4	7	0	9	1	0	0.0216694	0	0	0.00946731	0.0412631	0.00894226	0.0727514	0.0706404	0	0.0985271	0.0174517	0	1.42497	0.549012	-0.967479	0.39902	no	no
ENSG00000091947	TMEM101	384	289	566	304	316	309	161	251	263	282	141	243	9.332	7.25894	8.31273	6.45545	5.84931	6.19772	6.568	5.68139	6.67912	6.92451	5.51929	5.80991	-0.524428	2.54242	-0.178516	0.379971	no	no
ENSG00000091972	CD200	96	123	290	590	440	372	9	7	8	2	1	6	2.36264	3.1287	4.31328	12.6878	8.24809	7.55613	0.37182	0.160458	0.205748	0.0497339	0.0396412	0.145277	1.62564	8.55	-0.411448	0.610912	no	no
ENSG00000091986	CCDC80	37	118	97	82	101	74	4	35	23	14	14	15	0.208418	0.686986	0.330209	0.403605	0.43334	0.344029	0.0378231	0.183628	0.135388	0.0796816	0.127023	0.0831274	0.614789	1.01865	1.03433	0.0157515	no	no
ENSG00000092009	CMA1	0	0	1	2	0	1	0	0	0	0	1	0	0	0	0.0474774	0.137291	0	0.0648385	0	0	0	0	0.126539	0	1.00716	0.264403	1.943	0.259225	no	no
ENSG00000092010	PSME1	1609	1430	2696	1479	1553	1704	797	1264	1404	1188	875	1234	66.6893	61.2587	67.531	53.5645	49.0281	58.2907	55.4526	48.796	60.8116	49.7522	58.4155	50.3193	-0.394517	2.70472	0.0365699	0.821459	no	yes
ENSG00000092020	PPP2R3C	89	82	139	145	147	152	43	121	103	89	68	93	1.69593	1.61497	1.60072	2.41432	2.13358	2.39052	1.37547	2.14754	2.05104	1.71358	2.08712	1.74349	0.458681	0.930085	0.299062	0.229037	no	no
ENSG00000092036	HAUS4	101	92	201	109	124	110	20	52	31	47	34	54	2.92821	2.75677	3.52176	2.76131	2.73827	2.6321	0.973361	1.40417	0.939207	1.37681	1.58774	1.54026	-0.239453	0.383253	-0.0927859	0.779796	no	no
ENSG00000092051	JPH4	0	0	0	0	1	2	0	1	2	3	0	0	0	0	0	0	0.0105909	0.0229519	0	0.0129508	0.0290609	0.0421479	0	0	2.35443	0.609561	-0.0535833	0.96723	no	no
ENSG00000092068	SLC7A8	799	1116	1693	1112	1011	919	38	109	36	96	49	88	9.81726	14.1723	12.5714	11.9387	9.46169	9.31942	0.783774	1.24741	0.462238	1.19182	0.96975	1.06376	-0.0746132	0.184668	-0.277936	0.410703	no	no
ENSG00000092094	OSGEP	400	443	762	524	572	506	205	474	290	393	235	439	5.8526	6.69922	6.73794	6.69929	6.37468	6.11039	5.03508	6.45958	4.43411	5.81001	5.5383	6.31935	0.0453626	0.113555	-0.145419	0.423254	no	no
ENSG00000092096	SLC22A17	0	0	0	0	0	2	0	0	1	0	0	0	0	0	0	0	0	0.0284561	0	0	0.018015	0	0	0	0	0	1.84763	0.270862	no	no
ENSG00000092098	RNF31	10	13	17	11	14	23	6	29	5	10	2	13	0.109654	0.147334	0.112657	0.105397	0.116931	0.208154	0.110444	0.296184	0.0572949	0.110796	0.0353245	0.140246	-0.0025215	0.00150965	0.0642483	0.921367	no	yes
ENSG00000092108	SCFD1	427	406	618	825	953	720	571	1266	996	1050	610	1022	1.07758	1.05896	0.942526	1.81922	1.83184	1.49963	2.41892	2.97572	2.62664	2.67736	2.47954	2.53742	0.852176	8.09	0.00644184	0.964744	no	no
ENSG00000092140	G2E3	236	262	400	543	621	482	227	531	434	491	385	457	1.86417	2.13898	1.90949	3.74785	3.73628	3.14232	3.00998	3.90666	3.58247	3.91878	4.8984	3.55148	0.981807	9.04	0.158356	0.373877	no	no
ENSG00000092148	HECTD1	1258	1139	1813	2427	2919	2347	914	2518	1427	1893	1367	1886	4.31051	4.0337	3.7543	7.26653	7.61826	6.63729	5.25724	8.03602	5.10965	6.55382	7.54461	6.35783	0.879657	9.8	0.102794	0.524226	no	no
ENSG00000092199	HNRNPC	8353	7122	12409	7472	8829	7594	4574	7265	9180	8512	5136	7967	84.31	74.2969	75.6932	65.8996	67.8769	63.2611	77.4991	68.2983	96.8276	86.8089	83.4991	79.1136	-0.264713	1.12337	-0.0369142	0.837105	no	no
ENSG00000092200	RPGRIP1	7	3	10	2	1	7	10	18	28	37	11	33	0.092893	0.041147	0.0801989	0.0231912	0.0101078	0.0766677	0.222766	0.222482	0.388296	0.496115	0.235124	0.430842	-2.31382	1.88269	-0.515013	0.221502	no	no
ENSG00000092201	SUPT16H	2359	2121	3953	3211	3469	3328	752	1883	1552	1650	1290	1639	25.1664	23.3866	25.4861	29.9325	28.1885	29.3026	13.4671	18.7103	17.3024	17.7858	22.1668	17.2025	0.191931	0.892134	0.187043	0.210097	no	no
ENSG00000092203	TOX4	690	699	1236	894	1007	935	301	765	538	572	404	621	7.16283	7.49971	7.75421	8.10928	7.96231	8.01082	5.24525	7.39664	5.8363	5.99967	6.75518	6.34229	0.100791	0.325392	0.104495	0.509767	no	no
ENSG00000092208	GEMIN2	112	131	119	118	117	122	65	115	124	154	75	134	3.05916	3.69817	1.96433	2.81628	2.43413	2.75026	2.98031	2.92563	3.53937	4.25012	3.29963	3.60088	0.065888	0.0741005	-0.224997	0.35584	no	no
ENSG00000092295	TGM1	9	10	15	14	17	21	16	48	17	32	13	26	0.177376	0.203697	0.17866	0.241096	0.255197	0.341587	0.529342	0.881112	0.350123	0.637233	0.412682	0.504133	0.472396	0.393819	-0.0855662	0.83677	no	no
ENSG00000092330	TINF2	262	232	415	210	297	238	159	288	242	219	178	218	4.40523	4.03169	4.21695	3.08529	3.80362	3.30274	4.48774	4.51021	4.25209	3.72055	4.82067	3.60614	-0.324425	0.924964	0.124075	0.535985	no	no
ENSG00000092345	DAZL	0	0	0	1	0	0	0	0	0	1	0	0	0	0	0	0.0180931	0	0	0	0	0	0.0209218	0	0	2.38173	0.615266	-1.87807	0.254398	no	no
ENSG00000092421	SEMA6A	107	50	77	135	67	78	63	139	91	159	56	160	0.722206	0.348802	0.314088	0.796197	0.34445	0.434512	0.713809	0.873836	0.641857	1.08435	0.608815	1.06247	0.130232	0.107433	-0.502288	0.0461106	no	no
ENSG00000092439	TRPM7	1379	1395	2025	2949	3379	3125	752	1831	1316	1437	968	1506	8.19949	8.57291	7.27664	15.3217	15.3033	15.3356	7.50592	10.1402	8.17707	8.63326	9.27081	8.80981	0.979662	13.8	0.065854	0.634569	no	no
ENSG00000092445	TYRO3	258	260	576	276	335	366	54	178	106	150	93	151	1.76338	1.83668	2.37921	1.64833	1.744	2.06461	0.619562	1.13314	0.757099	1.03589	1.02384	1.01537	-0.297797	0.87407	0.036582	0.884002	no	no
ENSG00000092470	WDR76	843	583	1431	1080	1097	1141	133	437	294	303	396	329	15.3069	10.9411	15.703	17.1353	15.1719	17.0992	4.05392	7.39057	5.57861	5.55901	11.5818	5.87725	0.0517336	0.144525	0.574421	0.0156335	no	no
ENSG00000092529	CAPN3	124	245	339	351	282	311	33	100	32	70	26	82	0.714558	1.4592	1.18059	1.76739	1.23777	1.47913	0.319223	0.536727	0.192702	0.407577	0.241329	0.464889	0.646321	1.81117	-0.373546	0.309714	no	no
ENSG00000092531	SNAP23	292	269	488	301	445	326	113	332	140	180	181	211	3.673	3.49722	3.70973	3.30837	4.26356	3.38443	2.38606	3.88968	1.84029	2.28774	3.66722	2.6112	0.0350133	0.0684164	0.27201	0.275275	no	no
ENSG00000092607	TBX15	29	42	79	32	44	46	32	159	99	87	73	79	0.491418	0.735588	0.809028	0.473819	0.56791	0.64334	0.910263	2.5095	1.7531	1.4896	1.99249	1.31704	-0.337194	0.361542	0.662072	0.0136999	no	no
ENSG00000092621	PHGDH	766	231	701	494	572	605	96	214	173	203	132	226	6.13759	1.91299	3.39446	3.45864	3.49091	4.00087	1.29123	1.59706	1.44855	1.64347	1.70358	1.78155	-0.460609	1.32933	-0.0733491	0.718225	no	no
ENSG00000092758	COL9A3	36	53	59	32	36	55	21	25	31	9	14	19	0.547407	0.832944	0.54218	0.425174	0.41695	0.69024	0.536032	0.354067	0.492594	0.138276	0.342891	0.284237	-0.374993	0.440245	0.290749	0.551227	no	no
ENSG00000092820	EZR	8066	8426	13960	7827	8237	9260	11516	21275	20944	18542	12691	18616	180.69	195.087	188.992	153.207	140.546	171.205	433.053	443.897	490.292	419.689	457.922	410.281	-0.33824	1.71797	0.0639032	0.705536	no	no
ENSG00000092841	MYL6	2308	1931	3071	1582	2020	2043	2377	3494	4891	4032	2375	3673	38.4029	33.208	30.881	23.0008	25.6008	28.056	66.3928	54.1487	85.0443	67.7867	63.6519	60.1268	-0.516363	3.42495	-0.00467843	0.980831	no	no
ENSG00000092847	AGO1	918	891	1533	1030	1144	1102	439	1172	703	802	606	889	4.812	4.82717	4.85634	4.71769	4.56755	4.76754	3.86288	5.722	3.85086	4.2477	5.11653	4.58463	-0.0643892	0.190033	0.126139	0.432958	no	no
ENSG00000092850	TEKT2	0	0	2	0	4	0	0	0	2	0	1	2	0	0	0.0454174	0	0.114483	0	0	0	0.0785341	0	0.0605241	0.0739363	1.07053	0.333261	0.554672	0.698815	no	no
ENSG00000092853	CLSPN	206	201	370	482	405	458	103	324	261	305	251	350	1.58105	1.59444	1.71619	3.23248	2.3676	2.90118	1.32703	2.31612	2.09334	2.36524	3.10294	2.64281	0.752129	3.85038	0.163863	0.482843	no	no
ENSG00000092871	RFFL	603	596	984	539	724	693	247	575	396	529	374	535	5.30506	5.4194	5.23181	4.14354	4.85161	5.03195	3.64782	4.71171	3.64073	4.70246	5.29987	4.6307	-0.230949	0.904568	-0.0120452	0.946316	no	no
ENSG00000092929	UNC13D	108	388	652	548	701	569	308	768	464	496	414	603	1.01897	3.78356	3.71765	4.5178	5.03766	4.43077	4.87811	6.74894	4.57483	4.7284	6.29155	5.59724	1.0077	2.03282	0.126717	0.469013	no	no
ENSG00000092931	MFSD11	552	540	989	533	611	649	194	325	281	261	178	281	6.40197	6.47292	6.93193	5.40146	5.39746	6.21225	3.77694	3.51071	3.40565	3.05852	3.32518	3.20627	-0.31085	1.50317	-0.045259	0.814902	no	no
ENSG00000092964	DPYSL2	734	812	1555	750	905	1038	307	646	888	538	379	568	7.4055	8.46732	9.48139	6.61193	6.95474	8.64341	5.19948	6.07055	9.36247	5.48449	6.1591	5.63801	-0.322429	1.41927	0.342209	0.0969882	no	no
ENSG00000092969	TGFB2	0	1	4	0	6	4	62	102	119	123	140	115	0	0.0125753	0.0294124	0	0.0556049	0.0401677	1.26632	1.15591	1.51305	1.51213	2.74369	1.37659	0.759555	0.241883	0.288534	0.34293	no	no
ENSG00000092978	GPATCH2	411	382	584	505	587	553	350	705	626	605	431	632	3.42203	3.28728	2.93858	3.67402	3.72266	3.80011	4.89185	5.46724	5.44672	5.08971	5.78015	5.177	0.215926	0.724383	0.0623761	0.687093	no	no
ENSG00000093000	NUP50	2085	1761	3301	2557	2904	2776	1002	2068	1869	1897	1386	1858	18.6351	16.2674	17.8302	19.9695	19.7696	20.4774	15.0334	17.2153	17.4564	17.1313	19.9531	16.3377	0.118184	0.462575	0.0948938	0.5041	no	no
ENSG00000093009	CDC45	275	190	512	317	317	337	109	350	190	254	253	333	6.79753	4.85405	7.64842	6.84678	5.96831	6.87508	4.52281	8.05793	4.90785	6.34378	10.073	8.09808	-0.182948	0.494356	0.189383	0.449374	no	no
ENSG00000093010	COMT	564	592	1061	545	602	625	495	831	906	926	575	946	5.62861	6.10627	6.39913	4.75256	4.57607	5.14792	8.29261	7.72432	9.44865	9.33746	9.24294	9.28822	-0.374573	1.99968	-0.0990416	0.535916	no	no
ENSG00000093072	ADA2	2	2	4	1	1	7	0	0	0	0	0	4	0.013345	0.0137927	0.0161299	0.00583039	0.00508233	0.0385493	0	0	0	0	0	0.0262584	-1.36088	0.600115	-3.49156	0.0393065	no	no
ENSG00000093144	ECHDC1	1663	1542	2363	2697	2830	2456	675	1396	1659	1372	983	1180	21.5672	20.6689	18.5203	30.5626	27.9551	26.2881	14.695	16.8626	22.4836	17.9784	20.534	15.0557	0.539444	4.43	0.258474	0.121055	no	no
ENSG00000093167	LRRFIP2	778	661	1284	1025	1093	923	738	1445	1258	1378	863	1269	5.36532	4.71139	5.35136	6.17659	5.74129	5.25348	8.5435	9.28156	9.066	9.60198	9.5862	8.60987	0.146808	0.518302	-0.0147282	0.915875	no	no
ENSG00000093183	SEC22C	138	135	223	128	84	168	244	481	397	385	341	477	1.24505	1.25884	1.21589	1.00908	0.577244	1.25096	3.69538	4.04193	3.74297	3.50964	4.95542	4.23393	-0.647103	1.37014	0.0724007	0.685396	no	no
ENSG00000093217	XYLB	198	226	315	334	322	312	58	191	80	124	79	157	2.30362	2.7176	2.21482	3.39548	2.85348	2.99591	1.13276	2.06974	0.972646	1.45768	1.48045	1.79707	0.461023	1.65317	-0.0449525	0.872768	no	no
ENSG00000094631	HDAC6	746	776	1336	927	930	952	604	1209	735	1021	607	1144	3.79449	4.07951	4.10681	4.12006	3.60306	3.99651	5.15721	5.72767	3.9068	5.2473	4.97305	5.72479	-0.0410877	0.110154	-0.227406	0.143307	no	no
ENSG00000094755	GABRP	714	1597	1969	928	565	857	685	1282	1072	1182	859	1450	11.3738	26.2932	18.9555	12.9171	6.85535	11.2672	18.3173	19.021	17.8452	19.0248	22.0404	22.7245	-0.627825	1.70311	-0.107109	0.467083	no	no
ENSG00000094804	CDC6	1017	658	1554	1151	1100	1146	318	891	651	751	585	705	14.0957	9.42594	13.0167	13.9396	11.6127	13.1093	7.39874	11.5022	9.42903	10.5173	13.06	9.61336	-0.0929948	0.271847	0.222848	0.187341	no	no
ENSG00000094841	UPRT	77	69	67	64	77	71	155	316	306	296	190	253	1.53647	1.42303	0.807965	1.1159	1.1703	1.16929	5.19194	5.87298	6.3808	5.96791	6.10672	4.96677	-0.0252806	0.0222058	0.113931	0.545662	no	no
ENSG00000094880	CDC23	1102	1076	1875	1263	1356	1274	224	404	355	399	298	362	17.5735	17.7346	18.0702	17.5991	16.4707	16.7678	5.99638	6.00062	5.91596	6.42904	7.65444	5.67943	-0.0718002	0.220615	0.0297435	0.869958	no	no
ENSG00000094914	AAAS	561	585	975	724	740	703	405	740	536	606	317	677	8.73615	9.41554	9.17583	9.85156	8.77734	9.0353	10.5871	10.7331	8.72251	9.53511	7.95127	10.3721	0.0486786	0.136128	-0.230934	0.175817	no	no
ENSG00000094916	CBX5	2191	1716	3616	2774	2624	2621	639	1621	934	1228	1044	1366	10.7249	8.68165	10.6971	11.865	9.78342	10.5889	5.2507	7.39049	4.7777	6.07361	8.2314	6.57844	0.00718791	0.0191012	0.101517	0.559389	no	no
ENSG00000094963	FMO2	4	0	1	0	1	1	0	2	2	0	0	1	0.0474833	0	0.00717406	0	0.0090418	0.0097974	0	0.0221131	0.0248102	0	0	0.0116789	-2.14476	0.807195	1.5697	0.256531	no	no
ENSG00000094975	SUCO	726	652	1105	1163	1557	1330	1396	3587	2875	2549	1826	2383	6.7699	6.28384	6.22718	9.47621	11.0588	10.2359	21.8522	31.1541	28.0158	24.0166	27.4263	21.862	0.656987	4.71	0.276646	0.0522342	no	no
ENSG00000095002	MSH2	1046	846	1661	1948	1811	1872	252	709	544	575	531	627	5.63092	4.70706	5.40382	9.16316	7.42574	8.31731	2.27726	3.55493	3.06031	3.1276	4.60428	3.32074	0.580294	4.4	0.280581	0.129312	no	no
ENSG00000095015	MAP3K1	801	804	1519	957	1225	1058	625	1153	940	955	696	950	7.6169	7.90194	8.72946	7.95183	8.8727	8.3035	9.97676	10.212	9.341	9.17583	10.6604	8.88769	0.0363613	0.0927789	0.0262389	0.861329	no	no
ENSG00000095059	DHPS	41	37	101	68	87	87	23	44	18	34	11	49	1.01141	0.943361	1.50574	1.46576	1.6347	1.7713	0.952436	1.01096	0.464019	0.84746	0.437076	1.18921	0.283708	0.354995	-0.694476	0.0794074	no	no
ENSG00000095066	HOOK2	1027	1004	1690	1229	1401	1419	601	998	568	886	402	994	12.7056	12.8378	12.6356	13.2858	13.2019	14.489	12.4814	11.4999	7.34334	11.0753	8.01073	12.0985	0.0581898	0.171704	-0.494229	0.00522815	no	no
ENSG00000095110	NXPE1	119	56	143	747	108	195	4	17	3	6	1	1	1.23655	0.601429	0.898016	6.78257	0.854795	1.67236	0.0697731	0.164532	0.0325766	0.0629958	0.0167373	0.0102231	1.81676	2.56644	0.57311	0.517727	no	no
ENSG00000095139	ARCN1	2515	2366	4266	2884	3479	3124	2052	5032	4328	4392	3121	4114	44.3217	43.0948	45.4342	44.4102	46.6989	45.438	60.7043	82.5955	79.7049	78.2054	88.5916	71.3283	0.0163231	0.0466434	0.180988	0.21567	no	no
ENSG00000095203	EPB41L4B	1495	1441	2529	1779	1895	1678	323	808	789	674	387	630	13.7992	13.747	14.1073	14.3482	13.3228	12.783	5.00471	6.94642	7.61042	6.28591	5.75365	5.721	-0.0189203	0.0553917	0.188121	0.277225	no	no
ENSG00000095209	TMEM38B	1376	1175	1977	1682	1635	1387	105	206	283	281	163	189	22.3546	19.7296	19.4106	23.8772	20.2321	18.5975	2.86353	3.11712	4.80457	4.61266	4.26537	3.02086	0.0715821	0.211658	0.147549	0.553834	no	no
ENSG00000095261	PSMD5	986	1058	1558	1140	1446	1109	384	863	759	705	482	720	16.4993	18.2981	15.7558	16.6687	18.4302	15.3162	10.7866	13.4505	13.2724	11.9199	12.9914	11.8533	0.117834	0.379427	0.12583	0.40474	no	no
ENSG00000095303	PTGS1	4	5	6	3	2	0	1	0	0	0	1	1	0.0509067	0.0657683	0.0461476	0.0333615	0.0193874	0	0.0213638	0	0	0	0.0204991	0.0125209	-0.862168	0.458442	-0.840555	0.593144	no	no
ENSG00000095319	NUP188	891	828	1627	1056	1140	1076	160	505	250	320	285	420	8.15663	7.83421	9.00127	8.44707	7.94898	8.12971	2.45876	4.30588	2.39162	2.95991	4.2024	3.7827	-0.0726935	0.216551	0.154683	0.486246	no	no
ENSG00000095321	CRAT	129	120	244	75	93	162	70	164	120	122	98	159	1.25523	1.20683	1.43485	0.637682	0.689272	1.301	1.14339	1.48633	1.22021	1.19947	1.53596	1.52213	-1.02461	3.25213	0.0493492	0.829707	no	no
ENSG00000095370	SH2D3C	1	0	0	0	0	0	4	3	0	0	0	0	0.0159056	0	0	0	0	0	0.106801	0.0444435	0	0	0	0	-2.36038	0.585551	-1.07129	0.525502	no	no
ENSG00000095380	NANS	783	563	1112	797	781	765	225	581	479	531	295	472	11.6888	8.68657	10.0322	10.3962	8.88041	9.42538	5.63838	8.07833	7.47245	8.00937	7.09333	6.93217	-0.178624	0.578276	0.0642065	0.712129	no	no
ENSG00000095383	TBC1D2	250	277	556	488	522	441	48	134	77	103	71	109	5.11614	5.85888	6.8764	8.72633	8.13667	7.44853	1.64895	2.55414	1.64669	2.12978	2.34035	2.19456	0.478403	2.1341	0.0410629	0.873949	no	no
ENSG00000095397	WHRN	424	474	703	655	585	661	1	1	0	3	1	2	4.90586	5.66839	4.91573	6.62216	5.1556	6.3122	0.0194229	0.0107767	0	0.0350725	0.0186367	0.0227666	0.253031	0.921613	-1.48517	0.177932	no	no
ENSG00000095464	PDE6C	10	14	30	36	29	35	9	16	20	9	10	14	0.219015	0.316909	0.397081	0.688947	0.483778	0.632663	0.330888	0.326386	0.457745	0.199165	0.352772	0.301663	0.876216	1.06136	0.409276	0.381299	no	no
ENSG00000095485	CWF19L1	424	290	693	503	526	435	61	177	117	166	98	160	7.83214	5.53662	7.73627	8.1188	7.40073	6.63183	1.89151	3.04527	2.2585	3.09827	2.91582	2.90773	-0.0109222	0.0250556	-0.0302418	0.898438	no	no
ENSG00000095539	SEMA4G	373	427	716	581	606	510	234	578	294	424	262	567	5.18251	6.13184	6.01212	7.05369	6.41324	5.84832	5.45771	7.47991	4.26872	5.95241	5.86344	7.75057	0.256592	0.99488	-0.206619	0.313462	no	no
ENSG00000095564	BTAF1	1440	1427	2029	3633	4251	3339	713	1886	864	1134	807	1296	12.2134	12.5092	10.4001	26.9245	27.4624	23.3733	10.1514	14.8988	7.65784	9.71812	11.0247	10.8143	1.2611	19.2	0.0383372	0.837692	no	no
ENSG00000095574	IKZF5	637	656	1153	941	1061	971	237	511	388	398	229	385	9.51506	10.1276	10.4084	12.2821	12.0715	11.9707	5.94271	7.10936	6.05653	6.00691	5.5097	5.65786	0.282668	1.34356	0.0112059	0.949176	no	no
ENSG00000095585	BLNK	382	419	532	460	384	442	196	442	341	420	303	485	2.66434	3.02045	2.24244	2.80345	2.04	2.54436	2.2948	2.87135	2.48542	2.95986	3.40399	3.32803	-0.0260253	0.0498311	-0.0537058	0.76993	no	no
ENSG00000095587	TLL2	3	2	4	2	3	2	5	28	7	13	3	15	0.0270728	0.0186541	0.021815	0.0157707	0.0206209	0.0148961	0.0757437	0.235347	0.0660131	0.118536	0.0436068	0.133175	-0.377829	0.155142	0.0241695	0.966874	no	no
ENSG00000095627	TDRD1	2	0	6	0	4	4	2	16	6	2	9	11	0.0169494	0	0.0307297	0	0.02582	0.0279778	0.0284523	0.126293	0.0531366	0.0171257	0.122853	0.0917139	-0.829061	0.341665	0.979206	0.142902	no	no
ENSG00000095637	SORBS1	920	940	1580	934	911	1042	309	723	499	701	420	676	6.18411	6.53054	6.41844	5.48587	4.66425	5.78078	3.48668	4.52653	3.50517	4.76105	4.54735	4.47049	-0.320239	1.54132	-0.0973101	0.558775	no	no
ENSG00000095713	CRTAC1	0	0	4	0	0	0	2	0	1	4	0	3	0	0	0.0500831	0	0	0	0.0695571	0	0.0216505	0.0837344	0	0.0611489	-3.9206	1.34274	-2.84755	0.0121799	no	no
ENSG00000095739	BAMBI	91	135	358	92	201	193	58	117	177	163	75	149	3.13165	4.80173	7.44558	2.76649	5.26868	5.48175	3.35061	3.75021	6.36539	5.66782	4.15732	5.04473	-0.397331	0.494784	-0.0382104	0.893199	no	no
ENSG00000095752	IL11	0	2	4	1	2	0	4	13	8	3	5	6	0	0.0568191	0.0664471	0.0240183	0.0418732	0	0.184568	0.332823	0.229796	0.0833201	0.221372	0.162257	-0.184804	0.0544548	0.843431	0.167077	no	no
ENSG00000095777	MYO3A	0	1	0	4	0	0	54	84	62	72	38	94	0	0.00901752	0	0.0304947	0	0	0.790883	0.682608	0.565283	0.634722	0.534021	0.806867	4.17548	1.53119	-0.389858	0.162605	no	no
ENSG00000095787	WAC	2671	2538	4081	3082	3895	3460	932	2008	1703	1771	1344	1696	15.2379	14.965	14.0703	15.3636	16.9252	16.2914	8.92549	10.6697	10.1528	10.2086	12.3501	9.51913	0.134748	0.498337	0.132587	0.347989	no	no
ENSG00000095794	CREM	97	74	168	110	105	91	53	105	126	98	58	89	1.2529	0.987889	1.31141	1.2415	1.03302	0.970097	1.14917	1.2632	1.70073	1.27899	1.20668	1.13098	-0.182284	0.261067	0.167192	0.537478	no	no
ENSG00000095906	NUBP2	383	403	719	436	483	460	116	227	193	251	107	202	5.69902	6.19781	6.46567	5.66887	5.47422	5.64922	2.8975	3.14604	3.00108	3.77373	2.56451	2.95714	-0.134974	0.400036	-0.214081	0.305705	no	no
ENSG00000095932	SMIM24	929	615	1056	826	671	602	180	310	368	310	112	312	46.1747	31.5933	31.7202	35.8738	25.403	24.6953	15.0184	14.3512	19.1142	15.5685	8.96656	15.2567	-0.355767	1.04804	-0.168162	0.503662	no	no
ENSG00000095951	HIVEP1	322	348	580	525	657	660	126	348	237	249	202	260	2.15382	2.40583	2.34458	3.06847	3.34728	3.64357	1.41477	2.16805	1.65661	1.68286	2.17633	1.71098	0.50607	2.77822	0.23449	0.214075	no	no
ENSG00000096060	FKBP5	881	784	1465	1152	858	1195	61	122	140	134	125	144	6.10193	5.61228	6.13215	6.97193	4.5264	6.83107	0.709227	0.787025	1.0133	0.937761	1.39451	0.981235	-0.100286	0.232207	0.19334	0.462305	no	no
ENSG00000096063	SRPK1	2453	2224	4232	3056	3056	3271	401	846	694	750	651	790	26.9826	25.2845	28.133	29.3731	25.6044	29.696	7.40449	8.66752	7.97749	8.33574	11.5342	8.54936	-0.0109391	0.0302379	0.131506	0.431352	no	no
ENSG00000096070	BRPF3	1486	1306	2351	1495	1662	1532	186	527	343	343	287	456	16.5411	15.0252	15.8154	14.541	14.0912	14.0745	3.47553	5.46377	3.98986	3.85775	5.14572	4.99377	-0.182245	0.819707	0.160941	0.386173	no	no
ENSG00000096080	MRPS18A	203	195	375	208	218	217	23	62	73	59	43	64	10.7892	10.7117	12.045	9.65974	8.82518	9.51881	2.05204	3.06918	4.05448	3.16841	3.68113	3.34651	-0.313828	0.816157	0.249962	0.418379	no	no
ENSG00000096088	PGC	11	7	12	7	16	7	1	1	8	2	1	5	0.399862	0.262995	0.263623	0.222344	0.443008	0.210013	0.0610213	0.0338575	0.303898	0.0734588	0.0585515	0.178816	0.0473293	0.0262815	0.281441	0.77516	no	no
ENSG00000096092	TMEM14A	645	743	1197	681	755	685	145	260	323	253	185	251	48.0558	57.2146	53.8969	44.3345	42.8457	42.1217	18.135	18.0425	25.1483	19.0459	22.2013	18.3984	-0.23315	0.937484	0.16511	0.42589	no	no
ENSG00000096093	EFHC1	521	613	1011	752	925	818	208	459	285	296	178	398	1.68622	2.05054	1.97747	2.12668	2.2803	2.18504	1.13006	1.38365	0.963919	0.967974	0.927932	1.2673	0.259695	1.03952	-0.116342	0.565701	no	no
ENSG00000096384	HSP90AB1	37238	35691	64883	43661	56233	44989	4974	12261	9448	11037	8476	11083	919.842	911.208	968.593	942.387	1058.02	917.197	206.251	282.092	243.886	275.47	337.239	269.342	0.0785646	0.167026	0.12516	0.457522	no	no
ENSG00000096401	CDC5L	973	925	1436	1708	2046	1798	301	700	574	633	415	571	11.4763	11.2762	10.2359	17.603	18.381	17.5028	5.95963	7.68996	7.0749	7.54377	7.88419	6.62589	0.724818	6.99	0.0921424	0.56111	no	no
ENSG00000096433	ITPR3	3664	3457	6914	4657	5023	5263	733	2689	815	1643	1388	2251	27.3263	26.6475	31.163	30.3488	28.534	32.3958	9.17685	18.679	6.35189	12.3811	16.6738	16.5166	0.00364464	0.00941442	0.0406453	0.885902	no	no
ENSG00000096654	ZNF184	199	215	346	301	306	365	61	116	134	119	59	109	4.35193	4.85959	4.57287	5.75181	5.09711	6.58797	2.23935	2.36279	3.06234	2.62949	2.07827	2.34517	0.273136	0.761897	-0.00403762	0.987651	no	no
ENSG00000096696	DSP	8414	9017	13712	13744	15984	13652	1597	6087	3451	4044	3164	3937	46.429	51.4258	45.7269	66.2688	67.181	62.1746	14.793	31.2844	19.8999	22.5473	28.1218	21.3733	0.528151	3.25564	0.354612	0.0479927	no	no
ENSG00000096717	SIRT1	646	633	957	722	929	995	210	380	406	346	202	374	10.4191	10.552	9.32809	10.1752	11.4127	13.2449	5.68565	5.70845	6.84294	5.63858	5.2477	5.93456	0.125968	0.373864	-0.0223369	0.906614	no	no
ENSG00000096746	HNRNPH3	2556	2616	3936	3873	4146	3915	1314	2212	2222	2340	1373	2368	35.0046	37.0283	32.5764	46.3469	43.2482	44.2513	30.2081	28.2155	31.8001	32.38	30.2869	31.9055	0.400111	2.6527	-0.138535	0.340026	no	no
ENSG00000096872	IFT74	243	247	372	762	785	686	153	282	300	283	151	316	2.45808	2.58238	2.27414	6.73526	6.04831	5.72723	2.59804	2.65691	3.17126	2.8925	2.4603	3.14483	1.43004	18	-0.125692	0.52539	no	no
ENSG00000096968	JAK2	121	121	169	234	291	305	394	858	798	755	487	674	1.12632	1.16411	0.950707	1.90327	2.06321	2.34318	6.15653	7.43877	7.76245	7.10099	7.30172	6.17242	0.935076	3.83691	0.138298	0.376928	no	yes
ENSG00000096996	IL12RB1	12	6	2	3	0	3	15	54	15	21	23	40	0.205857	0.106382	0.0207347	0.0449692	0	0.0424752	0.431956	0.862811	0.268903	0.363999	0.635525	0.675093	-2.26608	1.11681	0.165926	0.705031	no	no
ENSG00000097007	ABL1	1089	1032	1878	1118	1160	1070	164	358	248	339	193	294	11.4665	11.2309	11.9504	10.2862	9.30327	9.29859	2.89875	3.51095	2.72882	3.60661	3.27326	3.04558	-0.264641	1.23405	-0.0870728	0.637008	no	no
ENSG00000097021	ACOT7	335	275	579	369	345	400	251	433	467	462	303	446	7.04563	5.97778	7.35931	6.78126	5.52673	6.94328	8.86161	8.48204	10.2639	9.81777	10.2645	9.22846	-0.236455	0.754576	-0.0179102	0.919798	no	no
ENSG00000097033	SH3GLB1	1215	1211	2023	1782	2137	1883	1486	3704	3209	2906	1974	2962	12.9977	13.3896	13.0789	16.6574	17.4128	16.6254	26.6854	36.9062	35.8741	31.4111	34.0141	31.1742	0.380595	2.54534	0.185155	0.190917	no	no
ENSG00000097046	CDC7	418	285	675	833	723	735	248	439	432	435	403	448	8.54943	6.02473	8.3435	14.8873	11.2635	12.4073	8.51484	8.36302	9.23346	8.98972	13.2766	9.01485	0.621715	3.84867	0.136302	0.488378	no	no
ENSG00000097096	SYDE2	126	128	225	274	266	252	64	134	79	151	67	110	1.30395	1.36909	1.4072	2.47771	2.09675	2.15239	1.11182	1.29161	0.854352	1.57893	1.11682	1.11996	0.744201	2.88018	-0.307672	0.233544	no	no
ENSG00000099139	PCSK5	79	53	76	93	87	59	239	490	392	430	250	443	0.435895	0.302247	0.253426	0.44838	0.365635	0.268681	2.21369	2.51819	2.26027	2.39728	2.22185	2.40479	0.245137	0.286363	-0.0782393	0.637643	no	no
ENSG00000099194	SCD	5450	4846	8871	3651	5481	6309	3747	4467	9374	6733	3186	5482	76.4881	70.2931	75.2408	44.7732	58.591	73.0782	88.2765	58.3917	137.481	95.4777	72.0217	75.693	-0.557131	3.27511	-0.00823285	0.976243	no	no
ENSG00000099203	TMED1	52	51	81	52	40	65	9	23	17	22	22	21	2.03173	2.05951	1.91263	1.77531	1.19041	2.09607	0.590294	0.837004	0.694114	0.868522	1.38454	0.807236	-0.421413	0.53669	0.227009	0.583432	no	no
ENSG00000099204	ABLIM1	4627	5380	8325	7582	9257	6120	1706	4703	2853	3585	2540	3469	33.3626	40.0935	36.2767	47.7697	50.8398	36.4201	20.6492	31.5844	21.4972	26.1183	29.4994	24.6084	0.496904	3.33802	0.127898	0.415352	no	no
ENSG00000099219	ERMP1	1492	1695	2800	1976	2619	1971	267	746	629	769	445	651	7.19851	8.45231	8.16423	8.33048	9.62461	7.84856	2.16246	3.35236	3.17135	3.74883	3.45823	3.09011	0.220537	1.01074	0.0758991	0.675869	no	no
ENSG00000099246	RAB18	1053	1003	1616	1412	1695	1437	680	1423	1473	1182	926	1172	5.39705	5.31326	5.00556	6.32371	6.61716	6.07875	5.8506	6.79314	7.88952	6.12127	7.64468	5.90983	0.31039	1.55182	0.246876	0.0959888	no	no
ENSG00000099250	NRP1	6	5	2	0	2	0	347	728	681	621	615	592	0.0383324	0.0330154	0.00772198	0	0.00973238	0	3.72142	4.33195	4.54655	4.00869	6.32864	3.72097	-1.96013	0.881663	0.327481	0.0662068	no	no
ENSG00000099256	PRTFDC1	157	131	271	193	231	181	118	201	169	169	157	214	4.97286	4.28855	5.18752	5.34162	5.57305	4.73168	6.27412	5.9298	5.59388	5.40866	8.00989	6.66868	0.097787	0.17191	0.00323568	0.988248	no	no
ENSG00000099260	PALMD	1	0	0	0	2	0	15	27	32	21	37	21	0.00911705	0	0	0	0.0138886	0	0.229567	0.229274	0.304876	0.19345	0.543345	0.188362	0.847095	0.219588	0.718141	0.0858325	no	no
ENSG00000099282	TSPAN15	799	813	1409	779	971	922	507	1002	829	866	599	931	22.1861	23.3322	23.6444	18.9008	20.5365	21.1297	23.6322	25.9142	24.0551	24.2967	26.7905	25.4333	-0.221694	0.907282	-0.0132852	0.927104	no	no
ENSG00000099284	MACROH2A2	81	99	119	86	105	87	14	29	15	28	5	18	0.397818	0.502535	0.353207	0.369068	0.392792	0.352654	0.115423	0.132658	0.0769857	0.138948	0.0395539	0.0869743	0.0204132	0.0223963	-0.4712	0.302271	no	no
ENSG00000099290	WASHC2A	1482	1548	2601	2215	2485	1988	293	597	407	481	310	547	21.1336	22.8154	22.4155	27.5999	26.9914	23.3976	7.01385	7.92933	6.06511	6.93052	7.12044	7.67417	0.319751	2.10584	-0.115139	0.494453	no	no
[truncated: 14,055 more rows]
